# Supplementary material for: An open automation system for predatory journal detection
Source: Sci Rep. 2023 Feb 20;13:2976. doi: 10.1038/s41598-023-30176-z (PMC9940686; doi:10.1038/s41598-023-30176-z)
Supplement: Supplementary file 1 — Supplementary Information 1. [file 41598_2023_30176_MOESM1_ESM.csv]

academic	exchange	quarterly	independent	peer	review	print	journal	update	article	sib	book	track	article	aeq	oa	submit	article	aeq	journal	call	paper	book	editor	vacancy	guest	editor	2020	1997	select	listing	each	name	link	contribution	editorial	foreword	introduction	preface	2020	winter	publication	end	january	2021	fall	publication	end	october	2020
editor	s	desk	vol	wise	search	editor	s	desk	jul	2019	vol	27	no	27	editorial	july	2019	vol	27	no.27	dear	reader	opinion	express	site	general	they	belong	particular	person	entity	country	university	management	government	institution	claim	everything	bad	good	wherever	system	place	thorough	research	modify	system	ignore	view
acta	scientiae	et	intellectus	asi	facebook	twitter	linkedin	google	faq	contact	international	standard	serial	number	print	2410	9738	online	2519	1896	home	about	u	guideline	author	paper	submission	current	archive	2019	volume	5	number	6	volume	5	number	5	volume	5	number	4	volume	5	number	3	volume	5	number
saepub	scientific	academica	editores	publication	house	sae	publication	toggle	navigation	menu	home	journal	acta	velit	journal	ajbpr	journal	arjbm	journal	ijghc	journal	jcbsc	journal	jecet	journal	for	author	publishing	policy	manuscript	submission	manuscript	guideline	publication	charge	archive	acta	velit	archive	ajbpr	archive	arjbm	archive	ijghc	archive	jcbsc	archive	jecet	archive
ijf	international	journal	foundation	toggle	navigation	home	journal	policy	our	research	area	service	editorial	board	author	guiedlines	preparation	manuscript	word	limit	check	list	acknowledgement	article	processing	charge	subscribe	hardcopy	mode	payment	index	current	issue	archive	contact	u	conference	call	manuscript	invite	reviewer	invite	editorial	member	submit	article	get	promotional	discount
advance	aerospace	science	technology	scirp	sorry	your	browser	n	t	support	frame
home	the	scientific	pub	skip	content	home	art	amp	medium	entrepreneur	internet	sport	amp	game	technology	menu	home	art	amp	medium	entrepreneur	internet	sport	amp	game	technology	search	close	november	10	2019	should	you	landscape	your	own	yard	hire	professional	february	29	2020	maintain	your	office	with	these	document	management
home	journal	skip	content	1	845	442	0352	editor	astesj.com	issn	2415	6698	quick	link	home	editorial	board	archive	cfp	online	submission	instruction	author	about	journal	journal	a	bimonthly	peer	review	journal	issn	2415	6698	search	menu	home	editorial	board	archive	expand	child	menu	conference	special	issue	volume	1	expand
our	bearing	original	distributor	global	supplier	reliable	ball	roller	bearing	toggle	navigation	devitt	bearing	home	about	service	product	skf	fag	ina	timken	bearing	type	deep	groove	ball	bearing	self	align	ball	bearing	cylindrical	roller	bearing	spherical	roller	bearing	angular	contact	ball	bearing	taper	roller	bearing	contact	get	price	qulck	arrival
african	journal	traditional	complementary	alternative	medicine	register	login	menu	current	archive	search	about	about	journal	announcement	submission	editorial	team	privacy	statement	contact	ajtcam	truly	african	global	authoritative	journal	publishes	paper	issue	deal	traditional	complementary	alternative	medicine	ajtcam	fully	open	access	release	volume	14	issue	1	2017	the	journal	indexed	abstract
home	online	issn	2456	205x	sjif	impact	factor	5.002	call	u	9500520177	email	u	aijrrr2016	gmail.com	menu	home	editorial	board	guideline	archive	issue	copyright	form	contact	u	no	iframes	www.aijrrr.com	www.aijrrr.com	www.aijrrr.com	www.aijrrr.com	www.aijrrr.com	www.aijrrr.com	www.aijrrr.com	www.aijrrr.com	current	issue	february	2020	previous	issue	january	2020	archive	issue	archive	issue	submit
ajms	current	issue	home	about	u	editorial	board	instruction	manuscript	manuscript	status	submit	manuscript	index	archive	copyright	advertisement	news	news	comment	contact	u	editor	login	user	name	password	a	member	committee	publication	ethic	cope	ajms	indexed	u.s.national	library	medicine	nlm	catalogue	ajms	follow	icmje	s	uniform	requirement	volume	13	no
international	journal	soft	compute	application	international	journal	untitled	document	aloy	journal	soft	compute	application	submit	article	paper	category	full	article	review	short	paper	special	issue	select	your	paper	area	1	artificial	neural	network	variant	bayesian	model	bio	inspire	compute	model	chaos	theory	evolutionary	algorithm	fuzzy	compute	model	genetic	program	hybrid
american	base	research	journal	issn	2304	7151	peer	review	open	access	journal	impact	factor	2.32	skip	content	american	base	research	journal	issn	2304	7151	peer	review	open	access	journal	impact	factor	2.32	wp	lookup	manu	wp	lookup	manu	home	editorial	board	guideline	publication	ethic	publication	fee	all	index	abrj	policy
american	international	journal	contemporary	research	american	international	journal	contemporary	research	issn	2162	139x	print	issn	2162	142x	online	doi	10.30845	aijcr	home	aim	amp	scope	cpi	journal	editorial	board	international	advisory	board	submission	current	archive	subscription	index	menu	home	aim	amp	scope	cpi	journal	editorial	board	international	advisory	board	submission
american	internet	journal	collection	of	journal	entry	from	american	writer	skip	content	american	internet	journal	collection	of	journal	entry	from	american	writer	open	menu	about	magento	built	in	contact	form	isn	enough	here	why	16	dec	there	tool	use	make	sure	website	go	best	make	one	best	definitely	magento	a
ajer	like	amp	dislike	2769	618	home	index	call	paper	pay	fee	online	review	process	contact	u	paper	submission	submit	paper	online	archive	section	current	issue	archive	special	issue	archive	printable	archive	download	section	model	paper	copy	right	form	download	publish	certificate	govern	board	editorial	board	application	asso	board	member
home	gt	gt	function	g	r	googleanalyticsobject	r	r	i	r	function	r	q	i	r	q	push	argument	r	l	1	new	date	a	s.createelement	m	s.getelementsbytagname	0	a.async	1	a.src	g	m.parentnode.insertbefore	window	document	script	www.google	analytics.com	analytics.js	ga	ga	create	ua	64108815	1	auto	ga	send	pageview
welcome	american	journal	pharmacy	health	research	others	late	post	call	paper	american	journal	pharmacy	health	research	ajphr	peer	review	monthly	official	international	journal	allow	access	abstract	full	text	read	email	amp	sm	alert	email	sm	alert	system	one	key	feature	give	update	information	submit	manuscript	read	online	submission	american	journal
american	journal	pharmtech	research	doi	10.21276	ajptr	thu	5	mar	2020	home	about	u	from	editor	desk	editorial	board	join	a	reviewer	instruction	author	author	guideline	copyright	form	ethic	malpractice	statement	manuscript	submission	tool	author	faq	contact	u	login	email	id	password	login	forgot	password	register	now	track	article	my
american	journal	phytomedicine	clinical	therapeutic	american	journal	phytomedicine	clinical	therapeutic	our	other	journal	american	journal	advanced	drug	delivery	american	journal	ethnomedicine	american	journal	pharmacology	pharmacotherapeutics	american	journal	drug	delivery	therapeutic	international	research	journal	pharmaceutical	science	american	journal	computer	science	information	technology	american	journal	computer	science	engineering	survey	international	annals	advanced
american	journal	research	communication	american	journal	research	communication	home	instruction	article	press	archive	editorial	board	submission	american	journal	research	communication	home	instruction	article	press	archive	editorial	board	submission	home	volume	8	2	volume	8	3	aim	scope	american	journal	research	communication	ajrc	headquarters	texas	usa	international	peer	review	open	access
american	journal	scientific	research	editorial	committee	comit	de	redaction	index	abstract	indexation	abstraction	submission	soumission	past	issue	archive	in	issue	dans	cette	dition	study	role	library	progression	culture	samanids	period	farahnaz	kohan	continue	reading	continuez	lira	publish	scientific	research	international	sri	american	journal	scientific	research	peer	review	scientific	research	journal
american	transaction	engineering	amp	apply	science	american	transaction	engineering	amp	apply	science	home	international	editorial	board	author	archive	subscription	amp	fee	contact	v4	4	oct2015	v4	3	jul2015	v4	2	apr2015	v4	1	jan2015	v3	4	oct2014	v3	3	jul2014	v3	2	apr2014	v3	1	jan2014	v2	4	oct2013	v2
home	jjjjjj	2	year	if	3.0	this	work	license	creative	common	attribution	4.0	international	license	annals	british	medical	science	abm	united	kingdom	issn	2397	1762	the	annals	british	medical	science	abm	british	open	access	peer	review	journal	publishes	article	aspect	clinical	medical	research	well	field	basic	apply	biomedical	science	the
annals	clinical	case	report	toggle	navigation	home	aim	scope	editorial	board	editor	in	chief	article	recent	article	archive	special	issue	upcoming	special	issue	author	guideline	instruction	author	submit	manuscript	contact	annals	clinical	case	report	international	peer	review	online	mega	journal	consider	original	clinical	case	report	image	aim	scope	imapact	factor
home	page	aimdr	journal	success	your	message	sent	u	error	there	error	send	message	drop	u	line	name	email	message	91	9897490444	drrohit.editor	gmail.com	toggle	navigation	home	about	scope	journal	salient	feature	speciality	cover	open	access	policy	copyright	notice	privacy	statement	ahead	print	current	issue	archive	index	subscribe	contact	welcome
home	issn	2059	9447	volume	per	year	1	issue	per	volume	2	4	0.345	cosmos	impact	factor	4.498	this	work	license	creative	common	attribution	4.0	international	license	annals	medical	biomedical	science	uk	issn	2059	9447	the	annals	medical	biomedical	science	ambs	open	access	peer	review	journal	publishes	article	aspect	clinical
annals	phytomedicine	ap	an	international	journal	toggle	menu	home	aim	scope	author	guideline	manuscript	impact	factor	current	issue	archive	contact	u	welcome	annals	phytomedicine	ap	an	international	journal	annals	phytomedicine	ap	international	peer	review	scientific	journal	dedicate	publishing	cut	edge	research	area	phytomedicine	it	publish	significant	outstanding	development	phase	phytomedicine
arpn	journal	system	software	international	journal	arpn	journal	system	software	gt	gt	volume	6	number	1	june	2016	journal	home	archive	editorial	board	call	paper	submit	paper	author	guideline	code	ethic	review	process	journal	policy	abstract	index	publication	charge	contact	u	arpn	journal	system	software	arpn	journal	system	software	issn
asia	pacific	journal	education	art	science	home	editorial	board	author	guideline	review	process	policy	current	issue	archive	call	reviewer	contact	u	navigate	home	editorial	board	author	guideline	review	process	policy	current	issue	archive	call	reviewer	contact	u	05	apr	home	submission	officially	close	aim	the	asia	pacific	journal	education	art
home	editorial	board	author	guideline	review	process	conference	current	issue	archive	call	for	reviewer	contact	ugc	approve	research	journal	journal	no	45265	abstract	indexed	home	publish	december	14	2013	asia	pacific	journal	multidisciplinary	research	the	journal	currently	close	accept	submission	vision	to	become	recognize	scientific	journal	multidisciplinary	research	asia	pacific
welcome	asia	pacific	journal	research	international	journal	world	research	home	about	u	editorial	board	for	author	archive	issue	special	issue	contact	u	menu	about	u	editorial	board	for	author	archive	issue	special	issue	contact	u	welcome	asia	pacific	journal	research	asia	pacific	journal	research	international	monthly	journal	open	access	print
asian	journal	biomedical	pharmaceutical	science	home	a	z	journal	about	faq	history	guideline	amp	policy	publication	policy	procedure	publication	guideline	journal	submission	instruction	code	conduct	ethic	contact	asian	journal	biomedical	pharmaceutical	science	manuscript	sub	all	submission	em	system	redirect	online	manuscript	submission	system	author	request	submit	article	directly	online	manuscript
asian	journal	chemistry	home	home	about	u	contact	u	help	step	manuscript	submission	step	online	payment	navigate	home	about	u	contact	u	help	step	manuscript	submission	step	online	payment	asianjchemistry	gmail.com	91	120	4102551	follow	u	publish	asian	publication	corporation	log	in	email	id	password	remember	next	time	create	account
author	w3layouts	author	url	http	w3layouts.com	license	creative	common	attribution	3.0	unported	license	url	http	creativecommons.org	license	by	3.0	the	asian	journal	practical	nursing	ajhms.org	the	asian	journal	practical	nursing	home	about	publication	contact	practical	nursing	information	amp	publication	welcome	asian	journal	practical	nursing	publication	read	various	journal	entry	field
home	asian	journal	humanity	social	science	welcome	ajhss	issn	2320	9720	home	aim	amp	scope	editorial	board	call	paper	author	s	guideline	review	process	archive	next	issue	current	issue	processing	fee	contact	aim	amp	scope	asian	journal	humanity	social	science	ajhss	peer	review	online	journal	establish	disseminate	idea	research	finding
asian	journal	business	management	science	ajbms	issn	2047	2528	author	guidlines	editorial	board	join	editorial	team	archive	publication	fee	contact	u	asian	journal	business	management	science	ajbms	monthly	online	open	access	journal	commit	publishing	new	scholarly	research	idea	insight	shape	research	article	significant	impact	business	management	science	field	whole	the
asian	journal	mathematics	application	asian	journal	mathematics	application	user	username	password	remember	notification	view	subscribe	journal	content	search	all	author	title	abstract	index	term	full	text	browse	by	issue	by	author	by	title	font	size	make	font	size	small	make	font	size	default	make	font	size	large	information	for	reader
asian	journal	pharmaceutical	health	science	an	open	access	peer	review	journal	skip	main	content	home	search	article	contact	home	search	article	contact	asian	journal	pharmaceutical	health	science	an	open	access	peer	review	journal	click	submit	article	asian	journal	pharmaceutical	health	science	home	browse	issue	in	press	current	issue	past	issue
asian	journal	of	pharmacy	amp	life	science	userid	password	issn	2231	4423	home	about	u	editorial	board	issue	manuscript	submission	instruction	author	subscribe	contact	u	ajpls	publish	four	issue	per	year	international	publication	e	distribution	support	research	interest	pharmaceutical	community	publishing	valuable	information	education	resource	our	close	relationship	pharmacy	leader
asian	journal	of	pharmaceutical	research	and	health	care	asian	journal	of	pharmaceutical	research	and	health	care	open	journal	system	journal	help	user	username	password	remember	notification	view	subscribe	journal	content	search	all	author	title	abstract	index	term	full	text	browse	by	issue	by	author	by	title	font	size	make	font
welcome	to	ajst	journalasjt	skip	main	content	home	about	u	instruction	author	editorial	board	current	issue	past	issue	article	submission	impact	factor	contact	u	call	paper	volume	11	issue	03	march	2020	open	access	impact	factor	peer	review	journal	fast	publication	category	aim	amp	scope	current	issue	editorial	board	index
asian	pacific	journal	health	science	apjhs	home	about	u	editorial	board	instruction	instruction	author	instruction	reviewer	copy	right	form	cover	letter	peer	review	process	downloads	peer	review	publication	policy	publication	ethic	malpractice	advertising	subscription	form	feedback	archive	index	manuscript	submission	conference	proceed	contact	u	about	journal	welcome	asian	pacific	journal
404	error	sorry	page	n	t	exist	please	check	url	go	back	page	404	error	page	not	found
australasian	medical	journal	skip	navigation	amj	register	about	amj	how	submit	paper	home	current	edition	archive	editorial	board	advertise	u	for	author	contact	u	issn	1836	1935	the	journal	research	innovation	health	care	march	05	2020	anatomy	s	impact	medicine	this	editorial	explores	anatomy	s	evolve	role	medicine.read	mo	read
australian	journal	of	basic	and	apply	science	ajbas	australian	journal	of	basic	and	apply	science	ajbas	home	about	journal	about	journal	aim	scope	open	access	policy	peer	review	process	publication	ethic	journal	statistic	index	author	guideline	manuscript	submission	online	issue	editorial	board	template	amp	form	ajbas	template	form	copyright	transfer
kei	journal	this	website	us	cooky	ensure	get	best	experience	website	learn	get	register	login	quick	jump	page	content	main	navigation	main	content	sidebar	toggle	navigation	kei	home	about	journal	medical	research	archive	biomedical	engineering	review	international	biology	review	quarterly	physic	review	international	chemistry	review	journal	economics	banking	submit	medical
averroes	european	medical	journal	policy	about	u	contact	sign	register	article	oral	presentation	poster	discussion	e	poster	presentation	congress	report	issn	0772	9200	issn	print	form	2593	1431	averroes	european	medical	journal	open	access	journal	we	charge	publication	fee	advanced	research	submit	manuscript	manuscript	submission	our	feature	certain	interest	be
home	home	about	ayurpharm	ijaas	editorial	board	author	s	instruction	online	submission	archive	contact	u	home	ayurpharm	ijaas	ayurpharm	international	journal	ayurveda	allied	science	ijaas	peer	review	monthly	online	journal	this	journal	publishes	original	research	review	article	ayurveda	system	alternative	medicine	like	siddha	unani	homeopathy	tibbi	chinese	folk	lore	medicine
bio	bulletin	publish	research	trend	about	u	know	u	instruction	for	author	aim	and	scope	editorial	board	current	issue	archive	issue	indexed	in	copyright	board	submission	online	publication	ethic	publication	malpractice	statement	article	processing	charge	plagiarism	policy	review	guideline	submit	article	contact	u	get	in	touch	naas	rating	2019	bio
bioinformation	volume	16	2020	since	2005	home	about	u	editorial	guideline	index	submit	invitation	contact	archive	volume	1	volume	2	volume	3	volume	4	volume	5	volume	6	volume	7	volume	8	volume	9	volume	10	volume	11	volume	12	volume	13	volume	14	volume	15	volume	16	bioinformation.net	copyright
biointerface	research	apply	chemistry	biointerface	research	apply	chemistry	open	access	journal	issn	2069	5837	r	feed	home	current	issue	submit	article	all	issue	2011	issue	1	issue	2	issue	3	issue	4	issue	5	issue	6	2012	issue	1	issue	2	issue	3	issue	4	issue	5	issue	6	2013
current	issue	biomaterials	tissue	engineering	bulletin	search	biomaterials	tissue	engineering	bulletin	issn	2393	0586	issn	l	2393	0586	main	menu	skip	content	home	aim	amp	scope	editorial	board	instruction	author	article	processing	charge	current	issue	all	issue	volume	i	2014	issue	1	4	volume	ii	2015	issue	1	4	volume
biomedical	engineering	review	this	website	us	cooky	ensure	get	best	experience	website	learn	get	register	login	quick	jump	page	content	main	navigation	main	content	sidebar	toggle	navigation	kei	home	about	about	journal	editorial	board	issue	current	archive	author	center	current	issue	vol	1	no	1	2017	vol	1	issue	1
loi	pinel	2018	vincennes	aller	au	contenu	conseil	en	finance	et	patrimoine	menu	principal	accueil	lmnp	loi	pinel	credit	immobilier	rachat	de	credit	mutuelle	sant	plan	du	site	loi	defiscalisation	ancien	2019	et	loi	pinel	2018	vincennes	dispositif	pinel	levallois	perret	loi	pinel	par	paul	nombre	de	pi	ce	d
bioscience	biotechnology	research	asia	an	international	open	access	peer	review	research	journal	load	bioscience	biotechnology	research	asia	an	international	open	access	peer	review	research	journal	91	9893222458	info	biotech	asia.org	subscribe	contact	u	homepage	journal	aim	scope	policy	peer	review	policy	open	access	policy	plagiarism	policy	complaint	policy	cross	mark
plant	journal	journal	medicinal	plant	study	pharmacognosy	journal	contact	91	9711224068	home	submit	your	paper	contact	u	login	print	journal	indexed	journal	refereed	journal	peer	review	journal	search	issn	print	2394	0530	issn	online	2320	3862	naas	rating	3.53	home	about	u	editorial	board	archive	instruction	online	submission	publish	book
about	journal	british	journal	economics	finance	management	science	issn	2048	125x	about	journal	editorial	board	submission	manuscript	preparation	article	about	journal	british	journal	economics	finance	management	science	bjefm	open	access	peer	review	refereed	journal	the	main	objective	ijbss	provide	intellectual	platform	international	scholar	bjefm	aim	promote	interdisciplinary	study	business	social
british	journal	of	medical	health	research
about	journal	british	journal	science	issn	2047	3745	about	journal	editorial	board	submission	manuscript	preparation	article	about	journal	the	british	journal	science	bjs	international	refereed	abstract	journal	the	british	journal	science	monthly	peer	review	international	research	journal	address	apply	theoretical	issue	the	scope	journal	encompasses	research	article	original	research	report
bulletin	environment	pharmacology	life	science	home	journal	editorial	board	author	instruction	membership	publication	ethic	archive	current	issue	special	issue	special	issue	2018	special	issue	1	2018	special	issue	2017	special	issue	1	2017	special	issue	2	2017	special	issue	3	2017	special	issue	2016	special	issue	1	2016	special	issue
bulletin	pharmaceutical	research	bulletin	pharmaceutical	research	official	journal	association	pharmacy	professional	issn	2249	6041	print	2249	9245	online	about	bpr	archive	special	issue	2019	vol	9	no	1	3	2018	vol	8	no	2	2018	vol	8	no	1	2017	vol	7	no	3	2017	vol	7	no	2	editorial
cambridge	business	review	cambridge	business	review	since	2001	the	business	review	journal	the	library	congress	washington	dc	issn	1553	5827	cambridge	research	science	institute	regular	submission	deadline	final	paper	february	28	2020	late	submission	deadline	final	paper	march	28	2020	main	page	submit	pape	r	registration	policy	track	guideline	sample
home	ocrd	ontario	college	research	development	home	about	u	paris	amsterdam	dubai	marrakech	new	york	riverside	san	francisco	rome	journal	visit	scholar	contact	more	call	u	toronto	647	701	1404	international	call	20	01020909092	ocrd	crchs	the	ocrd	crchs	private	for	profit	organization	deliver	support	service	educator	researcher	canada	around
canadian	journal	basic	apply	science	canadian	journal	basic	apply	science	abstract	amp	index	index	copernicus	g	impact	factor	0.199	google	scholar	ricest	research	bible	universal	impact	factor	directory	research	journal	index	advanced	science	index	conference	technically	support	cjbas	home	guide	editor	login	submission	archive	contact	join	editorial	board	about	journal
canadian	journal	biotechnology	www.canadianjbiotech	mb	http	output	utf	8	canadian	journal	biotechnology	issn	2560	8304	online	search	canadian	journal	biotechnology	issn	2560	8304	online	home	about	u	editorial	board	guideline	for	author	for	reviewer	manuscript	submission	publication	charge	contact	u	canadian	journal	biotechnology	cjb	quick	link	aim	amp	scope	abstract
canadian	journal	pure	amp	apply	science	canadian	journal	pure	amp	apply	science	an	international	journal	home	advisory	board	current	issue	previous	issue	archive	paper	submission	contact	u	aim	and	scope	the	canadian	journal	pure	apply	science	cjpas	peer	review	print	online	international	multi	disciplinary	journal	aim	promote	research	field	science
canadian	scientific	journal	verba	volant	scripta	manent	canadian	scientific	journal	canadian	scientific	journal	verba	volant	scripta	manent	home	about	u	editorial	board	become	reviewer	field	agricultural	science	art	history	earth	science	forestry	and	fishery	history	and	archeology	medical	science	pedagogy	philosophy	political	science	public	administration	sociology	technical	science	veterinary	science
open	access	peer	review	scholarly	journal	dedicate	publishing	article	broad	aspect	cancer	research	an	open	access	peer	review	journal	issn	2328	5249	about	author	prepare	manuscript	text	prepare	figure	table	prepare	supplemental	data	manuscript	type	specific	reporting	guideline	open	access	policy	editorial	policy	guideline	reviewer	editorial	process	peer	review	process
fortune	journal	open	access	peer	review	journal	publisher	houston	usa	search	custom	search	sort	relevance	relevance	date	toggle	navigation	home	about	u	journal	conference	fortune	e	book	about	fortune	e	book	propose	e	book	submit	manuscript	fortune	online	article	processing	charge	editorial	process	membership	guideline	contact	u	fortune	journal	a
caribjscitech	skip	main	content	main	menu	caribjscitech	cjst	current	issue	archive	editorial	board	submit	article	user	account	menu	log	previous	next	caribbean	journal	science	technology	cjst	yearly	publish	open	access	online	international	peer	review	science	technology	journal	promote	discovery	innovation	advancement	dissemination	basic	transitional	knowledge	science	technology	related	discipline	original
bibliomed.org	deposit	medical	article	home	journal	article	year	follow	twitter	width	470	height	350	directory	no	location	no	menubar	no	resizable	no	scrollbars	1	status	no	subscribe	list	directory	medical	article	field	title	summary	keywords	author	journal	new	journal	journal	evidence	base	psychotherapy	journal	bangladesh	agricultural	university	neuroquantology	journal	critical
cellular	molecular	biology	open	access	journal	home	publication	conference	register	contact	1165	158x	cellular	molecular	biology	open	access	home	editorial	panel	editor	in	chief	editorial	board	instruction	author	submit	manuscript	article	press	current	issue	archive	special	issue	guideline	upcoming	special	issue	metric	contact	our	group	organises	3000	global	conferenceseries	event
centrum	international	scientific	journal	centrum	home	call	paper	board	contact	international	scientific	journal	centrum	scientific	journal	centrum	begin	publish	since	2013	periodical	publication	two	volume	calendar	year	it	comprise	topic	scientific	paper	various	social	natural	field	different	author	within	field	centrum	accepts	paper	follow	area	law	political	science	national	supranational
chemistry	journal	ugc	approve	journal	chemical	science	transaction	sci	trans	chemistry	journal	open	access	journal	online	chemistry	quick	publication	electronic	journal	india	biochemistry	pharmaceutical	volume	1	no.1	2012	volume	1	no.2	2012	volume	1	no.3	2012	volume	2	no.1	2013	volume	2	no.2	2013	volume	2	no.s1	2013	volume	2
home	chemisty	research	journal	chemisty	research	journal	a	peer	review	international	journal	home	editorial	board	archive	instruction	author	submit	manuscript	abstract	indexed	contact	u	home	chemistry	research	journal	international	journal	cover	fundamental	apply	aspect	chemical	science	it	peer	review	journal	aim	communicate	high	quality	research	article	review	general	article	field
top	oncology	journal	open	access	journal	clinic	oncology	toggle	navigation	home	aim	scope	editorial	board	editor	in	chief	article	recent	article	archive	special	issue	upcoming	special	issue	author	guideline	instruction	author	submit	manuscript	contact	clinic	oncology	scholarly	journal	aim	publish	scholarly	research	work	open	access	policy	aim	scope	impact	factor
clinic	surgery	open	access	journal	surgery	journal	toggle	navigation	home	aim	scope	editorial	board	editor	in	chief	article	recent	article	archive	special	issue	upcoming	special	issue	author	guideline	instruction	author	submit	manuscript	contact	clinic	surgery	scholarly	journal	aim	publish	scholarly	research	work	open	access	policy	aim	scope	impact	factor	1.820
communication	apply	electronics	cae	only	original	previously	unpublished	manuscript	consider	publication	submission	manuscript	interpret	part	article	copyright	publication	comply	usa	federal	digital	millennium	copyright	act	1998	dmca	archive	article	current	most	recent	issue	proceeding	cae	indexed	ebsco	google	scholar	informatics	proquest	csa	technology	research	database	nasa	ad	call	paper	cae
crpase	computational	research	progress	apply	science	amp	engineering	home	guide	author	editor	submission	archive	contact	publication	ethic	index	news	amp	event	computational	research	progress	apply	science	amp	engineering	an	international	journal	crpase	issn	2423	4591	technically	support	conference	crpase	computational	research	progress	apply	science	amp	engineering	an	international	journal	crpase
cri	contemporary	research	india	an	open	access	peer	review	international	multidisciplinary	journal	wizcraft	publication	distribution	write	publish	disseminate	home	editorial	board	ethical	guideline	plagarism	alert	journal	issue	index	peer	review	process	wizcraft	publication	contact	u	read	first	contemporary	research	india	cri	open	access	peer	review	amp	refer	multidisciplinary	international	journal
contemporary	sociological	global	review	csgr	eissn	2027	7431	eisp	0840	1433	0921	home	journal	information	basic	information	audience	abstract	amp	index	right	amp	permission	privacy	statement	copyright	notice	site	licence	email	alert	issue	vol	7	num	7	publish	2017	vol	6	num	6	publish	2016	vol	5	num	5	publish
the	criterion	an	international	journal	english	bi	monthly	peer	review	indexed	open	access	ejournal	issn	0976	8165	about	u	archive	call	for	submission	contact	u	editorial	board	faq	publication	ethic	special	issue	submission	about	u	archive	call	for	submission	contact	u	editorial	board	faq	publication	ethic	special	issue	submission	current
welcome	biotica	about	biotica	information	author	subscription	editorial	board	e	journal	login	a	quarterly	e	journal	fast	friendly	biologist	biotechnologists	life	scientist	issn	0973	4031	naas	score	3.89	the	big	world	biotechnology	also	pave	bio	nanotechnology	cross	road	information	boom	never	ream	ream	biotic	knowledge	generate	field	lab	go	globally
home	about	u	editorial	board	review	policy	research	area	ethic	policy	processing	charge	contact	u	sitemap	late	news	call	paper	volume	09	issue	02	march	2020	home	issue	impact	factor	conference	instruction	author	newsletter	downloads	processing	charge	form	copyright	form	consent	form	template	cover	letter	late	news	submit	research	paper
der	pharma	chemica	der	pharma	chemica	journal	medicinal	chemistry	pharmaceutical	chemistry	pharmaceutical	science	computational	chemistry	home	editorial	board	contributor	inpress	current	issue	archive	submission	special	issue	inquiry	contact	all	submission	em	system	redirect	online	manuscript	submission	system	author	request	submit	article	directly	online	manuscript	submission	system	respective	journal	previous	next
main	page	publish	journal	online	submission	form	reception	article	rule	scientific	article	requirement	registration	a	sample	scientific	article	editorial	team	scientific	advisory	board	publication	payment	journal	archive	journal	index	term	amp	condition	public	offer	delivery	return	policy	contact	main	page	publish	journal	online	submission	form	reception	article	rule	scientific	article
share	knowledge	share	progress	eastern	academic	journal	journal	indexed	google	scholar	ceeol	ezb	library	worldcat	road	resource	close	issn	2367	7384	home	author	guideline	journal	policy	editorial	board	publication	fee	publication	process	loyalty	reward	current	issue	archive	search	keywords	volume	2019	volume	1	march	volume	2	july	volume	3	september
eastern	european	scientific	journal	eastern	european	scientific	journal	open	journal	system	navigationshilfe	benutzer	in	benutzer	innen	name	passwort	an	mich	erinnern	benachrichtungen	ansicht	registrieren	sprache	deutsch	english	russian	zeitschrifteninhalte	suche	alle	autor	in	titel	abstract	schlagworte	volltext	durchbl	ttern	nach	ausgabe	nach	autor	in	nach	titel	schriftgr	e	make	font
ecoforum	journal	user	username	password	remember	notification	view	subscribe	unsubscribe	the	journal	indexed	follow	international	database	e	u	r	i	n	e	r	n	e	the	world	wide	web	virtual	library	european	integration	journal	content	search	all	author	title	abstract	index	term	full	text	browse	by	issue	by	author	by
ecoletra.com	scientific	ejournal	ecoletra.com	llc	16192	coastal	hwy	lewes	de	19958	www.ecoletra.comissn	issn	2377	9748	asopis	je	indexovan	v	sientific	index	service	database	journal	id	2184	scopus	evaluation	process	2377	9748	worldcat	oclc	number	905350201	class	old	browser	you	use	old	browser	please	href	http	windows.microsoft.com	en	u	internet	explorer
elixir	international	journal	login	email	id	password	captcha	pad	14px	submit	reset	create	elixir	account	forgot	password	forgot	password	email	id	submit	register	first	name	last	name	email	id	phone	password	verify	password	organisational	instituation	address	country	please	select	afghanistan	albania	algeria	american	samoa	andorra	angola	anguilla	antarctica	antigua	barbuda
international	journal	macro	nano	physic	ul.top	nav	li.welname	width	220px	important	international	journal	macro	nano	physic	issn	online	2456	2483	home	editor	about	journal	editorial	board	sponsorship	issue	current	issue	archive	submission	user	home	submission	check	list	author	guideline	downloads	useful	info	reviewer	signup	signup	aggrement	payment	detail	index	journal
entomology	apply	science	letter	entomology	apply	science	letter	issn	no	2349	2864	join	u	a	editor	a	reviewer	user	username	password	remember	journal	content	search	search	scope	all	author	title	abstract	index	term	full	text	browse	by	issue	by	author	by	title	information	for	reader	for	author	for	librarian	current
essence	international	journal	environmental	rehabilitation	conservation	essence	home	essence	the	journal	abstract	amp	indexed	aim	amp	scope	journal	flyer	membership	call	paper	call	paper	special	edition	issue	our	team	executive	board	advisory	board	editorial	board	join	u	volume	amp	issue	editor	desk	current	issue	fourth	come	issue	all	volume	amp
european	academic	research	european	academic	research	issn	2286	4822	issn	l	2286	4822	impact	factor	3.4546	uif	drji	value	5.9	b	home	about	u	current	issue	archive	current	issue	past	issue	author	why	publish	ear	publication	criterion	guideline	for	manuscript	submit	manuscript	receive	article	submit	manuscript	track	manuscript	book	welcome
european	chemical	bulletin	european	chemical	bulletin	journal	content	search	search	scope	all	author	title	abstract	index	term	full	text	browse	by	issue	by	author	by	title	font	size	make	font	size	small	make	font	size	default	make	font	size	large	subscription	login	verify	subscription	user	username	password	remember	notification	view
page	found	european	journal	advance	engineering	amp	technology	call	paper	vol	7	issue	3	click	submit	your	manuscript	click	current	issue	nothing	found	sorry	the	page	file	look	found	search	search	home	editorial	board	author	information	peer	review	referee	open	access	policy	publication	ethic	amp	malpractice	reason	publish	archive	index
welcome	to	ejbps	european	journal	biomedical	pharmaceutical	science	ejbps	indexed	various	repute	international	body	like	google	scholar	index	copernicus	indian	science	publication	socolar	china	urlich	s	periodical	directory	proquest	uk	in	process	research	bible	fuchu	tokyo	japan	international	society	research	activity	isra	scientific	index	service	si	udledge	science	citation	index
european	journal	chemistry	european	journal	chemistry	issn	2153	2249	print	issn	2153	2257	electronic	submit	journal	sign	new	issue	notification	abstract	index	caplus	core	journal	coverage	list	usa	ca	source	index	cassi	scilit	database	mdpi	ulrich	s	periodical	directory	collection	national	library	medicine	nlm	china	knowledge	resource	integrate	database	cnki
european	journal	economics	finance	administrative	science	editorial	committee	comit	de	redaction	index	abstract	indexation	abstraction	submission	soumission	past	issue	archive	in	issue	dans	cette	dition	fraud	triangle	management	fraudulent	practice	nigerian	business	organization	akenbor	cletus	o	onuoha	teresa	ezenwa	continue	reading	continuez	lira	european	journal	economics	finance	administrative	science	peer
www
ejes	european	journal	educational	science	home	archive	2014	vol.1.no.1	vol.1.no.2	vol.1.no.3	vol.1.no.4	2015	vol.2.no.1	vol.2.no.2	vol.2.no.3	vol.2.no.4	2016	vol.3.no.1	vol.3.no.2	vol.3.no.3	vol.3.no.4	2017	vol.4.no.1	vol.4.no.2	vol.4.no.3	vol.4.no.4	2018	vol.5.no.1	vol.5.no.2	vol.5.no.3	vol.5.no.4	2019	vol.6.no.1	vol.6.no.2	vol.6.no.3	special	edition	october	2019	vol.6.no.4	about	aim	scope	copyright	access	policy	ethic	malpractice	statement
european	journal	engineering	research	science	plugins.themes.bootstrap3.accessible	menu.label	plugins.themes.bootstrap3.accessible	menu.main	navigation	plugins.themes.bootstrap3.accessible	menu.main	content	plugins.themes.bootstrap3.accessible	menu.sidebar	publisher	home	register	login	home	about	about	journal	editorial	team	privacy	statement	contact	current	archive	announcement	subscribe	submission	zero	tolerance	plagiarism	ejers	policy	zero	tolerance	plagiarism	we	check	plagiarism	issue	two	method	reviewer	check	plagiarism
european	journal	natural	history	scientific	journal	issn	2073	4972	english	scientific	journal	european	journal	natural	history	issn	2073	4972	toggle	navigation	about	issue	search	rule	home	scientific	journal	european	journal	natural	history	european	journal	natural	history	multidisciplinary	journal	article	publish	journal	various	direction	modern	science	agriculture	food	renewable	resource	anthropology
european	journal	pharmaceutical	and	medical	research	european	journal	of	pharmaceutical	and	medical	research	an	international	peer	review	journal	pharmaceutical	medical	amp	biological	science	an	official	publication	society	advance	healthcare	research	reg	no	01	01	01	31674	16	european	journal	pharmaceutical	medical	research	ejpmr	indexed	various	repute	international	body	like	google
ejst	home	page	editorial	policy	instruction	editorial	board	issue	contact	http	www.ecozone.ro	editorial	policy	european	journal	science	theology	international	journal	accepts	publication	review	original	paper	short	communication	review	conference	proceeding	broad	range	topic	interest	scientist	theologian	work	mainly	area	science	amp	theology	the	aim	journal	serve	platform	exchange	idea	explore
european	journal	scientific	research	editorial	committee	comit	de	redaction	index	abstract	indexation	abstraction	submission	soumission	past	issue	archive	in	issue	dans	cette	dition	fraud	triangle	management	fraudulent	practice	nigerian	business	organization	akenbor	cletus	o	onuoha	teresa	ezenwa	continue	reading	continuez	lira	publish	scientific	research	platform	srp	seychelles	european	journal	scientific
european	journal	social	science	editorial	committee	comit	de	redaction	index	abstract	indexation	abstraction	submission	soumission	past	issue	archive	in	issue	dans	cette	dition	fraud	triangle	management	fraudulent	practice	nigerian	business	organization	akenbor	cletus	o	onuoha	teresa	ezenwa	continue	reading	continuez	lira	publish	social	science	research	platform	ssrp	seychelles	european	journal
home	home	about	u	publication	ejsd	current	issue	editorial	board	guideline	author	subscription	archive	special	issue	index	abstract	ethical	standard	research	conference	8th	icsd	2020	steer	committee	type	presentation	proposal	submission	cpa	disclosure	manuscript	submission	important	date	registration	fee	past	conference	6th	icsd	2018	5th	icsd	2017	4th	icsd2016	3rd
elp	european	journal	economic	law	politics	home	archive	2014	special	edition	eje	eesej	special	edition	2014	no.1	eje	eesej	special	edition	2014	no.2	eje	elp	special	edition	2014	no.1	eje	elp	special	edition	2014	no.2	eje	itsj	special	edition	2014	2014	vol.1.no.1	may	edition	2014	vol.1.no.2	december	edition	2014	2015
european	online	journal	natural	social	science	european	science	journal	eojnss	jaelt	come	european	online	journal	natural	social	science	home	about	register	search	proceeding	current	archive	submission	information	for	reader	for	author	for	librarian	user	username	password	remember	forgot	password	notification	view	subscribe	unsubscribe	journal	content	search	all	author	title	abstract
european	scientific	journal	esj	follow	u	social	medium	call	paper	esj	special	edition	local	entrepreneurship	regional	economic	development	guest	editor	dr	brian	w	sloboda	university	maryland	usa	click	esj	conference	barcelona	join	u	28	29	may	2020	language	plugins.block.languagetoggle.selectlabel	english	espa	ol	espa	a	fran	ai	canada	user	username	password
experiment	journal	skip	main	content	main	menu	experimentjournal	home	aim	and	scope	editorial	board	to	author	current	issue	archive	submit	article	user	account	menu	log	previous	next	the	experiment	journal	weekly	online	peer	review	journal	publishes	review	research	article	contribute	new	theoretical	result	area	science	technology	like	chemistry	biology	physic
galaxy	international	multidisciplinary	research	journal	issn	2278	9529	bi	monthly	refereed	indexed	open	access	ejournal	issn	0976	8165	about	u	anouncements	archive	become	reviewer	contact	u	editorial	board	faq	publication	ethic	submission	about	u	anouncements	archive	become	reviewer	contact	u	editorial	board	faq	publication	ethic	submission	current	issue	save	share
gene	amp	cancer	promote	rapid	dissemination	cancer	research	online	issn	1947	6027	gene	amp	cancer	search	gene	amp	cancer	home	editorial	board	publication	ethic	publication	malpractice	statement	information	author	editorial	policy	submission	advance	online	publication	current	issue	archive	search	contact	u	tweet	oncosciencejrnl	about	journal	have	serve	found	editor	oncogene
gabi	journal	generic	biosimilars	initiative	journal	home	about	gabi	gabi	overview	mission	statement	current	activity	educational	workshop	news	quick	link	gabi	journal	about	gabi	journal	current	issue	previous	issue	forthcoming	issue	for	author	how	to	advertise	contact	related	site	about	ppci	general	introduction	mission	statement	current	activity	future	activity	job
gmr	genetics	molecular	research	the	original	funpec	rp	skip	main	content	login	register	menu	home	browse	current	issue	future	issue	all	issue	publish	submission	submission	information	submission	guideline	submit	policy	for	author	general	information	aim	scope	journal	correction	retraction	ethic	consideration	processing	fee	about	journal	information	editorial	board	indexer	contact
gbfr	journal	data	processing	sometimes	take	minute	a	peer	review	open	access	journal	http	gbfrjournal.org	pissn	1088	6931	eissn	2384	1648	archive	about	journal	editorial	board	instruction	author	publication	ethic	subscribe	news	call	paper	paper	submission	about	journal	global	business	finance	review	gbfr	select	coverage	scopus	elsevier	2015	gbfr	publish
gjra	global	journal	for	research	analysis	gjra	international	journal	global	journal	for	research	analysis	print	issn	no	2277	8160	peer	review	international	journal	journal	doi	10.36106	gjra	thursday	mar	5	th	2020	7	18	28	gjra	worldwidejournals.com	91	88	66	00	3636	91	88	66	11	3636	menu	home	about
global	journal	advanced	engineering	technology	science	home	gjaets	global	journal	advanced	engineering	technology	science	home	about	u	editorial	board	issue	author	guideline	contact	issn	2349	0292	impact	factor	pif	3.802	international	journal	engineering	science	amp	research	technology	international	journal	engineering	science	amp	management	global	journal	advanced	engineering	technology	science	gjaets
global	journal	advanced	research	gjar	login	register	home	current	issue	past	issue	topic	editorial	amp	reviewer	editorial	amp	reviewer	related	basic	info	benefit	amp	responsibility	registeration	form	editorial	amp	reviewer	about	the	journal	contact	u	research	review	article	invite	publication	30	march	2020	issue	volume	7	issue	1	available	online
global	journal	animal	scientific	research	skip	main	content	skip	main	navigation	menu	skip	site	footer	about	about	journal	policy	submission	editorial	team	privacy	statement	contact	current	archive	archive	2019	archive	2013	2018	abstracing	index	register	search	search	register	login	current	issue	vol	8	no	1	2020	publish	2020	01	14
home	issn	2349	4506	impact	factor	3.779	gjesrm	g	lobal	j	ournal	e	ngineering	s	cience	r	esearch	m	anagement	g.j.e.s.r.m	peer	review	monthly	online	international	journal	home	about	u	gjesrm	editorial	archive	author	guideline	contact	u	pay	online	more	website	template	templatemonster.com	mrach	03	2012	welcome	gjesrm	about	gjesrm
global	medium	journal	peer	review	article	list	global	medium	journal	issn	1550	7521	toggle	navigation	the	journal	editorial	board	article	article	press	current	issue	previous	issue	archive	author	instruction	submit	manuscript	archive	special	issue	guideline	upcoming	special	issue	index	archive	citation	contact	editorial	office	reach	u	44	1625	708989	all
global	scholastic	research	journal	scholarly	journal	aim	amp	scope	disclaimer	plagiarism	policy	privacy	policy	term	amp	condition	call	for	paper	june	2018	issue	click	to	see	detail	home	aboutus	editorial	board	author	guideline	submit	your	paper	archive	publication	charge	copyright	faq	s	contactus	aim	amp	scope	join	editor	disclaimer	impact
hortflora	research	spectrum	peer	review	quarterly	journal	s	citation	index	since	2012	total	citation	1266	h	index	14	h5	index	14	i10	index	34	h5	median	12	citation	rate	147	year	home	profile	editorial	board	advisory	board	current	issue	archive	guideline	guideline	to	the	contributor	format	of	article	article	submission
welcome	hygeia	journal	drug	medicine	issn	online	2229	3590	issn	print	0975	6221	home	current	issue	archive	manuscript	submission	editorial	board	instruction	book	review	downloads	contact	u	google	scholar	search	hygeia	journal	drug	medicine	hygeia	journal	drug	medicine	h	geia	journal	drug	medicine	peer	review	half	yearly	open	access	journal
welcome	hygeia	journal	drug	medicine	issn	online	2229	3590	issn	print	0975	6221	home	current	issue	archive	manuscript	submission	editorial	board	instruction	book	review	downloads	contact	u	google	scholar	search	hygeia	journal	drug	medicine	hygeia	journal	drug	medicine	h	geia	journal	drug	medicine	peer	review	half	yearly	open	access	journal
ideal	journal	art	humanity	ijah	ideal	journal	of	art	and	humanity	about	the	journal	our	mission	our	vision	editorial	board	member	editorial	policy	focus	scope	peer	review	process	publication	frequency	status	open	access	policy	publication	ethic	publication	malpractice	statement	editor	editorial	board	member	author	guideline	copyright	form	submit	paper	publication
ideal	journal	engineering	apply	science	ijeas	ideal	journal	of	engineering	and	apply	science	about	the	journal	our	mission	our	vision	upcoming	conference	editorial	policy	editor	editorial	board	member	author	guideline	copyright	form	submit	paper	publication	fee	processing	charge	benefit	author	payment	processing	charge	make	payment	archive	contact	menu	about	the
ideal	journal	economics	management	science	ijems	ideal	journal	of	economics	and	management	science	about	the	journal	our	mission	our	vision	upcoming	conference	editorial	policy	focus	scope	peer	review	process	publication	frequency	status	open	access	policy	publication	ethic	publication	malpractice	statement	editor	editorial	board	member	author	guideline	copyright	form	submit	paper
ideal	journal	of	pure	and	apply	science	ijesam	ideal	journal	of	environmental	science	and	management	about	the	journal	our	mission	our	vision	upcoming	conference	editorial	policy	focus	scope	peer	review	process	publication	frequency	status	open	access	policy	publication	ethic	publication	malpractice	statement	editor	editorial	board	member	author	guideline	copyright	form
ideal	journal	education	policy	study	ijeps	ideal	journal	of	education	and	policy	study	about	the	journal	our	mission	our	vision	upcoming	conference	editorial	policy	focus	scope	peer	review	process	publication	frequency	status	open	access	policy	publication	ethic	publication	malpractice	statement	editor	editorial	board	member	author	guideline	copyright	form	submit	paper
ideal	journal	psychology	theology	ijopat	ideal	journal	of	psychology	and	theology	about	the	journal	our	mission	our	vision	upcoming	conference	editorial	policy	focus	scope	peer	review	process	publication	frequency	status	open	access	policy	publication	ethic	publication	malpractice	statement	editor	editorial	board	member	author	guideline	copyright	form	submit	paper	publication	fee
home	about	journal	author	s	guideline	archive	editorial	board	submit	manuscript	aim	amp	scope	contact	u	flash	news	note	research	review	article	invite	publication	december	2019	7	volume	4	issue	peer	review	journal	issn	no	2320	0898	print	2320	0928	electronic	indian	journal	advance	chemical	science	an	international	peer	review
home	welcome	the	medical	academy	test	home	guideline	for	author	review	procedure	editorial	board	member	editorial	office	member	current	journal	old	journal	contact	apply	basic	medical	science	welcome	original	article	original	review	article	case	report	short	communication	interest	medical	fraternity	contact	u	indian	journal	of	apply	basic	medical	science	mission
style	border	1px	000	solid	journal	medical	science	indian	journal	apply	research	print	issn	no	2249	555x	peer	review	international	journal	journal	doi	10.36106	ijar	thursday	mar	5	th	2020	7	20	04	pm	editor	ijar.in	91	88	66	00	3636	91	88	66	11	3636	menu	home	about	u
indian	journal	drug	indian	journal	drug	late	news	copyright	form	all	author	download	copy	right	form	click	download	copyright	form	all	author	download	copy	right	form	click	download	indexed	in	global	impact	factor	0.418	welcome	indian	journal	drug	indian	journal	drug	ijod	quarterly	online	journal	publishes	original	research	work	felicitates
author	w3layout	author	url	http	w3layouts.com	license	creative	common	attribution	3.0	unported	license	url	http	creativecommons.org	license	by	3.0	indian	journal	medical	research	pharmaceutical	science	issn	2349	5340	impact	factor	pif	4.054	toggle	navigation	home	about	u	editorial	board	issue	author	guideline	contact	u	submit	manuscript	online	previous	next	welcome
tamilnadu	scientific	research	organization	tnsro	home	about	u	aim	amp	objective	legal	status	achievement	membership	event	student	project	mous	holistic	health	science	amp	research	organization	structure	infrastructure	current	activity	annual	report	research	journal	project	publication	donate	document	report	gallery	news	clipping	faq	contact	u	research	journal	connect	people	nature	indian
indian	journal	pharmaceutical	biological	research	home	about	login	register	search	current	archive	announcement	editorial	board	instruction	call	for	paper	open	journal	system	journal	help	user	username	password	remember	notification	view	subscribe	journal	content	search	search	scope	all	author	title	abstract	index	term	full	text	browse	by	issue	by	author	by
ijpsr	instruction	author	manusript	submission	content	editorial	board	contact	u	copy	right	form	welcome	ijpsr	indian	journal	pharmaceutical	science	amp	research	ijpsr	bi	annual	journal	publishing	fine	peer	review	research	field	pharmaceutical	research	basis	originality	importance	disciplinary	interest	elegance	surprising	discussion	conclusion	serve	mean	scientific	information	exchange	international	pharmaceutical	forum
the	indian	journal	research	anvikshiki	the	indian	journal	research	anvikshiki	follow	u	gisi	impact	factor	3.5628	home	about	journal	research	paper	book	submission	gallery	contact	you	home	lorem	ipsum	dolor	sit	amet	consectetur	adipiscing	elit	welcome	anvikshiki	indian	journal	research	indian	journal	research	anvikshiki	issn	0973	9777	bi	monthly	international
indian	journal	research	pharmacy	biotechnology	ijrpb	peer	review	journal	available	online	print	format	follow	u	issn	2320	3471	o	issn	2321	5674	p	91	9603152932	editor	ijrpb.com	toggle	navigation	home	about	for	author	online	submission	publication	charge	publication	process	guide	line	author	faq	s	editorial	board	register	editorial	board	list
index	indian	journal	scientific	research	ijsr	home	call	paper	call	research	paper	online	submission	research	status	explore	current	issue	regular	issue	special	issue	conference	proceed	by	issue	by	title	by	author	ijsr	info	about	journal	aim	scope	editorial	board	index	abstract	author	service	manuscript	guideline	publication	certificate	request	for	doi
indian	research	journal	of	pharmacy	and	science
ugc	approve	indian	scholar	international	e	journal	indian	scholar	an	international	multidisciplinary	research	e	journal	issn	2350	109x	home	editorial	editorial	board	call	for	paper	late	issue	previous	issue	author	desk	call	for	submission	submission	guideline	publication	ethic	download	membership	form	gallery	contact	u	1	2	previous	next	index	welcome
welcome	indo	american	journal	pharmaceutical	research	2020	copyright	all	right	reserve
indo	american	journal	of	pharmaceutical	science	home	late	volume	special	issue	contact	u	coden	iajpbb	issn	2349	7750	home	tool	author	volume	editorial	board	instruction	author	submit	manuscript	special	issue	contact	u	news	update	late	volume	impact	factor	2015	3.6	global	impact	factor	2014	0.384	2015	0.437	indo	american	journal
xmlns	og	http	opengraphprotocol.org	schema	xmlns	og	http	opengraphprotocol.org	schema	indo	global	journal	of	pharmaceutical	science	indo	global	journal	of	pharmaceutical	science	late	news	igjps	2020	vol	10	issue	1	post	2	day	ago	igjps	2019	vol	9	issue	2	suppl	post	14	day	ago	igjps	2019	vol	9	issue
information	journal	international	information	institute	introduction	information	journal	publishing	purpose	publishing	policy	editorial	board	submission	subscription	latex	word	style	content	science	nature	office	information	conference	welcome	cfp	program	submission	committee	registration	hotel	contact	office	information	an	international	interdisciplinary	journal	an	international	interdisciplinary	journal	english	japanese	chinese	issn	1343	4500	print
innovation	pharmaceutical	pharmacotherapy	ipp	l	e	issn	2321	323x	print	issn	2395	0781	editorial	policy	peer	review	process	journal	policy	publishing	ethic	home	about	u	guide	for	author	submit	paper	archive	search	current	editorial	board	index	contact	welcome	welcome	online	submission	system	innovation	pharmaceutical	pharmacotherapy	ipp	peer	review	open	access
british	construction	skip	content	british	construction	search	search	menu	search	how	choose	best	hydraulic	power	unit	your	machine	april	24	2019	april	24	2019	admin	choose	best	hydraulic	power	unit	machine	vital	smooth	operation	longevity	product	it	important	spend	bit	time	research	unit	available	find	model	best	suit	need	rather
interdisciplinary	journal	contemporary	research	business	issn	2073	7122	interdisciplinary	journal	contemporary	research	business	issn	2073	7122	issn	2073	7122	more	home	editorial	board	research	area	guideline	archive	contact	u	about	u	country	archieves	previous	edition	http	ijcrb.webs.com	archives.htm	interdisciplinary	journal	contemporary	research	business	ijcrb	double	blind	peer	review	journal	the
internal	medicine	review	home	log	in	sign	up	search	within	search	scope	all	author	title	abstract	index	term	full	text	about	current	issue	past	issue	how	submit	paper	internal	medical	review	internal	medicine	review	the	internal	medicine	review	imr	aim	provide	sustainable	mean	communication	academic	professional	physician	worldwide	each	monthly
iarjset	a	monthly	peer	review	online	journal	international	advanced	research	journal	science	engineering	technology	a	monthly	peer	review	online	print	journal	issn	online	2393	8021	issn	print	2394	1588	since	2014	home	about	about	iarjset	aim	scope	editorial	board	publication	ethic	publication	policy	index	abstract	journal	metric	author	instruction	author
international	archive	biomedical	clinical	research	skip	main	content	skip	main	navigation	menu	skip	site	footer	about	about	journal	aim	amp	scope	editorial	team	salient	feature	contact	article	ahead	print	current	archive	announcement	index	submission	subscribe	for	author	publication	amp	editorial	policy	open	access	policy	author	guideline	publication	charge	publication	ethic
intarchmed	home	international	archive	bodybuilding	supplement	medicine	recent	post	about	intarchmed	intarchmed	international	archive	medicine	supplement	offer	broad	range	honest	review	base	personal	experience	author	product	bodybuilding	weight	loss	fitness	etc	intarchmed	hotmail.com	review	guideline	medical	disclaimer	faq	privacy	policy	about	u	contact	u	review	guideline	medical	disclaimer	faq	privacy
international	ayurvedic	medical	journal	iamj	welcome	iamj	current	issue	current	issue	print	version	current	issue	online	version	about	iamj	specialist	concept	panchakarma	standardization	of	panchakarma	procedure	vata	vyadhi	neurology	dravya	guna	pharmacology	and	materia	medica	swastha	vrutta	yoga	amp	hygiene	rasayana	amp	vajikaran	geriatrics	and	sexual	medicine	prasuti	amp	streeroga
international	biology	review	this	website	us	cooky	ensure	get	best	experience	website	learn	get	register	login	quick	jump	page	content	main	navigation	main	content	sidebar	toggle	navigation	kei	home	about	about	journal	editorial	board	issue	current	archive	author	center	current	issue	vol	3	no	1	2019	vol	3	issue	1
international	cardiovascular	forum	journal	submit	manuscript	journal	help	user	username	password	remember	notification	view	subscribe	journal	content	search	search	scope	all	author	title	abstract	index	term	full	text	browse	by	issue	by	author	by	title	font	size	make	font	size	small	make	font	size	default	make	font	size	large	information
international	chemistry	review	this	website	us	cooky	ensure	get	best	experience	website	learn	get	register	login	quick	jump	page	content	main	navigation	main	content	sidebar	toggle	navigation	kei	home	about	about	journal	editorial	board	issue	current	archive	author	center	current	issue	vol	3	no	1	2017	vol.3	issue	1	april
international	design	journal	home	board	downloads	intellectual	property	index	amp	impact	factor	contact	u	about	submission	current	previous	author	reviewer	editor	fee	the	international	design	journal	idj	the	international	design	journal	multidisciplinary	open	access	peer	review	journal	issue	scientific	association	designer	officially	accredit	society	conjunction	faculty	apply	art	badr	university
ugc	approve	journal	equivalent	peer	review	journal	international	education	research	journal	ierj	international	indexed	multi	disciplinary	peer	review	monthly	research	journal	editor	ierj.in	for	inquiry	91	76	22	00	4375	submission	ierj.in	for	submission	international	education	research	journal	world	wide	most	trust	research	publication	platform	since	2015	international	indexed	journal
international	educational	e	journal	an	international	e	journal	education	amp	physical	education	issn	2277	2456	international	educational	e	journal	an	international	e	journal	education	amp	physical	education	menu	skip	content	home	about	u	aim	amp	scope	publication	ethic	journal	index	publisher	issue	current	issue	past	issue	special	issue	special	issue
international	educational	scientific	research	journal	iesrj	peer	review	monthly	research	journal	international	indexed	journal	91	94	2646	1959	email	u	editor	iesrj.com	english	journal	for	all	subject	international	educational	scientific	research	journal	international	indexed	journal	multi	disciplinary	refereed	research	journal	e	issn	2455	295x	impact	factor	value	5.391	sjif	journal
international	interdisciplinary	journal	education	international	interdisciplinary	journal	education	quick	jump	page	content	main	navigation	main	content	sidebar	register	login	toggle	navigation	current	issue	register	archive	search	announcement	about	about	journal	submission	editorial	team	privacy	statement	contact	search	the	international	interdisciplinary	journal	education	iije	international	scholarly	open	access	peer	review	interdisciplinary
international	interdisciplinary	journal	scientific	research	international	journal	home	about	journal	aim	amp	scope	editorial	board	index	review	process	manuscript	submission	guideline	article	processing	charge	faq	archive	vol	3	no	1	july	2017	vol	2	no	2	july	2015	vol	2	no	1	february	2015	vol	1	no	3	december	2014
international	journal	amp	magazine	engineering	technology	management	and	research	ijmetmr	transform	young	engineer	for	well	tomorrow	main	menu	skip	content	menu	home	about	u	editorial	board	join	our	honorable	editorial	panel	index	issue	current	issue	previous	issue	2020	january	february	2019	2018	2017	2016	2015	2014	submit	your	paper	author
ijassh	skip	main	content	home	about	login	register	archive	announcement	submission	publication	ethic	editorial	team	contact	u	main	menu	home	about	login	register	search	current	archive	announcement	submit	submission	publication	ethic	editorial	team	contact	u	submit	proposal	current	issue	past	issue	article	press	index	google	scholar	directory	open	access	scholarly
welcome	ijdcst	issn	2320	7884	online	issn	2321	0257	print	toggle	navigation	home	archive	volume	1	issue	1	volume	2	issue	1	volume	3	issue	1	volume	3	issue	2	volume	3	issue	3	volume	3	issue	4	volume	3	issue	5	volume	3	issue	6	volume	3	issue	7
403	forbidden	403	forbidden	access	resource	server	deny
international	journal	innovative	research	science	technology	ijirst	issn	online	2349	6010	advanced	search	international	journal	innovative	research	science	amp	technology	home	about	vision	mission	scope	editorial	board	topic	author	how	publish	paper	author	s	guideline	submit	manuscript	check	paper	status	processing	charge	submit	payment	copyright	form	paper	format	conference	conference
ijmtst	ugc	journal	id	43137	email	editor	ijmtst.com	home	journal	policy	aim	scope	open	access	peer	review	policy	peer	review	process	ethic	malpractice	statement	guideline	reviewer	editorial	team	editorial	board	reviewer	join	u	for	author	author	guideline	copyright	notice	author	fee	best	paper	award	call	for	paper	index	issue	current
a	pharmacy	journal	pharma	news	pharma	job	ijprs	e	issn	2277	7873	impact	factor	home	about	u	ijprs	team	editor	in	chief	associate	editor	executive	board	member	apply	reviewer	issue	late	issue	archive	guideline	ijprs	peer	review	process	instruction	author	copyright	form	model	manuscript	review	article	model	manuscript	research	article
international	journal	high	impact	factor	low	publication	fee	charge	etaaps	directory	wvchoops.com	web	directory	traffic	simulator	home	about	u	mission	vision	our	goal	article	purity	policy	editorial	board	journal	index	policy	publication	policy	privacy	policy	editorial	policy	author	guide	author	publication	fee	submit	manuscript	call	for	paper	research	topic	poster
international	journal	amp	research	paper	publisher	ijraset	home	submit	paper	check	paper	status	download	certificate	paper	faq	feedback	contact	u	call	u	91	88139	07089	whatsapp	only	e	mail	ijraset	gmail.com	about	u	editorial	board	impact	factor	call	for	paper	submit	paper	online	current	issue	special	issue	for	author	instruction
ijrest	home	about	u	board	member	index	for	author	ethic	topic	current	issue	past	issue	online	payment	contact	u	quick	link	about	u	call	paper	author	guideline	publication	ethic	impact	factor	topic	index	current	issue	past	issue	special	issue	conference	proposal	mode	payment	join	reviewer	contact	u	faq	link	author
ijream	approve	by	ugc	toggle	navigation	home	call	for	paper	current	issue	editorial	board	contact	u	previous	content	upcoming	issue	mar	2020	volume	05	issue	12	publication	date	mar	25	2020	call	paper	mar	2020	volume	05	issue	12	last	date	submission	mar	15	2020	impact	factor	ijream	journal	6.466
function	demo5	scrollbox	distance	134	demo5	backward	click	function	demo5	trigger	backward	demo5	forward	click	function	demo5	trigger	forward	home	research	area	editorial	board	call	paper	submit	manuscript	conference	proposal	for	author	submit	payment	how	publish	paper	author	guideline	submit	manuscript	check	paper	status	processing	charge	conference	conference	conference	proceeding
international	journal	academic	research	issn	print	2348	7666	ugc	recognise	peer	review	journal	impact	factor	6.023	publication	excellence	award	2017	ijar	isra	research	unique	number	run	value	14.08.2015.709	index	copernicus	value	upload	soon	note	ijar	print	journal	thus	limited	article	uploaded	viewer	several	article	print	book	home	about	u	editorial
international	journal	academic	study	toggle	navigation	menu	home	about	journal	guide	author	submit	article	editorial	board	index	reviewer	guideline	contact	u	why	international	journal	academic	study	call	for	paper	international	journal	academic	study	recruiting	english	service	welcome	ijas	editorial	board	international	journal	academic	study	invite	author	scholarly	article	research	paper
ijaerd	impact	factor	4.14	home	about	u	our	vision	our	mission	publication	ethic	privacy	policy	term	amp	condition	refund	policy	call	for	paper	research	area	conference	support	for	author	publication	charge	instruction	author	publication	frequency	peer	review	process	submit	paper	on	line	generate	e	certificate	check	paper	status	index	reviewer
international	journal	advance	research	innovation	ijari	home	guide	line	for	author	for	reviewer	submit	paper	volume	volume	7	issue	1	issue	2	issue	3	issue	4	volume	6	issue	1	issue	2	issue	3	issue	4	volume	5	issue	1	issue	2	issue	3	issue	4	volume	4	issue	1
journal	begin	header	home	about	u	aim	scope	research	area	impact	factor	index	for	author	author	guideline	how	publish	paper	download	paper	format	submit	manuscript	processing	charge	download	copyright	form	submit	payment	copyright	archive	current	issue	past	issue	conference	issue	special	issue	advance	search	ijariie	board	join	ijariie	board	advisory
international	journal	publication	research	paper	publication	submission	ijariit	skip	content	call	paper	archive	current	issue	index	volume	for	author	author	guideline	publication	process	publication	charge	research	area	track	your	paper	faq	index	more	editorial	board	join	reviewer	conference	support	nlc	2019	ncisrdc	2018	ncrenb	2018	vent	2018	feedback	submit	online
home	ijarcsms	var	message	copy	right	content	you	unable	copy	function	rtclickcheck	keyp	navigator.appname	netscape	keyp.which	3	alert	message	return	false	navigator.appversion.indexof	msie	1	event.button	2	alert	message	return	false	document.onmousedown	rtclickcheck	issn	2321	7782	online	issn	2347	1778	print	home	call	for	paper	ijarcsms	event	conference	proceeding	thesis	for
ijarse	journal	advance	research	science	engineering	call	for	paper	editorial	advisory	board	editorial	advisory	board	write	tip	faq	ijarse	contact	u	genetics	mathmatics	chemistry	biotechnology	electronics	mechanical	physic	information	technology	1	2	3	4	5	6	7	8	home	ijarse	about	u	home	aim	amp	scope	find	issue	current	issue
international	journal	advanced	academic	research	info	ijaar.org	8028436594	toggle	navigation	home	about	ijaar	editorial	board	member	join	reviewer	international	editorial	board	member	for	author	guideline	submit	article	online	call	paper	make	payment	submit	address	hard	copy	collection	area	art	humanity	and	education	social	management	science	science	technology	engineering	agriculture	management
home	international	journal	advanced	and	apply	science	ijaas	international	journal	advanced	and	apply	science	eissn	2313	3724	print	issn	2313	626x	frequency	12	march	5	2020	journal	home	archive	editorial	board	submit	manuscript	guide	author	abstract	index	peer	review	policy	crossmark	policy	publishing	ethic	about	journal	international	journal	advanced	and
international	journal	advanced	computer	technology	skip	main	content	skip	main	navigation	menu	skip	site	footer	about	about	journal	editorial	team	submission	current	archive	privacy	statement	contact	search	search	register	login	a	peer	review	open	access	bimonthly	international	journal	since	2012	issn	2319	7900	doi	10.18535	ijact	miar	icds	factor	3.0
compusoft	an	international	journal	advanced	computer	technology	online	submission	home	about	editorial	board	policy	submission	publication	ethic	issue	current	issue	archive	log	in	register	editorial	board	author	desk	instruction	copyright	form	copyright	infringement	claim	manuscript	template	publication	fee	make	payment	submission	contact	u	submit	manuscript	contact	u	excellent	citation	award
international	journal	advanced	education	research	search	international	journal	advanced	education	research	issn	2455	5746	menu	home	editorial	board	archive	instruction	index	membership	contact	u	doi	doi.org	10.22271	education	abbreviate	title	int	j	adv	educ	re	issue	archive	current	issue	main	menu	home	editorial	board	instruction	index	contact	u	publication	guideline
toggle	navigation	home	u	manuscript	submission	system	class	fa	fa	user	i	ijaemr	current	issue	archive	editorial	board	instruction	author	ijaemr	topic	mode	payment	index	copyright	form	contact	u	international	journal	advanced	engineering	management	research	impact	factor	5.627	issn	2456	3676	late	announcement	invitation	paper	article	submission	open	current	issue
homepage	international	journal	advanced	engineering	nano	technology	tm	debug	info	theme	support	theme	enfold	version	4.5.7	instal	enfold	aviaframework	version	5.0	aviabuilder	version	0.9.5	aviaelementmanager	version	1.0.1	childtheme	enfold	child	childtheme	version	1.0	childtheme	instal	enfold	ml	128	pu	52	pla	12	wp	5.3.2	compress	cs	disabled	j	disabled	update
business	management	humanity	social	science	engineering	journal	crossref	doi	issn	2454	1311	editor	ijaems.com	impact	factor	3.661	share	facebook	twitter	blogger	post	international	journal	advanced	engineering	management	science	toggle	navigation	for	author	author	guideline	peer	review	process	publication	policy	ethic	how	publish	paper	submit	manuscript	online	track	paper	editorial	board
international	journal	advanced	engineering	research	application	ija	era	home	aim	amp	scope	editorial	board	author	ethic	policy	review	process	submission	status	call	for	paper	current	issue	archive	faq	join	contact	warm	welcome	international	journal	advanced	engineering	research	application	ija	era	ija	era	welcome	academician	research	scholar	student	industry	person	technology
qualis	indexed	naas	3.18	peer	review	engineering	journal	facebook	twitter	blogger	post	track	your	paper	editor	ijaers.com	issn	2349	6495	p	2456	1908	o	international	journal	isra	jif	1.317	pif	2.465	sjif	4.072	naas	3.18	advanced	engineering	research	science	home	mission	scope	editorial	board	current	issue	archive	conference	index	submit
home	editor	aestjournal.org	this	email	address	protect	spambots	you	need	javascript	enable	view	editorijaestr	gmail.com	this	email	address	protect	spambots	you	need	javascript	enable	view	ijaestr	international	journal	advanced	engineering	science	technological	research	open	access	peer	review	journal	scientist	engineer	involve	research	publish	high	quality	refereed	paper	ijaestr	give	scientist
ijaist	ijaist	home	editorial	board	reviewer	board	publication	2012	issue	2013	issue	2014	issue	2015	issue	2016	issue	2017	issue	2018	issue	2019	issue	for	author	format	amp	style	general	instruction	reference	contribution	call	for	paper	index	online	submission	contact	home	page	mechanical	mechanical	related	research	information	technology	information	technology
ijamr	international	journal	of	advanced	multidisciplinary	research	ijamr	peer	review	international	journal	issn	2393	8870	coden	ijamhq	usa	doi	10.22192	ijamr	crossref	usa	print	isjn	a4372	3067	electronic	isjn	a4372	3066	impact	factor	3.565	2015	index	copernicus	value	80.43	2016	www.ijarm.com	ibi	factor	2.66	ugc	approval	status	wowslider.com	1	2
font	family	barlow	sans	serif	font	family	roboto	condense	sans	serif	font	family	red	hat	text	sans	serif	font	family	arimo	sans	serif	font	family	abel	sans	serif	the	international	journal	advanced	networking	application	ijana	menu	home	aim	scope	editorial	board	issue	paper	submission	index	subscription	contact	u	home	aim
peer	review	journal	open	access	journal	international	journal	advanced	research	ijar	home	editorial	board	current	issue	archive	submit	article	special	issue	track	article	article	press	thesis	instruction	author	index	about	the	journal	contact	u	home	editorial	board	current	issue	archive	submit	article	special	issue	track	article	article	press	thesis	instruction
international	journal	advanced	research	review	ijarr	home	about	u	author	guideline	manuscript	submission	editorial	board	index	archieves	publication	ethic	peer	review	amp	publication	policy	contact	international	journal	advanced	research	review	ijarr	an	international	peer	review	open	access	online	journal	impact	factor	4.825	cosmos	5.927	sjif	issn	no	2455	7277	home
ijarast	ijarast	home	editorial	board	reviewer	board	publication	2015	issue	2016	issue	2017	issue	author	guideline	format	amp	style	general	instruction	reference	contribution	call	for	paper	online	submission	contact	home	page	automobile	automobile	related	research	mechanical	mechanical	related	research	electronics	electronics	related	research	electrical	electrical	related	reseaches	aim	the	aim
ijarbs	color	box	end	international	journal	of	advanced	research	in	biological	science	issn	2348	8069	impact	factor	6.433	coden	ijarqg	usa	doi	10.22192	ijarbs	crossref	usa	icv	83.08	naas	score	3.33	2020	international	accreditation	research	council	usa	approve	www.ijarbs.com	an	international	peer	review	journal	ijarbs	peer	review	journal	valid	per
ijarbest	page	preloader	wrapper	start	header	start	toggle	navigation	home	call	paper	editorial	board	editorial	board	member	review	board	member	archive	conference	award	nomination	award	winner	contact	u	online	digital	library	unlimited	book	request	book	request	paper	improve	spot	light	research	paper	new	title	international	journal	advanced	research	basic	engineering
ijarcce	a	monthly	peer	review	online	journal	international	journal	advanced	research	computer	communication	engineering	a	monthly	peer	review	online	print	journal	issn	online	2278	1021	issn	print	2319	5940	since	2012	home	about	about	ijarcce	aim	scope	editorial	board	publication	ethic	publication	policy	index	abstract	citation	author	instruction	author	benefit
international	journal	advanced	research	computer	science	electronics	engineering	ijarcsee	user	username	password	remember	journal	content	search	all	author	title	abstract	index	term	full	text	browse	by	issue	by	author	by	title	notification	view	subscribe	unsubscribe	font	size	make	font	size	small	make	font	size	default	make	font	size	large	information
international	journal	advanced	research	computer	science	software	engineering	journal	content	search	search	scope	all	author	title	abstract	index	term	full	text	browse	by	issue	by	author	by	title	call	for	special	issue	we	pleased	inform	ijarcsse	go	launch	special	issue	september	2017	we	would	like	invite	contribute	research	paper	publication
ijarcst	best	computer	science	journal	best	international	journal	ijarcst	home	why	publish	paper	ijarcst	editorial	board	member	editorial	member	reviewer	list	call	paper	submission	manu	script	instruction	author	late	issue	vol	6	issue	1	vol	6	issue	2	vol	6	issue	3	vol	7	issue	1	vol	7	issue	2
home	international	journal	advanced	research	education	amp	technology	ijaret	best	online	journal	best	advanced	education	research	journal	best	peer	review	journal	best	international	journal	online	issn	2394	2975	issn	2394	6814	print	91	977	988	3785	editor	ijaret.com	home	why	publish	paper	ijaret	editorial	board	call	paper	late	issue	vol
ijareeie	high	impact	factor	journal	6.392	issn	online	2278	8875	issn	print	2320	3765	ijareeie	gmail.com	ijareeie.com	visit	english	i	nternational	j	ournal	a	dvanced	r	esearch	e	lectrical	e	lectronics	i	nstrumentation	e	ngineering	a	high	impact	factor	monthly	peer	review	journal	menu	home	about	u	vision	amp	mission
international	journal	advanced	research	engineering	amp	management	home	conatct	u	e	issn	2456	2033	home	editorial	board	index	current	issue	past	issue	submit	your	paper	faq	s	contact	u	1	2	3	4	5	news	amp	event	welcome	international	journal	advanced	research	engineering	amp	management	international	journal	advanced	research	engineering
best	international	journal	of	engineering	amp	mechanical	online	issn	2454	4736	print	issn	2454	8723	91	977	988	3785	editor	ijarmet.com	home	why	publish	paper	ijarmet	call	paper	editorial	board	member	instruction	author	late	issue	vol	1	issue	1	vol	2	issue	2	vol	2	issue	4	vol	3	issue
ijarst	international	journal	advanced	research	science	technology	issn	2319	1783	p	amp	issn	2320	1126	o	do	score	12.31	icv	7.40	77.13	point	sj	impact	factor	value	3.843	amp	journal	impact	factor	2.179	home	about	editorial	submission	indexed	content	contact	login	internationally	register	amp	peer	review	journal	indexed	indexcopernicus	icv
home	international	journal	advanced	research	science	engineering	technology	ijarset	issn	2350	0328	ijarseteditor	gmail.com	i	nternational	j	ournal	a	dvanced	r	esearch	s	cience	e	ngineering	t	echnology	a	monthly	peer	review	online	journal	home	about	u	vision	amp	mission	editorial	board	conference	proceeding	special	issue	call	paper	topic	author
international	journal	advanced	technology	innovative	research	wowslider.com	home	call	paper	e	board	guideline	conference	downloads	contact	u	ijatir	archive	research	article	submission	site	map	home	about	u	feature	ijatir	call	paper	guideline	editorial	board	member	additional	review	member	conference	publication	login	user	name	password	welcome	ijatir	international	journal	advanced	technology
ijates	international	journal	advanced	technologyin	engineering	science	call	for	paper	editorial	advisory	board	write	tip	faq	ijates	contact	u	home	ijates	about	u	home	aim	amp	scope	find	issue	current	issue	past	issue	conference	special	issue	for	contributor	author	call	paper	instruction	author	topic	cover	index	archive	apply	reviewer	review
ijater	home	content	topic	editorial	board	join	u	paper	submission	international	journal	of	advanced	technology	and	engineering	research	iso	certify	9001	2008	issn	no	2250	3536	admin	login	editor	ijater.com	home	content	topic	editorial	board	join	u	paper	submission	special	issue	ncrtstm	2018	icrast	2017	ncreird	2014	why	publish	ijater
home	ijatca	sjif	5.048	ijifactor	3.8	rank	a	home	aim	scope	reviewer	board	editorial	board	online	submission	contact	u	home	aim	scope	reviewer	board	editorial	board	online	submission	contact	u	sjif	impact	factor	5.048	ijifactor	3.8	rank	a	pif	3.460	call	for	paper	information	next	issue	ijatca	solicits	original	research
international	journal	advancement	research	technology	ijoart	international	journal	advancement	research	amp	technology	issn	2278	7763	ijoart	main	home	about	u	impact	factor	2.2	call	paper	call	paper	2019	online	submission	how	write	research	paper	publication	certificate	index	paper	manuscript	submission	download	manuscript	template	copyright	form	registration	form	current	publication	2020
ijaamm	home	home	editorial	board	index	for	author	review	process	current	issue	archive	contact	u	home	editorial	board	index	for	author	review	process	current	issue	archive	contact	u	welcome	to	ijaamm	the	international	journal	advance	apply	mathematics	mechanic	ijaamm	open	access	international	peer	review	online	journal	devote	publication	refer	well
international	journal	advance	engineering	amp	technology	ijaet	international	journal	advance	this	work	license	creative	common	attribution	3.0	unported	license	issn	2231	1963	home	aim	amp	scope	editorial	board	call	paper	instruction	author	copyright	article	contact	u	open	access	index	amp	archive	peer	review	archive	help	amp	support	downloads	paper	submission
ijame	skip	main	content	home	about	login	register	archive	submission	publication	ethic	editorial	team	join	u	contact	u	main	menu	home	about	login	register	search	current	archive	submit	submission	publication	ethic	editorial	team	join	u	contact	u	submit	proposal	current	issue	past	issue	article	press	index	google	scholar	index	copernicus
ijamee	skip	main	content	home	about	login	register	archive	submission	publication	ethic	editorial	team	contact	u	main	menu	home	about	login	register	search	current	archive	submit	submission	publication	ethic	editorial	team	contact	u	submit	proposal	index	google	scholar	crossref	doi	prefix	10.31270	directory	open	access	scholarly	resource	directory	research	journal
international	journal	advance	mathematics	toggle	navigation	international	journal	advance	mathematics	home	journal	info	expand	child	menu	aim	scope	editorial	board	peer	review	process	index	database	publication	ethic	license	agreement	why	publish	with	u	special	issue	news	article	expand	child	menu	2020	expand	child	menu	number	1	2019	expand	child	menu
ijaps	plumber	service	skip	content	ijaps	plumber	service	october	25	2019	october	25	2019	comment	0	feedback	importance	of	keep	clean	office	office	cleaning	mary	esther	fl	admin	importance	of	keep	clean	office	if	office	utilized	receive	client	go	without	say	area	left	unclean	sheer	disarray	time	pivotal	office	hour
ijassh	skip	main	content	home	about	login	register	archive	announcement	submission	publication	ethic	editorial	team	contact	u	main	menu	home	about	login	register	search	current	archive	announcement	submit	submission	publication	ethic	editorial	team	contact	u	submit	proposal	current	issue	past	issue	article	press	index	google	scholar	directory	open	access	scholarly
ijame	international	journal	aerospace	mechanical	engineering	issn	o	2393	8609	international	journal	aerospace	mechanical	engineering	home	about	u	editorial	board	author	guideline	archive	contact	u	prev	next	1	2	3	4	5	home	international	journal	aerospace	mechanical	engineering	ijame	open	access	online	international	journal	aim	publish	peer	review	original	research
ijaer	international	journal	agriculture	environmental	research	issn	2455	6939	home	about	ijaer	aim	amp	scope	editorial	board	submission	contact	menu	select	home	about	ijaer	aim	amp	scope	editorial	board	submission	contact	welcome	international	journal	agriculture	environmental	research	the	international	journal	agriculture	environmental	research	ijaer	multidisciplinary	journal	publishes	empirical	theoretical	paper
home	international	journal	agriculture	innovation	research	91	9893181833	submit2ijair	yahoo.in	ijair	naas	score	3.99	issn	2319	1473	home	issue	editor	editorial	board	call	for	editor	topic	downloads	guideline	article	processing	charge	instruction	author	publishing	ethic	online	payment	citation	contact	u	author	s	corner	paper	submission	author	guideline	publishing	ethic	plagiarism
ijafp	international	journal	agricultural	forestry	amp	plantation	ijafp	issn	2462	1757	international	journal	agricultural	forestry	amp	plantation	menu	home	editorial	board	issue	volume	1	september	2015	volume	2	february	2016	volume	3	june	2016	volume	4	december	2016	volume	5	june	2017	volume	6	january	2018	volume	7	december	2018
wra	ijasvm	international	journal	agricultural	science	veterinary	medicine	save	environment	save	earth	international	journal	agricultural	science	veterinary	medicine	association	journal	about	wra	journal	our	journal	research	journal	chemistry	environment	invitation	current	issue	editorial	board	archive	paper	submission	paper	receive	disaster	advance	invitation	current	issue	editorial	board	archive	paper	submission	paper
ijappjournal	app	development	seo	blog	skip	content	home	about	seo	apps	tip	analysis	contact	u	ijappjournal	search	engine	optimization	blog	click	begin	increase	your	serp	tip	trick	click	begin	new	step	step	roadmap	how	develop	app	post	june	9	2017	june	9	2017	ian	jensen	leave	comment	post	app	how
ijaresm	publication	impact	factor	2.287	international	journal	all	research	education	amp	scientific	method	an	iso	certify	peer	review	journal	issn	2455	6211	home	editorial	board	processing	charge	online	submission	issue	volume	8	issue	1	issue	2	volume	7	issue	1	issue	2	issue	3	issue	4	issue	5	issue	6
design	free	cs	template	http	www.freecsstemplates.org	release	free	creative	common	attribution	3.0	license	name	unwritten	description	a	two	column	fix	width	design	bright	color	scheme	version	1.0	release	20120710	international	journal	application	innovation	engineering	amp	management	thomsen	reuters	journal	scopus	journal	sci	journal	web	science	journal	international	journal	application	innovation
design	free	cs	template	http	www.freecsstemplates.org	release	free	creative	common	attribution	3.0	license	name	unwritten	description	a	two	column	fix	width	design	bright	color	scheme	version	1.0	release	20120710	international	journal	application	innovation	engineering	amp	management	thomsen	reuters	journal	scopus	journal	sci	journal	web	science	journal	international	journal	application	innovation
international	journal	apply	biology	pharmaceutical	technology	peer	review	open	access	journal	impact	factor	search	custom	search	sort	relevance	relevance	date	toggle	navigation	home	about	u	journal	submit	manuscript	fortune	online	article	processing	charge	guideline	editorial	process	membership	contact	u	international	journal	apply	biology	pharmaceutical	technology	issn	0976	4550	journal	menu
international	journal	apply	dental	science	dental	journal	oral	journal	home	online	submission	contact	u	print	journal	indexed	journal	refereed	journal	peer	review	journal	issn	print	2394	7489	issn	online	2394	7497	icv	2018	74.52	menu	home	editorial	board	instruction	index	archive	online	submission	publish	book	isbn	contact	subscribe	print	journal
international	journal	apply	economic	study	issn	2345	5721	98	9399901375	sijournals	outlook.com	opening	hour	monday	to	saturday	8am	to	9pm	toggle	navigation	home	editorial	board	instruction	contact	u	paper	submission	archive	2013	vol	1	issue	1	december	2013	2014	vol	2	issue	1	february	2014	vol	2	issue	2	april
international	journal	apply	information	system	prospective	author	note	original	previously	unpublished	manuscript	consider	publication	submission	manuscript	interpret	part	article	copyright	publication	comply	usa	federal	digital	millennium	copyright	act	1998	dmca	ijais	publication	indexed	google	scholar	nasa	ad	informatics	et	al	home	call	paper	april	edition	2020	international	journal	apply	information
international	journal	apply	linguistics	english	literature	user	username	password	remember	journal	content	search	search	scope	all	author	title	abstract	index	term	full	text	browse	by	issue	by	author	by	title	other	journal	information	for	reader	for	author	for	librarian	font	size	make	font	size	small	make	font	size	default	make
multidisciplinary	journal	international	journal	apply	research	contact	91	9711224068	login	signup	submit	your	paper	multidisciplinary	journal	print	journal	indexed	journal	refereed	journal	peer	review	journal	issn	print	2394	7500	issn	online	2394	5869	coden	ijarpf	impact	factor	rjif	5.2	menu	home	editorial	board	archive	instruction	index	publish	book	isbn	make
ojs	installation	open	journal	system	journal	help	open	journal	system	language	select	language	catal	e	tina	dansk	deutsch	english	espa	ol	argentina	espa	ol	espa	a	euskara	fran	ai	canada	fran	ai	france	galego	hrvatski	bahasa	indonesia	italiano	nederland	norsk	j	zyk	polski	portugu	s	brasil	portugu	s	portugal	limba
home	international	journal	apply	science	biotechnology	ijasbt	a	peer	review	online	international	journal	aim	amp	scope	i	current	issue	i	submit	manuscript	i	model	cover	letter	i	editorial	board	i	model	manuscript	i	author	guideline	i	term	condition	index	amp	abstract	click	here	for	cover	letter	and	authorization	form	welcome
international	journal	apply	science	engineering	international	journal	apply	science	engineering	main	menu	skip	primary	content	skip	secondary	content	home	editorial	board	archive	instruction	submission	article	process	contact	u	join	u	scope	perspective	international	journal	apply	science	engineering	ijase	online	printable	international	peer	review	journal	ijase	publishes	high	quality	original	scientific
international	journal	artificial	intelligence	mechatronics	home	thursday	05	march	2020	home	editor	topic	for	author	author	guideline	processing	fee	downloads	vol	issue	conference	international	conference	national	conference	online	payment	contact	international	journal	artificial	intelligence	mechatronics	tm	publisher	timeline	publication	pvt	ltd	issn	2320	5121	home	editor	topic	for	author	author
international	journal	art	commerce	research	journal	home	about	journal	editorial	board	aim	scope	author	guideline	review	process	publication	fee	call	paper	index	archive	submission	contact	select	page	home	about	journal	editorial	board	aim	scope	author	guideline	review	process	publication	fee	call	paper	index	archive	submission	contact	current	issue	vol	9
ijahms	international	journal	art	humanity	management	study	call	u	91	9406929029	9827055391	mail	info	ijahms.com	twitter	facebook	linkedin	mailbox	login	issn	no	2395	0692	home	about	u	call	paper	editorial	author	information	preparation	manuscript	format	paper	submission	copyright	agreement	archive	upcoming	issue	current	issue	past	issue	publication	ethic	index	contact
international	journal	art	humanity	social	science	study	editor.ijahss	gmail.com	issn	2582	1601	menu	home	about	u	editorial	board	submit	paper	current	issue	past	issue	contact	u	ijahss	journal	read	more	ijahss	journal	read	more	ijahss	journal	read	more	1	2	3	previous	next	welcome	international	journal	art	humanity	social	science
international	journal	ayurveda	pharma	research	skip	main	content	skip	main	navigation	menu	skip	site	footer	home	editorial	board	current	archive	policy	author	guideline	about	submission	open	access	policy	publication	frequency	publication	ethic	index	contact	u	search	search	register	login	current	issue	vol	8	issue	1	january	2020	publish	2020	02
ijapc	toggle	navigation	menu	home	aim	scope	editorial	board	index	plagiarism	publication	ethic	contact	u	international	journal	ayurveda	pharmaceutical	chemistry	a	peer	review	journal	dedicate	allied	science	ugc	no	43112	per	old	list	publish	2018	e	issn	2350	0204	research	cross	boundary	since	last	decade	regard	culture	scientific	stream	every
international	journal	basic	medical	science	pharmacy	ijbmsp	international	journal	basic	medical	science	pharmacy	ijbmsp	open	journal	system	journal	help	user	username	password	remember	notification	view	subscribe	journal	content	search	all	author	title	abstract	index	term	full	text	browse	by	issue	by	author	by	title	font	size	make	font	size	small
homepage	international	journal	basic	science	apply	compute	debug	info	theme	support	theme	enfold	version	4.5.7	instal	enfold	aviaframework	version	5.0	aviabuilder	version	0.9.5	aviaelementmanager	version	1.0.1	childtheme	enfold	child	childtheme	version	1.0	childtheme	instal	enfold	ml	128	pu	33	pla	12	wp	5.3.2	compress	cs	disabled	j	disabled	update	disabled
international	journal	bioassay	reach	u	441764910199	navbar	home	about	register	search	article	article	in	press	current	issue	archive	announcement	all	submission	em	system	redirect	online	manuscript	submission	system	author	request	submit	article	directly	online	manuscript	submission	system	respective	journal	e	issn	2278	778x	keywords	actinomycete	antibacterial	antibacterial	activity	antimicrobial	activity
ijbpr	home	e	issn	0976	3651	print	issn	2229	7480	home	instruction	author	manuscript	submission	content	article	all	issue	editorial	board	subscribe	reach	u	account	account	for	new	subscriber	sign	in	fast	delivery	best	price	find	free	article	sign	up	fine	quality	for	view	article	set	pop	enable	browser	signup
ijbcs	switch	joomla	1.5	ifg	search	about	ifg	journal	ijbcs	international	journal	biological	chemical	science	book	publishing	contact	ifg	webmail	ifg	skip	content	notice	ca	n	t	identify	browser	version	agent	mozilla	5.0	window	nt	6.2	wow64	applewebkit	538.1	khtml	like	gecko	phantomjs	2.1.1	safari	538.1	welcome	international	journal	biological
international	journal	biology	pharmacy	allied	science	ijbpas	issn	2277	4998	impact	factor	isi	2012	13	0	0.663	impact	factor	isi	2012	14	0	0.812	impact	factor	isi	2012	15	1.022	impact	factor	isi	2017	2018	1.318	international	journal	biology	pharmacy	allied	science	ijbpas	a	bridge	between	laboratory	reader	toggle	home
ijbs	international	journal	biomedical	science	archive	search	instruction	author	editorial	board	about	iabs	submit	manuscript	meeting	invitation	funder	list	help	march	5	2020	thursday	72546	people	time	visit	since	jun	1	2005	current	issue	december15	2019	all	online	issue	february	2006	december	2019	search	article	february	2006	december	2019	chemical
ijbarr.com	91	9986881177	ijbarr2013	gmail.com	toggle	navigation	home	guideline	editorial	board	archive	issue	special	issue	copyright	form	publication	ethic	track	print	copy	contact	u	international	journal	business	administration	research	review	peer	review	quarterly	journal	slaa	publication	pvt	ltd	bangalore	formerly	know	avinash	high	education	consultancy	service	bangalore	sjif	impact	factor
international	journal	business	commerce	issn2225	2436	international	journal	business	commerce	issn	2225	2436	subtitle	more	home	aim	scope	call	paper	publication	fee	index	current	issue	archive	more	submission	guide	editorial	board	reviewer	guide	contact	u	a	journal	asian	society	business	commerce	research	a	journal	asian	society	business	commerce	research	the
international	business	journal	the	ijbm	home	author	login	register	login	menu	home	about	u	policy	editorial	board	for	author	archive	faq	contact	u	previous	next	the	international	journal	business	amp	management	issn	2321	8916	open	access	journal	doi	prefix	crossref	10.24940	impact	factor	1.223	iifs	the	icv	index	copernicus	value
international	journal	business	social	research	call	for	paper	user	username	password	remember	information	for	reader	for	author	for	librarian	keywords	accounting	bangladesh	bank	china	corporate	social	responsibility	ghana	ghana	kenya	leadership	malaysia	performance	poverty	smes	economic	growth	growth	logistic	regression	marketing	organizational	commitment	profitability	strategy	unemployment	journal	content	search	search
international	journal	business	management	economic	research	ijbmer	issn	2229	6247	menu	home	current	volume	archive	editorial	board	author	instruction	call	paper	copy	right	form	publication	fee	contact	submit	article	ijbmeronline	gmail.com	index	cabell	s	directory	ebsco	google	scholar	ulrich	s	directory	research	gate	getcited	peer	review	i.f	2.14	ijbmer	issn
international	journal	business	marketing	management	international	journal	business	marketing	management	conquer	toggle	navigation	home	editorial	board	index	partner	submit	paper	current	issue	faq	contact	u	issn	2456	4559	the	primary	purpose	international	journal	business	marketing	management	publish	scholarly	research	article	field	management	business	welcome	international	journal	business	marketing	management	ijbmm
ijbemr	international	journal	business	quantitative	economics	apply	management	research	ijbemr	journal	sjif	impact	factor	2.898	ibi	impact	factor	4.07	itrda	impact	factor	3.035	djqf	quality	factor	0.80	cosmos	impact	factor	4.363	ijbemr	international	journal	business	quantitative	economics	apply	management	research	archive	topic	call	paper	editorial	board	author	guideline	peer	review
matadata	ijbts	journal	purpose	about	u	editorial	board	author	submission	journal	policy	journal	information	purpose	purpose	the	objective	publication	journal	ensure	academician	world	opportunity	present	academic	work	benefit	academician	researcher	businessperson	student	public	general	these	people	able	exchange	knowledge	search	update	information	academic	business	development	moreover	world	significantly	benefit	publication
international	journal	case	study	issn	online	2305	509x	acceptance	letter	review	copy	e	certificate	provide	impact	factor	4.428	international	journal	case	study	issn	online	2305	509x	acceptance	letter	review	copy	e	certificate	provide	impact	factor	4.428	volume	9	issue	2	publish	now	call	for	paper	volume	9	issue	3	25
ijcps	impact	factor	0.684	not	include	self	citation	current	issue	about	journal	international	journal	chemical	pharmaceutical	science	quarterly	publish	open	access	online	journal	the	aim	journal	increase	impact	research	academia	industry	strong	emphasis	quality	originality	international	journal	chemical	pharmaceutical	science	publishes	original	research	article	short	communication	review	article	aspect	pharmaceutical
international	journal	chemical	study	search	print	journal	indexed	journal	refereed	journal	peer	review	journal	make	payment	login	signup	home	editorial	board	archive	instruction	subscription	online	submission	publish	book	isbn	membership	contact	u	menu	p	issn	2349	8528	e	issn	2321	4902	impact	factor	gif	0.565	naas	rating	5.31	new	subscribe
civil	mechanical	engineering	journal	impact	factor	issn	2455	5304	editor	ijcmes.com	bi	monthly	international	journal	share	facebook	twitter	blogger	post	international	journal	civil	mechanical	energy	science	toggle	navigation	for	author	author	guideline	how	publish	paper	submit	manuscript	online	track	paper	editorial	board	how	publish	paper	issue	current	archive	submit	paper
welcome	international	journal	clinical	diagnostic	research	issn	2395	3403	int	j	clin	diag	re	internationally	indexed	journal	www.ijcdr.net	home	current	issue	instruction	author	submit	manuscript	blog	editorial	board	contact	u	welcome	ijcdr	international	journal	of	clinical	and	diagnostic	research	ijcdr	online	international	bimonthly	high	quality	peer	review	open	access	journal
international	journal	commerce	management	research	international	journal	commerce	management	research	issn	2455	1627	home	editorial	board	archive	instruction	index	contact	u	doi	doi.org	10.22271	manage	abbreviate	title	int	j	commerce	manag	re	issue	archive	current	issue	main	menu	home	editorial	board	instruction	index	contact	u	conference	proceeding	publication	guideline	publication
international	journal	of	communication	and	health	isssn	2359	8220	skip	content	international	journal	of	communication	and	health	isssn	2359	8220	menu	welcome	reviewer	guideline	call	paper	editorial	board	focus	scope	online	submission	submission	instruction	contact	welcome	no	13	2018	journal	2017	no	11	2017	no	12	2017	journal	2016	no
international	journal	communication	network	information	security	ijcnis	international	journal	communication	network	information	security	ijcnis	open	journal	system	journal	help	user	username	password	remember	notification	view	subscribe	unsubscribe	journal	content	search	all	author	title	abstract	index	term	full	text	browse	by	issue	by	author	by	title	font	size	make	font	size
welcome	ijocaas	ijocaas	ijocass	impact	factor	2.2	index	amp	abstract	index	doi	index	index	crossref	index	index	german	central	library	zdb	index	electronic	journal	library	ez3	index	social	science	research	network	index	worldcat	network	library	index	polish	scholarly	bibliography	index	eurasian	scientific	journal	index	index	cosmos	impact	factor	index	research
journal	publishing	publish	research	paper	call	for	research	paper	international	journal	publishing	paper	ijcer	ijceronline	journal	science	technology	get	research	paper	publish	publishing	paper	publishing	journal	publishing	research	paper	reserach	review	article	ijcer	journal	how	publish	research	paper	publish	research	paper	open	access	engineering	journal	engineering	journal	mathemetics	journal	physic
ijccer	issn	2321	4198	online	issn	2321	418x	print	home	about	editorial	board	login	register	submit	paper	search	current	archive	user	username	password	remember	notification	view	subscribe	journal	content	search	all	author	title	abstract	index	term	full	text	browse	by	issue	by	author	by	title	information	for	reader	for	author
welcome	ijcit	international	journal	computer	information	technology	ijcit	search	home	editorial	call	paper	author	s	guideline	review	process	current	issue	archive	contact	news	update	15	01	2020	11	13	be	date	publication	vol	9	issue	1	publish	15	01	2020	11	13	be	date	publication	vol	9	issue	2	march
ijca	international	journal	computer	application	ijca	email	ijca	indexed	ebsco	google	scholar	informatics	proquest	csa	technology	research	database	nasa	ad	citeseer	ulrichweb	scientificcommons	univ	st	gallens	university	karlsruhe	germany	pennstate	university	most	read	research	article	novel	application	multi	layer	perceptrons	mlp	neural	network	model	hiv	south	africa	use	seroprevalence	data
ijcatr	toggle	navigation	global	impact	factor	0.515	editor	reviewer	current	issue	archive	submit	paper	ijcatr	template	home	journal	detail	editorial	board	reviewer	board	aim	scope	index	peer	review	ijcatr	policy	digital	library	archive	full	text	archive	thesis	archive	current	issue	cite	article	paper	submission	submit	paper	author	instruction	payment	instruction
international	journal	computer	engineering	application	journal	editor	ijcea.com	about	conference	support	thesis	publication	contact	u	about	conference	support	thesis	publication	contact	u	home	author	call	paper	submission	initial	paper	submission	final	paper	submission	call	editor	editorial	board	publication	conference	publication	ncdcm	nccssc	icauec	ickdst	18	pune	icrtcst	2017	nccip	2018
ijcert	international	journal	computer	engineering	research	trend	impact	factor	6.549	scopus	suggest	journal	track	id	title	suggestion	55ec484ee39417f0	user	login	submit	paper	check	paper	status	issn	online	2349	7084	international	journal	computer	engineering	research	trend	ijcert	scholarly	peer	review	platinum	open	access	multidisciplinary	search	custom	search	sort	relevance	relevance	date
international	journal	computer	network	and	application	ijcna	international	journal	computer	network	application	ijcna	publish	by	everscience	publication	issn	2395	0455	menu	home	author	guideline	archive	paper	submission	editorial	board	index	ethic	statement	contact	u	international	journal	computer	network	application	ijcna	publish	by	everscience	publication	issn	2395	0455	home	author	guideline
suspend	domain	this	account	suspend	either	domain	overuse	reseller	ran	resource
international	journal	computer	science	information	security	international	journal	computer	science	information	security	promotes	new	research	direction	knowledge	share	journal	computer	science	welcome	article	highlight	advance	use	computer	science	method	technology	ok	get	international	journal	computer	science	information	security	search	site	search	site	journal	ijcsis	journal	impact	factor	google	scholar	alert
international	journal	of	computer	science	and	information	technology	ijcsit	home	about	ijcsit	editorial	board	author	instruction	manuscript	submission	call	paper	gt	current	issue	current	issue	issue	gt	volume	1	gt	issue	1	issue	2	issue	3	issue	4	issue	5	volume	2	gt	issue	1	issue	2	issue	3	issue
best	computer	science	journal	international	journal	computer	science	mobile	compute	home	issn	2320	088x	online	estd	2012	isi	indexed	journal	download	certificate	score	directory	science	9.66	impact	factor	6.199	certificate	inno	space	download	certificate	drji	value	5.93	ugc	approve	criterion	international	journal	computer	science	mobile	compute	a	monthly	journal	computer
ijcsn	international	journal	computer	science	network	impact	factor	1.5	an	open	access	journal	publisher	d	lar	lab	digital	library	academic	research	issn	under	csir	niscair	home	aim	scope	submission	author	registration	publication	about	contact	u	editorial	board	reviewer	board	publication	index	ethic	malpractice	peer	review	policy	conference	proceed	impact	factor
suspend	domain	this	account	suspend	either	domain	overuse	reseller	ran	resource
issn	0976	8491	online	2229	4333	print	toggle	navigation	editorial	board	call	paper	aim	amp	scope	late	issue	archive	for	author	peer	review	process	open	access	fee	ethic	policy	submission	contact	ijcst	impact	factor	late	issue	vol	11	issue	1	vol	10	issue	4	vol	10	issue	3	vol	10
international	journal	computer	science	telecommunication	issn	2047	3338	international	journal	computer	science	telecommunication	a	peer	review	scholarly	research	publishing	journal	home	paper	submission	call	paper	news	amp	update	contact	u	about	ijcst	international	journal	computer	science	telecommunication	peer	review	open	access	scholarly	journal	publishes	original	research	work	review	article	area
welcome	ijcse	international	journal	computer	science	engineering	ijcse	issn	2319	7323	international	journal	of	computer	science	engineering	ijcse	home	editorial	board	author	s	guideline	call	paper	call	reviewer	current	issue	archive	issue	gt	volume	1	gt	issue	1	issue	2	volume	2	gt	issue	1	issue	2	issue	3	issue
international	journal	computer	science	engineering	technology	ijcset	ijcset	international	journal	computer	science	engineering	technology	ijcset	online	peer	review	journal	publishes	review	research	article	contribute	new	theoretical	result	area	computer	science	communication	network	information	technology	engineering	research	technology	international	journal	computer	science	engineering	technology	ijcset	publish	use	open	access	publishing	model
international	journal	computer	science	issue	ijcsi	thursday	5th	march	2020	international	journal	computer	science	issue	more	traditional	journal	home	call	for	paper	submission	author	reviewer	editor	publication	about	contact	u	call	for	paper	january	2020	volume	17	issue	1	deadline	30th	december	2019	publication	31st	january	2020	call	for	paper
ijcst	if	5.21	best	journal	international	journal	computer	science	trend	technology	ijcst	peer	review	scholarly	journal	editor1ijcst	gmail.com	91	44	4859	81022	91	77992	94278	home	call	paper	paper	submission	index	archive	current	issue	2020	2019	2018	2017	2016	2015	2014	2013	esrg	journal	policy	open	access	cancellation	amp	refund
international	journal	computer	system	ijcs	international	journal	computer	system	ijcs	a	monthly	peer	review	refereed	journal	issn	2394	1065	online	home	editorial	call	paper	author	s	guideline	review	process	current	issue	archive	publication	fee	contact	international	journal	computer	system	ijcs	international	scholarly	refereed	monthly	research	journal	publishes	peer	review	research
welcome	international	journal	computer	technology	application	home	term	contact	u	submission	archive	home	ijcta	menu	author	instruction	editorial	board	current	issue	call	paper	peer	review	process	index	online	fee	payment	publication	fee	downloads	author	instruction	copyright	form	model	paper	s	news	update	ijcta	accepts	online	upi	payment	paytm	amp	googlepay
request	to	a	server	skip	content	facebook	twitter	plus.google	linkedin	youtube	request	to	a	server	search	search	search	primary	menu	home	blog	post	post	2019	12	30	2019	12	30	by	admin	seo	seo	continue	reading	post	post	2019	12	29	2019	12	29	by	admin	continue	reading	post	post
ijcar	welcome	home	author	instruction	scope	abstract	index	editorial	board	archive	amp	current	issue	contact	u	next	call	for	paper	submission	deadline	february	25	2020	author	notification	within	10	work	day	submission	publication	date	immediately	paper	registration	complete	welcome	ijcar	international	journal	compute	academic	research	ijcar	issn	2305	9184	global
about	journal	main	menu	about	journal	author	guideline	international	board	manuscript	publish	volume	1	issue	1	july	2011	volume	1	issue	2	september	2011	volume	1	issue	3	november	2011	volume	2	issue	1	january	2012	volume	2	issue	2	march	2012	volume	2	issue	3	may	2012	volume	2
international	journal	of	compute	science	and	information	technology	issn	2278	9669	call	paper	october	2019	issue	home	about	search	publication	current	archive	submission	announcement	index	editorial	board	contact	u	login	user	name	password	remember	forgot	password	forgot	usearname	register	call	for	editorial	board	browse	by	issue	by	author	by	title
international	journal	conference	proceeding	home	about	ijocp	aim	amp	scope	editorial	board	current	issue	archive	register	login	contact	select	page	where	home	about	ijocp	aim	amp	scope	editorial	board	current	issue	archive	register	login	contact	select	category	where	about	ijocp	society	amp	conference	affiliate	society	amp	conference	publication	policy	submit
international	journal	contemporary	medical	research	ijcmr	international	journal	of	contemporary	medical	research	home	home	about	u	abstract	amp	index	patron	editorial	current	issue	archive	submit	article	publication	fee	instruction	author	policy	publisher	specialty	journal	medicine	surgery	radiology	ierp	award	contact	u	new	page	log	in	register	issn	online	2393	915x
international	journal	contemporary	research	review	menu	advance	search	home	current	archive	submit	manuscript	index	about	about	journal	publication	charge	editorial	board	contact	home	current	archive	submit	manuscript	index	about	about	journal	publication	charge	editorial	board	contact	login	home	about	journal	influence	motivation	work	competence	performance	teacher	job	satisfaction	variable	mediation
ijcem	international	journal	core	engineering	amp	management	issn	2348	9510	ijcem	journal	sjif	impact	factor	3.135	ibi	impact	factor	3.76	itrda	impact	factor	4.129	djqf	quality	factor	0.80	cosmos	impact	factor	4.232	global	impact	factor	0.543	isi	impact	factor	4.482	ijcem	international	journal	core	engineering	amp	management	issn	2348	9510
international	journal	current	advanced	research	international	journal	current	advanced	research	skip	main	content	home	current	issue	archive	special	issue	instruction	author	editorial	board	book	submit	article	contact	u	submit	article	editor	reviewer	form	editorial	board	current	issue	special	issue	instruction	author	submission	flash	news	sjif	scientific	journal	impact	factor	2017
international	journal	current	agricultural	science	international	journal	current	agricultural	science	ijcas	skip	main	content	impact	factor	2012	0.321	2013	0.453	2014	0.543	2015	0.654	home	current	issue	archive	special	issue	instruction	author	editorial	board	book	submit	article	contact	u	flash	news	submission	deadline	benefit	journal	ijcas	call	for	paper	impact
international	journal	current	engineering	science	international	journal	current	engineering	science	ijces	skip	main	content	issn	2320	9046	email	u	journalijces2015	gmail.com	indexed	fast	publication	impact	factor	2012	0.570	home	current	issue	archive	special	issue	instruction	author	editorial	board	book	submit	article	contact	u	flash	news	submission	deadline	benefit	journal	ijces
international	journal	current	innovation	research	skip	main	content	index	copernicus	value	2016	72.67	issn	2395	5775	impact	factor	2017	4.326	home	current	issue	archive	special	issue	instruction	author	editorial	board	book	submit	article	contact	u	editor	in	chief	flash	news	submission	deadline	benefit	journal	ijcls	call	for	paper	announcement	call
welcome	ijcmpr	issn	2395	6429	print	online	publication	international	journal	current	medical	pharmaceutical	research	skip	main	content	international	journal	current	medical	pharmaceutical	research	toggle	navigation	home	instruction	author	editorial	board	current	issue	archive	special	issue	submit	article	book	contact	u	author	instruction	author	guideline	model	manuscript	copyright	form	publication	charge
international	journal	of	current	medical	science	international	journal	of	current	medical	science	skip	main	content	journalijcmes2015	gmail.com	issn	2320	8147	impact	factor	2015	3.555	icv	2016	63.07	toggle	navigation	home	instruction	author	editorial	board	current	issue	archive	book	contact	u	submit	article	follow	twitter	like	facebook	follow	r	journal	blog
welcome	international	journal	current	microbiology	apply	science	ijcmas	kanchipuram	follow	international	journal	current	microbiology	apply	science	ijcmas	home	editorial	board	guideline	current	issue	special	issue	archive	index	submit	article	contact	ijcmas	doi	crossref	register	research	journal	the	doi	assign	publish	ijcmas	article	index	copernicus	ici	journal	master	list	2018	ijcmas
ijcpr	int	j	current	pharm	rev	re	navigation	ijcpr	issn	0976	822x	home	ijcpr	menu	archive	volume10	volume10	issue2	volume10	issue1	volume9	volume9	issue6	volume9	issue5	volume9	issue4	volume9	issue3	volume9	issue2	volume9	issue1	volume8	volume8	issue6	volume8	issue5	volume8	issue4	volume8	issue3	volume8	issue2	volume8	issue1	volume7	volume7	issue6
welcome	to	ijcr	international	journal	current	research	home	about	u	editorial	board	instruction	to	author	faq	current	issue	archive	submit	article	certificate	reviewer	form	contact	u	category	index	amp	abstract	editorial	board	submit	manuscript	instruction	author	current	issue	past	issue	special	issue	call	paper	march	2020	ethic	malpractice	conflict	interest
international	journal	current	research	multidisciplinary	ijcrm	best	impact	factor	journal	call	paper	ugc	approve	home	committee	call	paper	paper	submission	current	issue	archive	payment	info	faq	s	contact	u	prev	next	1	2	welcome	ijcrm	international	journal	current	research	multidisciplinary	ijcrm	scholarly	open	access	peer	review	interdisciplinary	monthly	fully	refereed
international	journal	current	science	home	editorial	instruction	issue	submit	contact	u	subject	area	plant	science	animal	science	agricultural	science	microbiology	biochemistry	molecular	biology	biotechnology	pharmacology	environmental	biology	nanotechnology	bioinformatics	aquaculture	current	news	research	article	invite	publication	next	issue	january	2020	free	registration	welcome	ijcs	international	journal	current	science	internationally	refereed
international	journal	current	science	technology	skip	main	content	home	current	issue	archive	special	issue	instruction	author	editorial	board	book	submit	article	contact	u	flash	news	submission	deadline	october	28	2016	benefit	journal	ijcst	2016	call	for	paper	volume	6	issue	10	2016	international	journal	current	science	technology	the	international	journal
international	journal	dental	and	health	science	dental	and	medical	journal	search	web	image	sort	relevance	relevance	date	issn	2348	5280	international	journal	dental	health	science	home	editorial	desk	author	guideline	manuscript	submission	archive	january	february	2014	march	april	2014	may	june	2014	july	august	2014	september	october	2014	november	december
international	journal	lt	br	gt	dermatopathology	surgery	lt	p	gt	an	open	access	peer	review	journal	field	lt	br	gt	dermatology	surgery	lt	p	gt	skip	main	content	home	archive	contact	home	archive	contact	issn	2455	247x	international	journal	dermatopathology	surgery	an	open	access	peer	review	journal	field	dermatology	surgery
international	journal	development	sustainability	ijds	international	society	development	sustainability	home	about	service	membership	journal	conference	contact	international	journal	development	sustainability	ijds	ijds	peer	review	open	access	journal	publish	official	journal	international	society	development	sustainability	isds	japan	ijds	publishing	online	electronic	print	hard	copy	version	the	journal	aim	publish	paper	high
welcome	international	journal	development	research	ijdr	international	journal	development	research	ijdr	skip	main	content	toggle	navigation	home	editorial	board	author	information	impact	factor	current	issue	past	issue	submit	article	reviewer	form	contact	u	quick	link	home	author	guideline	abstract	amp	index	impact	factor	2019	current	issue	archive	e	book	ijdr
ijdcn	a	wise	man	hear	increase	learn	man	understand	shall	attain	unto	wise	counsel	proverb	1.5	amen	paper	submission	mail	id	editor.ijdcn	gmail.com	primary	menu	skip	content	home	aim	amp	scope	author	review	process	editorial	board	publication	charge	issue	index	open	access	1	2	3	previous	next	welcome	ijdcn	the
international	journal	of	digital	library	service	international	journal	of	digital	library	service	international	journal	of	digital	library	service	home	about	journal	issue	scope	editorial	board	manuscript	submission	copyright	contact	subscription	archive	academic	journal	open	access	international	journal	digital	library	service	ijodls	issn	2349	302x	print	issn	2250	1142	online	open
drug	development	journal	open	access	chat	journal	international	journal	drug	development	research	contact	imedpub.com	submit	manuscript	navbar	home	article	in	press	current	issue	archive	author	author	guideline	submit	manuscript	editor	in	detail	focus	scope	ethical	malpractice	copyright	information	information	author	information	editor	information	reviewer	citation	contact	u	r	reach	u
ijef	international	journal	economics	finance	ijef	ijsse	international	journal	social	science	entrepreneurship	upcoming	journal	international	journal	innovation	management	ijim	international	journal	engineering	architecture	ijea	amp	international	journal	science	agriculture	ijae	ijef	amp	ijhrp	call	paper	forthcoming	issue	decemer	2014	submission	deadline	25th	december	2014	about	u	international	journal	social	science
international	journal	of	economics	and	research	ijer	home	guideline	archive	index	contact	call	for	paper	01	ijer	international	peer	review	open	access	jourmal	more	recent	issue	02	jan	feb	2020	nov	dec	2019	more	announcement	conference	proceeding	more	ijer	we	must	lay	hold	fact	economic	law	make	nature	they	make
international	journal	economics	commerce	amp	management	ijecm	peer	review	monthly	journal	rochester	united	kingdom	widget	title	twitter	linkedin	home	editor	for	author	issue	special	issue	join	ijecm	competition	contact	u	call	for	paper	upcoming	issue	entry	invite	research	competition	2020	1st	prize	1000	2nd	prize	500	impact	factor	6.597	previous
international	journal	economics	finance	management	international	journal	international	journal	economics	finance	management	gt	gt	volume	5	issue	2	june	2016	resep	kue	kering	ubud	villa	anjing	di	jual	mesin	puncak	journal	home	archive	call	paper	submit	paper	author	guideline	code	ethic	review	process	journal	policy	publication	charge	contact	u	international
ijear	home	ijear	free	song	issn	no	2348	0033	online	2249	4944	print	submit	manuscript	main	menu	home	editorial	board	impact	factor	index	instruction	submission	late	issue	archive	downloads	call	paper	peer	review	process	open	access	publication	fee	plagiarism	policy	publication	ethic	disclaimer	contact	home	editorial	board	impact	factor	index
ijepr	international	journal	education	psychological	research	international	journal	education	psychological	research	print	online	peer	review	quarterly	publish	journal	print	issn	2349	0853	e	issn	2279	0179	international	journal	education	psychological	research	print	online	peer	review	journal	print	issn	2349	0853	e	issn	2279	0179	menu	home	about	u	call	for
international	journal	education	research	january	2020	publish	contemporary	research	center	crc	publication	home	why	u	crc	journal	editorial	board	international	advisory	subscription	archive	index	faq	aim	scope	call	paper	review	process	submission	author	guideline	publication	fee	contact	current	issue	vol	8	no	1	january	2020	title	analysis	of	self	efficacy
international	journal	education	social	science	international	journal	education	social	science	issn	2410	5171	online	2415	1246	print	home	aim	amp	objective	ripk	journal	editorial	board	international	advisary	board	submission	guideline	article	current	archive	faq	s	contact	menu	home	aim	amp	objective	ripk	journal	editorial	board	international	advisary	board	submission	guideline
the	international	journal	educational	psychological	assessment	search	site	search	site	vol	15	1	home	journal	index	editorial	board	submission	guideline	manuscript	preparation	article	vol	1	vol	2	vol	3	vol	4	vol	5	1	vol	5	2	vol	6	1	vol	6	2	vol	7	1	vol	7	2	vol
international	journal	educational	investigation	international	journal	educational	investigation	home	editorial	board	index	volume	amp	issue	submission	international	journal	educational	investigation	thursday	05	march	2020	home	editorial	board	index	volume	amp	issue	submission	login	remember	me	log	forgot	password	forgot	username	international	journal	educational	investigation	ijei	aim	amp	scope	international	journal
international	journal	electrical	and	electronics	engineer	issn	2321	2055	international	journal	electrical	electronics	engineer	ijeee	issn	o	2321	2055	issn	p	2321	2047	call	for	paper	editorial	board	write	tip	faq	contact	u	editorial	advisory	board	manage	editor	consult	editor	home	ijeee	about	u	home	aim	amp	scope	find	issue
eec	journal	open	access	bi	monthly	international	journal	doi	infogain	publication	track	your	paper	submit	now	join	u	share	facebook	twitter	blogger	post	issn	2456	2319	email	editor.eec	gmail.com	go	facebook	twitter	email	pinterest	linkedin	reddit	whatsapp	gmail	telegram	pocket	mix	tumblr	amazon	wish	list	aol	mail	balatarin	bibsonomy	bitty
international	journal	electrical	energy	ijoee	home	publish	issue	author	guide	topic	submission	publication	charge	index	service	editor	guide	reviewer	guide	editorial	board	editor	in	chief	publication	ethic	about	ijoee	ijoee	news	subscription	open	access	contact	u	faq	ijoee	news	december	26th	2019	news	volume	7	no	2	update	june	29th
international	journal	electrochemical	science	issn	1452	3981	publish	esg	open	access	journal	home	current	issue	archive	journal	home	aim	scope	editorial	board	instruction	author	peer	review	manuscript	submission	article	processing	charge	esg	publication	ethic	statement	special	issue	contact	publish	paper	forthcoming	issue	current	issue	archive	volume	15	2020	volume	14
home	iject	iject	menu	skip	content	home	late	issue	iject	vol	11.1	jan	march	2020	iject	vol	10.4	oct	dec	2019	iject	vol	10.3	july	sept	2019	iject	vol	10.2	april	june	2019	iject	vol.10.1	jan	march	2019	iject	vol	9.4	oct	dec	2018	iject	vol	9.3	july	sept	2018
international	journal	electronics	information	engineering	issn	2313	1527	print	lt	br	gt	issn	2313	1535	online
electrical	telecommunication	mechanical	simulation	civil	submission	vlsi	matlab	program	international	journal	engineering	innovation	research	artificial	intelligence	soft	compute	electronics	engineering	computer	engineering	electronics	communication	call	paper	electronics	journal	electrical	electronics	engineering	journal	electronic	electronic	electrical	engineering	journal	electrical	engineering	electrical	amp	electronics	engineering	journal	electronics	international	journal	electronics	electronics	amp
ijeert	international	journal	emerge	engineering	research	technology	international	journal	emerge	engineering	research	technology	e	issn	2349	4409	p	issn	2349	4395	email	id	editor	ijeert.org	toggle	navigation	home	aim	scope	editorial	board	article	article	press	current	issue	archive	author	guideline	paper	submission	guideline	publication	charge	submit	paper	index	abstract	contact
international	journal	emerge	research	management	technology	international	journal	emerge	research	management	technology	information	for	reader	for	author	for	librarian	journal	content	search	search	scope	all	author	title	abstract	index	term	full	text	browse	by	issue	by	author	by	title	font	size	make	font	size	small	make	font	size	default	make
homepage	international	journal	emerge	science	engineering	tm	debug	info	theme	support	theme	enfold	version	4.5.7	instal	enfold	aviaframework	version	5.0	aviabuilder	version	0.9.5	aviaelementmanager	version	1.0.1	childtheme	enfold	child	childtheme	version	1.0	childtheme	instal	enfold	ml	128	pu	53	pla	12	wp	5.3.2	compress	cs	disabled	j	disabled	update	disabled
peer	review	refereed	journal	issn	ugc	approve	ugc	approve	journal	jetir	journal	emerge	technology	innovative	research	free	publication	publish	free	free	cost	publication	free	internationaljouranl	journal	research	research	paper	journal	emerge	technology	innovative	research	issn	2349	5162	iisn	publish	paper	publish	paper	good	research	journal	good	journal	best	research	journal
ijetee	just	another	wordpress	site	ijetee	just	another	wordpress	site	home	call	paper	editorial	board	publication	fee	contact	u	what	future	vr	mean	graphic	distributor	when	people	think	graphic	design	usually	think	traditional	art	base	2d	framework	consider	art	actually	art	world	change	much	time	picasso	paint	first	picture	sure
publication	international	journal	emerge	trend	research	international	journal	emerge	trend	research	ijoetr	peer	review	journal	publishes	article	wide	area	research	include	science	engineering	technology	etc	this	multi	disciplinary	journal	also	publishes	manuscript	apart	engineering	field	ijoetr	also	publishes	original	research	article	review	article	comparative	critical	essay	focus	inovative	study	frequency
international	journal	emerge	trend	science	technology	plugins.themes.academic	free.accessible	menu.label	plugins.themes.academic	free.accessible	menu.main	navigation	plugins.themes.academic	free.accessible	menu.main	content	plugins.themes.academic	free.accessible	menu.sidebar	register	login	toggle	navigation	ijetst	journal	about	editorial	team	about	journal	current	submission	archive	contact	search	about	journal	international	journal	emerge	trend	science	technology	international	peer	review	open	access	journal
ijesr	home	international	journal	engineering	amp	science	research	publish	by	society	scientific	research	education	ssre	e	issn	2277	2685	p	issn	2320	9763	thursday	march	05	2020	home	about	ijesr	editorial	board	author	guideline	archive	submit	article	topic	abstract	index	a	refereed	journal	news	call	paper	article	invite	vol	10
home	ijeart	international	journal	engineering	advanced	research	technology	best	engineering	journal	high	impact	factor	journal	engineering	research	journal	t	r	a	c	k	p	a	p	e	r	login	panel	close	tab	password	meter	issn	2454	9290	follow	u	academia.edu	email	editor	ijeart.com	editor.ijeart	gmail.com	home	about	u	mission	amp
homepage	international	journal	engineering	advanced	technology	tm	debug	info	theme	support	theme	enfold	version	4.5.7	instal	enfold	aviaframework	version	5.0	aviabuilder	version	0.9.5	aviaelementmanager	version	1.0.1	childtheme	enfold	child	childtheme	version	1.0	childtheme	instal	enfold	ml	128	pu	35	pla	12	wp	5.3.2	compress	cs	disabled	j	disabled	update	disabled
research	paper	home	about	eaas	scope	journal	abstract	index	eaas	call	paper	call	paper	submit	manuscript	submission	guideline	author	review	process	journal	policy	issue	archive	volume	1	volume	2	volume	3	volume	4	volume	4	b	volume	5	volume	6	volume	7	volume	8	volume	9	volume	10	volume	11
home	ijeas	international	journal	engineering	apply	science	best	engineering	journal	high	impact	factor	journal	engineering	research	journal	t	r	a	c	k	p	a	p	e	r	login	panel	close	tab	password	meter	issn	2394	3661	crossref	doi	sjif	5.138	pif	3.854	international	journal	engineering	apply	science	an	iso	9001
international	journal	engineering	computer	science	plugins.themes.bootstrap3.accessible	menu.label	plugins.themes.bootstrap3.accessible	menu.main	navigation	plugins.themes.bootstrap3.accessible	menu.main	content	plugins.themes.bootstrap3.accessible	menu.sidebar	e	issn	2319	7242	email	editor	ijsrm.in	register	login	home	about	editorial	team	submission	current	issue	archive	contact	all	issue	online	first	international	journal	of	engineering	and	computer	science	issn	2319	7242	doi	10.18535	ijecs
international	journal	engineering	innovative	technology	tm	international	journal	engineering	innovative	technology	tm	iso	9001	2008	certify	issn	2277	3754	home	archive	scope	author	instruction	editorial	board	ethic	policy	publication	ethic	and	publication	malpractice	statement	article	processing	charge	contact	u	prev	next	1	2	home	international	journal	engineering	innovative	technology	ijeit
international	journal	engineering	management	research	skip	main	content	skip	main	navigation	menu	skip	site	footer	current	archive	call	for	paper	for	author	submission	guideline	article	processing	charge	subscription	about	about	journal	editorial	team	privacy	statement	ethic	policy	index	contact	search	search	register	login	international	journal	engineering	management	research	ijemr	print
theijes	journal	color	call	paper	about	ijes	faq	editorial	board	frequency	monthly	email	u	theijes	submitmails.com	e	issn	2319	1813	p	issn	2319	1805	online	submit	paper	home	ijes	menu	best	paper	award	index	how	to	publish	paper	mode	of	payment	cheack	paper	status	for	author	publication	charge	step	paper
ugc	approve	journal	a	a	a	about	ijesi	sitemap	contact	u	issn	online	2319	6734	issn	print	2319	6726	home	editorial	board	index	issue	submit	your	paper	faq	s	contact	u	download	certificate	ijesi	content	call	for	article	current	issue	past	issue	best	paper	award	ijesi	download	ijesi	paper	template
ijet	home	current	issue	archive	author	guideline	submission	aim	scope	index	service	article	processing	charge	open	access	pulication	ethic	reviewer	guideline	editorial	board	about	ijet	contact	u	subscription	news	faq	conference	2020	volume	12	number	1	feb	2020	2019	volume	11	number	6	dec	2019	volume	11	number	5	oct
free	research	journal	publish	research	paper	india	ijeast	issn	2455	2143	ijeast	unpaid	journal	online	peer	review	with	impact	factor	4.982	toggle	navigation	home	aim	amp	scope	submit	paper	index	payment	gateway	faq	thesis	publication	contact	u	blog	menu	current	issue	past	issue	best	paper	award	editorial	board	join	reviewer
low	cost	journal	international	peer	review	refereed	journal	fast	paper	publication	approve	journal	ijedr	issn	2321	9939	apply	ugc	care	approve	journal	ugc	approve	journal	ugc	approve	journal	ugc	approve	list	journal	ugc	care	journal	care	journal	ugc	care	list	new	ugc	care	reference	list	ugc	care	journal	ugc	care
international	journal	engineering	innovation	research	welcome	ijeir	downloads	site	map	contact	issue	publisher	timeline	publication	pvt	ltd	issn	2277	5668	source	knowledge	home	editor	editorial	board	call	for	editor	topic	author	author	guideline	article	processing	fee	issue	pay	online	conference	international	conference	national	conference	international	journal	engineering	innovation	research	tm
ijei	hard	copy	journal
ijei	hard	copy	journal
404	error	404	404	article	found	go	back	home
ijerd	journal	journal	publishing	publish	research	paper	call	for	research	paper	international	journal	publishing	paper	ijerd	journal	science	technology	get	research	paper	publish	publishing	paper	publishing	journal	publishing	research	paper	reserach	review	article	ijerd	journal	how	publish	research	paper	publish	research	paper	open	access	engineering	journal	engineering	journal	mathemetics	journal
international	journal	of	engineering	research	general	science	issn	2091	2730	menu	home	call	for	paper	publication	charge	research	team	download	membership	form	research	paper	tip	paper	format	publication	ethic	copyright	form	issue	issue	archive	current	issue	upcoming	issue	upcoming	event	conference	workshop	guest	lecture	contact	u	log	in	international	journal
ijerm	eclat	research	publication	t	r	a	c	k	p	a	p	e	r	login	panel	close	tab	password	meter	issn	2349	2058	international	journal	engineering	research	management	an	iso	9001	2008	certify	online	journal	home	about	u	mission	amp	scope	topic	author	guideline	how	publish	paper	payment	option	editorial
engineering	journal	ijoer	international	journal	engineering	research	amp	science	issn	no	2395	6992	impact	factor	5.86	home	aim	amp	scope	guideline	author	board	member	archive	submit	article	related	form	contact	u	t	r	c	k	p	p	e	r	s	u	b	p	p	e	r	impact	factor	5.86	track
ijerst	international	journal	engineering	technology	scientific	journal	scientific	article	journal	issn	2319	5991	info	ijerst.com	home	about	u	aim	scope	editorial	board	current	issue	special	issue	submit	manuscript	instruction	author	contact	u	indexed	abstract	height	110px	welcome	ijerst	publication	ethic	publication	malpractice	statement	easy	rapid	publishing	the	international	journal	engineering
ijert	international	journal	engineering	research	amp	technology	skip	content	international	journal	engineering	research	amp	technology	international	journal	engineering	research	amp	technology	menu	home	about	journal	mission	amp	scope	editorial	board	review	editor	peer	review	policy	publication	ethic	policy	journal	policy	index	join	reviewer	conference	partner	faq	call	paper	topic	author
international	journal	engineering	research	management	study	andia	super	cool	design	agency	home	editorial	board	author	guideline	archive	about	contact	previous	next	issn	2394	7659	impact	factor	3.775	welcome	ijerms	international	journal	engineering	research	management	study	impact	factor	2.785	who	we	be	the	international	journal	engineering	research	management	study	peer	review
ijesat	international	journal	engineering	science	amp	advanced	technology	home	why	ijesat	editorial	board	call	for	paper	call	paper	paper	submission	author	guideline	current	issue	past	issue	peer	review	process	call	for	conference	call	conference	upcoming	conference	special	issue	journal	info	index	statistic	join	ijesat	f.a.q.s	copyright	claim	downloads	manuscript	template
ijesc	international	journal	engineering	science	compute	toggle	navigation	print	issn	xxxx	xxxx	online	issn	xxxx	xxxx	email	editor	ijesc.org	ijescjournal	gmail.com	contact	u	print	issn	xxxx	xxxx	online	issn	xxxx	xxxx	home	about	ijesc	article	press	for	author	author	guideline	article	processing	charge	pay	fee	online	downloads	digital	certificate	author
international	journal	engineering	science	innovative	technology	ijesit	international	journal	engineering	science	innovative	technology	ijesit	issn	2319	5967	iso	9001	2008	certify	home	archive	editorial	board	topic	paper	submission	publication	fee	join	u	contact	u	highlight	why	select	ijesit	journal	announcement	call	paper	for	volume	8	issue	6	2019	last	deadline
ijesird.com	home	why	ijesird	editorial	board	paper	submission	author	guideline	peer	review	process	archive	downloads	contact	u	qucik	link	downloads	author	guideline	archive	welcome	to	ijesird	call	for	paper	open	submit	your	manuscripit	at	info	ijesird.com	ijesird	international	journal	engineering	science	invention	research	amp	development	international	peer	review	open	access
home	issn	2277	9655	ijesrt	home	thesis	editorial	board	issue	author	guideline	contact	pay	online	welcome	ijesrt	international	journal	engineering	science	amp	research	technology	p	if	5.164	about	ijesrt	indexed	in	the	international	journal	engineering	science	amp	research	technology	ijesrt	peer	review	monthly	online	international	refereed	journal	publishes	original	article
ijesmr	i	jesmr	home	editorial	board	issue	author	guideline	contact	u	issn	2349	6193	impact	factor	3.866	welcome	ijesmr	the	international	journal	of	engineering	science	amp	management	research	open	access	pre	review	monthly	online	international	research	journal	publishes	original	article	research	article	review	article	top	level	work	area	engineering	research
international	journal	engineering	technology	management	research	international	journal	of	engineering	technology	and	management	research	a	knowledge	repository	home	about	u	payment	option	issue	editorial	board	blog	late	news	contact	u	home	issn	2454	1907	call	for	paper	call	for	paper	online	submission	plagiarism	partner	author	research	author	guideline	publication	charge
international	journal	engineering	technology	computer	research	quick	jump	page	content	main	navigation	main	content	sidebar	91	9680566708	editor	ijetcr.org	online	submission	contact	register	login	about	about	journal	editorial	team	contact	home	online	submission	archive	current	issue	international	journal	engineering	technology	computer	research	ijetcr	international	peer	review	open	access	online	journal
ijetsi	toggle	navigation	ijetsi	home	about	u	contact	u	international	journal	engineering	technology	scientific	innovation	submit	paper	ijetsi	aim	scope	editorial	committee	late	announcement	conference	support	about	u	contact	u	archive	current	issue	past	issue	for	author	instruction	author	manuscript	template	publication	charge	online	paper	submission	copyright	form	others	index
journal	home	page	paper	submission	editorial	board	publish	paper	sign	sign	ijetmas	account	email	password	x	main	menu	home	about	u	paper	template	copyright	form	join	u	reviewer	author	registration	aim	amp	scope	conference	contact	u	copyright	claim	disclaimer	login	form	select	login	type	author	reviewer	border	1px	solid	ea9e5a
ijeta	if	5.135	international	journal	of	engineering	trend	ijeta	peer	review	scholarly	journal	editorijeta	gmail.com	91	44	4859	81022	91	77992	94278	home	call	paper	paper	submission	index	archive	current	issue	2020	2019	2018	2017	2016	2015	2014	esrg	journal	policy	open	access	cancellation	amp	refund	plagiarism	policy	privacy	policy
scopus	indexed	ijett	international	journal	engineering	trend	technology	skip	content	jump	main	navigation	login	jump	additional	information	nav	view	search	navigation	home	call	paper	paper	submission	index	ssrg	journal	editorial	board	contact	u	font	size	big	reset	small	search	search	ijett	current	issue	archive	author	instruction	review	process	topic	conference
international	journal	english	education	welcome	to	ijee	international	journal	english	education	ijee	scholarly	open	access	refereed	quarterly	journal	the	journal	aim	provide	platform	encourages	emerge	scholar	academician	globally	share	professional	academic	knowledge	field	english	language	literature	linguistics	education	ijee	also	aim	reach	large	number	audience	worldwide	original	current	research	work
international	journal	english	language	translation	study	international	journal	english	language	translation	study	issn	2308	5460	home	about	u	board	of	editor	online	first	arichive	for	author	contact	letest	news	we	currently	solicit	unpublished	quality	research	article	field	elt	linguistics	literature	discourse	translation	study	upcoming	issue	ij	elts	submission	free	open
smart	move	journal	ijellh	skip	main	content	skip	main	navigation	menu	skip	site	footer	home	archive	editorial	team	about	about	journal	editorial	team	submission	call	paper	for	author	submission	scope	publication	discipline	paper	submission	how	publish	research	paper	publication	fee	manuscript	preparation	guideline	publication	ethic	malpractice	state	post	publication	suggestion
design	free	cs	template	http	www.freecsstemplates.org	release	free	creative	common	attribution	2.5	license	name	flowerclusters	description	a	two	column	fix	width	design	dark	color	scheme	version	1.0	release	20130612	international	journal	english	language	literature	translation	study	ijelr	indian	journal	english	print	journal	international	journal	of	english	language	literature	and	translation
about	journal	main	menu	about	journal	author	guideline	international	board	paper	publish	vol	1	issue	1	january	2011	vol	1	issue	2	july	2011	vol	2	issue	1	january	2012	vol	2	issue	2	july	2012	vol	3	issue	1	january	2013	vol	3	issue	2	july	2013	vol	4
int	journal	environment	home	aim	amp	scope	current	issue	editorial	board	paper	submission	author	s	guide	review	policy	for	reviewer	special	issue	contact	international	journal	environment	issn	2186	6872	print	2186	0009	online	about	journal	the	ije	detail	development	various	aspect	environmental	research	present	key	engineering	industrial	development	various	environmental
peer	review	agriculture	journal	environment	journal	track	your	paper	join	u	reviewer	share	facebook	twitter	blogger	post	issn	2456	1878	email	id	editor	ijeab.com	editor.ijeab	gmail.com	impact	factor	3.118	go	facebook	twitter	email	pinterest	linkedin	reddit	whatsapp	gmail	telegram	pocket	mix	tumblr	amazon	wish	list	aol	mail	balatarin	bibsonomy	bitty
ijesd	current	issue	volume	11	number	2	about	ijesd	international	journal	environmental	science	development	international	journal	environmental	science	development	ijesd	international	academic	open	access	journal	gain	foothold	singapore	asia	open	world	it	aim	promote	integration	environmental	science	development	the	focus	publish	paper	state	of	the	art	environmental	science	development	submit
international	journal	farm	allied	science	issn	2322	4134	home	contact	about	u	international	journal	farm	allied	science	category	aim	and	scope	general	information	editor	chief	editorial	board	instruction	to	author	join	our	reviewer	team	abstract	index	publication	ethic	malpractice	statement	news	start	cooperation	with	new	publisher	journal	suggest	scopus	important
international	journal	fauna	biological	study	fauna	journal	international	journal	fauna	biological	study	contact	91	9711224068	submit	your	paper	login	sign	up	fauna	print	journal	indexed	journal	refereed	journal	peer	review	journal	impact	factor	rjif	5.53	e	issn	2347	2677	p	issn	2394	0522	home	editorial	board	archive	instruction	index	online
international	journal	fishery	aquatic	study	aquatic	journal	contact	91	9711224068	home	submit	manuscript	contact	u	login	print	journal	indexed	journal	refereed	journal	peer	review	journal	search	icv	poland	impact	value	76.37	impact	factor	rjif	5.69	e	issn	2347	5129	p	issn	2394	0506	home	editorial	board	archive	instruction	index	publication
review	policy	log	in	create	an	account	submit	your	article	indexed	journal	refereed	journal	peer	review	journal	advance	search	icv	poland	impact	value	5.62	online	issn	2278	1404	home	about	aim	scope	editorial	board	indexed	in	become	reviewer	instruction	author	important	information	publication	ethic	frequently	ask	question	email	id	iijfas
international	international	journal	global	communication	publishing	original	article	review	short	communication	issn	print	lt	br	gt	issn	online
ijghc	international	journal	green	herbal	chemistry	toggle	navigation	menu	home	important	search	research	paper	call	paper	index	aim	amp	scope	submit	your	paper	for	author	publishing	policy	how	submit	paper	manuscript	guideline	publication	charge	copyright	form	paper	template	research	paper	green	chemistry	herbal	chemistry	archive	special	issue	current	issue	green
international	journal	health	research	p	issn	1596	9886	e	issn	1596	9819	indexed	african	index	medicus	chemical	abstract	embase	index	corpenicus	scopus	ebsco	open	j	gate	doaj	socolar	pubshub	editorial	board	copyright	form	peer	review	process	publish	article	send	comment	author	instruction	author	reviewer	instruction	author	guideline	reviewer	payment	order
issn	no	print	issn	2394	8612	issn	no	online	issn	2394	862	toggle	navigation	home	editorial	board	guideline	author	submission	article	current	issue	archive	contact	u	home	editorial	board	guideline	author	submission	article	current	issue	archive	contact	u	international	journal	health	research	modern	integrate	medical	science	ijhrmims	adouble	blind	peer
international	journal	health	science	research	to	learn	conditional	comment	around	html	tag	top	file	paulirish.com	2008	conditional	stylesheets	v	cs	hack	answer	neither	do	follow	re	use	customize	build	modernizr	http	www.modernizr.com	insert	link	j	remove	link	html5shiv	add	no	j	class	html	tag	top	also	remove	link	respond.min.js	include
international	journal	herbal	medicine	journal	herbal	medicine	journal	print	journal	indexed	journal	refereed	journal	peer	review	journal	make	payment	login	menu	home	editorial	board	archive	instruction	index	online	submission	publish	book	isbn	contact	u	e	issn	2321	2187	p	issn	2394	0514	impact	factor	rjif	5.20	naas	rating	3.20	subscribe
international	journal	hindi	research	international	journal	hindi	research	issn	2455	2232	home	editorial	board	archive	instruction	index	contact	u	doi	doi.org	10.22271	hindi	abbreviate	title	int	j	hindi	re	issue	archive	current	issue	main	menu	home	editorial	board	instruction	index	contact	u	publication	guideline	publication	ethic	instruction	reviewer	publication	policy
editorial	board	international	journal	home	science	contact	91	9711224068	submit	your	paper	login	signup	print	journal	indexed	journal	refereed	journal	peer	review	journal	impact	factor	rjif	5.3	naas	rating	3.32	menu	home	editorial	board	archive	instruction	index	online	submission	publish	book	isbn	contact	u	subscribe	print	journal	important	information	helpline
ijhrp	international	journal	human	resource	procurement	ijsse	international	journal	social	science	entrepreneurship	upcoming	journal	international	journal	innovation	management	ijim	international	journal	engineering	architecture	ijea	amp	international	journal	science	agriculture	ijae	ijef	amp	ijhrp	call	paper	forthcoming	issue	decemer	2014	submission	deadline	25th	december	2014	about	u	international	journal	social	science
journal	human	science	skip	main	content	jhs	enter	search	query	you	log	home	search	custom	search	sort	relevance	relevance	date	international	journal	human	science	jhs	issn	2458	9489	also	know	uluslararas	nsan	bilimleri	dergisi	ibd	issn	1303	5134	establish	1999	register	2002	doi	10.14687	current	issue	table	content	all	issue
international	journal	humanity	cultural	study	ijhcs	issn	2356	5926	international	journal	humanity	cultural	study	ijhcs	issn	2356	5926	open	journal	system	journal	help	user	username	password	remember	notification	view	subscribe	journal	content	search	search	scope	all	author	title	abstract	index	term	full	text	browse	by	issue	by	author	by	title
ugc	approve	journal	a	a	a	about	ijhssi	sitemap	contact	u	issn	online	2319	7722	issn	print	2319	7714	international	journal	humanity	social	science	invention	home	editorial	board	index	issue	submit	your	paper	faq	s	contact	u	download	certificate	ijhssi	content	call	paper	current	issue	past	issue	ijhssi	downloads	paper
international	journal	humanity	the	ijhss	home	author	login	register	login	menu	home	about	u	policy	editorial	board	for	author	archive	faq	contact	u	previous	next	the	international	journal	humanity	amp	social	study	issn	2321	9203	open	access	journal	doi	prefix	crossref	10.24940	impact	factor	0.981	iifs	publisher	globeedu	group	iso
our	bearing	original	distributor	global	supplier	reliable	ball	roller	bearing	toggle	navigation	devitt	bearing	home	about	service	product	skf	fag	ina	timken	bearing	type	deep	groove	ball	bearing	self	align	ball	bearing	cylindrical	roller	bearing	spherical	roller	bearing	angular	contact	ball	bearing	taper	roller	bearing	contact	get	price	qulck	arrival
international	journal	humanity	engineering	pharmaceutical	science	ijheps	international	pharma	journal	callofpaper	international	journal	humanity	engineering	pharmaceutical	science	ijheps	international	pharma	journal	callofpaper	ijheps	e	issn	2320	2955	p	issn	2249	2569	isbn	978	81	909047	9	7	promote	by	association	innovation	india	international	research	journal	of	humanity	engineering	amp	pharmaceutical
ijip	home	the	international	journal	indian	psych	logythe	international	journal	indian	psych	logy	ijip	home	the	international	journal	indian	psych	logy	the	international	journal	indian	psych	logy	menu	home	current	issue	previous	issue	editorial	board	submit	article	reviewer	reviewer	reviewer	guideline	reviewer	format	contact	u	current	volume	8	current	issue
ijiet	current	issue	volume	10	number	2	about	ijiet	international	journal	information	education	technology	international	journal	information	education	technology	ijiet	international	academic	open	access	journal	gain	foothold	singapore	asia	open	world	it	aim	promote	integration	information	education	technology	the	focus	publish	paper	state	of	the	art	information	education	technology	submit
international	journal	information	research	skip	main	content	international	journal	information	research	main	menu	home	about	journal	editorial	team	archive	subscribe	submission	guideline	online	submission	secondary	menu	contact	search	search	form	search	navigation	archive	volume	4	issue	1	2014	volume	3	issue	4	2014	issue	3	2014	issue	2	2013	issue
welcome	to	ijirr	the	international	journal	information	research	review	skip	main	content	toggle	navigation	home	about	u	instruction	author	editorial	board	current	issue	past	issue	article	submission	reviewer	form	contact	u	call	paper	volume	07	issue	03	march	2020	open	access	impact	factor	peer	review	journal	fast	publication	welcome	to
international	journal	information	source	service	a	research	journal	library	science	home	my	title	page	content	international	journal	information	source	service	a	research	journal	library	science	bi	monthly	home	scope	issue	manuscript	submission	editorial	board	copyright	archive	subscription	contact	new	page	1	submit	original	unpublished	paper	declaration	originality	chiefeditor	ijss.in	academic
international	journal	information	technology	electrical	engineering	international	journal	lt	b	gt	international	journal	information	technology	electrical	engineering	gt	gt	vol.8	no.6	december	issue	process	journal	home	archive	editorial	board	call	paper	submit	paper	author	guideline	code	ethic	review	process	journal	policy	publication	charge	contact	u	international	journal	information	technology	electrical
ijifr	news	author	invite	submit	original	unpublished	research	work	continuous	76th	edition	ijifr	i.e	volume	7	issue	4	december	2019	last	date	final	camera	ready	paper	submission	without	modification	upto	31st	december	2019	finally	accepted	paper	publish	till	5	january	2019	online	also	fill	detail	online	submission	correctly	get	status
international	journal	innovation	research	educational	science	publisher	timeline	publication	pvt	ltd	issn	2349	5219	home	aim	amp	scope	editor	call	for	editor	editorial	board	ijires	topic	issue	archive	citation	download	paper	submission	author	guideline	publishing	ethic	plagiarism	policy	apc	pay	online	index	contact	u	ijires	international	journal	innovation	research	educational
infrared	image	application	optical	passive	active	component	optical	network	application	nonlinear	optic	optical	fiber	sensor	spectroscopy	technology	application	nanomaterials	nanoscale	model	nanofabrication	nanostructures	simulation	device	optical	communication	sensor	special	fiber	cable	new	technology	impact	component	sub	system	high	speed	communication	system	optical	access	network	fiber	optic	sensor	network	fundamental	performance
welcome	ijiet	ijiet	international	journal	innovation	engineering	technology	menu	skip	content	home	pay	fee	about	u	aim	amp	scope	call	paper	online	paper	submission	author	guideline	copyright	form	issue	volume	15	issue	3	february	2020	volume	15	issue	2	january	2020	volume	15	issue	1	december	2019	volume	14	issue
international	journal	engineering	technology	sign	in	international	journal	innovation	engineering	research	technology	novateur	publication	issn	no.2394	3696	search	custom	search	sort	relevance	relevance	date	toggle	navigation	home	call	for	paper	paper	submission	topic	author	s	guideline	archive	all	issue	current	issue	previous	issue	special	issue	ijiert	paper	submission	author	s
welcome	to	international	journal	innovation	science	research	international	journal	innovation	science	research	international	journal	innovation	science	research	home	current	issue	archive	index	editorial	board	submit	article	instruction	author	article	processing	charge	impact	factor	contact	u	issn	2319	9369	category	aim	scope	index	amp	abstract	current	issue	past	issue	special	issue
home	ijiras	best	multidisciplinary	international	journal	menu	menu	home	submission	submission	guideline	processing	charge	call	for	paper	current	issue	browse	archive	2020	january	issue	february	issue	2019	january	issue	february	issue	march	issue	april	issue	may	issue	june	issue	july	issue	august	issue	september	issue	october	issue	november	issue	december
ijirct	international	journal	editor	ijirct.org	i	nternational	j	ournal	of	i	nnovative	r	esearch	and	c	reative	t	echnology	login	ijirct	submit	close	subscribe	ijirct	submit	close	home	about	ijirct	call	for	paper	current	issue	archive	volume	5	issue	1	2	3	4	volume	4	issue	1	2	3	4
international	journal	journal	call	for	paper	ijird	publish	thesis	dissertation	menu	home	about	u	policy	editorial	board	for	author	archive	faq	contact	u	previous	next	international	journal	innovative	research	amp	development	issn	2278	0211	access	open	access	journal	doi	prefix	crossref	10.24940	impact	factor	0.981	iifs	publisher	globeedu	group	iso
ijirae	0	home	call	paper	current	issue	archive	pay	fee	faq	contact	u	amp	journal	archive	online	submission	editorial	board	reviewer	board	topic	preparation	guideline	review	process	index	publication	ethic	publication	malpractice	statement	copyright	infringement	hardcopy	subscription	special	issue	proposal	join	reviewer	join	representative	downloads	paper	template	copyright	form	hardcopy
home	ijircce	high	impact	factor	journal	7.194	issn	online	2320	9801	issn	print	2320	9798	ijircce	gmail.com	ijircce.com	visit	english	i	nternational	j	ournal	i	nnovative	r	esearch	c	omputer	c	ommunication	e	ngineering	a	high	impact	factor	monthly	peer	review	journal	menu	home	about	u	vision	amp	mission	editorial
ijireeice	a	monthly	peer	review	online	journal	international	journal	innovative	research	electrical	electronics	instrumentation	control	engineering	a	monthly	peer	review	online	print	journal	issn	online	2321	2004	issn	print	2321	5526	since	2013	home	about	about	ijireeice	aim	scope	editorial	board	publication	ethic	publication	policy	index	abstract	citation	index	author
international	journal	innovative	research	medical	science	quick	jump	page	content	main	navigation	main	content	sidebar	issn	2455	8737	email	editor	ijirms.in	register	login	home	about	editorial	team	submit	manuscript	current	archive	contact	allissues	onlinefirst	international	journal	innovative	research	medical	science	issn	2455	8737	doi	10.23958	ijirms	indexcopernicus	icv	64.48	nlm
international	journal	innovative	research	science	amp	engineering	ijirse	best	online	journal	best	international	journal	journal	good	impact	factor	impact	factor	0.998	international	journal	innovative	research	science	amp	engineering	a	new	approach	to	research	issn	online	2347	3207	home	copyright	author	instruction	subject	cover	call	paper	current	issue	submit	manuscript	publication
ijirset	high	impact	factor	journal	7.089	issn	online	2319	8753	issn	print	2347	6710	ijirset	gmail.com	ijirset.com	visit	english	i	nternational	j	ournal	i	nnovative	r	esearch	s	cience	e	ngineering	t	echnology	a	high	impact	factor	monthly	peer	review	journal	menu	home	about	u	vision	amp	mission	editorial	board
issn	approve	scopus	journal	ijirt.org	call	for	paper	march	2020	international	journal	innovative	research	technology	free	publication	publish	free	free	cost	publication	free	internationaljouranl	journal	research	research	paper	international	journal	innovative	research	technology	issn	2349	6002	iisn	publish	paper	publish	paper	good	research	journal	good	journal	best	research	journal	top
international	journal	innovative	research	technology	science	international	journal	innovative	research	technology	amp	science	issn	2321	1156	paper	submission	call	paper	volume	9	issue	2	march	2020	the	journal	welcome	submission	manuscript	meet	general	criterion	significance	scientific	excellence	for	purpose	would	like	ask	contribute	excellent	paper	science	technology	field	the	international
ijiset	international	journal	innovative	science	engineering	technology	international	journal	innovative	science	engineering	technology	an	iso	9001	2015	certify	journal	issn	2348	7968	home	article	editor	paper	submission	conference	special	issue	join	u	contact	u	ijiset	highlight	ijiset	citation	report	downloads	ijiset	journal	template	copyright	form	international	journal	innovative	science	engineering
homepage	international	journal	innovative	science	modern	engineering	tm	debug	info	theme	support	theme	enfold	version	4.5.7	instal	enfold	aviaframework	version	5.0	aviabuilder	version	0.9.5	aviaelementmanager	version	1.0.1	childtheme	enfold	child	childtheme	version	1.0	childtheme	instal	enfold	ml	128	pu	52	pla	12	wp	5.3.2	compress	cs	disabled	j	disabled	update
ijisset	international	journal	innovative	study	science	engineering	technology	issn	2455	4863	skip	content	home	author	guideline	submission	guideline	aim	scope	index	publication	fee	peer	review	process	ethic	policy	pay	online	reviewer	guideline	article	2020	volume	6	issue	1	volume	6	issue	2	volume	6	issue	3	2019	volume	5	issue
ijitech	international	journal	innovative	technology	toggle	navigation	home	about	call	paper	guideline	e	board	conference	publication	download	contact	international	jounal	innovative	technology	submission	open	vol	08	issue	01	last	date	submission	20th	march	2020	acceptance	notification	after	peer	review	last	date	publication	30th	march	2020	click	here	to	submit	paper
home	international	journal	innovative	technology	explore	engineering	tm	debug	info	theme	support	theme	enfold	version	4.5.7	instal	enfold	aviaframework	version	5.0	aviabuilder	version	0.9.5	aviaelementmanager	version	1.0.1	childtheme	enfold	child	childtheme	version	1.0	childtheme	instal	enfold	ml	128	pu	17	pla	12	wp	5.3.2	compress	cs	disabled	j	disabled	update
international	journal	innovative	technology	research	user	username	password	remember	notification	view	subscribe	unsubscribe	journal	content	search	all	author	title	abstract	index	term	full	text	browse	by	issue	by	author	by	title	keywords	ansys	access	control	big	data	cloud	compute	cloud	storage	data	mining	document	encryption	fpga	feature	selection	fly	ash
ijite	home	international	journal	innovative	trend	engineering	issn	2395	2946	online	submission	email	id	editor.ijite	gmail.com	editor	ijite.com	approve	by	international	serial	standard	issn	national	science	library	nsl	national	institute	science	communication	information	resource	niscair	home	editorial	board	research	area	archive	policy	ethic	review	policy	publication	ethic	guideline	author	guideline
international	journal	integrate	medical	research	ijoimr	i	nternational	j	ournal	o	f	i	ntegrated	m	edical	r	esearch	pissn	2350	0360	eissn	2393	9869	menu	menu	home	about	u	why	ijoimr	editorial	board	editorial	policy	disclaimer	publication	ethic	publication	malpractice	statement	join	editorial	board	member	join	a	reviewer	instruction	author
current	issue	ijims	international	journal	interdisciplinary	multidisciplinary	study	ijims	issn	print	2519	7908	issn	electronic	2348	0343	mci	approve	indexed	index	medicus	index	copernicus	home	vision	amp	scope	editorial	board	current	issue	submit	manuscript	guideline	index	contact	current	issue	volume	7	issue	1	jan	2020	1	blockchain	succeed	iot	smart
welcome	ijirssc	ijirssc.in	home	for	author	note	author	author	s	launge	discipline	cover	publication	ethic	instruction	author	right	permission	submit	manuscript	publication	payment	become	member	journal	current	issue	journal	archive	discipline	cover	publication	ethic	about	about	u	contact	u	enquiry	board	editor	board	advisor	board	reviewer	become	reviewer	p	issn
international	interdisciplinary	journal	scientific	research	international	journal	home	about	journal	aim	amp	scope	editorial	board	index	review	process	manuscript	submission	guideline	article	processing	charge	faq	archive	vol	3	no	1	july	2017	vol	2	no	2	july	2015	vol	2	no	1	february	2015	vol	1	no	3	december	2014
homepage	international	journal	inventive	engineering	science	tm	debug	info	theme	support	theme	enfold	version	4.5.7	instal	enfold	aviaframework	version	5.0	aviabuilder	version	0.9.5	aviaelementmanager	version	1.0.1	childtheme	enfold	child	childtheme	version	1.0	childtheme	instal	enfold	ml	128	pu	51	pla	12	wp	5.3.2	compress	cs	disabled	j	disabled	update	disabled
efl	ijllalw	the	international	journal	language	learn	amp	apply	linguistics	world	ijllalw	issn	online	2289	2737	issn	print	2289	3245	the	ijllalw	aim	provide	platform	scholar	researcher	teacher	practitioner	area	language	learn	teach	literature	discourse	study	test	share	insight	finding	one	another	the	journal	invite	research	proposal	study	review	publish
ijlll	home	current	issue	archive	author	guideline	submission	aim	scope	index	service	publication	fee	open	access	publication	ethic	reviewer	guideline	editorial	board	about	ijlll	contact	u	subscription	faq	news	conference	2019	volume	5	number	4	dec	2019	volume	5	number	3	sep	2019	volume	5	number	2	jun	2019	volume
home	top	177pt	width	587.33pt	height	153.77pt	z	index	2	mso	wrap	distance	left	2.88pt	mso	wrap	distance	top	2.88pt	mso	wrap	distance	right	2.88pt	mso	wrap	distance	bottom	2.88pt	preferrelative	fill	f	fillcolor	white	7	id	x0000	s1027	style	position	absolute	left	219pt	top	186pt	width	585.08pt	height	150.77pt
ijlret	ijlret	provide	individual	hard	copy	certificate	author	online	publication	w.e.f	01	11	2015	log	register	editor	ijlret.com	international	journal	late	research	engineering	technology	issn	2454	5031	online	home	editorial	board	current	issue	online	submission	faq	s	contact	u	ijlret	menu	call	for	paper	peer	review	process	publication	charge	track
international	engineering	management	amp	apply	science	journal	call	for	paper	march	2020	testimonial	subscribe	newsletter	join	u	editorial	board	member	international	journal	late	technology	engineering	management	amp	apply	science	issn	no	2278	2540	commit	quality	research	publication	since	2012	home	call	for	paper	research	area	board	member	board	member	eligibility
ijltet	register	login	an	iso	9001	2008	certify	journal	doi	10.21172	sn	education	society	international	journal	late	trend	engineering	technology	index	copernicus	icv	77.02	100	index	copernicus	icv	7.39	10	e	issn	2278	621x	cosmos	impact	factor	4.490	10	global	impact	factor	0.685	1	p	issn	2319	3778	menu	home
lawresearchjournal	search	search	skip	content	lawresearchjournal	goldman	scarlato	amp	penny	investor	right	lawyer	file	new	case	additional	ubs	yes	investor	post	august	21	2019	admin	ubs	yes	loss	recovery	option	philadelphia	august	6	2019	the	investor	right	lawyer	goldman	scarlato	amp	penny	file	new	claim	compensation	behalf	additional	ubs	yes
international	journal	learn	teach	educational	research	international	journal	learn	teach	educational	research	open	journal	system	keywords	correspondence	analysis	education	high	education	ict	inclusion	leadership	mathematics	stem	teacher	assessment	e	learn	education	high	education	mobile	learn	motivation	need	analysis	online	learn	professional	development	student	teacher	teacher	education	teacher	journal	help	user
international	journal	liberal	art	social	science	open	access	journal	home	about	journal	editorial	board	aim	scope	publication	fee	author	guideline	review	process	call	paper	index	archive	submission	contact	select	page	home	about	journal	editorial	board	aim	scope	publication	fee	author	guideline	review	process	call	paper	index	archive	submission	contact	current
quick	link	journal	info	about	abstract	index	for	author	submit	manuscript	process	flow	time	frame	model	manuscript	author	consent	letter	for	reviewer	reviewer	guideline	selection	reviewer	frequency	publication	peer	review	process	publisher	ubijournal	int	j	life	sci	pharma	re	issn	2250	0480	indexed	abstract	home	aim	amp	scope	current	issue
ijlbpr	home	online	first	publish	issue	author	guide	topic	submission	publication	charge	index	service	editor	guide	reviewer	guide	editorial	board	publication	ethic	about	ijlbpr	contact	u	subscription	open	access	ijlbpr	news	faq	ijlbpr	news	june30th	2017	news	vol	6	no	1	publish	online	august	10th	2016	news	vol	5	no
ssr	institute	international	journal	life	science	ssr	iijls	share	username	password	click	for	registration	home	about	contact	u	subscribe	login	register	official	publication	of	society	scientific	research	issn	o	2581	8740	issn	p	2581	8732	your	ip	140.113.207.50	home	about	ssr	iijls	bibliographic	aim	scope	amp	mission	journal	policy	guideline
bibliomed.org	deposit	medical	article	home	journal	article	year	follow	twitter	width	470	height	350	directory	no	location	no	menubar	no	resizable	no	scrollbars	1	status	no	subscribe	list	directory	medical	article	field	title	summary	keywords	author	journal	new	journal	journal	evidence	base	psychotherapy	journal	bangladesh	agricultural	university	neuroquantology	journal	critical
the	ijm	the	international	journal	management
ijmbs	best	management	international	impact	factor	journal	ijmbs	international	journal	management	amp	business	study	home	editorial	board	late	issue	vol	10	issue	1	vol	9	issue	4	vol	9	issue	3	vol	9	issue	2	vol	9	issue	1	vol	8	issue	4	vol	8	issue	3	vol	8	issue
home	about	u	author	cell	article	submission	research	gallery	contact	u	news	amp	update	article	invite	publication	dear	researcher	article	invite	upcoming	issue	ijmar	archive	june	2019	join	u	welcome	expert	field	management	position	reviewer	qualification	experience	graduation	relevant	field	three	original	research	paper	please	send	resume	bio	data	passport
home	www.ijmsrr.com	indexed	home	editorial	board	guideline	archive	issue	copyright	form	publication	ethic	track	print	copy	contact	u	www.ijmsrr.com	no	iframes	submit	journal	no	iframes	about	ijmsrr	international	journal	management	and	social	science	research	review	ijmsrr	double	blind	peer	review	refereed	monthly	journal	publishes	empirical	conceptual	review	paper	exceptional	quality
international	journal	management	economics	social	science	home	why	ijmess	contact	u	scope	submit	manuscript	instruction	author	editorial	board	policy	editorial	policy	plagiarism	policy	term	amp	condition	privacy	policy	publication	ethic	amp	malpractice	join	u	index	abstract	scope	submit	manuscript	instruction	author	editorial	board	policy	editorial	policy	plagiarism	policy	term	amp
ijmrbs	seo	company	search	engine	optimization	service	seo	agency	home	about	u	go	home	about	u	29	jul	2019	what	can	seo	do	business	2019	by	james	on	29	july	2019	in	seo	seo	bottom	line	impact	through	science	art	search	engine	optimization	strong	engage	website	create	rise	faster	upper
ijmrr	home	globalization	research	international	journal	of	management	research	and	review	publish	by	society	scientific	research	education	ssre	issn	2249	7196	international	journal	of	management	research	and	review	a	monthly	publication	online	journal	a	refereed	journal	journal	menu	home	about	u	author	guideline	submit	article	online	archive	editorial	board	current
international	journal	management	science	business	research	an	open	access	journal	impact	factor	4.136	international	journal	management	science	business	research	an	open	access	journal	impact	factor	4.136	editor	ijmsbr.com	toggle	navigation	home	editor	reviewer	author	guide	research	topic	review	process	publication	ethic	payment	method	all	index	doi	publication	current	issue	previous
international	journal	mathematical	archive	eissn	2229	5046	category	editorial	board	peer	review	amp	publication	policy	plagiarism	policy	article	withdrawal	policy	publication	charge	membership	ijma	index	journal	sponsorship	author	guideline	about	journal	current	issue	past	issue	what	s	new	contact	u	journal	statistic	advanced	search	online	submission	journal	ethic	policy	submission
design	free	cs	template	http	www.freecsstemplates.org	release	free	creative	common	attribution	2.5	license	name	tastelessly	description	a	light	design	suitable	community	site	blog	version	1.0	release	20080122	international	journal	mathematical	science	amp	application	issn	0976	3248	home	instruction	author	editorial	page	content	on	line	submission	contact	u	invitation	to	start
international	journal	of	mathematics	and	computer	research	international	journal	mathematics	and	computer	research	issn	2320	7167	editor	ijmcr.in	register	login	fb	tweet	lik	g	home	editorial	team	online	submission	current	issue	archive	contact	u	open	access	journal	open	access	publication	model	enables	dissemination	research	finding	global	community	without	restriction	thus
ijmsi	a	a	a	about	ijmsi	sitemap	contact	u	issn	online	2321	4767	issn	print	2321	4759	home	editorial	board	index	issue	submit	your	paper	faq	s	contact	u	download	certiricates	ijmsi	content	call	for	article	current	issue	past	issue	ijmsi	download	ijmsi	paper	template	ijmsi	copyright	form	this	work
home	international	journal	medical	health	science	home	editorial	board	member	join	a	reviewer	author	instruction	submit	manuscript	issue	current	past	issue	contact	u	international	journal	medical	health	science	currently	indexed	1.google	scholar	2.index	copernicus	3.journal	seek	genamics	4.academic	search	5.chemical	abstract	service	usa	6.new	jour	7.getcited	8.ulrich	s	web	serial
bibliomed.org	deposit	medical	article	home	journal	article	year	follow	twitter	width	470	height	350	directory	no	location	no	menubar	no	resizable	no	scrollbars	1	status	no	subscribe	list	directory	medical	article	field	title	summary	keywords	author	journal	new	journal	journal	evidence	base	psychotherapy	journal	bangladesh	agricultural	university	neuroquantology	journal	critical
international	journal	medical	research	health	science	international	journal	medical	research	amp	health	science	ijmrhs	issn	2319	5886	indexed	esci	thomson	reuters	navbar	home	current	issue	archive	registration	submission	contact	citation	most	popular	most	download	most	accesed	impact	factor	indexed	in	google	scholar	emerge	source	citation	index	esci	clarivate	analytics	academic
international	journal	medical	research	pharmaceutical	science	issn	2394	9414	impact	factor	4.174	i	nternational	j	ournal	m	edical	r	esearch	p	harmaceutical	s	ciences	a	peer	review	official	publication	medical	amp	pharmaceutical	science	contact	u	author	guideline	issue	editorial	board	about	ijmrps	home	1	2	3	4	5	6	welcome
home	page	ijmrp	journal
international	journal	medical	science	education	home	ijmse	home	editorial	policy	editorial	board	instruction	author	status	article	index	listing	current	issue	archive	downloads	award	best	article	contact	u	subscribe	home	about	u	international	journal	medical	science	education	ijmse	one	popular	quarterly	indexed	international	medical	science	journal	publish	association	scientific	medical	education
international	journal	medical	science	public	health	e	issn	2277	338x	issn	2320	4664	contact	reviewer	login	home	field	title	summary	keywords	author	toggle	navigation	home	about	journal	editorial	board	instruction	for	author	archive	contact	2020	vol	9	issue	3	9	3	current	issue	online	first	archive	aim	scope	abstract	amp
international	journal	medicobiological	research	home	about	journal	contact	u	register	online	submission	issue	submission	main	menu	home	about	journal	contact	u	copyright	assignment	editorial	board	submission	online	submission	author	guideline	submission	checklist	copyright	notice	privacy	statement	information	for	reader	for	author	wise	word	to	know	know	know	n	t	know
ijomr	home	power	by	ijomr	all	right	reserve	home	about	u	instruction	to	author	current	issue	manuscript	submission	archive	track	your	article	design	by	innctech
home	international	journal	modern	chemistry	apply	science	international	journal	modern	chemistry	apply	science	issn	2349	0594	sj	impact	factor	3.751	doi	10.21276	ijcas	index	copernicus	ici	icv	58.44	fri	mar	6	2020	00	13am	menu	aim	amp	scope	the	foundation	journal	standard	privacy	statement	archive	instruction	author	submit	article	copy
ugc	approve	journal	ijmer	submit	an	article	payment	option	faq	contact	u	welcome	international	journal	modern	engineering	research	ijmer	index	importants	date	hard	copy	your	certificate	statistic	subscription	alert	peer	review	process	journal	ethic	paper	format	guideline	copy	right	form	online	certificate	current	issue	previous	issue	readable	issue	special	issue
international	journal	mosquito	research	mosquito	journal	contact	91	9711224068	online	submission	make	payment	login	print	journal	indexed	journal	refereed	journal	peer	review	journal	menu	home	editorial	board	instruction	archive	index	online	submission	publish	book	isbn	contact	u	zoological	record	index	important	information	helpline	author	india	91	9711224068	issue	bar	past
international	journal	multidisciplinary	current	research	ijmcr	home	why	publish	u	index	submit	article	editorial	doi	article	digital	object	identifier	doi	give	article	article	submission	online	article	invite	field	engineering	science	technology	management	apply	science	etc	article	also	submit	directly	editor	ijmcr.com	editor.ijmcr	gmail.com	we	follow	peer	review	process	international	journal
ijmser	ijmser	international	journal	multidisciplinary	scientific	emerge	research	home	why	publish	with	u	author	guideline	editorial	board	submit	article	contact	u	1	2	3	4	5	useful	resource	search	ijmser	our	issue	vol.2006	vol.2007	vol.8	no.1	vol.7	no.5	vol.7	no.4	vol.7	no.3	vol.7	no.1	vol.6	no.2	vol.4	no.2	vol.4	no.1
education	journal	multidisciplinary	international	journal	multidisciplinary	research	development	e	issn	2349	4182	p	issn	2349	5979	website	www.allsubjectjournal.com	e	mail	research.manuscript	gmail.com	national	journal	advanced	research	issn	2455	216x	website	www.allnationaljournal.com	e	mail	njar.research	gmail.com	international	journal	academic	research	development	issn	2455	4197	website	www.academicjournal.in	e	mail	ijard.article	gmail.com	international
ijmer	i	nternational	j	ournal	of	m	ultidisciplinary	e	ducational	r	esearch	social	science	humanity	commerce	amp	management	engineering	amp	technology	medicine	science	art	amp	development	study	law	peer	review	refereed	international	journal	issn	2277	7881	international	scientific	index	value	2.286	impact	factor	6.514	index	copernicus	value	5.16	internationally	register
international	journal	multidisciplinary	health	science	copyright	2013	international	society	multidisciplinary	health	science	publish	idaak	infotech	pvt	ltd
multidisciplinary	journal	international	journal	multidisciplinary	research	development	international	journal	multidisciplinary	research	development	online	issn	2349	4182	print	issn	2349	5979	home	editorial	board	archive	instruction	index	membership	contact	u	journal	s	code	naas	rating	3	doi	doi.org	10.22271	ijmrd	abbreviate	title	int	j	multidiscip	re	dev	issue	archive	current	issue
welcome	international	journal	multidisciplinary	research	information	international	journal	multidisciplinary	research	information	skip	main	content	home	current	issue	archive	special	issue	instruction	author	editorial	board	book	submit	article	contact	u	submit	article	editor	reviewer	form	editorial	board	current	issue	special	issue	instruction	author	submission	flash	news	submission	deadline	benefit	journal	ijmri
international	journal	multidisciplinary	research	modern	education	issn	2454	6119	skip	content	issn	2454	6119	home	editorial	board	online	submission	author	guideline	article	faculty	award	conference	contact	u	home	international	journal	multidisciplinary	research	modern	education	international	refereed	research	journal	iso	9001	2015	certify	journal	impact	factor	7.315	aim	amp	scope	our
author	w3layouts	author	url	http	w3layouts.com	license	creative	common	attribution	3.0	unported	license	url	http	creativecommons.org	license	by	3.0	www.ijmdrr.com	call	u	91	95005	20177	international	journal	email	ijmdrr2015	gmail.com	toggle	navigation	home	editorial	board	guideline	archive	issue	copyright	form	publication	ethic	track	print	copy	contact	u	previous	next	1
ijmse	home	page	international	journal	multidisciplinary	science	engineering	issn	2045	7057	home	mission	call	paper	news	contact	u	welcome	ijmse	international	journal	multidisciplinary	science	engineering	ijmse	multi	disciplinary	peer	review	international	journal	publication	novel	idea	state	of	the	art	research	result	fundamental	advance	aspect	theoretical	apply	topic	science	engineering	include
international	journal	network	security	issn	1816	353x	print	lt	br	gt	issn	1816	3548	online
international	journal	network	service	amp	technology	issn	print	lt	br	gt	issn	online
welcome	ijniet	ijniet	welcome	ijniet	ijniet	ijniet	international	journal	new	innovation	engineering	technology	home	aim	amp	scope	online	paper	submission	call	paper	pay	fee	issue	volume	13	issue	1	february	2020	volume	12	issue	4	january	2020	volume	12	issue	3	december	2019	volume	12	issue	2	november	2019	volume
international	journal	new	technology	science	engineering	home	topic	editorial	board	author	guideline	submit	paper	archive	contact	u	special	issue	home	topic	editorial	board	author	guideline	submit	paper	archive	contact	u	special	issue	login	author	register	author	new	volume	gateway	payment	paper	format	feedback	form	late	update	collaboration	online	conference	http
international	journal	new	technology	research	best	international	peer	review	online	journal	publish	research	paper	click	here	track	your	paper	login	panel	close	tab	password	meter	issn	2454	4116	international	journal	new	technology	research	impact	factor	3.953	an	iso	9001	2008	certify	online	journal	india	germany	france	japan	home	about	ijntr
international	journal	new	trend	art	sport	amp	science	education	ijtase	international	journal	of	new	trend	in	art	sport	amp	science	education	ijtase	issn	2146	9466	user	username	password	remember	journal	help	journal	content	search	all	author	title	abstract	index	term	full	text	browse	by	issue	by	author	by	title	information
international	journal	nursing	skip	main	content	skip	main	navigation	menu	skip	site	footer	current	archive	announcement	about	about	journal	submission	editorial	team	contact	search	search	login	current	issue	vol	5	no	2	2016	jul	dec	2016	publish	2016	12	30	mental	health	nursing	effectiveness	acceptance	commitment	therapy	act	on	negative
international	journal	obstetrics	gynaecology	research	skip	content	search	search	aim	scope	author	guideline	current	issue	volume	vol	5	no	3	vol	5	no	2	vol	5	no	1	vol	4	no	1	vol	3	no	8	vol	3	no	7	vol	3	no	6	vol	3	no	5	vol	3
international	journal	oral	health	medical	research	international	journal	oral	health	medical	research	open	access	online	bi	monthly	indexed	peer	review	journal	publishing	research	article	different	discipline	medicine	dentistry	allied	health	science	medicine	dentistry	allied	health	science	nainital	uttrakhand	undergraduate	post	graduate	student	research	scholar	nainital	uttrakhand	clinical	experience	editor	article
orthopaedic	journal	international	journal	orthopaedics	science	print	journal	indexed	journal	refereed	journal	peer	review	journal	orthopaedics	menu	home	editorial	board	instruction	publication	ethic	archive	online	submission	publish	book	isbn	contact	u	subscribe	print	journal	journal	s	code	coden	ijosgb	p	issn	2706	6630	e	issn	2395	1958	author	information	instruction
international	journal	pediatrics	this	website	us	cooky	ensure	get	best	experience	website	if	trouble	use	system	press	ctrl	f5	button	get	toggle	navigation	home	browse	current	issue	by	issue	by	author	by	subject	author	index	keyword	index	journal	info	about	journal	aim	scope	editorial	board	publication	ethic	index	abstract	related
require	once	articlemodule	libraryheader.php	require	once	articlemodule	searcharticles.php	objarticles	new	searcharticles	international	journal	pharma	bio	science	editorial	publishing	policy	editorial	publishing	policy	editorial	review	policy	embargo	policy	ethical	expectation	consent	for	identify	information	inform	consent	manuscript	withdrawal	policy	peer	review	process	plagiarism	policy	ethical	violation	publication	ethic	publication	policy	research
international	journal	pharma	professional	research	skip	main	content	skip	main	navigation	menu	skip	site	footer	home	about	editorial	board	download	peer	review	process	author	guideline	publication	ethic	malpractice	submit	paper	current	archive	index	contact	u	search	search	register	login	international	journal	pharma	professional	research	ijppr	peer	review	open	access	journal
international	journal	pharmaceutical	amp	research	science	international	journal	pharmaceutical	amp	research	science	issn	2278	9464	home	about	journal	our	standard	editorial	board	submit	your	paper	archive	contact	international	journal	pharmaceutical	amp	research	science	1	2	3	4	international	journal	pharmaceutical	amp	research	science	ijprs	issn	2278	9464	international	journal	pharmaceutical
international	journal	pharmaceutical	biological	science	archive	quick	jump	page	content	main	navigation	main	content	sidebar	91	9680566708	editor	ijpba.in	register	login	home	editorial	team	current	issue	archive	online	submission	about	about	journal	contact	international	journal	pharmaceutical	biological	science	archive	international	peer	review	open	access	online	journal	read	more	pharmaceutical	biological
pharmscidirect	free	online	international	pharmacy	medical	journal	home	current	issue	archive	author	instruction	online	submission	editorial	board	contact	u	site	map	www.pharmscidirect.com	search	author	name	article	title	keywords	article	invite	jan	dec	2015	issue	international	journal	pharmaceutical	biomedical	research	about	journal	issn	no	0976	0350	coden	usa	ijpbiz	frequency	quarterly
ijpcr	navigation	ijpcr	peer	review	journal	home	ijpcr	menu	archive	volume11	volume11	issue4	volume11	issue3	volume11	issue2	volume11	issue1	volume10	volume10	issue12	volume10	issue11	volume10	issue10	volume10	issue9	volume10	issue8	volume10	issue7	volume10	issue6	volume10	issue5	volume10	issue4	volume10	issue3	volume10	issue2	volume10	issue1	volume9	volume9	issue12	volume9	issue11	volume9
home	international	journal	pharmaceutical	phytopharmacological	research	international	journal	pharmaceutical	phytopharmacological	research	join	u	a	editor	a	reviewer	publication	ethic	journal	content	search	browse	by	issue	font	size	make	font	size	small	make	font	size	default	make	font	size	large	home	contact	u	abstract	amp	index	current	archive	citation	metric	home
home	international	journal	pharmaceutical	phytopharmacological	research	international	journal	pharmaceutical	phytopharmacological	research	join	u	a	editor	a	reviewer	publication	ethic	journal	content	search	browse	by	issue	font	size	make	font	size	small	make	font	size	default	make	font	size	large	home	contact	u	abstract	amp	index	current	archive	citation	metric	home
home	international	journal	pharmaceutical	phytopharmacological	research	international	journal	pharmaceutical	phytopharmacological	research	join	u	a	editor	a	reviewer	publication	ethic	journal	content	search	browse	by	issue	font	size	make	font	size	small	make	font	size	default	make	font	size	large	home	contact	u	abstract	amp	index	current	archive	citation	metric	home
ijprbs	home	ijprbs	logo	international	journal	of	pharmaceutical	research	and	bio	science	impact	factor	6.976	sjif	coden	ijprnk	doi	prefix	10.32395	issn	2277	8713	home	about	u	editorial	board	manuscript	submission	online	submission	author	instruction	copyright	form	track	article	issue	2019	jan	feb	mar	apr	may	june	july	aug	sept
international	journal	pharmaceutical	research	development	ijprd	issn	0974	9446	a	research	motivate	journal	we	publishes	original	research	paper	review	article	limited	number	short	communication	pharmaceutical	science	relevant	area	publish	your	work	share	your	idea	explore	your	talent	to	the	world	email	your	article	to	editor	editor	ijprd.com	author	benefit	simple
international	journal	pharmaceutical	research	development	ijprd	issn	0974	9446	a	research	motivate	journal	we	publishes	original	research	paper	review	article	limited	number	short	communication	pharmaceutical	science	relevant	area	publish	your	work	share	your	idea	explore	your	talent	to	the	world	email	your	article	to	editor	editor	ijprd.com	author	benefit	simple
international	journal	pharmaceutical	science	drug	research	skip	main	content	skip	main	navigation	menu	skip	site	footer	home	about	current	archive	guideline	submit	manuscript	editorial	board	contact	search	search	register	login	international	journal	pharmaceutical	science	drug	research	ijpsdr	bimonthly	international	publish	online	journal	devote	pharmaceutical	allied	science	ijpsdr	include	ugc	care
international	journal	pharmaceutical	science	review	research	international	journal	pharmaceutical	science	review	research	research	present	next	generation	from	global	research	online	home	journal	content	editorial	board	useful	website	index	our	standard	instruction	author	subscription	manuscript	status	contact	u	welcome	global	research	online	our	philosophy	map	new	frontier	emerge	develop	technology	area
ijphr	home	tell	00251	931674518	ijphrjournal	gmail.com	contact	u	international	journal	pharmaceutical	health	care	research	menu	home	editorial	board	instruction	for	author	manscript	submission	archive	quick	link	copyright	form	subscribe	information	librarian	about	the	international	journal	pharmaceutical	health	care	research	ijphr	peer	review	quarterly	official	international	journal	allow	access	abstract
international	journal	of	pharmacognosy	ijp	page	menu	home	about	u	contact	u	search	article	home	home	about	u	about	u	contact	u	contact	u	search	article	search	article	issn	online	2348	3962	issn	print	2394	5583	international	journal	of	pharmacognosy	an	international	journal	publish	monthly	icv	2015	69.75	project	impact
ijppr	home	navigation	ijppr	peer	review	journal	issn	0975	4873	impact	factor	1.279	peer	review	monthly	journal	home	ijppr	menu	archive	volume11	volume11	issue4	volume11	issue3	volume11	issue2	volume11	issue1	volume10	volume10	issue12	volume10	issue11	volume10	issue10	volume10	issue9	volume10	issue8	volume10	issue7	volume10	issue6	volume10	issue5	volume10	issue4	volume10
journal	of	research	in	traditional	medicine	ejmanager.com	journal	of	research	in	traditional	medicine	home	about	guide	author	help	author	course	login	register	ejmanager	3.6	language	english	contact	visit	journal	s	web	site	journal	of	research	in	traditional	medicine	welcome	the	scientific	avenue	comprehend	knowledge	traditional	medicine	a	bimonthly	online	open
international	journal	pharmacy	pharma	scholar	library	issn	2249	1848	coden	ijpnl6	pharmacy	pharmajournals.org	pharma	peerreviewedjournals.com	login	registration	contact	international	journal	pharmacy	ijop	publishes	advance	make	pharmaceutical	science	throughout	world	current	issue	article	ijop	freely	available	unrestricted	access	archive	ijop	expands	pharmaceutical	research	online	archive	collection	manuscript	submission	electronic	online	system
home	about	u	author	cell	index	submit	article	contact	u	statistic	license	issue	per	year	12	issue	start	year	2014	issn	registration	niscair	country	base	india	icv	2015	68.31	sjif	impact	factor	4	773	pif	impact	factor	5	016	open	access	yes	peer	review	yes	view	article	2020	january	2020
international	journal	pharmacy	pharmaceutical	science	skip	main	content	skip	main	navigation	menu	skip	site	footer	home	about	current	archive	editorial	board	submission	instruction	author	contact	u	search	search	innovare	home	subscription	register	login	welcome	ijpps	international	journal	pharmacy	pharmaceutical	science	int	j	pharm	pharm	sci	peer	review	monthly	onward	april
international	journal	pharmacy	technology	home	aim	amp	scope	the	foundation	journal	standard	journal	policy	privacy	statement	amp	publication	ethic	issue	current	issue	archive	instruction	payment	info	copyright	form	peer	review	process	subscription	call	manuscripts..reg	submission	index	ijpt	model	cover	letter	ijpt	impact	factor	web	link	why	publish	ijpt	editor	editorial
international	journal	physical	education	sport	health	contact	91	9711224068	submit	your	paper	print	journal	indexed	journal	refereed	journal	peer	review	journal	search	p	issn	2394	1685	e	issn	2394	1693	coden	ijpejb	impact	factor	rjif	5.38	home	editorial	board	archive	instruction	index	online	submission	publish	book	isbn	contact	u	menu
international	journal	physiotherapy	skip	main	content	skip	main	navigation	menu	skip	site	footer	home	about	about	journal	editorial	board	policy	table	content	current	archive	index	policy	editorial	policy	withdrawl	policy	peer	review	process	plagiarism	policy	guideline	reviewer	retraction	policy	copyright	submission	publication	fee	join	reviewer	submit	manuscript	author	s	guide
international	journal	plant	animal	environmental	science	peer	review	open	access	journal	impact	factor	search	custom	search	sort	relevance	relevance	date	toggle	navigation	home	about	u	journal	submit	manuscript	fortune	online	customer	feedback	article	processing	charge	social	medium	guideline	editorial	process	membership	contact	u	international	journal	plant	animal	environmental	science	issn
international	journal	precious	engineering
ijppas	international	journal	printing	packaging	allied	science	international	journal	printing	packaging	amp	allied	science	issn	2320	4387	home	scope	index	instruction	author	archive	editorial	board	article	press	online	submission	contact	late	news	ijppas	annually	publishing	journal	now	vol	4	dec	2016	issue	close	paper	invite	next	vol	5	2017	issue
ijpes	international	journal	psychology	educational	study
naas	rat	journal	indian	journal	pure	amp	apply	bioscience	ijpab	wowslider.com	indian	journal	of	pure	amp	apply	bioscience	former	title	international	journal	pure	amp	apply	bioscience	issn	former	title	2320	7051	issn	e	2582	2845	no	772	basant	vihar	kota	rajasthan	324009	india	call	u	on	91	9784677044	mail	u
zoology	journal	peer	review	high	impact	article	home	a	z	journal	about	faq	history	guideline	amp	policy	publication	policy	procedure	publication	guideline	journal	submission	instruction	code	conduct	ethic	contact	international	journal	pure	apply	zoology	all	submission	em	system	redirect	online	manuscript	submission	system	author	request	submit	article	directly	online	manuscript
international	journal	research	granthaalayah	international	journal	research	granthaalayah	a	knowledge	repository	issn	o	2350	0530	issn	p	2394	3629	home	about	u	payment	option	issue	editorial	board	contact	u	call	for	paper	call	for	paper	online	submission	journal	subscription	plag	partner	research	editor	author	guideline	publication	charge	publication	ethic	how
international	journal	recent	advance	multidisciplinary	research	international	journal	recent	advance	multidisciplinary	research	ijramr	skip	main	content	toggle	navigation	home	editorial	board	instruction	author	current	issue	archive	submit	article	index	certificate	contact	u	category	about	ijramr	index	amp	abstract	editorial	board	submit	manuscript	instruction	author	current	issue	past	issue	special	issue
ijrdet	proceeding	home	archive	scope	editorial	board	paper	submission	conference	publication	ethic	amp	policy	publication	fee	cfp	faq	contact	u	late	update	home	aim	scope	author	guideline	citation	editorial	board	index	publication	ethic	malpractice	statement	plagiarism	policy	peer	review	policy	open	access	overview	open	access	license	journal	policy	copyright	policy
ijrerd	home	editorial	board	call	for	paper	paper	submission	current	issue	faq	s	contact	u	slider	purchase	reminder	1	2	3	4	open	access	all	article	freely	available	website	broad	coverage	ijrerd	contains	field	engineering	low	publication	fee	ijrerd	non	profit	non	loss	organization	late	research	it	cover	highly	new
ijrras	international	journal	recent	research	apply	study	close	home	about	u	editorial	board	article	online	submission	certificate	contact	u	quick	link	editorial	board	article	online	submission	about	u	contact	u	contact	u	ph	09894813609	email	editorijrras	gmail.com	surhoc1139	gmail.com	address	5	65	pg	nagar	jagir	ammapalayam	salem	636	302	tamil
home	international	journal	recent	research	science	engineering	technology	ijrrset	issn	online	2395	7638	ijrrsetjournal	gmail.com	i	nternational	j	ournal	r	ecent	r	esearch	s	cience	e	ngineering	t	echnology	a	monthly	peer	review	journal	home	about	u	vision	amp	mission	editorial	board	special	issue	call	paper	topic	author	guideline	publication
welcome	to	ijrsr	international	journal	recent	scientific	research	journalijrsr	91	7538858881	91	7538858881	91	7538858881	submit	article	track	article	contact	u	home	about	u	aim	amp	scope	current	issue	special	issue	book	amp	thesis	editorial	board	archive	submit	article	contact	u	search	site	come	issue	national	academy	agricultural	science	naas
homepage	international	journal	recent	technology	engineering	tm	debug	info	theme	support	theme	enfold	version	4.5.7	instal	enfold	aviaframework	version	5.0	aviabuilder	version	0.9.5	aviaelementmanager	version	1.0.1	childtheme	enfold	child	childtheme	version	1.0	childtheme	instal	enfold	ml	128	pu	18	pla	15	wp	5.3.2	compress	cs	disabled	j	disabled	update	disabled
ijrter	international	journal	recent	trend	engineering	amp	research	flex	control	page	li	carousel	nav	kp	video	widget	ul	li	entry	item	entry	thumb	play	icon	search	box	search	form	search	text	search	box	search	form	search	submit	kp	gallery	slider	play	icon	kp	gallery	carousel	play	icon	kp	dropcap.color	behavior
ijrsg	home	content	topic	editorial	board	join	u	paper	submission	conference	special	issue	previous	conference	up	come	conference	91	920004	4044	info	ijrsg.com	issn	no	2319	3484	online	an	iso	9001	2008	certify	journal	affiliate	council	scientific	industrial	research	admin	login	home	content	topic	editorial	board	join	u	paper	submission
international	journal	renewable	energy	research	ijrer	international	journal	renewable	energy	research	ijrer	user	username	password	remember	notification	view	subscribe	journal	content	search	search	scope	all	author	title	abstract	index	term	full	text	browse	by	issue	by	author	by	title	font	size	make	font	size	small	make	font	size	default	make
home	ijrdpl	recommend	journal	close	join	u	log	editor	ijrdpl.com	i	nternational	journal	research	development	pharmacy	amp	life	science	ijrdpl	an	official	publication	srde	register	society	registration	act	xxi	1860	reg	no.j	24158	829	ici	icv	2012	5.48	ici	icv	2013	6.44	ici	icv	2014	71.94	ici	icv	2016	95.48
international	journal	research	engineering	skip	content	editor	ijre.org	free	online	access	submit	paper	review	international	journal	research	engineering	issn	2348	7860	o	2348	7852	p	search	menu	home	expand	child	menu	foundation	ijre	aim	amp	scope	copyright	concern	standard	journal	peer	peer	review	publication	ethic	amp	malpractice	statement	call	paper
ijrame	best	international	journal	mechanical	engineering	aeronautical	engineering	ijrame	skip	content	top	menu	editor.ijrame	gmail.com	issn	2321	3051	march	5	2020	editor.ijrame	gmail.com	issn	2321	3051	ijrame	best	international	journal	mechanical	engineering	aeronautical	engineering	ijrame	home	about	u	editorial	board	call	for	paper	archive	monthly	issue	special	issue	for	author
international	journal	research	agricultural	science	home	publisher	timeline	publication	pvt	ltd	click	issn	online	2348	3997	downloads	citation	contact	u	home	aim	amp	scope	editorial	board	topic	issue	pay	online	author	guideline	thursday	05	march	2020	welcome	ijras	post	ijras	international	journal	research	agricultural	science	submission	open	for	volume	7
ijraf	agriculture	journal	forestry	journal	international	journal	research	agriculture	forestry	e	issn	2394	5915	p	issn	2394	5907	email	id	editor	ijraf.org	toggle	navigation	home	aim	scope	editorial	board	article	article	press	current	issue	archive	author	guideline	paper	submission	guideline	publication	charge	submit	paper	index	abstract	contact	u	useful	link
international	journal	research	ayurveda	pharmacy	international	journal	research	ayurveda	pharmacy	issn	online	2229	3566	issn	print	2277	4343	home	about	journal	editorial	board	author	guideline	current	issue	archive	submit	manuscript	publication	ethic	contact	u	search	article	all	issue	volume	1	issue	2	volume	2	issue	1	volume	1	issue	1
ijrbsm	management	journal	business	journal	international	journal	research	business	study	management	e	issn	2394	5931	p	issn	2394	5923	email	id	editor	ijrbsm.org	toggle	navigation	home	aim	scope	editorial	board	article	article	press	current	issue	archive	author	guideline	paper	submission	guideline	publication	charge	submit	paper	index	abstract	contact	u	useful
international	journal	research	computer	engineering	amp	electronics	font	size	make	font	size	small	make	font	size	default	make	font	size	large	user	username	password	remember	journal	content	search	search	scope	all	author	title	abstract	index	term	full	text	browse	by	issue	by	author	by	title	journal	help	open	journal	system
home	international	journal	research	electronics	amp	communication	technology	international	journal	electronics	international	journal	electronic	engineering	issn	2348	9065	online	issn	2349	3143	print	91	9779883785	editor	ijrect.com	home	why	publish	paper	ijrect	editorial	board	late	issue	vol	3	issue	1	vol	3	issue	2	vol	3	issue	3	vol	3
international	journal	research	engineering	advanced	technology	skip	content	skip	main	navigation	skip	1st	column	skip	2nd	column	pioneer	research	group	journal	ijreat	s	impact	factor	2.317	call	paper	october	november	2019	send	paper	editor	ijreat.org	paper	publish	online	immediately	current	issue	author	registration	ijreat	journal	s	ic	value	4.53	welcome
international	journal	research	engineering	advanced	technology	skip	content	skip	main	navigation	skip	1st	column	skip	2nd	column	pioneer	research	group	journal	ijreat	s	impact	factor	2.317	call	paper	october	november	2019	send	paper	editor	ijreat.org	paper	publish	online	immediately	current	issue	author	registration	ijreat	journal	s	ic	value	4.53	welcome
ijret	international	journal	research	engineering	technology	international	peer	review	open	access	journal	publish	home	about	ijret	aim	amp	scope	index	publication	ethic	statistic	editorial	board	call	for	paper	vol	07	i	12	dec	2018	submit	manuscript	upcoming	conference	conference	proposal	special	issue	proposal	for	author	author	guideline	submit	manuscript	check
ijrhss	humanity	journal	social	science	journal	international	journal	research	humanity	social	study	e	issn	2394	6296	p	issn	2394	6288	email	id	editor	ijrhss.org	toggle	navigation	home	aim	scope	editorial	board	article	article	press	current	issue	archive	author	guideline	paper	submission	guideline	publication	charge	submit	paper	index	abstract	contact	u
home	journalsjournals	journal	call	09827575903	email	editor.ijrls	gmail.com	about	u	archive	contact	u	issn	2455	104x	home	editorial	board	submit	paper	author	guideline	submission	downloads	faq	current	issue	issue	no	1	jan	june	2019	archive	volume	1	issue	1	volume	1	issue	2	volume	2	issue1	volume	2	issue	2
international	journal	research	management	amp	business	study	issn	2348	6503	online	issn	2348	893x	print	call	91	9779883785	email	submission	ijrmbs.com	home	why	ijrmbs	editorial	board	call	paper	instruction	author	late	issue	vol	5	issue	1	vol	5	issue	2	vol	5	issue	3	vol	6	issue	1	vol	6
ijrmds	first	international	online	conference	medical	dental	science	related	technical	advancement	first	international	online	conference	medical	dental	science	related	technical	advancement	home	about	u	editorial	board	scope	call	paper	author	instruction	archive	call	expert	contact	u	about	u	international	journal	research	medical	dental	science	envisages	become	one	cite	journal	would
ijrpb	pharmacy	journal	bioscience	journal	lt	international	journal	research	pharmacy	bioscience	e	issn	2394	5893	p	issn	2394	5885	email	id	editor	ijrpb.org	toggle	navigation	home	aim	scope	editorial	board	article	article	press	current	issue	archive	author	guideline	paper	submission	guideline	publication	charge	submit	paper	index	abstract	contact	u	useful
internatonal	journal	research	science	pharmacy	ijrps	home	editorial	board	membership	submit	manuscript	instruction	to	author	downloads	issue	wel	come	to	ijrps	volume	9	issue	2	2019	publish	online	index	amp	abstarcting	isi	international	scientific	intexing	doaj	global	impact	factor	indian	science	university	saskatchewan	google	scholar	scirus	science	central	ca	datatbase
ijrst	international	journal	research	science	amp	technology	home	about	u	journal	faq	editorial	board	contact	u	e	issn	2249	0604	p	issn	2454	180x	research	paper	e	mail	info	ijrst.com	submit	your	paper	online	click	enquiry	frequency	quarterly	ijrst	devote	quality	ijrst	remains	loyal	provision	quality	research	researcher	the	purpose
home	about	u	author	cell	article	submission	research	gallery	contact	u	statistic	license	start	year	2017	country	base	india	open	access	yes	peer	review	yes	news	amp	update	article	invite	publication	dear	researcher	article	invite	upcoming	issue	ijrm	archive	december	2019	june	2019	december	2018	june	2018	december	2017	june
ijrsm	home	ijrsm	consult	help	relaxation	issn	2349	5197	impact	factor	3.765	home	about	editorial	board	issue	author	guideline	contact	u	submit	manuscript	prepare	manuscript	microsoft	word	format	version	2003	2007	time	new	roman	font	use	font	size	12	title	shall	time	new	roman	font	size	12	bold	face	capital
international	journal	review	compute	ijric	home	page	intelligent	system	software	engineering	genomics	and	bioinformatics	internet	and	web	ai	amp	expert	system	computer	simulation	database	system	neural	network	bioinformatics	computational	intelligence	program	language	search	engine	design	e	commerce	wireless	communication	computer	system	control	system	system	engineering	theory	of	computation	automaton	theory
home	you	home	main	menu	home	submit	manuscript	international	board	professional	membership	join	u	reviewer	manuscript	publish	volume	3	issue	5	september	2014	volume	3	issue	2	may	2014	volume	3	issue	1	january	2014	volume	2	issue	3	september	2013	volume	2	issue	2	may	2013	volume	2	issue
welcome	ijsdr	issn	2455	2631	free	journal	ijsdr	ijsdr	research	e	journal	international	journal	indian	journal	peer	review	call	research	paper	scientific	research	amp	development	online	journal	journal	engineering	journal	science	thesis	publication	high	impact	factor	5	impact	factor	doi	doi	doi	hard	copy	ijsdr	research	journal	international	journal	scientific
ijsea	toggle	navigation	editor	current	issue	publication	archive	submit	paper	ijsea	paper	template	home	journal	detail	editorial	board	aim	scope	index	peer	review	ijsea	policy	digital	library	archive	full	text	archive	thesis	archive	current	issue	cite	article	paper	submission	submit	paper	author	instruction	payment	instruction	guideline	write	paper	benefit	service
international	journal	science	engineering	investigation	paper	submission	deadline	march	22	2020	issn	online	2251	8843	today	6	march	2020	we	welcome	original	extend	version	previously	publish	paper	conference	and	or	journal	paper	submission	deadline	march	22	2020	volume	9	issue	97	february	edition	publish	author	request	take	look	m	nedlig
international	technology	journal	the	ijst	author	login	register	login	menu	home	about	u	policy	editorial	board	for	author	archive	faq	contact	u	previous	next	the	international	journal	science	amp	technoledge	issn	2321	919x	open	access	journal	doi	prefix	crossref	10.24940	impact	factor	0.981	iifs	publisher	globeedu	group	iso	9001	2015
international	technology	journal	the	ijst	author	login	register	login	menu	home	about	u	policy	editorial	board	for	author	archive	faq	contact	u	previous	next	the	international	journal	science	amp	technoledge	issn	2321	919x	open	access	journal	doi	prefix	crossref	10.24940	impact	factor	0.981	iifs	publisher	globeedu	group	iso	9001	2015
home	about	u	author	cell	index	article	submission	contact	u	statistic	license	issue	per	year	12	issue	start	year	2015	issn	registration	niscair	country	base	india	icv	2015	70.31	pif	impact	factor	3.925	cif	impact	factor	4.598	open	access	yes	peer	review	yes	view	article	2020	january	2020	2019	december
ijseat	user	username	password	remember	journal	content	search	all	author	title	abstract	index	term	full	text	browse	by	issue	by	author	by	title	keywords	cloud	compute	access	control	security	encryption	encryption	technique	attribute	base	access	cloud	compute	searchable	encryption	privacy	preserve	keyword	search	ranked	search	cloud	storage	data	share	key
international	journal	science	engineering	technology	research	issn	2278	7798	online	international	journal	science	engineering	technology	research	issn	2278	7798	online	menu	skip	content	home	archive	2020	volume	9	issue	2	february	2020	volume	9	issue	1	january	2020	2019	volume	8	issue	12	december	2019	volume	8	issue	11	november
international	journal	of	science	home	author	editorial	srf	index	contact	u	content	volume	1	2012	number	1	number	2	number	3	number	4	number	5	volume	2	2013	number	1	number	2	number	3	number	4	number	5	number	6	volume	3	2014	number	1	number	2	number	3	number
home	about	u	aim	amp	scope	feature	for	reviewer	join	a	reviewer	reviewer	board	research	area	archive	current	issue	past	issue	for	author	author	s	guideline	submit	manuscript	submit	payment	receipt	check	paper	status	processing	charge	downloads	conference	conference	conferenceproceedings	faq	contact	u	high	impact	factor	4.753	call	for	paper
ijstm	home	international	journal	of	science	technology	amp	management	issn	print	2394	1529	issn	online	2394	1537	home	editorial	board	issue	current	issue	past	issue	conference	special	issue	call	paper	important	list	publication	fee	topic	cover	review	process	publication	ethic	peer	review	publication	policy	apply	reviewer	faq	downloads	publication	fee
international	journal	science	eissn	2305	3925	pissn	2410	4477	call	paper	volume	9	march	2020	03	submit	paper	online	now	menu	home	editorial	board	editorial	board	reviewer	monthly	publication	current	issue	previous	issue	publication	archive	article	keywords	submit	article	online	submit	form	subject	area	author	guideline	review	process	publication	ethic
international	journal	science	apply	research	ijsar	call	for	paper	submission	last	date	28	th	march	2020	for	april	issue	search	custom	search	sort	relevance	relevance	date	international	journal	science	apply	research	issn	no	2394	384x	print	issn	no	2394	2401	online	impact	factor	4.635	toggle	navigation	home	about	author	manuscript
international	journal	scientific	amp	technology	research	i	nternational	j	ournal	s	cientific	amp	t	echnology	r	esearch	home	about	u	scope	editorial	board	blog	late	news	contact	u	call	for	paper	call	for	research	paper	online	submission	research	paper	status	author	author	guideline	publication	charge	publication	certificate	publication	index	how
online	international	journal	peer	review	scholarly	journal	issn	2229	5518	follow	u	home	call	for	paper	call	for	paper	call	for	paper	2019	online	submission	research	paper	status	author	amp	editor	author	author	guideline	publication	charge	registration	certificate	request	thesis	publication	journal	index	how	publish	research	paper	research	paper	topic
design	templated	http	templated.co	release	free	creative	common	attribution	license	name	outstretched	description	a	two	column	fix	width	design	dark	color	scheme	version	1.0	release	20131014	international	journal	scientific	research	international	journal	scientific	research	ijsr	open	access	a	multidisciplinary	publishing	organization	home	editorial	board	current	issue	archive	online	submission	special
international	journal	scientific	research	publication	ijsrp	international	journal	scientific	research	publication	home	about	u	editorial	board	online	publication	new	user	forgot	password	log	in	register	now	email	password	call	for	paper	author	online	submission	paper	submission	guideline	online	publication	charge	print	publication	charge	how	publish	research	paper	publication	certificate	research
international	journal	scientific	technical	advancement	ijsta	international	journal	scientific	technical	advancement	ijsta	issn	2454	1532	online	home	scope	author	guideline	abstract	amp	index	current	issue	publication	policy	online	submission	contact	u	a	peer	review	refereed	international	quarterly	journal	ijsta	vol	5	issue	2	2019	publish	go	current	issue	1	author
403	forbidden	request	forbidden	administrative	rule
ijsetr	issn	2319	8885	home	contact	u	follow	u	home	about	u	call	for	paper	e	board	guideline	conference	publication	downloads	contact	publication	proceeding	paper	submission	submission	open	2020	last	date	submission	20th	march	2020	acceptance	notification	after	peer	review	last	date	publication	30th	march	2020	member	login	user	name
international	journal	scientific	progress	amp	research	home	archive	editorial	board	review	policy	publication	ethic	reviewer	guideline	author	guideline	contact	u	late	news	ijspr	volume	68	february	2020	edition	publish	successfully	call	paper	february	2020	ijspr	invite	original	research	paper	volume	68	february	2020	edition	submit	paper	late	news	volume	68
journal	medical	science	international	journal	scientific	research	print	issn	no	2277	8179	peer	review	international	journal	journal	doi	10.36106	ijsr	friday	mar	6	th	2020	4	22	53	ijsr	worldwidejournals.com	91	88	66	00	3636	91	88	66	11	3636	menu	home	about	u	editorial	board	author	guideline	index	amp
about	journal	engineering	apply	science	management	international	journal	scientific	research	home	copyright	archive	join	ijsrsm	author	social	connect	downloads	contact	u	international	journal	scientific	research	management	study	ijsrms	online	open	access	peer	review	refereed	journal	focus	theory	method	application	field	science	technology	management	study	the	journal	report	new	paradigm	emerge
open	journal	system	info	ijsae.in	advanced	search	home	about	editorial	board	online	submission	issue	current	archive	login	register	contact	u	home	vol	6	no	12	2018	follow	twitter	like	facebook	follow	r	journal	blog	about	open	access	publshing	open	access	publishing	international	open	access	scholarly	publisher	portfolio	peer	review	journal
international	journal	scientific	research	engineering	trend	different	browser	skip	content	about	ijsret	aim	amp	scope	paper	submission	editor	editorial	board	ijsret	call	editor	duty	editoral	board	t	amp	c	for	author	author	guideline	ethic	amp	right	article	processing	fee	about	paper	review	journal	index	downloads	archive	contact	u	international	journal
international	journal	scientific	research	innovative	technology	international	journal	scientific	research	innovative	technology	issn	2313	3759	home	aim	scope	cpk	journal	editorial	board	submission	index	faq	current	archive	contact	u	others	home	aim	scope	review	process	author	guideline	submission	publication	fee	call	paper	contact	u	total	visitor	home	international	journal	scientific
international	journal	scientific	research	management	plugins.themes.bootstrap3.accessible	menu.label	plugins.themes.bootstrap3.accessible	menu.main	navigation	plugins.themes.bootstrap3.accessible	menu.main	content	plugins.themes.bootstrap3.accessible	menu.sidebar	e	issn	2321	3418	email	editor	ijsrm.in	register	login	home	about	about	journal	guideline	reviewer	editorial	team	submission	current	issue	archive	contact	international	journal	scientific	research	management	welocme	the	ijsrm	international	journal	multidisciplinary	research	international
international	journal	scientific	research	education
international	journal	of	scientific	study	home	international	journal	of	scientific	study	home	about	u	editorial	board	index	publication	ethic	instruction	author	current	issue	archive	submit	article	downloads	form	contact	u	complete	7	year	peer	review	quality	publication	issn	number	e	2321	595x	p	2321	6379	an	internationally	indexed	monthly	journal
research	paper	research	journal	paper	publish	economy	journal	management	finance	business	management	journal	business	journal	finance	journal	business	management	research	journal	ijsser	toggle	navigation	ijsser	home	about	u	contact	u	international	journal	social	science	amp	economic	research	submit	paper	ijsser	aim	scope	editorial	committee	google	scholar	late	announcement	conference	support
ijssh	home	current	issue	archive	author	guideline	submission	aim	scope	index	service	article	processing	charge	open	access	publication	ethic	reviewer	guideline	editorial	board	about	ijssh	contact	u	subscription	faq	news	conference	2020	volume	10	number	1	feb	2020	2019	volume	9	number	4	nov	2019	volume	9	number	3	aug
welcome	tijoss	contact	u	subscribe	submit	paper	volume	editorial	board	about	u	home	subscribe	newsletter	name	email	author	guideline	index	fee	payment	review	process	the	international	journal	social	science	we	encourage	high	level	intellectual	excellence	tijoss	understands	importance	social	science	study	betterment	society	well	understand	human	behavior	provide	platform	researcher
home	international	journal	social	science	education	jump	navigation	international	journal	social	science	education	issn	2223	4934	e	2227	393x	print	search	form	search	home	welcome	international	journal	social	science	education	ijsse	recently	indexed	follow	data	base	global	impact	factor	g	i	f	education	source	ebsco	host	ijsse	publish	issue	2020
ijsse	international	journal	social	science	entrepreneurship	ijsse	international	journal	social	science	entrepreneurship	upcoming	journal	international	journal	innovation	management	ijim	international	journal	engineering	architecture	ijea	amp	international	journal	science	agriculture	ijae	ijef	amp	ijhrp	call	paper	forthcoming	issue	decemer	2014	submission	deadline	25th	december	2014	about	u	international	journal	social	science
international	journal	society	culture	amp	language	this	website	us	cooky	ensure	get	best	experience	website	if	trouble	use	system	press	ctrl	f5	button	get	toggle	navigation	home	browse	current	issue	by	issue	by	author	by	subject	author	index	keyword	index	journal	info	about	journal	aim	scope	editorial	board	publication	ethic
home	international	journal	soft	compute	engineering	tm	debug	info	theme	support	theme	enfold	version	4.5.7	instal	enfold	aviaframework	version	5.0	aviabuilder	version	0.9.5	aviaelementmanager	version	1.0.1	childtheme	enfold	child	childtheme	version	1.0	childtheme	instal	enfold	ml	128	pu	48	pla	11	wp	5.3.2	compress	cs	disabled	j	disabled	update	disabled
ijtra.com	international	technical	journal	technical	research	paper	research	paper	journal	remarketing	tag	may	associate	personally	identifiable	information	place	page	related	sensitive	category	see	information	instruction	setup	tag	http	google.com	ad	remarketingsetup	global	english	e	mail	editor	ijtra.com	become	member	support	quick	link	author	guideline	publication	schedule	pay	online	review	process
international	journal	technical	research	innovation	international	journal	technical	research	innovation	home	about	contact	privacy	policy	international	journal	technical	research	innovation	paper	ijtri	peer	review	international	journal	the	ijtri	journal	international	journal	technical	research	innovation	ijtri	publishes	article	emphasize	research	development	application	within	field	engineering	science	technology	all	manuscript	pre	review
ijtc	international	journal	technology	compute	ijtc	friday	march	06	2020	search	go	international	journal	technology	compute	ijtc	an	iso	certify	journal	9001	2015	issn	2455	099x	home	about	ijtc	aim	amp	scope	ijtc	team	ijtc	index	ijtc	publication	ethic	policy	ijtc	disclaimer	ijtc	anti	plagiarism	policy	call	for	paper	archive
southern	leyte	state	university	journal	online	toggle	navigation	home	about	submission	advanced	search	login	publisher	home	login	register	forgot	password	home	southern	leyte	state	university	journal	online	southern	leyte	state	university	journal	online	publishing	www.ijterm.org	free	the	publisher	accepts	original	research	paper	review	fit	scope	two	journal	namely	journal	science
peer	review	open	access	international	journal	ijteee.org	international	journal	technology	enhancement	emerge	engineering	research	issn	2347	4289	previous	publication	august	2016	edition	july	2016	edition	june	2016	edition	may	2016	edition	april	2016	edition	march	2016	edition	february	2016	edition	january	2016	edition	december	2015	edition	november	2015	edition	october
international	journal	therapeutic	application	ijta	skip	content	press	enter	international	journal	therapeutic	application	ijta	search	about	editorial	board	advisor	ijta	author	instruction	publication	charge	online	submission	current	issue	archive	contact	u	9911597898	ijta	npaa.in	ijta	npaa.in	9911597898	international	journal	therapeutic	application	ijta	search	about	editorial	board	advisor	ijta	author	instruction
ijtpr	navigation	ijtpr	issn	0975	5160	home	ijtpr	menu	archive	volume10	volume10	issue1	volume9	volume9	issue4	volume9	issue3	volume9	issue2	volume9	issue1	volume	8	volume8	issue6	volume8	issue5	volume8	issue4	volume8	issue3	volume8	issue2	volume8	issue1	volume	7	volume7	issue6	volume7	issue5	volume7	issue4	volume7	issue3	volume7	issue2	volume7	issue1
international	journal	trend	research	development	international	journal	trend	research	development	international	peer	review	open	access	journal	issn	2394	9333	toggle	navigation	home	about	u	about	policy	editor	board	editor	guideline	reviewer	member	reviewer	guideline	why	ijtrd	term	amp	condition	current	issue	archive	for	author	call	paper	publication	guideline	sample	paper
welcome	ijupbs	issn	2319	8141	home	vision	amp	scope	current	issue	submit	manuscript	model	cover	letter	index	editorial	board	instruction	to	author	contact	welcome	ijupbs	rapid	easy	publication	valuable	research	pharmaceutical	medical	life	science	the	international	journal	universal	pharmacy	bio	science	international	journal	publishes	research	article	short	communication	review	mini
international	journal	veterinary	science	international	journal	veterinary	science	home	editorial	board	archive	in	press	article	instruction	submission	contact	u	scope	perspective	international	journal	veterinary	science	ijvs	online	international	peer	review	open	access	journal	publishes	original	research	paper	it	scope	broad	international	cover	wide	range	research	area	include	anatomy	biochemistry	biotechnology
welcome	indian	journal	research	practise	go	to	top	asia	pacific	journal	research	cite	amp	indexed	home	profile	editorial	board	archive	issue	for	aurthors	index	contact	u	indian	journal	of	reseach	practise	indian	journal	of	reseach	practise	indian	journal	of	reseach	practise	indian	journal	of	reseach	practise	indian	journal	of	reseach
international	journal	recent	innovation	trend	compute	communication	quick	jump	page	content	main	navigation	main	content	sidebar	register	login	international	journal	recent	innovation	trend	compute	communication	toggle	navigation	home	editorial	board	index	call	for	paper	upcoming	issue	ethic	policy	special	issue	proposal	paper	topic	for	author	guidline	author	submit	manuscript	download
international	journal	recent	technology	mechanical	electrical	engineering	quick	jump	page	content	main	navigation	main	content	sidebar	register	login	international	journal	recent	technology	mechanical	electrical	engineering	toggle	navigation	home	editorial	board	index	call	for	paper	upcoming	issue	ethic	policy	special	issue	proposal	paper	topic	for	author	guidline	author	submit	manuscript	download
international	journal	recent	trend	life	science	amp	mathematics	quick	jump	page	content	main	navigation	main	content	sidebar	register	login	international	journal	recent	trend	life	science	amp	mathematics	toggle	navigation	home	editorial	board	index	call	for	paper	upcoming	issue	ethic	policy	special	issue	proposal	paper	topic	for	author	guidline	author	submit
international	journal	research	methodology	physic	chemistry	quick	jump	page	content	main	navigation	main	content	sidebar	register	login	international	journal	research	methodology	physic	chemistry	toggle	navigation	home	editorial	board	index	call	for	paper	upcoming	issue	ethic	policy	special	issue	proposal	paper	topic	for	author	guidline	author	submit	manuscript	download	faq	archive
ijohmn	international	journal	online	humanity	skip	main	content	skip	main	navigation	menu	skip	site	footer	home	editorial	board	for	author	open	access	policy	post	publication	suggestion	manuscript	preparation	guideline	peer	review	policy	publication	ethic	malpractice	statement	crossmark	policy	page	publication	policy	archive	call	paper	submission	contact	announcement	search	search	register
strona	g	wna	www.ilcpa.pl	znajd	firm	po	nazwie	ilcpa	pl	strona	g	wna	menu	strona	g	wna	dopisz	firm	regulamin	polityka	prywatno	ci	kontakt	kategorie	dzkie	podlaskie	lubuskie	wi	tokrzyskie	wielkopolskie	zagranica	mazowieckie	opolskie	warmi	sko	mazurskie	zachodniopomorskie	kujawsko	pomorskie	lubelskie	podkarpackie	pomorskie	l	skie	dolno	l	skie	ma	opolskie
medical	journal	international	multispeciality	journal	health	an	official	publication	international	society	public	health	medical	research	issn	no	2395	6291	ic	value	64.34	menu	home	guideline	author	board	member	payment	archive	submit	manuscript	contact	u	we	respect	research	work	index	copernicus	value	64.34	imj	health	journal	index	track	paper	submit	manuscript
international	online	journal	primary	education
ipcbee	international	proceeding	chemical	biological	environmental	engineering	volume	103	volume	102	volume	101	volume	100	volume	99	volume	98	volume	97	volume	96	volume	95	volume	94	volume	93	volume	92	volume	91	volume	90	volume	89	volume	88	volume	87	volume	86	volume	85	volume	84	volume	83	volume
international	refereed	journal	of	design	architecture	international	refereed	journal	of	architecture	design	issn	2148	4880	online	issn	2148	8142	upload	article	menu	home	about	discipline	archive	publication	principle	editor	contact	guideline	for	the	author	frequently	ask	question	index	publish	previous	issue	our	other	magazine	sponsorial	sample	article	member	login	sign
international	refereed	journal	of	design	architecture	international	refereed	journal	of	architecture	design	issn	2148	4880	online	issn	2148	8142	upload	article	menu	home	about	discipline	archive	publication	principle	editor	contact	guideline	for	the	author	frequently	ask	question	index	publish	previous	issue	our	other	magazine	sponsorial	sample	article	member	login	sign
international	research	journal	apply	finance	top	ranked	peer	review	finance	accounting	economics	journal	international	research	journal	apply	finance	irjaf	issn	2229	6891	since	2010	home	about	editorial	board	submit	paper	call	paper	author	guideline	review	process	submit	your	paper	submit	case	current	volume	archive	volume	i	2010	volume	ii	2011
irjet	international	research	journal	engineering	technology	irjet	home	about	u	editorial	board	impactfactor	index	current	issue	past	issue	feb	archive	for	author	call	paper	publication	procedure	topic	cover	submit	manuscript	online	processing	charge	final	paper	submission	pay	online	faq	contact	u	skip	content	current	update	volume	7	issue	03	march
international	research	journal	finance	economics	editorial	advisory	board	abstract	index	submission	current	past	issue	contact	u	aim	scope	international	research	journal	finance	economics	peer	review	international	research	journal	aim	publish	article	high	quality	deal	issue	international	finance	economics	impact	national	global	economy	international	research	journal	finance	economics	provide	international	forum
international	research	journal	multidisciplinary	science	amp	technology	irjmrs	home	editorial	board	for	author	current	issue	archive	2016	volume	1	issue	1	volume	1	issue	2	volume	1	issue	3	volume	1	issue	4	volume	1	issue	5	volume	1	issue	6	volume	1	issue	7	volume	1	issue	8	2017
irjpas	irjpas	international	research	journal	e	issn	2277	4149	pharmaceutical	amp	apply	science	int	re	j	pharm	app	sci	www.irjpas.com	home	editorial	board	instruction	author	manuscript	submission	archive	subcription	contact	u	chief	editor	dr	m	chinna	eswaraiah	manage	editor	mr	md	habibur	rahman	mr	a	elumalai	pharmaceutic	pharmacology	medicinal	chemistry
home	home	advisory	board	editorial	board	reviewer	call	paper	contact	u	author	guideline	friday	march	6	2020	4	25	call	paper	volume	no.9	issue	1	last	date	submission	april	15	2020	international	researcher	home	call	paper	next	issue	archive	contact	international	researcher	issn	2227	7471	index	volume	no.8	issue	no.2
about	academy	about	irbas	contact	u	issn	online	2308	7056	international	review	basic	apply	science	irbas	home	editorial	board	current	issue	archive	index	call	paper	author	guideline	manuscript	submission	contact	news	amp	event	tuesday	january	17	2017	recruitment	reviewer	reviewer	name	affiliation	list	journal	webpage	friday	january	03	2020	irbas
irmbr	online	submission	login	register	saturday	may	11	2013	irmbr	indexed	international	scientific	index	isi	global	impact	factor	gif	ulrichsweb	j	gate	index	copernicus	proquest	many	international	database	detail	tuesday	june	18	2013	regard	plagiarism	all	author	submit	paper	irmbr	ensure	paper	free	plagiarism	detail	friday	june	21	2013	publication
theoretical	amp	apply	science	isj	theoretical	amp	apply	science	information	scientific	journal	submit	article	journal	requirement	article	section	index	journal	archive	trace	postal	item	cooperation	publication	ethic	editorial	board	next	issue	scientific	journal	march	30	2020	submission	article	till	march	30	2020	preprint	available	march	10	2020	t	science	org
international	journal	social	science	open	access	journal	menu	skip	content	editorial	board	submit	article	publication	archive	international	journal	social	science	aim	amp	vision	international	journal	social	science	well	repute	publishing	collaboration	expert	doctor	relevant	field	it	focus	medical	biology	science	chemistry	food	science	agricultural	science	material	science	modern	apply	science
welcome	invention	journal	research	technology	engineering	amp	management	ijrtem	submit	manuscript	ijrtem	provide	free	coat	soft	copy	certificate	author	online	publication	issn	2455	3689	online	main	navigation	toggle	navigation	home	about	u	current	issue	archive	google	citation	contact	u	editorial	board	index	submit	paper	welcome	invention	journal	research	technology	engineering
ugc	approve	journal	home	iosrjen	home	iosrjen	editorial	board	aim	amp	scope	index	review	process	ethic	for	author	submit	article	call	paper	payment	option	faq	s	welcome	issue	current	issue	archive	special	issue	upcoming	issue	downloads	contact	home	iosrjen	for	author	issue	downloads	contact	iosr	journal	engineering	iosr	jen	issn
emerge	science	journal	toggle	navigation	home	about	editorial	team	issue	current	archive	submission	announcement	contact	advanced	search	login	publisher	home	login	register	forgot	password	home	vol	4	no	1	2020	emerge	science	journal	about	journal	current	issue	back	issue	announcement	about	emerge	science	journal	esj	emerge	science	journal	multidisciplinary	open
jacotech	jaco	tech	issn	2347	2804	journal	advanced	compute	communication	technology	home	about	u	call	for	paper	publication	committee	member	index	contact	u	login	register	what	jacotech	jacotech	journal	aim	establish	publishing	house	open	it	aim	disseminate	knowledge	provide	learn	reference	field	establish	channel	communication	among	academic	research	expert	policy
jai	maa	saraswati	gyandayinian	international	multidisciplinary	e	journalopened	access	amp	peer	review	world	wide	indexed	journalsai	2015sciae591xxxx	sciaid	2015e591researcher	id	j	6462	2016	thomson	reuters	free	class	you	tube	channel	click	http	www.youtube.com	user	rajverma1257	feature	view	a	subscriber	call	u	9755599942	register	give	feedback	jai	maa	saraswati	gyandayini	an
home	journal	accounting	ethic	amp	public	policy	journal	accounting	ethic	amp	public	policy	the	journal	accounting	ethic	amp	public	policy	publishes	research	paper	focus	intersection	accounting	ethic	public	policy	preference	give	paper	illuminate	theoretical	empirical	analysis	effect	accouting	public	policy	vice	versa	we	specialize	publishing	high	quality	scholarly	article	overlap
issn	online	2395	7549	home	why	u	editorial	board	research	area	archive	submit	paper	faq	contact	u	high	impact	factor	5.04	j4r	offer	scholarship	submit	manuscript	online	submit	paper	aim	scope	call	paper	join	a	reviewer	index	check	paper	status	submit	payment	archive	author	guideline	manuscript	format	publication	charge	copyright
home	journal	francophone	de	ca	cliniques	oajpctv	journaux	medicaux	tv	journal	francophone	de	ca	cliniques	menu	instruction	aux	auteur	soumettre	un	article	t	l	charger	le	format	doc	contacter	le	comit	de	r	daction	issn	2429	8069	jfcc	tv	lettre	information	email	no	partenaires	asso	log	jfcc	jfcc	previous	next
journal	advanced	agricultural	technology	home	publish	issue	author	guide	topic	submission	publication	charge	index	service	editor	guide	reviewer	guide	editorial	board	editor	in	chief	publication	ethic	about	joaat	joaat	news	subscription	open	access	contact	u	faq	joaat	news	september	29th	2019	news	cfp	2020	annual	meeting	joaat	editorial	board	icfas
design	templated	http	templated.co	release	free	creative	common	attribution	license	name	flowerclusters	description	a	two	column	fix	width	design	dark	color	scheme	version	1.0	release	20130612	international	journal	agricultural	biological	science	journal	advanced	study	agricultural	biological	environmental	science	jabe	a	peer	review	research	journal	www.jabe.in	issn	2455	0221	p	2394
journal	advanced	veterinary	animal	research
jait	home	about	jait	aim	scope	index	service	publication	charge	publication	ethic	open	access	subscription	editorial	board	author	guide	editor	guide	reviewer	guide	publish	issue	contact	u	jait	news	october	23rd	2019	news	cfp	2020	annual	meeting	jait	editorial	board	icfit	2020	held	lyon	france	june	10	12	2020	january
journal	of	advance	in	science	and	technology	home	about	jadbm	issue	current	archive	archive	history	submit	article	submit	article	author	submit	article	how	prepare	manuscript	publication	charge	bibliographic	information	register	login	editorial	editorial	statement	peer	review	process	the	editorial	board	subscription	review	article	contact	late	article	hrm	a	antecedent	or
journal	advance	social	science	humanity	journal	advance	social	science	humanity	jassh	home	search	common.menu	login	login	register	advanced	search	about	about	journal	focus	scope	editorial	team	submission.submissions	online	submission	policy	open	access	policy	issue	current	navigation.open	navigation.upcomings	archive	navigation.latestnews	announcement	username	password	login	remember	register	forgot	password	hii	scope	journal
publish	usa	journal	american	academic	research	united	state	journal	american	academic	research	cart	0	home	about	jaar	jaar	american	journal	faq	shop	contact	more	pier	39	photo	jaar	pier	39	photo	jaar	university	san	francisco	photo	jaar	1	32	about	jaar	locate	heart	beautiful	dynamic	city	san	francisco	journal	american
journal	american	physician	surgeon	press	release	subscribe	to	jp	amp	s	order	reprint	contact	jp	amp	s	search	jp	amp	s	volume	24	number	4	winter	2019	volume	24	number	3	fall	2019	volume	24	number	2	summer	2019	volume	24	number	1	spring	2019	volume	23	number	4	winter
journal	anaesthesia	amp	critical	care	case	report	indexed	peer	review	amp	open	access	menu	home	about	jaccr	affiliate	body	index	editorial	board	submit	article	make	payment	author	instruction	editorial	policy	review	process	current	issue	archive	ahead	of	print	contact	journal	anaesthesia	amp	critical	care	case	report	indexed	peer	review	amp
journal	animal	plant	science	j	anim	plant	sci	elewa	bioscience	forum	scholarly	publishing	sphere	biological	animal	plant	science	search	home	about	publisher	journal	apply	bioscience	current	issue	jab	author	instruction	jab	editorial	board	jab	journal	animal	plant	science	j	anim	plant	sci	current	issue	jap	author	instruction	journal	animal	plant
journal	animal	poultry	science	journal	animal	poultry	science	instruction	author	submit	your	article	online	issue	home	journal	animal	poultry	science	issn	2147	9267	peer	review	open	access	journal	aim	publish	top	quality	paper	related	aspect	animal	poultry	science	include	nutrition	disease	physiology	breeding	genetics	reproduction	biotechnology	livestock	poultry	farm	system
journal	apply	biology	amp	biotechnology	by	use	website	consent	use	cooky	described	learn	get	home	about	journal	editorial	board	author	s	guideline	submit	manuscript	contact	user	online	5	abstract	index	biological	abstract	biosis	preview	cab	abstract	chemical	abstract	j	gate	google	scholar	indian	science	abstract	tropical	disease	bulletin	science	central
journal	apply	economics	business	jaeb	home	about	submission	search	current	archive	announcement	home	journal	apply	economics	business	frequency	4	issue	per	year	issn	1857	8721	editor	chief	noga	collins	kreiner	department	geography	environmental	study	university	haifa	israel	email	editor	aebjournal.org	editorial	board	publisher	education	novel	technology	research	association	email	publisher
journal	apply	linguistics	language	research	open	journal	system	journal	help	user	username	password	remember	notification	view	subscribe	journal	content	search	search	scope	all	author	title	abstract	index	term	full	text	browse	by	issue	by	author	by	title	font	size	make	font	size	small	make	font	size	default	make	font	size
journal	apply	management	investment	margin	left	6.75pt	mso	table	rspace	9.0pt	margin	right	6.75pt	mso	table	anchor	vertical	paragraph	mso	table	anchor	horizontal	column	mso	table	left	444.6pt	9.0pt	mso	element	wrap	around	mso	element	anchor	vertical	paragraph	mso	element	anchor	horizontal	column	mso	element	left	444.55pt	mso	element	top
journal	apply	pharmaceutical	science	by	use	website	consent	use	cooky	described	privacy	policy	get	home	about	journal	editorial	board	author	s	guideline	submit	manuscript	contact	user	online	399	abstract	index	scopus	chemical	abstract	cab	abstract	hinari	global	health	ebsco	publishing	s	electronic	database	summon	serial	solution	abstract	hygiene	communicable	disease
journal	art	humanity	call	for	paper	information	for	author	user	username	password	remember	donation	font	size	make	font	size	small	make	font	size	default	make	font	size	large	keywords	africa	culture	curriculum	education	greece	history	lacan	nigeria	panama	performance	art	art	education	communication	education	humanism	leadership	legislative	love	meditation	pedagogy
journal	automation	control	engineering	joace	home	online	first	publish	issue	author	guide	topic	submission	publication	charge	index	service	editor	guide	reviewer	guide	editorial	board	publication	ethic	about	joace	joace	news	subscription	open	access	contact	u	faq	joace	news	december	18th	2019	news	vol	7	no	2	publish	online	joace	have
journal	ayurveda	integrate	medical	science	issn	2456	3110	skip	main	content	skip	main	navigation	menu	skip	site	footer	journal	ayurveda	integrate	medical	science	issn	2456	3110	announcement	current	archive	editorial	board	publication	ethic	about	about	journal	submission	contact	search	search	register	login	current	issue	vol	4	no	6	2019	november
journal	basic	environmental	science	journal	basic	environmental	science	j	ba	amp	environ.sci	online	issn	2356	6388	print	issn	2536	9202	welcome	guest	login	home	why	u	about	u	contact	u	term	condition	ctation	editor	editor	chief	editorial	board	publishing	guid	author	publication	ethic	publication	charge	paper	submission	aim	scope	journal
bibliomed.org	deposit	medical	article	home	journal	article	year	follow	twitter	width	470	height	350	directory	no	location	no	menubar	no	resizable	no	scrollbars	1	status	no	subscribe	list	directory	medical	article	field	title	summary	keywords	author	journal	new	journal	journal	evidence	base	psychotherapy	journal	bangladesh	agricultural	university	neuroquantology	journal	critical
journal	bio	innovation	peer	reviwed	bi	monthly	journal	jbino	home	objective	editorial	board	publishing	detail	for	author	current	issue	archive	contact	u	welcome	welcome	journal	bio	innovation	jbino	international	bi	monthly	journal	this	effort	innovative	association	encourage	research	scholar	student	field	life	science	s	allied	field	share	knowledge	form	research
journal	biological	science	medicine	skip	main	content	skip	main	navigation	menu	skip	site	footer	home	editorial	team	current	archive	announcement	about	about	journal	submission	contact	search	search	register	login	the	journal	biological	science	medicine	jbsm	international	open	access	journal	publish	quarterly	english	fine	peer	review	research	international	significance	the	aim
journal	biomedical	pharmaceutical	research	skip	main	content	skip	main	navigation	menu	skip	site	footer	home	about	about	journal	mci	approve	journal	journal	biomedical	pharmaceutical	research	international	print	medical	journal	editorial	team	current	issue	archive	online	submission	contact	search	search	register	login	index	copernicus	value	2018	88.52	call	for	paper	fast
journal	biospectracal	publishes	original	article	short	communication	review	paper	aspect	science	9585024700	toggle	navigation	menu	home	instruction	author	submission	archive	volume	2	volume	1	editorial	board	contact	u	welcome	j.biospectracal	invite	special	issue	conference	seminar	symposium	proceeding	welcome	welcome	journal	biospectracal	journal	biospectracal	j	biospectra	peer	review	monthly	multidisciplinary	journal
jbmae	journal	business	management	apply	economics	about	jbmae	aim	scope	editorial	board	join	editorial	team	current	issue	call	paper	domain	important	date	publication	fee	submission	guide	reviewer	guide	apply	become	reviewer	contact	jbmae	journal	business	management	apply	economics	home	journal	issue	vol	i	2012	volume	i	issue	1	volume	i
journal	business	study	quarterly	home	the	journal	business	study	quarterly	jbsq	independent	publication	welcome	manuscript	author	academic	business	government	concern	type	business	issue	we	employ	double	blind	refereed	review	process	20	acceptance	rate	print	issn	2152	1034	online	issn	2156	8626	impact	factor	1.326	journal	business	study	quarterly	news	jbsq
journal	chemical	pharmaceutical	research	jocpr	journal	chemical	pharmaceutical	research	issn	0975	7384	toggle	navigation	home	editorial	board	in	press	archive	instruction	author	abstract	indexed	downloads	contact	reach	u	32	10	28	02	25	manuscript	sub	all	submission	em	system	redirect	online	manuscript	submission	system	author	request	submit	article	directly	online
journal	chemical	pharmaceutical	science	jchps	peer	review	journal	available	online	print	format	welcome	journal	chemical	pharmaceutical	science	jchps	skip	intro	this	journal	publishes	original	research	work	contributes	significantly	advance	scientific	knowledge	pharmacy	pharmaceutical	science	skip	intro	we	value	research	jchps	we	carry	work	adopt	professional	procedure	leave	information	gap	jchps
jcbps	international	scientific	index	isi	impact	factor	value	2019	2020	1.933	journal	index	orcid	publons	web	of	science	submit	paper	submit	your	paper	here	social	medium	publication	charge	publish	journal	foreign	author	50.00	usd	journal	chemical	biological	physical	science	join	u	2016	design	by	a	design	by	php	poet	pvt
jocet	home	current	issue	about	jocet	open	access	publication	ethic	aim	scope	index	service	article	processing	charge	subscription	sponsor	conference	editorial	board	archive	author	guideline	reviewer	guideline	contact	u	2020	volume	8	number	1	jan	2020	2019	volume	7	number	6	nov	2019	volume	7	number	5	sep	2019	volume
jcomputers	home	current	issue	archive	author	guideline	submission	aim	scope	index	service	publication	charge	open	access	publication	ethic	reviewer	guideline	editorial	board	about	jcp	contact	u	subscription	news	write	tip	faq	welcome	journal	computer	journal	computer	journal	computer	international	academic	open	access	journal	aim	promote	integration	computer	open	world	the
jct	online	journal	journal	of	compute	technology	international	journal	date	6	3	2020	issn	online	2278	3814	impact	factor	3.017	inspire	aware	explore	the	technology	never	bound	idea	idea	explore	technology	about	jct	overview	call	for	paper	issue	publish	editorial	board	contact	u	site	navigation	about	jct	author	instruction	manuscript
journal	contemporary	issue	business	research	jcibr	issn	2305	8277	academic	journal	jcibr	open	access	publisher	publication	value	adder	journal	contemporary	issue	business	research	jcibr	double	peer	review	open	access	international	journal	more	home	editorial	board	index	guideline	archive	volume	1	2012	vol	1	no	1	oct	2012	vol	1	no
bibliomed.org	deposit	medical	article	home	journal	article	year	follow	twitter	width	470	height	350	directory	no	location	no	menubar	no	resizable	no	scrollbars	1	status	no	subscribe	list	directory	medical	article	field	title	summary	keywords	author	journal	new	journal	journal	evidence	base	psychotherapy	journal	bangladesh	agricultural	university	neuroquantology	journal	critical
journal	cosmology	index	about	journal	content	all	volume	abstract	amp	index	processing	charge	editorial	guideline	amp	review	manuscript	preparation	submit	your	manuscript	cosmology	film	amp	video	book	journal	sale	jofc	press	release	contact	peer	review	open	access	scholar	scientist	public	the	journal	cosmology	receives	1	million	hit	each	month	volume
journal	current	pharma	research	jcpr	e	current	science	search	toggle	navigation	home	about	u	archive	in	press	current	issue	past	issue	tropical	collection	editorial	board	right	author	author	guideline	submit	manuscript	reviewer	citation	contact	u	journal	current	pharma	research	jcpr	announcement	jcpr	currently	update	article	system	jcpr	release	volume	10
journal	drug	discovery	and	therapeutic	quick	jump	page	content	main	navigation	main	content	sidebar	91	9680566708	editor	jddt.in	register	login	home	editorial	team	online	submission	current	issue	archive	contact	about	about	journal	ournal	drug	discovery	therapeutic	jddt	international	peer	review	open	access	online	journal	read	more	medical	study	biomedical	study
journal	economics	banking	this	website	us	cooky	ensure	get	best	experience	website	learn	get	register	login	quick	jump	page	content	main	navigation	main	content	sidebar	toggle	navigation	kei	home	about	about	journal	editorial	board	issue	current	archive	author	center	current	issue	vol	3	no	3	2017	vol	3	issue	3
joebm	home	current	issue	archive	author	guideline	submission	aim	scope	index	service	publication	fee	open	access	publication	ethic	reviewer	guideline	editorial	board	about	joebm	contact	u	subscription	faq	news	conference	2020	volume	8	number	1	feb	2020	2019	volume	7	number	4	nov	2019	volume	7	number	3	aug	2019
journal	of	education	and	social	science	issn	2289	1552	home	editorial	board	submission	and	author	guideline	issue	volume	1	june	2015	volume	2	october	2015	volume	3	february	2016	volume	4	june	2016	issue	1	volume	4	june	2016	issue	2	volume	5	october	2016	issue	1	volume	5	october
jee	journal	electrical	engineering	issn	1582	4594	issn	1582	4594	menu	info	publisher	electricity	historical	letter	new	book	people	hard	copy	archive	last	edition	partner	contact	welcome	journal	of	electrical	engineering	homepage	news	the	new	jee	journal	design	able	manage	increase	number	publish	article	the	new	system	allow	publisher	well
journal	engineering	innovation	research	medicine	dentistry	allied	health	science	nainital	uttrakhand	undergraduate	post	graduate	student	research	scholar	nainital	uttrakhand	clinical	experience	editor	article	international	standard	highly	experienced	dental	medical	professional	international	reviewer	board	nainital	untitled	document	home	about	u	contact	05	mar	2020	01	59	be	go	social	about	u
entomology	journal	journal	entomology	zoology	study	contact	91	9711224068	home	submit	your	paper	contact	u	login	print	journal	indexed	journal	refereed	journal	peer	review	journal	search	issn	print	2349	6800	issn	online	2320	7078	home	editorial	board	archive	instruction	membership	publication	ethic	publish	book	isbn	make	payment	contact	u	menu
journal	environmental	biology	journal	environmental	biology	pissn	0254	8704	eissn	2394	0379	coden	jebidp	about	journal	editorial	board	reviewer	panel	rnd	division	subscription	info	contact	journal	read	journal	current	issue	journal	archive	for	author	author	guideline	publication	process	track	paper	status	announcement	jeb	award	search	journal	web	site	google	journal
journal	environmental	hydrology	hydroweb	home	journal	of	environmental	hydrology	contact	site	map	journal	environmental	hydrology	issn	1058	3912	the	open	access	electronic	journal	international	association	environmental	hydrology	new	the	journal	environmental	hydrology	open	access	new	the	journal	environmental	hydrology	facebook	journal	environmental	hyrology	new	the	journal	environmental	hydrology	linkedin	journal
journal	environmental	nanotechnology	environmental	nanotechnology	research	article	insitute	environemental	nanotechnology	welcome	jent	friday	6th	march	2020	my	account	sign	up	log	in	journal	environmental	nanotechnology	a	quarterly	peer	review	refereed	international	journal	issn	print	2279	0748	issn	online	2319	5541	coden	jenoe2	toggle	navigation	home	about	u	introduction	invitation	objective
journal	environmental	research	and	development	jerad	an	international	research	journal	natural	science	technology	social	science	law	management	environment	global	earth	society	environmental	energy	development	g.seed	gseed	international	congress	environmental	research	icer	icer	10	mauritius	icer	11	abstract	indexed	chemical	abstract	service	usa	cab	abstract	uk	amp	isa	india	right	first
journal	environmental	science	computer	science	engineering	amp	technology	jecet	journal	environmental	science	computer	science	engineering	amp	technology	an	international	refereed	journal	e	issn	2278	179x	journal	environmental	science	computer	science	engineering	amp	technology	an	international	refereed	journal	home	important	call	paper	index	aim	amp	scope	submit	paper	for	author	publishing
journal	of	evidence	base	medicine	and	healthcare	menu	home	about	u	issue	current	issue	archive	archive	history	submit	article	author	submit	article	how	prepare	manuscript	article	processing	charge	bibliographic	information	society	information	policy	publication	ethic	policy	archive	policy	copyright	policy	open	access	licence	policy	article	retraction	correction	policy	ownership	management
journal	excellence	computer	science	engineering	ul.top	nav	li.welname	width	220px	important	journal	excellence	computer	science	engineering	issn	online	2455	1937	home	editor	about	journal	editorial	board	sponsorship	issue	current	issue	archive	submission	user	home	submission	check	list	author	guideline	downloads	useful	info	reviewer	signup	signup	aggrement	payment	detail	index	journal
journal	of	experimental	biology	agriculture	science	search	all	author	title	abstract	full	text	an	international	open	access	journal	toggle	navigation	home	journal	information	about	journal	abstract	index	focus	scope	open	access	policy	type	paper	potential	reviewer	peer	review	process	guideline	author	author	guideline	copyright	policy	authorship	criterion	check	list	author
journal	financial	education	homepage	journal	financial	education	2019	vol	45	2	issue	expect	co	editor	richard	fendler	milind	shrikhande	georgia	state	university	editor	at	large	susan	white	university	maryland	case	editor	robert	stretcher	sam	houston	state	university	associate	editor	jonathon	godbey	georgia	state	university	pedagogy	craig	ruff	georgia	state	university
travel	time	origin	destination	traffic	assignment	route	choice	user	equilibrium	road	network	transportation	network	mode	choice	real	time	travel	behavior	network	design	case	study	satisfiability	traffic	control	land	use	transport	system	travel	cost	public	transport	discrete	choice	model	dynamic	traffic	assignment	multinomial	logit	model	network	equilibrium	data	collection	mathematical	program
journal	global	bioscience	issn	2320	1355	toggle	navigation	home	editorial	board	current	issue	archive	author	guideline	contact	u	log	in	thomson	ruters	evaluation	under	processing	amp	cover	elsevier	product	international	online	journal	submit	paper	volume	9	number	3	2020	publish	31st	march	2020	submit	paper	impact	factor	iifs	impact	factor
welcome	j.g.b.m	the	journal	global	business	management	list	ebsco	ulrich	s	google	scholar	directory	call	paper	the	journal	global	business	management	jgbm	vol	16	num	1	april	2020	issue	paper	submission	deadline	may	1st	2020	the	journal	global	business	management	2020	all	right	reserve
jgiass	journal	home	sia	introduction	aim	objective	general	information	by	law	editorial	board	instruction	author	archive	submission	ethical	standard	contact	u	track	your	paper	previous	next	search	journal	paper	author	title	search	content	home	editorial	board	instruction	author	ethical	standard	submission	current	issue	in	press	archive	track	your	paper	scope
journal	global	research	computer	science	journal	matric	publication	year	2011	2016	citation	year	7	2011	2018	paper	23	citation	34	citation	year	4.86	citation	paper	1.48	citation	author	34.00	paper	author	22.00	author	paper	1.09	1.0	1	mean	median	mode	age	weigh	citation	rate	6.56	sqrt	2.56	6.56	author	hirsch
journal	health	economics	outcome	research	load	contrib	a11y	accessibility	menu.js
home	journal	herbmed	pharmacology	home	journal	information	about	aim	scope	contact	editorial	office	editorial	board	editor	chief	editorial	policy	ethic	index	abstract	peer	review	prose	journal	issue	current	issue	in	press	all	issue	guideline	for	author	for	reviewer	call	paper	editorial	workflow	implication	create	account	login	please	n	t	use
the	journal	human	resource	adult	learn	journal	submission	deadline	june	30th	2019	paper	publish	hral	vol	15	num.1	june	2019	issue	hral	list	ebsco	google	scholar	amp	ulrich	s	directory	the	journal	human	resource	adult	learn	2019	all	right	reserve
journal	of	humanity	tat	unis	http	www.jsrd	humanities.com	journal	humanity	cultural	study	r	amp	d	home	aim	scope	publication	fee	submission	issue	amp	archive	special	issue	contact	u	more	issn	2490	4228	journal	humanity	cultural	study	r	amp	d	publish	original	research	project	various	field	humanity	culture	history	politics	international
journal	hydrology	environment	research	jher	journal	hydrology	environment	research	jher	an	international	peer	review	journal	publish	australia	issn	2201	7313	jher	aim	publish	paper	high	quality	subject	rigorous	peer	review	process	it	publishes	paper	within	short	period	time	accepted	peer	review	process	the	focus	journal	aspect	hydrology	environment	attention	vol
journal	imab	2020	vol	26	issue	1	january	march	2019	vol	25	issue	1	january	march	issue	2	april	june	issue	3	july	september	issue	4	october	december	2018	vol	24	issue	1	january	march	issue	2	april	june	issue	3	july	september	issue	4	october	december	2017	vol	23
journal	industrial	intelligent	information	jiii	home	publish	issue	author	guide	topic	submission	publication	charge	index	service	editor	guide	reviewer	guide	editorial	board	editor	in	chief	publication	ethic	about	jiii	jiii	news	subscription	open	access	contact	u	faq	jiii	news	november	22	2019	news	volume	7	no	2	december	2019	issue
journal	information	management	just	another	wordpress	site	skip	main	content	toggle	navigation	home	jim	team	aim	scope	guideline	author	publication	ethic	amp	malpractice	statement	downloads	volume1	issue1	january	june	2014	volume1	issue2	july	december2014	volume2	issue1	january	june2015	volume2	issue2	july	december2015	volume	3	issue	1	january	june	2016	volume
journal	innovation	in	apply	pharmaceutical	science	jiaps	issn	online	2455	5177	home	about	u	guide	for	author	submit	paper	archive	current	editorial	board	contact	1	2	3	4	5	6	7	prev	next	scientific	journal	impact	factor	sjif	4.057	editor	in	chief	dr	sinem	ezgi	turunc	faculty	pharmacy	department	biochemistry
journal	innovation	pharmaceutical	biological	science	jipbs	issn	online	2349	2759	issn	print	2395	1095	pay	with	paypal	home	about	u	guide	for	author	submit	paper	archive	search	current	editorial	board	contact	international	scientific	index	impact	factor	1.1	welcome	journal	innovation	pharmaceutical	biological	science	peer	review	open	access	international	journal	best
jibre	florida	dentist	search	jacksonville	dental	teeth	whiten	directory	skip	content	jibre	florida	dentist	search	jacksonville	dental	teeth	whiten	directory	about	jibre	dentist	search	contact	u	privacy	policy	top	5	sign	you	need	to	see	a	dentist	post	february	7	2020	february	7	2020	marie	the	mouth	much	body	need
journal	innovative	engineering	jie	home	editorial	member	instruction	author	submission	archive	contact	support	by	publisher	hyderabad	aircc	publishing	school	information	renmin	university	china	bharathidasan	university	india	kurukshetra	university	india	university	hawassaethiopia	ethiopia	new	delhi	university	india	iran	university	science	technology	iran	donghua	university	china	qingdao	college	china	shanghai	jiaotong	university
bibliomed.org	deposit	medical	article	home	journal	article	year	follow	twitter	width	470	height	350	directory	no	location	no	menubar	no	resizable	no	scrollbars	1	status	no	subscribe	list	directory	medical	article	field	title	summary	keywords	author	journal	new	journal	journal	evidence	base	psychotherapy	journal	bangladesh	agricultural	university	neuroquantology	journal	critical
journal	of	international	academic	research	for	multidisciplinary	jiarm	researcher	id	b	8970	2016	isi	1.012	isra	journal	impact	factor	5.419	index	copernicus	value	icv	5.13	copyright	publication	policy	journal	of	international	academic	research	for	multidisciplinary	jiarm	journal	of	international	academic	research	for	multidisciplinary	jiarm	international	double	blind	refer	peer	review
the	journal	international	anatolia	sport	science	e	issn	2548	0294	contact	home	toggle	navigation	home	editorial	board	advisory	board	aim	amp	spoce	instruction	for	author	contact	submit	article	4	3	current	issue	ahead	print	archive	most	access	article	copyright	transfer	form	icmje	coi	form	page	found	quick	search	in	author
www.jieas.com	e	issn	2636	7661	journal	of	international	environmental	application	and	science	j	int	environ	appl	sci	jieas	main	menu	home	page	online	submission	editorial	board	aim	amp	scope	guide	author	publish	article	link	amp	event	contact	u	www.jieas.com	e	issn	2636	7661	journal	of	international	environmental	application	and	science
j.i.m.s	home	scope	amp	coverage	sample	page	journal	fee	submission	previous	issue	about	jims	winter	conference	summer	conference	the	journal	international	management	study	issn	1993	1034	jims	list	ebsco	amp	google	scholar	directory	call	paper	deadline	jims	vol	15	number	1	issue	february	29th	2020	journal	international	management	study	2020
journal	internet	banking	commerce	journal	internet	banking	commerce	issn	1204	5357	the	journal	editorial	board	article	article	press	current	issue	previous	issue	author	instruction	submit	manuscript	archive	special	issue	guideline	upcoming	special	issue	previous	special	issue	index	archive	citation	contact	editorial	office	reach	u	44	1349	470002	all	submission	em
bibliomed.org	deposit	medical	article	home	journal	article	year	follow	twitter	width	470	height	350	directory	no	location	no	menubar	no	resizable	no	scrollbars	1	status	no	subscribe	list	directory	medical	article	field	title	summary	keywords	author	journal	new	journal	journal	evidence	base	psychotherapy	journal	bangladesh	agricultural	university	neuroquantology	journal	critical
scientific	paper	journal	knowledge	management	economics	information	technology	about	u	editorial	board	contributor	reviewer	scientific	paper	current	issue	domain	call	paper	guide	for	author	important	date	participation	fee	listing	index	news	event	contact	u	journal	knowledge	management	economics	information	technology	scientific	paper	home	journal	issue	volume	i	2011	issue	1
journal	material	environmental	science	home	page	issue	list	late	issue	subscription	contact	authentification	link	editor	in	chief	editorial	board	instruction	ethic	amp	copyright	form	volume	11	n	4	2020	pp	522	xxx	volume	11	n	3	2020	pp	344	521	volume	11	n	2	2020	pp	176	343	volume	11
journal	of	medical	science	and	technology	more	home	more	about	u	instruction	author	current	issue	special	issue	archive	editorial	board	most	popular	article	accepted	article	index	back	issue	journal	of	medical	science	and	technology	an	open	access	peer	review	journal	issn	no	1694	1217	call	paper	paper	invite	may	2018
bibliomed.org	deposit	medical	article	home	journal	article	year	follow	twitter	width	470	height	350	directory	no	location	no	menubar	no	resizable	no	scrollbars	1	status	no	subscribe	list	directory	medical	article	field	title	summary	keywords	author	journal	new	journal	journal	evidence	base	psychotherapy	journal	bangladesh	agricultural	university	neuroquantology	journal	critical
journal	natural	product	journal	natural	product	issn	0974	5211	india	i.c	value	2011	4.59	global	impact	factor	2013	0.527	home	aim	scope	instruction	author	editorial	board	from	editor	desk	home	aim	scope	instruction	author	editorial	board	from	editor	desk	jnp	indexed	abstrcat	in	volume	1	2008	volume	2	2009	volume
jnasci	the	journal	novel	apply	science	home	about	contact	category	isc	submission	close	aim	and	scope	general	information	editor	chief	editorial	board	instruction	to	author	join	our	reviewer	team	abstract	index	publisher	open	access	online	submission	isc	submission	close	online	submission	online	issue	available	issue	current	issue	2020	9	1
jmpas	journal	medical	pharmaceutical	allied	science	issn	no	2320	7418	toggle	navigation	home	current	about	u	editorial	board	aim	scope	journal	join	reviewer	publication	charge	note	comment	function	impact	factor	author	guidline	instruction	author	peer	review	process	reprint	permission	submit	article	current	issue	publish	issue	contact	u	editorial	journal	medical
medical	journal	the	journal	medical	research	online	submission	home	about	u	editorial	board	instruction	author	archive	manuscript	submission	contact	u	the	journal	medical	research	invite	manuscript	next	issue	january	february	2020	journal	info	about	journal	journal	ethic	aim	amp	scope	editorial	board	journal	index	author	info	instruction	author	author	helpdesk
journal	medical	research	practice	journal	scope	editorial	standard	role	responsibility	instruction	author	research	reporting	guideline	submission	checklist	form	downloads	privacy	policy	contact	u	disclaimer	home	about	register	current	archive	announcement	editorial	board	user	username	password	remember	notification	view	subscribe	journal	content	search	search	scope	all	author	title	abstract	index	term
home	home	start	about	u	editorial	board	editorial	board	member	join	our	editorial	board	online	submission	current	issue	archive	special	issue	call	for	conference	upcoming	conference	author	desk	copyright	form	manuscript	template	author	guideline	contact	u	login	login	author	login	reviewer	search	search	print	amp	online	journal	jmscr	available	version
the	journal	middle	east	north	africa	science	the	journal	middle	east	north	africa	science	close	window	x	j	middle	east	north	afr	sci	issn	2412	8937	online	issn	2412	9763	print	site	search	freefind	advanced	the	journal	mena	science	home	editorial	board	author	guideline	review	process	ethical	guideline	menaj	edit
journal	middle	east	apply	science	technology	journal	middle	east	apply	science	technology	click	edit	subtitle	more	home	about	u	call	paper	paper	submission	editorial	board	all	issue	contact	u	isc	index	listing	announcement	we	would	like	inform	journal	middle	east	apply	science	technology	list	islamic	science	citation	center	isc	master
home	this	work	license	creative	common	attribution	4.0	international	license	journal	microbiology	antimicrobial	agent	jmaa	issn	2396	880x	united	kingdom	the	journal	microbiology	antimicrobial	agent	jmaa	open	access	peer	review	journal	the	aim	journal	advancement	dissemination	information	describe	general	apply	medical	clinical	microbiology	infectious	disease	antimicrobial	development	biotechnology	molecular	biology
journal	multidisciplinary	development	quick	jump	page	content	main	navigation	main	content	sidebar	register	login	toggle	navigation	current	archive	about	about	journal	editorial	team	submission	contact	search	jomude	international	scientific	research	award	isra	2019	call	nomination	till	31st	october	2019	jomude	give	award	outstanding	scientific	performance	world	award	category	young	scientist
jmess	journal	multidisciplinary	engineering	science	study	issn	2458	925x	jmess	journal	multidisciplinary	engineering	science	study	issn	2458	925x	search	home	about	u	aim	amp	scope	publication	ethic	policy	editorial	board	member	index	call	for	paper	march	2020	vol.6	issue.3	topic	for	author	guideline	author	submit	manuscript	processing	charge	faq	browse
journal	nature	science	jnsci	jnsci	home	login	register	feature	article	recent	article	submission	manuscript	user	login	register	classify	ad	job	hire	ad	fee	information	author	guidance	peer	review	about	index	impact	factor	pub	fee	in	news	search	article	search	abstract	search	full	text	indexed	article	pubmed	pubmed	central	google	google
neurology	neuromedicine	neurological	disorder	jneurology	toggle	navigation	home	journal	profile	focus	amp	scope	editorial	info	open	access	policy	for	author	focus	topic	manuscript	guideline	ethic	amp	disclosure	what	happens	next	submission	submission	link	special	feature	edit	service	article	outreach	reprint	why	u	article	late	article	in	press	all	article	contact
home	journal	new	science	impact	amp	indexed	journal	e	issn	2286	5314	break	news	publication	d	un	nouveau	ouvrage	de	mr	taoufik	bettaieb	micropropagation	ornamental	plant	research	practice	thursday	01	november	2018	07	02	5th	international	conference	sustainable	agriculture	environment	monday	09	july	2018	20	36	eni	award	2018	friday
journal	pharmaceutical	biological	science	menu	menu	4	about	journal	5	editorial	desk	5	submit	manuscript	indexation	2	content	no	result	found	about	journal	about	u	privacy	policy	open	access	contact	u	no	result	found	editorial	desk	editorial	board	editorial	policy	peer	review	policy	guideline	reviewer	list	reviewer	no	result	found
journal	pharmaceutical	biomedical	science	quick	article	submission	join	u	toggle	navigation	home	about	login	register	current	archive	announcement	editorial	board	about	u	the	journal	s	endeavour	bring	information	among	research	professional	health	science	technology	sector	we	publish	content	mission	provide	information	universally	accessible	we	provide	easily	accessible	elegant	online	publishing
journal	pharmaceutical	scientific	innovation	jpsi	index	listing	doi	prefix	10.7897	2277	4572	issn	online	2277	4572	icv	2018	85.32	home	about	u	editorial	board	submit	manuscript	model	manuscript	author	guideline	publication	ethic	the	journal	pharmaceutical	scientific	innovation	jpsi	peer	review	open	access	freely	available	bimonthly	online	publication	moksha	publishing	house
pharmacognosy	journal	journal	pharmacognosy	phytochemistry	pharma	cognosy	journal	pharmacognosy	phytochemistry	print	journal	indexed	journal	refereed	journal	peer	review	journal	login	naas	rating	5.21	menu	home	editorial	board	archive	instruction	manuscript	submission	membership	publish	book	isbn	make	payment	contact	update	naas	rating	5.21	new	journal	pharmacognosy	phytochemistry	journal	pharmacognosy	phytochemistry	official
journal	pharmacy	practice	community	medicine	home	about	ioap	about	journal	aim	scope	index	info	editorial	board	for	author	information	author	article	submission	charge	downloads	contact	u	site	map	journal	pharmacy	practice	community	medicine	jppcm	vol	5	issue	4	oct	dec	2019	late	issue	journal	pharmacy	practice	community	medicine	jppcm	http
buy	etizolam	usa	canada	uk	buy	etizolam	credit	card	jpronline.info	skip	content	main	menu	home	etizolam	menu	toggle	buy	etizolam	online	best	etizolam	vendor	contact	u	buy	etizolam	usa	canada	uk	buy	etizolam	credit	card	people	buy	etizolam	online	easily	available	require	prescription	the	majority	people	usually	lot	activity	bring
joper	the	journal	physical	education	research	impact	factor	0.519	infobase	impact	factor	4.29	global	impact	factor	2015	0.765	global	impact	factor	2014	0.654	journal	of	physical	education	research	friday	march	06	2020	4	40	56	be	issn	online	2394	4056	issn	print	2394	4048	bring	late	development	field	physical	education
journal	physical	therapy	science	toggle	navigation	j	stage	home	browse	all	title	all	subject	area	all	publisher	search	article	about	j	stage	overview	service	feature	public	data	term	policy	news	pr	news	maintenance	information	special	content	pr	medium	support	user	s	manual	current	confirm	browser	faq	contact	sitemap	sign	cart
journal	postharvest	technology	journal	postharvest	technology	thursday	mar	05	log	in	register	text	size	search	all	author	title	abstract	index	term	full	text	home	about	editorial	board	policy	submission	contact	u	issue	current	issue	archive	log	in	register	editorial	board	journal	help	user	username	password	remember	category	about	journal	current
the	journal	reading	literacy	an	e	publication	society	reading	literacy	issn	2339	5001	the	journal	reading	literacy	an	e	publication	society	reading	literacy	issn	2339	5001	menu	about	journal	editorial	board	publication	search	about	journal	the	journal	reading	literacy	jrl	official	journal	society	reading	literacy	singapore	this	refereed	journal	interest
journal	research	biology	home	mobirise	website	builder	v4.10.8	home	about	journal	guideline	author	submit	article	current	issue	archive	contact	u	editor	index	html5	template	journal	research	biology	issn	print	2231	6280	online	2231	6299	a	journal	extensively	indexed	peer	review	open	access	current	issue	archive	submit	article	open	access	feature
journal	of	research	in	traditional	medicine	e	issn	2455	3166	contact	reviewer	login	home	field	title	summary	keywords	author	toggle	navigation	home	about	journal	editorial	board	instruction	for	author	archive	contact	2019	vol	5	issue	3	4	5	3	4	current	issue	online	first	archive	aim	scope	abstract	amp	index
journal	science	home	home	instruction	for	author	manscript	submission	archive	subscriber	login	contact	for	view	download	article	set	pop	enable	browser	engineering	science	read	medicine	read	pharmaceutical	science	read	science	technology	read	doi	10.21276	jos	usefull	tag	copyright	form	abstract	amp	index	salient	feature	anti	plagiarism	policy	open	access	policy
home	journal	scientific	engineering	research	home	editorial	board	archive	instruction	author	submit	manuscript	abstract	indexed	contact	u	home	the	aim	journal	scientific	engineering	research	encourage	scientist	academician	student	publish	experimental	theoretical	detail	journal	scientific	engineering	research	provide	advanced	knowledge	platform	science	engineering	professional	journal	scientific	engi	neering	research	international	open
journal	scientific	research	pharmacy	jsrponline	gmail.com	thursday	march	05	2020	journal	scientific	research	pharmacy	issn	2277	9469	sjif	6.474	2016	toggle	navigation	home	about	u	archive	editorial	panel	for	reviewer	editorial	member	index	downloads	contact	u	online	submission	introduction	journal	scientific	research	pharmacy	jsrp	science	profession	provide	provide	lot	novelty
jsoftware	home	current	issue	archive	author	guideline	submission	aim	scope	index	service	article	processing	charge	open	access	publication	ethic	reviewer	guideline	editorial	board	about	jsw	contact	u	subscription	news	write	tip	faq	welcome	journal	software	journal	software	jsw	issn	1796	217x	scholarly	peer	review	international	scientific	journal	focus	theory	method
home	journal	study	social	science	amp	humanity	journal	study	social	science	amp	humanity	menu	close	home	current	issue	archive	editorial	board	guideline	author	review	policy	online	submission	index	contact	u	theme	anders	nor	n	home	current	issue	archive	editorial	board	guideline	author	review	policy	online	submission	index	contact	u	journal
journaloftelecommunications.co.uk	telecom	internet	re	ent	news	menu	telecom	internet	re	ent	news	telecom	internet	with	advancement	technological	innovation	major	change	experienced	telecommunication	industry	these	innovation	enable	information	spread	reach	people	around	world	use	modern	technology	internet	this	blog	seek	look	emerge	trend	telecommunication	industry	focus	internet	broadcast	medium	ensure	data
nn	publication	skip	main	content	skip	main	navigation	menu	skip	site	footer	register	login	nn	journal	initiative	nn	publication	nn	journal	double	blind	peer	review	open	access	journal	available	online	at	nn	journal	clear	set	value	deliver	vision	these	research	orientation	nn	journal	seek	publish	balance	mix	high	quality	theoretical
journal	theoretical	apply	information	technology	jatit	home	page	intelligent	system	software	engineering	internet	and	web	ai	amp	expert	system	computer	simulation	database	system	neural	network	bioinformatics	computational	intelligence	program	language	search	engine	design	e	commerce	wireless	communication	computer	system	control	system	system	engineering	theory	of	computation	automaton	theory	formal	language
translational	science	journal	translational	science	oatext	home	contact	u	follow	u	about	u	about	u	provide	cut	edge	scholarly	communication	worldwide	enable	utilize	available	resource	effectively	read	more	about	u	our	mission	our	vision	strategic	goal	objective	open	access	news	event	contact	u	for	author	for	author	we	aim	bring
tmt	2013	proceeding	home	program	topic	important	date	venue	commitees	proceeding	contact	proceeding	18	th	international	research	expert	conference	trend	development	machinery	associate	technology	tmt	2014	budapest	hungary	10	12	september	2014	editor	dr	sabahudin	ekinovi	dr	senay	yalcin	dr	joan	vivancos	calvet	editor	to	find	particular	paper	author	paper
jundishapur	journal	health	science	the	official	journal	school	health	ahvaz	jundishapur	university	medical	science	article	author	article	info	jundishapur	journal	health	science	the	official	journal	school	health	ahvaz	jundishapur	university	medical	science	sign	in	register	support	home	article	all	issue	current	issue	in	press	instruction	about	journal	journal	information	board
the	junior	scientific	researcher
langlit	an	international	peer	review	open	access	journal	home	editorial	board	publication	policy	previous	issue	call	submission	ethic	policy	instruction	author	reviewer	ethic	policy	frequency	publication	plagiarism	policy	contact	u	current	issue	current	issue	previous	issue	national	seminar	acquire	soft	skill	conventional	amp	professional	course	national	conference	postmodern	voice	transdisciplinarity
lnse	home	current	issue	archive	author	guideline	submission	aim	scope	index	service	publication	fee	open	access	publication	ethic	reviewer	guideline	editorial	board	about	lnse	contact	u	subscription	faq	news	conference	2016	volume	4	number	3	aug	2016	volume	4	number	2	may	2016	volume	4	number	1	feb	2016	2015
legal	research	development	an	international	refereed	e	journal	open	access	amp	peer	review	journal	sai	2016sciadda6xxxx	sciaid	2016dda6	oclc	number	1054396582	zdb	number	2943424	5	bvb	id	bv045207225	ubw	id	2952152	establish	since	2016	free	online	law	class	you	tube	channel	subscribe	call	u	9755599942	give	feedback	register	legal	research
letter	apply	nanobioscience	letter	apply	nanobioscience	open	access	journal	issn	2284	6808	r	feed	home	current	issue	all	issue	2012	issue	1	issue	2	issue	3	issue	4	2013	issue	1	issue	2	issue	3	issue	4	2014	issue	4	issue	1	issue	2	issue	3	2015	issue	1	issue
libri	linguistic	literary	broad	research	innovation	language	select	language	english	fran	ai	canada	journal	content	search	search	scope	all	author	title	abstract	index	term	full	text	browse	by	issue	by	author	by	title	information	for	reader	for	author	for	librarian	font	size	make	font	size	small	make	font	size	default
esi	international	journal	of	linguistics	literature	and	culture	home	edition	2014	vol.1	no.1	vol.1	no.2	vol.1	no.3	2015	vol.2	no.1	vol.2	no.2	vol.2	no.3	vol.2	no.4	2016	vol.3	no.1	vol.3	no.2	vol.3	no.3	vol.3	no.4	2017	vol.4	no.1	vol.4	no.2	vol.4	no.3	vol.4	no.4	2018	vol.5	no.1	vol.5	no.2	vol.5
lokavishkar	international	e	journal	search	home	aim	scope	aim	amp	scope	journal	index	past	issue	board	editorial	board	instruction	author	author	guildlines	copyright	form	contact	vol	06	issue	03	july	aug	sept	2017	vol	06	issue	03	july	aug	sept	2017	issn	2277	727x	total	research	paper	03	table	content
macrotheme	the	macro	theme	review	multidisciplinary	journal	global	macro	trend	home	editorial	board	join	submit	payment	the	ma	cro	theme	review	the	macrotheme	review	issn	2379	9765	print	issn	1848	4735	online	peer	review	multidisciplinary	journal	publishing	article	global	macro	trend	business	economics	finance	technology	demography	geopolitics	energy	environment	the
mechanic	material	science	amp	engineering	mechanic	material	science	amp	engineering	journal	mechanic	material	science	amp	engineering	journal	home	about	u	aim	amp	scope	editorial	board	mmse	journal	geo	contact	for	author	journal	headline	term	amp	condition	open	access	policy	paper	requirement	submission	proofread	service	review	process	index	funding	paper	submission
medical	research	archive	this	website	us	cooky	ensure	get	best	experience	website	learn	get	register	login	quick	jump	page	content	main	navigation	main	content	sidebar	toggle	navigation	kei	home	about	about	journal	editorial	board	issue	current	archive	author	center	nt	probnp	level	predicts	extent	myonecrosis	clinical	adverse	outcome	patient	st
welcome	medico	research	chronicle	skip	main	content	new	user	register	log	issn	2394	3971	search	form	search	home	editor	s	choice	archive	benefit	contact	u	submission	publication	ethic	reviewer	editorial	board	quick	submission	current	issue	forthcoming	index	logo	cover	page	important	link	copyright	agreement	instruction	author	form	o	payment	option
mediterranean	journal	chemistry	user	username	password	remember	information	for	reader	for	author	for	librarian	journal	content	search	search	scope	all	author	title	abstract	index	term	full	text	browse	by	issue	by	author	by	title	home	about	login	register	search	current	archive	associate	editor	editorial	board	submit	manuscript	index	if	conference
mediterranean	journal	model	amp	simulation	mediterranean	journal	model	amp	simulation	rechercher	dans	ce	site	navigation	home	editorial	board	instruction	author	copyright	transfer	agreement	review	process	publication	ethic	abstract	amp	index	all	volume	amp	issue	volume	11	issue	1	2019	volume	10	issue	1	2018	volume	9	issue	1	2018	volume
the	modern	journal	of	apply	lingusitics	mjal.org	home	page	the	modern	journal	of	apply	linguistics	mjal	brings	four	issue	year	spring	summer	autumn	amp	winter	it	international	journal	concerned	branch	language	linguistics	preference	give	article	practical	interest	mjal	make	every	effort	ensure	accuracy	information	content	contain	publication	it	aim	present
the	modern	journal	of	apply	lingusitics	mjal.org	home	page	the	modern	journal	of	apply	linguistics	mjal	brings	four	issue	year	spring	summer	autumn	amp	winter	it	international	journal	concerned	branch	language	linguistics	preference	give	article	practical	interest	mjal	make	every	effort	ensure	accuracy	information	content	contain	publication	it	aim	present
m	scientific	reviewer	m	scientific	reviewer	home	about	u	aim	amp	scope	journal	index	publisher	publication	ethic	board	editorial	board	issue	current	issue	past	issue	special	issue	special	issue	archive	instruction	for	author	author	guideline	copyright	form	apply	for	join	u	submit	track	article	submit	article	submit	book	online	submit
500	internal	server	error	server	error	500	internal	server	error	there	problem	resource	look	displayed
the	journal	research	engineering	apply	science	home	involve	research	publish	good	quality	refereed	paper	the	journal	publish	quarterly	4	issue	year	provide	fast	free	review	home	about	jreas	aim	amp	scope	about	journal	policy	open	access	faq	editorial	board	instruction	instruction	author	form	publishing	ethic	plagiarism	policy	article	withdrawal	policy
national	journal	basic	medical	science	entry	r	comment	r	home	about	u	contact	u	instruction	volume	5	issue	3	january	march	2015	print	issn	0976	6626	prescribe	practice	psychiatrist	treatment	depression	abstract	full	text	pdf	abstract	introduction	depression	illness	affect	million	people	year	discriminate	age	sex	race	depression	devastate	person
home	indexed	indmedica	cab	abstract	global	health	ebsco	index	copernicus	international	icv	2018	78.65	all	issue	2010	2011	2012	2013	2014	2015	2016	2017	2018	2019	2020	current	issue	guideline	about	u	editorial	board	publication	ethic	publication	malpractice	statement	address	correspondence	submit	article	publisher	national	association	community	medicine	editorial	policy
national	journal	physiology	pharmacy	pharmacology	e	issn	2231	3206	issn	2320	4672	contact	reviewer	login	home	field	title	summary	keywords	author	toggle	navigation	home	about	journal	editorial	board	instruction	for	author	archive	contact	2020	vol	10	issue	3	10	3	current	issue	online	first	archive	aim	scope	abstract	amp	index
njdis	norwegian	journal	development	international	science	njdis	norwegian	journal	development	international	science	njdis	for	author	term	publication	formalization	rule	archive	contact	english	english	njdis	norwegian	journal	development	international	science	issn	3453	9875	it	establish	november	2016	support	norwegian	academy	science	description	the	scientific	journal	norwegian	journal	development	international	science	issue
open	access	publishing	beall	predatory	blogger	scholarly	open	access	critical	analysis	jeffrey	beall	s	blog	open	access	publishing	home	about	jeffrey	breall	about	u	beall	s	criterion	beall	s	list	support	contact	predatory	blogger	academic	terrorist	jeffrey	beall	beall	double	down	predatory	blog	shutdown	jeffrey	beall	criminally	prosecute	usa	fraud
oncoscience	free	oncology	publication	cost	online	issn	2331	4737	oncoscience	search	oncoscience	home	editorial	board	publication	ethic	publication	malpractice	statement	information	author	editorial	policy	submission	advance	online	publication	current	issue	archive	search	contact	u	during	short	history	oncotarget	oncoscience	many	member	journal	become	member	national	academy	science	usa	lasker	nobel
peer	review	oncology	amp	cancer	research	journal	oncotarget	online	issn	1949	2553	search	oncotarget	journal	content	home	editorial	board	submission	current	issue	archive	editorial	policy	publication	ethic	statement	oncotarget	in	the	news	search	contact	information	oncotarget	primarily	oncology	focus	peer	review	open	access	weekly	journal	aim	maximize	research	impact	insightful
online	international	interdisciplinary	research	journal	an	international	multidisciplinary	menu	home	about	u	aim	amp	scope	publication	ethic	journal	index	publisher	issue	current	issue	past	issue	special	issue	special	issue	archive	article	press	board	editorial	board	advisory	board	instruction	for	author	author	guideline	copyright	form	apply	for	join	u	feedback	submit
online	journal	communication	medium	technology	toggle	navigation	current	issue	archive	about	journal	journal	description	editorial	board	abstract	index	publication	ethic	open	access	policy	copyright	amp	licensing	archive	amp	data	policy	for	author	author	guideline	peer	review	policy	article	processing	fee	fast	track	review	publication	special	issue	contact	submit	a	manuscript
the	online	journal	distance	education	e	learn	the	online	journal	distance	education	e	learn	issn	2147	6454	home	page	editorial	board	submission	guideline	ethic	rule	about	u	copyright	form	idec	conference	contact	the	online	journal	distance	education	e	learn	quarterly	open	access	peer	review	international	electronic	journal	dear	colleague	the
the	online	journal	new	horizon	education	the	online	journal	new	horizon	education	issn	2146	7374	home	page	editorial	board	submission	guideline	ethic	rule	about	u	indexed	copyright	form	inte	conference	contact	the	online	journal	new	horizon	education	quarterly	open	access	peer	review	international	electronic	journal	dear	colleague	the	online	journal
the	online	journal	science	technology	the	online	journal	science	technology	issn	2146	7390	home	page	editorial	board	submission	guideline	ethic	rule	about	u	indexed	copyright	form	istec	conference	contact	the	online	journal	science	technology	quarterly	open	access	peer	review	international	electronic	journal	dear	colleague	the	online	journal	science	technology	tojsat
open	journal	clinical	medical	case	report	open	access	publish	case	report	journal	home	scope	journal	table	content	editorial	office	open	journal	clinical	medical	case	report	issn	2379	1039	open	journal	clinical	medical	case	report	international	open	access	peer	review	journal	mainly	focus	exclusively	medical	clinical	case	report	this	journal	serf
oriental	journal	computer	science	technology	issn	0974	6471	online	issn	2320	8481	home	about	u	aim	scope	indexed	abstract	editorial	policy	policy	peer	review	policy	open	access	policy	plagiarism	policy	copyright	licensing	policy	publication	charge	waiver	policy	article	correction	retraction	policy	withdrawal	policy	digital	archive	policy	complaint	policy	crossmark	policy
plant	journal	journal	medicinal	plant	study	pharmacognosy	journal	contact	91	9711224068	home	submit	your	paper	contact	u	login	print	journal	indexed	journal	refereed	journal	peer	review	journal	search	issn	print	2394	0530	issn	online	2320	3862	naas	rating	3.53	home	about	u	editorial	board	archive	instruction	online	submission	publish	book
international	journal	paripex	indian	journal	research	print	issn	no	2250	1991	peer	review	international	journal	journal	doi	10.36106	paripex	thursday	mar	5	th	2020	4	46	48	be	editor	paripex.in	91	88	66	00	3636	91	88	66	11	3636	menu	home	about	u	editorial	board	author	guideline	index	amp
path	science	back	tox	top	path	science	international	electronic	scientific	journal	home	about	login	register	search	current	archive	abstract	index	book	publishing	open	journal	system	current	issue	tool	keywords	marketing	ukraine	characterization	civilization	competitiveness	court	culture	diagnostics	efficiency	enterprise	fiscal	policy	high	education	lawyer	marketing	marketing	communication	physical	culture	physical
people	s	journal	of	scientific	research	home	javascript	dhtml	drop	down	menu	power	dhtml	menu	builder.com	home	current	issue	archive	instruction	author	reviewer	about	u	subscription	peer	review	policy	javascript	dhtml	drop	down	menu	power	dhtml	menu	builder.com	ethic	policy	frequency	publication	index	journal	publication	charge	contact	u	feedback	online
pharmacy	journal	pharmaceutical	journal	the	pharma	innovation	journal	past	issue	contact	u	login	toll	free	helpline	india	1800	1234	070	rest	world	91	9810852116	menu	home	editorial	board	instruction	archive	index	submission	publish	book	isbn	make	payment	contact	u	naas	rating	5.03	impact	factor	rjif	5.98	free	publication	certificate	subscribe
the	pharmaceutical	chemical	journal	the	pharmaceutical	chemical	journal	home	editorial	board	archive	instruction	author	submit	manuscript	abstract	indexed	contact	u	the	pharmaceutical	chemical	journal	the	pharmaceutical	chemical	journal	international	journal	cover	fundamental	apply	aspect	pharmaceutical	chemical	science	it	peer	review	journal	aim	communicate	high	quality	research	article	review	general	article
pharmacognosy	journal	journal	pharmacognosy	phytochemistry	pharma	cognosy	journal	pharmacognosy	phytochemistry	print	journal	indexed	journal	refereed	journal	peer	review	journal	login	naas	rating	5.21	menu	home	editorial	board	archive	instruction	manuscript	submission	membership	publish	book	isbn	make	payment	contact	update	naas	rating	5.21	new	journal	pharmacognosy	phytochemistry	journal	pharmacognosy	phytochemistry	official
pharmacologia
pharmacologyonline	front	information	accord	art	13	d.lgs	30	june	2003	n.196	gdpr	2016	679	we	use	cooky	give	best	experience	site	by	continue	use	website	agree	privacy	policy	dedicate	memory	ludovico	sorrentino	emeritus	pharmacology	professor	1932	2010	issn	1827	8620	thu	05	mar	2020	21	47	24	0100	special	issue
progress	physic	all	scientist	shall	right	present	scientific	research	result	whole	part	relevant	scientific	conference	publish	print	scientific	journal	electronic	archive	medium	declaration	academic	freedom	article	8	about	journal	progress	physic	create	publication	advanced	study	theoretical	experimental	physic	include	related	theme	mathematics	astronomy	our	journal	peer	review	list	abstract	index
remedy	open	access	journal	impact	factor	peer	review	journal	home	aim	scope	editorial	board	editor	in	chief	article	special	issue	upcoming	secial	issue	author	guideline	instruction	author	submit	manuscript	contact	remedy	open	access	remedy	open	access	international	peer	review	open	access	mega	journal	consider	manuscript	broad	field	clinical	medicine	internal
labome.org	organize	biomedical	knowledge	research	topic	cancer	alzheimer	s	disease	parkinson	s	disease	anatomy	cell	organelle	infectious	disease	public	health	genome	gene	human	gene	hormone	growth	factor	cancer	gene	drug	resistant	gene	modern	biologics	medicine	specie	biodiversity	human	research	animal	taxonomy	specie	preservation	agricultural	plant	livestock	invasive	specie	mission	organize
research	ambition	an	international	multidisciplinary	e	journalopened	access	amp	peer	reviewedsai	2016scia6dfexxxx	sciaid	20166dfe	e	isjn	a4372	3068	free	class	you	tube	channel	click	http	www.youtube.com	user	rajverma1257	feature	view	a	subscriberfor	ll.b	ll.m	civil	judge	adpo	other	competitive	exam	call	u	9755599942	register	give	feedback	research	ambition	an	international
research	chronicler	home	editorial	board	editorial	advisory	board	editorial	board	current	issue	archive	submission	contact	u	feedback	news	amp	event	visitor	61738	become	a	reviewer	for	rcimrj	we	heartily	appreciate	interest	reviewer	research	chronicler	international	multidisciplinary	research	journal	please	submit	resume	editor	in	chief	rcimrj	yahoo.in	this	work	license	creative
best	hard	pill	2020	most	amaze	errections	researchinbiotechnology.com	search	best	hard	pill	research	biotechnology	about	journal	contact	journal	best	hard	pill	research	biotechnology	about	journal	contact	journal	best	hard	pill	2020	most	amaze	errections	december	27	2019	jackie	martin	comment	off	best	hard	pill	2020	most	amaze	errections	don	desire
rphs	research	pharmacy	health	science	skip	content	http	www.rphsonline.com	menu	home	about	iaop	about	journal	index	info	aim	scope	editorial	policy	peer	review	process	editorial	for	author	information	author	article	processing	charge	submit	manuscript	contact	u	facebook	twitter	linkedin	search	home	home	research	pharmacy	health	science	vol	5	issue	4
research	innovator	home	editorial	board	editorial	advisory	board	editorial	board	current	issue	archive	2014	2015	2016	2017	2018	submission	contact	u	feedback	your	browser	support	inline	frame	currently	configure	display	inline	frame	submit	article	research	innovator	online	open	access	multidisciplinary	international	journal	it	require	registration	login	either	submit	item	online
research	inspiration	an	international	multidisciplinary	e	journalopened	access	amp	peer	reviewedworld	wide	indexed	journal	sai	2016scia084axxxx	sciaid	2016084a	call	91	9755599942	free	class	you	tube	channel	click	http	www.youtube.com	user	rajverma1257	feature	view	a	subscriberfor	ll.b	ll.m	civil	judge	adpo	other	competitive	exam	call	u	9755599942	register	give	feedback	research
research	journal	life	science	bioinformatics	pharmaceutical	chemical	science	home	about	u	privacy	policy	contact	u	rjlbpcs	journal	research	journal	life	science	bioinformatics	pharmaceutical	chemical	science	an	international	multidisciplinary	science	peer	review	bimonthly	journal	ugc	approve	list	journal	journal	no	47833	e	issn	2454	6348	toggle	navigation	home	scope	guideline	to
welcome	to	rjpbcs	coden	rjpbbp	abbreviate	title	re	j	pharm	biol	chem	sci	impact	factor	0.35	the	research	journal	pharmaceutical	biological	chemical	science	rjpbcs	international	online	journal	english	publish	bimonthly	the	aim	rjpbcs	publish	peer	review	research	review	article	rapidly	develop	field	pharmaceutical	biological	chemical	science	the	journal	aim	cover
research	revolution	international	journal	social	science	management	14	2	rajbada	chowk	indore	452007	m.p	india	info	researchrevolution.in	91	98261	90770	research	revolution	international	journal	social	science	management	home	about	u	submission	publication	ethic	guideline	for	author	processing	fee	submission	manuscript	annual	subscription	editorial	board	journal	current	issue	archieves	event	contact
research	scholar	home	editorial	editorial	board	call	for	paper	late	issue	previous	issue	author	desk	call	for	submission	submission	guideline	publication	ethic	download	membership	form	gallery	contact	u	welcome	research	scholar	e	journal	research	scholar	international	peer	review	open	access	online	journal	publish	quarterly	february	may	august	november	dedicate	critical
researcher	world	online	issn	2229	4686	print	issn	2231	4172	show	case	home	about	journal	editorial	board	submission	guideline	reviewer	guideline	peer	review	amp	publication	policy	publication	ethic	index	archive	join	editorial	board	become	a	reviewer	faq	s	contact	u	welcome	researcher	world	international	refereed	social	science	journal	rw	irssj
kso	russia	just	another	wordpress	site	menu	skip	content	home	about	contact	privacy	search	the	best	mandoline	slicer	today	november	29	2019	isaac	campbell	whether	slicer	flexible	important	think	case	anticipate	slice	food	large	number	way	think	thin	stick	chip	ribbon	some	best	mandolin	slicer	list	keep	reading	find	every
reci	revista	iberoamericana	de	la	ciencias	computacionales	e	inform	tica	ir	al	contenido	principal	ir	al	men	de	navegaci	n	principal	ir	al	pie	de	p	gina	del	sitio	inicio	actual	archivos	avisos	informaci	n	legal	acerca	de	sobre	la	revista	env	o	equipo	editorial	declaraci	n	de	privacidad	contacto
revista	iberoamericana	de	ciencias	toggle	navigation	revista	iberoamericana	de	ciencias	issn	2334	2501	inicio	avisos	ediciones	diciembre	2019	octubre	2019	junio	2019	abril	2019	febrero	2019	diciembre	2018	octubre	2018	agosto	2018	junio	2018	abril	2018	febrero	2018	diciembre	2017	octubre	2017	agosto	2017	junio	2017	abril	2017	febrero	2017
ricea	revista	iberoamericana	de	contadur	a	econom	a	administraci	n	ir	al	contenido	principal	ir	al	men	de	navegaci	n	principal	ir	al	pie	de	p	gina	del	sitio	inicio	actual	archivos	avisos	informaci	n	legal	acerca	de	sobre	la	revista	env	o	equipo	editorial	declaraci	n	de	privacidad	contacto
california	indian	basketweaver	association	skip	content	menu	home	our	vision	meet	2020	board	become	ciba	member	the	2020	annual	gathering	ciba	policy	statement	pesticide	newsletter	to	preserve	promote	perpetuate	california	indian	basketry	tradition	california	indian	basketweaver	association	support	ciba	give	tuesday	part	your	end	year	give	post	december	3	2019
rics	revista	iberoamericana	de	la	ciencias	de	la	salud	ir	al	contenido	principal	ir	al	men	de	navegaci	n	principal	ir	al	pie	de	p	gina	del	sitio	inicio	actual	archivos	informaci	n	legal	avisos	acerca	de	sobre	la	revista	env	o	equipo	editorial	declaraci	n	de	privacidad	contacto	entrar
ride	revista	iberoamericana	para	la	investigaci	n	el	desarrollo	educativo	ir	al	contenido	principal	ir	al	men	de	navegaci	n	principal	ir	al	pie	de	p	gina	del	sitio	inicio	actual	archivos	avisos	informaci	n	legal	acerca	de	sobre	la	revista	env	o	equipo	editorial	declaraci	n	de	privacidad	contacto
romanian	biotechnological	letter	romanian	biotechnological	letter	issn	2248	3942	archive	current	issue	ahead	print	info	journal	home	about	this	journal	aim	scope	editorial	board	useful	link	contact	u	how	submit	instruction	author	ethic	malpractice	form	submit	article	archive	select	volume	publication	volume	06	2001	volume	07	2002	volume	08	2003
bmc	anesthesiology	home	page	skip	main	content	advertisement	springer	nature	make	sars	cov	2	covid	19	research	free	view	research	view	late	news	sign	update	search	explore	journal	get	publish	about	bmc	login	menu	explore	journal	get	publish	about	bmc	login	search	bmc	article	search	bmc	anesthesiology	home	about	article
journal	cardiothoracic	surgery	home	page	skip	main	content	advertisement	springer	nature	make	sars	cov	2	covid	19	research	free	view	research	view	late	news	sign	update	search	explore	journal	get	publish	about	bmc	login	menu	explore	journal	get	publish	about	bmc	login	search	bmc	article	search	journal	cardiothoracic	surgery	home
journal	anaesthesiology	clinical	pharmacology	free	full	text	article	j	anaesth	clin	pharmacol	this	website	us	cooky	by	continue	use	website	give	consent	cooky	use	for	information	cooky	disable	visit	privacy	cookie	policy	agree	amp	proceed	user	online	993	home	about	u	editorial	board	search	ahead	print	current	issue	archive	submit
anesthesiology	research	practice	hindawi	journal	publish	u	publishing	partnership	about	u	blog	anesthesiology	research	practice	journal	menu	journal	overview	for	author	for	reviewer	for	editor	table	content	special	issue	submit	journal	metric	acceptance	rate	46	submission	final	decision	71	day	acceptance	publication	33	day	citescore	1.320	impact	factor	apc	950
annals	cardiac	anaesthesia	free	full	text	article	ann	card	anaesth	this	website	us	cooky	by	continue	use	website	give	consent	cooky	use	for	information	cooky	disable	visit	privacy	cookie	policy	agree	amp	proceed	home	about	u	editorial	board	search	ahead	print	current	issue	archive	submission	subscribe	advertise	contact	login	user
pain	therapy	home	cookie	notice	we	use	cooky	personalise	content	ad	provide	social	medium	feature	analyse	traffic	we	also	share	information	use	site	social	medium	advertising	analytics	partner	accordance	privacy	policy	you	manage	preference	cookie	setting	close	ok	manage	cooky	your	privacy	strictly	necessary	cooky	performance	amp	analytics	cooky	functional
local	regional	anesthesia	dove	press	open	access	publisher	journal	why	publish	with	u	author	guideline	peer	review	guideline	open	outlook	blog	reprint	submit	manuscript	menu	about	contact	sustainability	press	center	testimonial	blog	favor	author	program	permission	pre	submission	reprint	login	open	access	scientific	medical	research	advanced	search	home	journal	why
ja	clinical	report	home	page	skip	main	content	advertisement	springer	nature	make	sars	cov	2	covid	19	research	free	view	research	view	late	news	sign	update	search	get	publish	explore	journal	book	about	login	menu	get	publish	explore	journal	book	about	login	search	springeropen	article	search	ja	clinical	report	about
case	report	anesthesiology	hindawi	journal	publish	u	publishing	partnership	about	u	blog	case	report	anesthesiology	journal	menu	journal	overview	for	author	for	reviewer	for	editor	table	content	submit	journal	metric	acceptance	rate	42	submission	final	decision	82	day	acceptance	publication	28	day	citescore	impact	factor	apc	650	submit	recently	publish
pain	report	international	association	study	pain	pain	pain	report	visit	site	international	association	study	pain	pain	pain	report	international	association	study	pain	pain	pain	report	log	your	account	temporarily	lock	your	account	temporarily	lock	due	incorrect	sign	attempt	automatically	unlocked	30	min	for	immediate	assistance	contact	customer	service	800	638
bmc	biochemistry	home	page	skip	main	content	advertisement	springer	nature	make	sars	cov	2	covid	19	research	free	view	research	view	late	news	sign	update	search	explore	journal	get	publish	about	bmc	login	menu	explore	journal	get	publish	about	bmc	login	search	bmc	article	search	bmc	biochemistry	home	about	article
osa	biomedical	optic	express	expand	topic	clickable	element	expand	topic	login	create	account	this	website	us	cooky	deliver	product	service	well	analytics	provide	personalize	experience	click	learn	by	continue	use	site	agree	use	cooky	we	ve	also	update	privacy	notice	click	see	s	new	allow	all	cooky	toggle	navigation	option
neurophotonics	this	website	us	cooky	provide	variety	service	improve	usability	website	by	use	website	agree	use	cooky	accordance	privacy	policy	close	sign	in	view	cart	help	email	username	forgot	username	password	forgot	password	show	keep	sign	please	wait	no	spie	account	create	account	institutional	access	sign	institutional	credential	conference	proceeding
plo	neglect	tropical	disease	a	peer	review	open	access	journal	advertisement	plos.org	create	account	sign	plo	neglect	tropical	disease	browse	current	issue	journal	archive	collection	find	read	article	publish	submission	get	start	presubmission	inquiry	submission	guideline	figure	table	support	information	latex	other	article	type	preprints	revise	your	manuscript	submit	now
malaria	journal	home	page	skip	main	content	advertisement	springer	nature	make	sars	cov	2	covid	19	research	free	view	research	view	late	news	sign	update	search	explore	journal	get	publish	about	bmc	login	menu	explore	journal	get	publish	about	bmc	login	search	bmc	article	search	malaria	journal	home	about	article
tropical	disease	travel	medicine	vaccine	home	page	skip	main	content	advertisement	springer	nature	make	sars	cov	2	covid	19	research	free	view	research	view	late	news	sign	update	search	explore	journal	get	publish	about	bmc	login	menu	explore	journal	get	publish	about	bmc	login	search	bmc	article	search	tropical	disease
journal	venomous	animal	toxin	include	tropical	disease	home	page	r	update	february	28	2020	portugu	s	espa	ol	journal	s	site	journal	editorial	board	instruction	author	subscription	metric	scielo	scimago	google	scholar	2019	h5	index	18	h5	median	34	detail	search	all	index	title	author	subject	this	journal	all	collection
tropical	medicine	health	home	page	skip	main	content	advertisement	springer	nature	make	sars	cov	2	covid	19	research	free	view	research	view	late	news	sign	update	search	explore	journal	get	publish	about	bmc	login	menu	explore	journal	get	publish	about	bmc	login	search	bmc	article	search	tropical	medicine	health	home
journal	tropical	medicine	hindawi	journal	publish	u	publishing	partnership	about	u	blog	journal	tropical	medicine	journal	menu	journal	overview	for	author	for	reviewer	for	editor	table	content	special	issue	submit	journal	metric	acceptance	rate	25	submission	final	decision	111	day	acceptance	publication	26	day	citescore	1.290	impact	factor	due	2020
international	journal	circumpolar	health	vol	79	no	1	access	provide	national	chiao	tung	university	log	register	cart	search	this	journal	anywhere	advanced	search	2018	impact	factor	1.180	international	journal	circumpolar	health	2018	impact	factor	1.180	an	open	access	journal	submit	article	new	content	alert	r	citation	search	citation	search	current
research	report	tropical	medicine	dove	press	journal	why	publish	with	u	author	guideline	peer	review	guideline	open	outlook	blog	reprint	submit	manuscript	menu	about	contact	sustainability	press	center	testimonial	blog	favor	author	program	permission	pre	submission	reprint	login	open	access	scientific	medical	research	advanced	search	home	journal	why	publish	u
journal	medical	library	association	notification	view	subscribe	journal	content	search	search	scope	all	author	title	abstract	index	term	full	text	browse	by	issue	by	author	by	title	visit	pmc	search	old	issue	current	issue	keywords	bibliometrics	book	review	correction	erich	meyerhoff	evidence	base	medicine	evidence	base	practice	health	literacy	health
plo	biology	a	peer	review	open	access	journal	advertisement	plos.org	create	account	sign	plo	biology	browse	current	issue	journal	archive	collection	find	read	article	publish	submission	submission	guideline	figure	table	support	information	latex	other	article	type	preprints	revise	your	manuscript	submit	now	policy	best	practice	research	reporting	human	subject	research
bmc	biology	home	page	skip	main	content	advertisement	springer	nature	make	sars	cov	2	covid	19	research	free	view	research	view	late	news	sign	update	search	explore	journal	get	publish	about	bmc	login	menu	explore	journal	get	publish	about	bmc	login	search	bmc	article	search	bmc	biology	home	about	article
genomics	proteomics	amp	bioinformatics	journal	elsevier	menu	search	search	search	all	webpage	book	journal	10	result	per	page	20	result	per	page	50	result	per	page	100	result	per	page	home	journal	genomics	proteomics	amp	bioinformatics	twitter	issn	1672	0229	genomics	proteomics	amp	bioinformatics	the	official	journal	beijing	institute	genomics
plo	computational	biology	a	peer	review	open	access	journal	advertisement	plos.org	create	account	sign	plo	computational	biology	browse	current	issue	journal	archive	collection	find	read	article	publish	submission	get	start	presubmission	inquiry	submission	guideline	figure	table	support	information	latex	other	article	type	preprints	revise	your	manuscript	submit	now	policy	best
home	open	biology	login	account	email	password	forgot	password	keep	log	new	user	institutional	login	change	password	old	password	new	password	too	short	weak	medium	strong	very	strong	too	long	congrats	your	password	change	create	new	account	email	return	user	ca	n	t	sign	forgot	password	enter	email	address	send
frontier	cell	developmental	biology	the	journal	welcome	submission	wide	spectrum	cell	developmental	biology	cover	intracellular	extracellular	dynamic	section	focus	signal	cell	adhesion	migration	cell	growth	division	cell	death	survival	membrane	traffic	epigenetic	regulation	additionally	journal	offer	section	dedicate	cut	edge	fundamental	translational	research	molecular	medicine	stem	cell	biology	with	collaborative
movement	ecology	home	page	skip	main	content	advertisement	springer	nature	make	sars	cov	2	covid	19	research	free	view	research	view	late	news	sign	update	search	explore	journal	get	publish	about	bmc	login	menu	explore	journal	get	publish	about	bmc	login	search	bmc	article	search	movement	ecology	home	about	article
bone	research	cookie	notice	we	use	cooky	personalise	content	ad	provide	social	medium	feature	analyse	traffic	we	also	share	information	use	site	social	medium	advertising	analytics	partner	accordance	privacy	policy	you	manage	preference	manage	cooky	close	ok	manage	cooky	your	privacy	strictly	necessary	cooky	performance	amp	analytics	cooky	functional	cooky
frontier	molecular	bioscience	to	end	journal	draw	empirical	discipline	structural	biology	enzymology	biochemistry	biophysics	capitalize	well	technological	advancement	enable	metabolomics	proteomics	measurement	massively	parallel	throughput	development	robust	innovative	computational	biology	strategy	we	also	recognize	influence	medicine	technology	welcome	study	molecular	genetics	molecular	diagnostics	therapeutic	nanotechnology	in	addition	interest	new	finding
ppar	research	hindawi	journal	publish	u	publishing	partnership	about	u	blog	ppar	research	journal	menu	journal	overview	for	author	for	reviewer	for	editor	table	content	special	issue	submit	journal	metric	acceptance	rate	45	submission	final	decision	67	day	acceptance	publication	40	day	citescore	4.330	impact	factor	4.186	apc	1650	submit
bmc	developmental	biology	home	page	skip	main	content	advertisement	springer	nature	make	sars	cov	2	covid	19	research	free	view	research	view	late	news	sign	update	search	explore	journal	get	publish	about	bmc	login	menu	explore	journal	get	publish	about	bmc	login	search	bmc	article	search	bmc	developmental	biology	home
horticulture	research	cookie	notice	we	use	cooky	personalise	content	ad	provide	social	medium	feature	analyse	traffic	we	also	share	information	use	site	social	medium	advertising	analytics	partner	accordance	privacy	policy	you	manage	preference	manage	cooky	close	ok	manage	cooky	your	privacy	strictly	necessary	cooky	performance	amp	analytics	cooky	functional	cooky
conservation	physiology	oxford	academic	skip	main	content	search	menu	account	menu	menu	national	chiao	tung	university	library	national	chiao	tung	university	library	sign	in	register	navbar	search	filter	all	conservation	physiology	all	journal	mobile	microsite	search	term	search	sign	in	national	chiao	tung	university	library	national	chiao	tung	university	library
biology	direct	home	page	skip	main	content	advertisement	springer	nature	make	sars	cov	2	covid	19	research	free	view	research	view	late	news	sign	update	search	explore	journal	get	publish	about	bmc	login	menu	explore	journal	get	publish	about	bmc	login	search	bmc	article	search	biology	direct	home	about	article
international	journal	molecular	science	an	open	access	journal	mdpi	journal	information	for	author	for	reviewer	for	editor	for	librarian	for	publisher	for	society	article	processing	charge	open	access	policy	institutional	open	access	program	editorial	process	mdpi	blog	research	publication	ethic	author	service	initiative	sciforum	preprints	scilit	sciprofiles	mdpi	book	encyclopedia
home	biology	open	we	use	cooky	help	u	improve	website	learn	skip	main	content	advertisement	main	menu	user	menu	search	main	menu	home	article	accepted	manuscript	issue	progress	late	complete	issue	issue	archive	archive	article	type	interview	sign	alert	about	u	about	bio	editor	board	editor	biography	grant	funding	journal
biomedicine	an	open	access	journal	mdpi	journal	information	for	author	for	reviewer	for	editor	for	librarian	for	publisher	for	society	article	processing	charge	open	access	policy	institutional	open	access	program	editorial	process	mdpi	blog	research	publication	ethic	author	service	initiative	sciforum	preprints	scilit	sciprofiles	mdpi	book	encyclopedia	about	sign	in
journal	biological	engineering	home	page	skip	main	content	advertisement	springer	nature	make	sars	cov	2	covid	19	research	free	view	research	view	late	news	sign	update	search	explore	journal	get	publish	about	bmc	login	menu	explore	journal	get	publish	about	bmc	login	search	bmc	article	search	journal	biological	engineering	home
bmb	report	home	about	journal	archive	instruction	author	policy	title	author	keyword	volume	vol	53	vol	52	vol	51	vol	50	vol	49	vol	48	vol	47	vol	46	vol	45	vol	44	vol	43	vol	42	vol	41	issue	no	12	no	11	no	10	no	9	no	8
european	journal	histochemistry	skip	main	content	skip	main	navigation	menu	skip	site	footer	contact	register	login	about	journal	editorial	board	current	issue	archive	copyright	announcement	special	issue	overview	forthcoming	special	issue	search	search	pissn	1121	760x	eissn	2038	8306	editor	in	chief	carlo	pellicciari	italy	if	and	wos	impact	factor
journal	biological	research	thessaloniki	home	page	skip	main	content	advertisement	springer	nature	make	sars	cov	2	covid	19	research	free	view	research	view	late	news	sign	update	search	explore	journal	get	publish	about	bmc	login	menu	explore	journal	get	publish	about	bmc	login	search	bmc	article	search	journal	biological	research
biological	research	home	page	skip	main	content	advertisement	springer	nature	make	sars	cov	2	covid	19	research	free	view	research	view	late	news	sign	update	search	explore	journal	get	publish	about	bmc	login	menu	explore	journal	get	publish	about	bmc	login	search	bmc	article	search	biological	research	home	about	article
feb	open	bio	wiley	online	library	skip	main	content	access	national	chiao	tung	university	access	national	chiao	tung	university	search	within	this	journal	feb	press	journal	wiley	online	library	search	term	advanced	search	citation	search	search	term	advanced	search	citation	search	search	term	advanced	search	citation	search	login	register	journal
enzyme	research	hindawi	journal	publish	u	publishing	partnership	about	u	blog	enzyme	research	journal	menu	table	content	special	issue	submit	enzyme	research	cease	publication	2019	longer	accept	submission	all	previously	publish	article	available	table	content	the	journal	archive	portico	via	lock	initiative	provide	permanent	archive	electronic	scholarly	journal	go	table
communicative	amp	integrative	biology	vol	13	no	1	load	contrib	a11y	accessibility	menu.js	access	provide	national	chiao	tung	university	log	register	cart	search	this	journal	anywhere	advanced	search	communicative	amp	integrative	biology	an	open	access	journal	indexed	pubmed	central	scopus	open	access	journal	publishes	research	aspect	biology	related	communication	signal
insight	journal	sage	publication	inc	skip	main	content	login	if	reset	password	since	2017	please	use	forgot	password	link	reset	password	access	sage	online	account	forgot	password	don	account	create	account	technical	support	find	my	rep	log	my	account	log	contact	toggle	navigation	menu	discipline	social	science	amp	humanity	age
journal	nematology	sign	in	home	about	u	publication	service	contact	u	advanced	search	home	publication	journal	nematology	publication	share	export	citation	email	email	print	print	text	size	read	journal	nematology	society	nematologists	editor	in	chief	david	i	shapiro	ilan	number	issue	volume	open	subject	life	science	issn	0022	300x	eissn
journal	insect	science	oxford	academic	we	use	cooky	enhance	experience	website	by	click	continue	continue	use	website	agree	use	cooky	you	change	cookie	setting	time	continue	find	skip	main	content	search	menu	account	menu	menu	national	chiao	tung	university	library	national	chiao	tung	university	library	sign	in	register	navbar	search
application	plant	science	skip	main	content	access	national	chiao	tung	university	access	national	chiao	tung	university	search	within	this	journal	bsa	publication	wiley	online	library	search	term	advanced	search	citation	search	search	term	advanced	search	citation	search	search	term	advanced	search	citation	search	login	register	publication	american	journal	botany	application
bmc	biophysics	home	page	skip	main	content	advertisement	springer	nature	make	sars	cov	2	covid	19	research	free	view	research	view	late	news	sign	update	search	explore	journal	get	publish	about	bmc	login	menu	explore	journal	get	publish	about	bmc	login	search	bmc	article	search	bmc	biophysics	home	article	search
biochemistry	biophysics	report	journal	elsevier	menu	search	search	search	all	webpage	book	journal	10	result	per	page	20	result	per	page	50	result	per	page	100	result	per	page	home	journal	biochemistry	biophysics	report	twitter	issn	2405	5808	biochemistry	biophysics	report	editor	in	chief	han	van	leeuwen	view	editorial	board
biodiversity	data	journal	about	pensoft	book	e	book	journal	news	amp	blog	contact	register	login	full	text	author	title	submit	manuscript	home	article	about	journal	feature	article	about	focus	scope	peer	review	guideline	author	term	use	editorial	team	contact	most	visit	paper	most	active	editor	most	active	reviewer	most	productive
advance	bioinformatics	hindawi	journal	publish	u	publishing	partnership	about	u	blog	advance	bioinformatics	journal	menu	table	content	special	issue	submit	advance	bioinformatics	cease	publication	2019	longer	accept	submission	all	previously	publish	article	available	table	content	the	journal	archive	portico	via	lock	initiative	provide	permanent	archive	electronic	scholarly	journal	go	table
journal	circadian	rhythm	home	about	about	journal	editorial	team	editorial	policy	submission	contact	content	article	issue	archive	research	integrity	log	log	do	n	t	account	register	here	log	with	orcid	or	email	username	password	you	reset	password	log	register	start	submission	become	reviewer	manuel	miranda	anaya	et	al	difference	photic
molecular	image	sage	journal	skip	main	content	cooky	notification	this	site	us	cooky	by	continue	browse	site	agree	use	cooky	find	menu	search	browse	resource	author	librarian	editor	society	advanced	search	in	this	journal	journal	home	browse	journal	all	article	browse	year	onlinefirst	special	collection	index	accepted	manuscript	journal	info
mycology	vol	11	no	1	load	contrib	a11y	accessibility	menu.js	access	provide	national	chiao	tung	university	log	register	cart	search	this	journal	anywhere	advanced	search	mycology	an	international	journal	fungal	biology	an	open	access	journal	submit	article	new	content	alert	r	citation	search	citation	search	current	issue	browse	list	issue
report	biochemistry	molecular	biology	report	biochemistry	molecular	biology	mon	mar	9	2020	archive	remember	create	account	reset	password	home	journal	information	about	journal	editorial	board	aim	amp	scope	journal	news	index	conflict	interest	policy	ethic	article	archive	all	issue	current	issue	for	author	submission	instruction	submission	user	guide	farsi	registration
high	throughput	an	open	access	journal	mdpi	journal	information	for	author	for	reviewer	for	editor	for	librarian	for	publisher	for	society	article	processing	charge	open	access	policy	institutional	open	access	program	editorial	process	mdpi	blog	research	publication	ethic	author	service	initiative	sciforum	preprints	scilit	sciprofiles	mdpi	book	encyclopedia	about	sign
tropical	life	science	research	home	journal	menu	home	editorial	board	full	text	article	submission	guideline	subscription	contact	u	related	link	universiti	sains	malaysia	penerbit	universiti	sains	malaysia	scholarone	manuscript	border	solid	0.5px	fff	firefox	3.6	border	solid	0.5px	fff	firefox	3.6	view	content	online	current	issue	early	view	subscribe	receive
journal	biology	home	skip	main	content	advertisement	springer	nature	make	sars	cov	2	covid	19	research	free	view	research	view	late	news	sign	update	search	explore	journal	get	publish	about	bmc	login	menu	explore	journal	get	publish	about	bmc	login	search	bmc	article	search	journal	biology	home	article	search	journal
insight	journal	sage	publication	inc	skip	main	content	login	if	reset	password	since	2017	please	use	forgot	password	link	reset	password	access	sage	online	account	forgot	password	don	account	create	account	technical	support	find	my	rep	log	my	account	log	contact	toggle	navigation	menu	discipline	social	science	amp	humanity	age
regeneration	wiley	online	library	skip	main	content	access	national	chiao	tung	university	access	national	chiao	tung	university	search	within	this	journal	anywhere	search	term	advanced	search	citation	search	search	term	advanced	search	citation	search	login	register	journal	list	menu	journal	browse	all	issue	virtual	issue	article	action	tool	subscribe	journal
npj	system	biology	application	cookie	notice	we	use	cooky	personalise	content	ad	provide	social	medium	feature	analyse	traffic	we	also	share	information	use	site	social	medium	advertising	analytics	partner	accordance	privacy	policy	you	manage	preference	manage	cooky	close	ok	manage	cooky	your	privacy	strictly	necessary	cooky	performance	amp	analytics	cooky
cell	an	open	access	journal	mdpi	journal	information	for	author	for	reviewer	for	editor	for	librarian	for	publisher	for	society	article	processing	charge	open	access	policy	institutional	open	access	program	editorial	process	mdpi	blog	research	publication	ethic	author	service	initiative	sciforum	preprints	scilit	sciprofiles	mdpi	book	encyclopedia	about	sign	in
journal	fungi	an	open	access	journal	mdpi	journal	information	for	author	for	reviewer	for	editor	for	librarian	for	publisher	for	society	article	processing	charge	open	access	policy	institutional	open	access	program	editorial	process	mdpi	blog	research	publication	ethic	author	service	initiative	sciforum	preprints	scilit	sciprofiles	mdpi	book	encyclopedia	about	sign
microbial	cell	log	register	home	advance	publication	special	issue	archive	for	author	submit	presubmission	inquiry	open	access	policy	devresearch	program	editorial	policy	article	type	manuscript	preparation	for	reviewer	about	u	the	journal	the	publisher	editorial	board	archive	policy	newsfeeds	newsletter	contact	feature	article	the	euchromatic	histone	mark	h3k36me3	preserve	heterochromatin
journal	biological	method	have	account	login	register	home	about	about	jbm	editorial	team	editorial	board	information	author	article	processing	charge	login	register	search	current	archive	online	submission	information	about	the	journal	information	author	online	submission	for	reader	for	librarian	journal	content	all	author	title	abstract	index	term	full	text	browse
communication	biology	cookie	notice	we	use	cooky	personalise	content	ad	provide	social	medium	feature	analyse	traffic	we	also	share	information	use	site	social	medium	advertising	analytics	partner	accordance	privacy	policy	you	manage	preference	manage	cooky	close	ok	manage	cooky	your	privacy	strictly	necessary	cooky	performance	amp	analytics	cooky	functional	cooky
method	protocol	an	open	access	journal	mdpi	journal	information	for	author	for	reviewer	for	editor	for	librarian	for	publisher	for	society	article	processing	charge	open	access	policy	institutional	open	access	program	editorial	process	mdpi	blog	research	publication	ethic	author	service	initiative	sciforum	preprints	scilit	sciprofiles	mdpi	book	encyclopedia	about	sign
vision	an	open	access	journal	mdpi	journal	information	for	author	for	reviewer	for	editor	for	librarian	for	publisher	for	society	article	processing	charge	open	access	policy	institutional	open	access	program	editorial	process	mdpi	blog	research	publication	ethic	author	service	initiative	sciforum	preprints	scilit	sciprofiles	mdpi	book	encyclopedia	about	sign	in
plant	diversity	journal	keai	english	home	about	u	mission	objective	management	governance	publishing	team	publishing	team	publishing	service	marketing	support	journal	health	medical	science	advance	biomarker	science	technology	brain	hemorrhage	chronic	disease	translational	medicine	clinical	ehealth	digital	chinese	medicine	engineer	regeneration	food	science	human	wellness	global	health	journal	infectious	disease
bmc	genomics	home	page	skip	main	content	advertisement	springer	nature	make	sars	cov	2	covid	19	research	free	view	research	view	late	news	sign	update	search	explore	journal	get	publish	about	bmc	login	menu	explore	journal	get	publish	about	bmc	login	search	bmc	article	search	bmc	genomics	home	about	article
computational	structural	biotechnology	journal	elsevier	menu	search	search	search	all	webpage	book	journal	10	result	per	page	20	result	per	page	50	result	per	page	100	result	per	page	home	journal	computational	structural	biotechnology	journal	twitter	issn	2001	0370	computational	structural	biotechnology	journal	editor	in	chief	gianni	panagiotou	view	editorial
metabolic	engineering	communication	journal	elsevier	menu	search	search	search	all	webpage	book	journal	10	result	per	page	20	result	per	page	50	result	per	page	100	result	per	page	home	journal	metabolic	engineering	communication	issn	2214	0301	metabolic	engineering	communication	an	official	journal	international	metabolic	engineering	society	editor	in	chief
cell	amp	bioscience	home	page	skip	main	content	advertisement	springer	nature	make	sars	cov	2	covid	19	research	free	view	research	view	late	news	sign	update	search	explore	journal	get	publish	about	bmc	login	menu	explore	journal	get	publish	about	bmc	login	search	bmc	article	search	cell	amp	bioscience	home
journal	nanobiotechnology	home	page	skip	main	content	advertisement	springer	nature	make	sars	cov	2	covid	19	research	free	view	research	view	late	news	sign	update	search	explore	journal	get	publish	about	bmc	login	menu	explore	journal	get	publish	about	bmc	login	search	bmc	article	search	journal	nanobiotechnology	home	about	article
frontier	bioengineering	biotechnology	in	today	world	enhancement	communication	multidisciplinary	expert	together	promotion	joint	project	close	collaboration	among	scientist	engineer	industry	people	regulatory	agency	physician	absolute	requirement	success	attempt	develop	clinically	apply	new	biological	therapy	innovative	device	involve	collective	use	biomaterials	cell	and	or	bioactive	molecule	frontier	bioengineering	biotechnology	aspires	forum
regenerative	biomaterials	oxford	academic	skip	main	content	search	menu	account	menu	menu	national	chiao	tung	university	library	national	chiao	tung	university	library	sign	in	register	navbar	search	filter	all	regenerative	biomaterials	all	journal	mobile	microsite	search	term	search	sign	in	national	chiao	tung	university	library	national	chiao	tung	university	library
microbial	biotechnology	wiley	online	library	skip	main	content	access	national	chiao	tung	university	access	national	chiao	tung	university	search	within	this	journal	sfam	journal	wiley	online	library	search	term	advanced	search	citation	search	search	term	advanced	search	citation	search	search	term	advanced	search	citation	search	login	register	journal	journal	apply
bmc	biotechnology	home	page	skip	main	content	advertisement	springer	nature	make	sars	cov	2	covid	19	research	free	view	research	view	late	news	sign	update	search	explore	journal	get	publish	about	bmc	login	menu	explore	journal	get	publish	about	bmc	login	search	bmc	article	search	bmc	biotechnology	home	about	article
synthetic	system	biotechnology	journal	keai	english	home	about	u	mission	objective	management	governance	publishing	team	publishing	team	publishing	service	marketing	support	journal	health	medical	science	advance	biomarker	science	technology	brain	hemorrhage	chronic	disease	translational	medicine	clinical	ehealth	digital	chinese	medicine	engineer	regeneration	food	science	human	wellness	global	health	journal	infectious
sciencedirect	science	direct	journal	amp	book	sciencedirect	help	there	problem	provide	content	request	please	contact	u	via	support	center	information	provide	detail	reference	number	571339feabd6f095	ip	address	140.113.207.50	timestamp	2020	03	09	07	54	12	utc	access	deny	this	website	use	security	service	protect	online	attack	ray	id	571339feabd6f095	timestamp
npj	microgravity	cookie	notice	we	use	cooky	personalise	content	ad	provide	social	medium	feature	analyse	traffic	we	also	share	information	use	site	social	medium	advertising	analytics	partner	accordance	privacy	policy	you	manage	preference	manage	cooky	close	ok	manage	cooky	your	privacy	strictly	necessary	cooky	performance	amp	analytics	cooky	functional	cooky
amb	express	home	page	skip	main	content	advertisement	springer	nature	make	sars	cov	2	covid	19	research	free	view	research	view	late	news	sign	update	search	get	publish	explore	journal	book	about	login	menu	get	publish	explore	journal	book	about	login	search	springeropen	article	search	amb	express	about	article	submission
international	journal	biomaterials	hindawi	journal	publish	u	publishing	partnership	about	u	blog	international	journal	biomaterials	journal	menu	journal	overview	for	author	for	reviewer	for	editor	table	content	special	issue	submit	journal	metric	acceptance	rate	15	submission	final	decision	63	day	acceptance	publication	50	day	citescore	2.410	impact	factor	apc	950
home	ftb	journal	home	current	issue	previous	issue	for	author	general	info	author	editorial	process	copyright	submit	article	manuscript	organization	table	figure	guideline	nomenclature	si	guideline	reference	guideline	submission	checklist	authorship	declaration	conflict	interest	proceed	online	submission	useful	info	online	submission	for	reviewer	general	remark	receive	manuscript	write	report	conflict
journal	genetic	engineering	biotechnology	home	skip	main	content	advertisement	springer	nature	make	sars	cov	2	covid	19	research	free	view	research	view	late	news	sign	update	search	get	publish	explore	journal	book	about	login	menu	get	publish	explore	journal	book	about	login	search	springeropen	article	search	journal	genetic	engineering	biotechnology
bioengineered	vol	11	no	1	access	provide	national	chiao	tung	university	log	register	cart	search	this	journal	anywhere	advanced	search	2018	impact	factor	1.544	bioengineered	2018	impact	factor	1.544	an	open	access	journal	submit	article	new	content	alert	r	citation	search	citation	search	current	issue	browse	list	issue	explore	this
bioinorganic	chemistry	application	hindawi	journal	publish	u	publishing	partnership	about	u	blog	bioinorganic	chemistry	application	journal	menu	journal	overview	for	author	for	reviewer	for	editor	table	content	special	issue	submit	journal	metric	acceptance	rate	submission	final	decision	acceptance	publication	citescore	2.050	impact	factor	2.583	apc	1350	submit	recently	publish	impact
apply	bionics	biomechanics	hindawi	journal	publish	u	publishing	partnership	about	u	blog	apply	bionics	biomechanics	journal	menu	journal	overview	for	author	for	reviewer	for	editor	table	content	special	issue	submit	journal	metric	acceptance	rate	38	submission	final	decision	115	day	acceptance	publication	28	day	citescore	1.540	impact	factor	1.525	apc
1	fe80	0	0	0	e61f	13ff	fe2c	96d0	eno1	2	web	01.dg.safaribooks.com	request	web	01.dg.safaribooks.com	10.248.254.193	journal	integrative	bioinformatics	degruyter.com	us	cooky	store	information	enables	u	optimize	website	make	browsing	comfortable	to	learn	use	cooky	please	read	privacy	policy	ok	jump	content	jump	main	navigation	language	language	deutsch	user
biomed	research	international	hindawi	journal	publish	u	publishing	partnership	about	u	blog	biomed	research	international	journal	menu	journal	overview	for	author	for	reviewer	for	editor	table	content	special	issue	submit	journal	metric	acceptance	rate	31	submission	final	decision	84	day	acceptance	publication	50	day	citescore	2.410	impact	factor	2.197	apc
fungal	biology	biotechnology	home	page	skip	main	content	advertisement	springer	nature	make	sars	cov	2	covid	19	research	free	view	research	view	late	news	sign	update	search	explore	journal	get	publish	about	bmc	login	menu	explore	journal	get	publish	about	bmc	login	search	bmc	article	search	fungal	biology	biotechnology	home
nano	convergence	home	page	skip	main	content	advertisement	springer	nature	make	sars	cov	2	covid	19	research	free	view	research	view	late	news	sign	update	search	get	publish	explore	journal	book	about	login	menu	get	publish	explore	journal	book	about	login	search	springeropen	article	search	nano	convergence	about	article	submission
apl	bioengineering	this	website	us	cooky	ensure	best	user	experience	learn	get	menu	sign	in	access	provide	national	chiao	tung	university	sign	in	register	enter	word	phrase	doi	isbn	author	keywords	etc	search	citation	search	search	citation	search	advanced	search	search	this	publication	anywhere	this	publisher	society	this	publication	this
bioengineering	amp	translational	medicine	wiley	online	library	skip	main	content	access	national	chiao	tung	university	access	national	chiao	tung	university	search	within	this	journal	anywhere	search	term	advanced	search	citation	search	search	term	advanced	search	citation	search	login	register	journal	journal	advanced	manufacturing	processing	bioengineering	amp	translational	medicine	aiche	journal
chiropractic	amp	manual	therapy	home	page	skip	main	content	advertisement	springer	nature	make	sars	cov	2	covid	19	research	free	view	research	view	late	news	sign	update	search	explore	journal	get	publish	about	bmc	login	menu	explore	journal	get	publish	about	bmc	login	search	bmc	article	search	chiropractic	amp	manual
chiropractic	amp	manual	therapy	home	page	skip	main	content	advertisement	springer	nature	make	sars	cov	2	covid	19	research	free	view	research	view	late	news	sign	update	search	explore	journal	get	publish	about	bmc	login	menu	explore	journal	get	publish	about	bmc	login	search	bmc	article	search	chiropractic	amp	manual
gigascience	oxford	academic	skip	main	content	search	menu	account	menu	menu	national	chiao	tung	university	library	national	chiao	tung	university	library	sign	in	register	navbar	search	filter	all	gigascience	all	journal	mobile	microsite	search	term	search	sign	in	national	chiao	tung	university	library	national	chiao	tung	university	library	register	article
database	oxford	academic	skip	main	content	search	menu	account	menu	menu	national	chiao	tung	university	library	national	chiao	tung	university	library	sign	in	register	navbar	search	filter	all	database	all	journal	mobile	microsite	search	term	search	sign	in	national	chiao	tung	university	library	national	chiao	tung	university	library	register	volume
neuroimage	clinical	journal	elsevier	menu	search	search	search	all	webpage	book	journal	10	result	per	page	20	result	per	page	50	result	per	page	100	result	per	page	home	journal	neuroimage	clinical	facebook	twitter	issn	2213	1582	neuroimage	clinical	editor	in	chief	h.r	siebner	view	editorial	board	citescore	4.45	citescore
population	health	metric	home	page	skip	main	content	advertisement	springer	nature	make	sars	cov	2	covid	19	research	free	view	research	view	late	news	sign	update	search	explore	journal	get	publish	about	bmc	login	menu	explore	journal	get	publish	about	bmc	login	search	bmc	article	search	population	health	metric	home
bmc	bioinformatics	home	page	skip	main	content	advertisement	springer	nature	make	sars	cov	2	covid	19	research	free	view	research	view	late	news	sign	update	search	explore	journal	get	publish	about	bmc	login	menu	explore	journal	get	publish	about	bmc	login	search	bmc	article	search	bmc	bioinformatics	home	about	article
health	quality	life	outcome	home	page	skip	main	content	advertisement	springer	nature	make	sars	cov	2	covid	19	research	free	view	research	view	late	news	sign	update	search	explore	journal	get	publish	about	bmc	login	menu	explore	journal	get	publish	about	bmc	login	search	bmc	article	search	health	quality	life
international	journal	health	geographics	home	page	skip	main	content	advertisement	springer	nature	make	sars	cov	2	covid	19	research	free	view	research	view	late	news	sign	update	search	explore	journal	get	publish	about	bmc	login	menu	explore	journal	get	publish	about	bmc	login	search	bmc	article	search	international	journal	health
journal	biomedical	semantics	home	page	skip	main	content	advertisement	springer	nature	make	sars	cov	2	covid	19	research	free	view	research	view	late	news	sign	update	search	explore	journal	get	publish	about	bmc	login	menu	explore	journal	get	publish	about	bmc	login	search	bmc	article	search	journal	biomedical	semantics	home
journal	pathology	informatics	free	full	text	article	journal	pathology	informatics	this	website	us	cooky	by	continue	use	website	give	consent	cooky	use	for	information	cooky	disable	visit	privacy	cookie	policy	agree	amp	proceed	contact	u	home	login	user	online	848	issn	print	2229	5089	online	2153	3539	submit	manuscript	journal
bmc	medical	informatics	decision	make	home	page	skip	main	content	advertisement	springer	nature	make	sars	cov	2	covid	19	research	free	view	research	view	late	news	sign	update	search	explore	journal	get	publish	about	bmc	login	menu	explore	journal	get	publish	about	bmc	login	search	bmc	article	search	bmc	medical
biodata	mining	home	page	skip	main	content	advertisement	springer	nature	make	sars	cov	2	covid	19	research	free	view	research	view	late	news	sign	update	search	explore	journal	get	publish	about	bmc	login	menu	explore	journal	get	publish	about	bmc	login	search	bmc	article	search	biodata	mining	home	about	article
brain	informatics	home	skip	main	content	advertisement	springer	nature	make	sars	cov	2	covid	19	research	free	view	research	view	late	news	sign	update	search	get	publish	explore	journal	book	about	login	menu	get	publish	explore	journal	book	about	login	search	springeropen	article	search	brain	informatics	about	article	submission	guideline
ieee	website	place	cooky	device	give	best	user	experience	by	use	website	agree	placement	cooky	to	learn	read	privacy	policy	accept	amp	close	skip	main	content	ieee.org	ieee	xplore	digital	library	ieee	sa	ieee	spectrum	more	site	cart	create	account	personal	sign	in	personal	sign	in	for	ieee	continue	send
theoretical	biology	medical	model	home	page	skip	main	content	advertisement	springer	nature	make	sars	cov	2	covid	19	research	free	view	research	view	late	news	sign	update	search	explore	journal	get	publish	about	bmc	login	menu	explore	journal	get	publish	about	bmc	login	search	bmc	article	search	theoretical	biology	medical
journal	primary	care	amp	community	health	sage	journal	skip	main	content	cooky	notification	this	site	us	cooky	by	continue	browse	site	agree	use	cooky	find	menu	search	browse	resource	author	librarian	editor	society	advanced	search	in	this	journal	journal	home	browse	journal	all	article	onlinefirst	browse	year	accepted	manuscript	special
source	code	biology	medicine	home	page	skip	main	content	advertisement	springer	nature	make	sars	cov	2	covid	19	research	free	view	research	view	late	news	sign	update	search	explore	journal	get	publish	about	bmc	login	menu	explore	journal	get	publish	about	bmc	login	search	bmc	article	search	source	code	biology
computational	mathematical	method	medicine	hindawi	journal	publish	u	publishing	partnership	about	u	blog	computational	mathematical	method	medicine	journal	menu	journal	overview	for	author	for	reviewer	for	editor	table	content	special	issue	submit	journal	metric	acceptance	rate	30	submission	final	decision	80	day	acceptance	publication	45	day	citescore	1.840	impact	factor
computational	intelligence	neuroscience	hindawi	journal	publish	u	publishing	partnership	about	u	blog	computational	intelligence	neuroscience	journal	menu	journal	overview	for	author	for	reviewer	for	editor	table	content	special	issue	submit	journal	metric	acceptance	rate	27	submission	final	decision	84	day	acceptance	publication	36	day	citescore	2.270	impact	factor	2.154	apc
data	brief	journal	elsevier	menu	search	search	search	all	webpage	book	journal	10	result	per	page	20	result	per	page	50	result	per	page	100	result	per	page	home	journal	data	brief	issn	2352	3409	data	brief	editor	in	chief	hao	ran	wang	ganhui	lan	view	editorial	board	citescore	0.93
biomedical	informatics	insight	sage	journal	skip	main	content	cooky	notification	this	site	us	cooky	by	continue	browse	site	agree	use	cooky	find	menu	search	browse	resource	author	librarian	editor	society	advanced	search	in	this	journal	journal	home	browse	journal	all	issue	onlinefirst	stay	connect	feedback	contact	sage	advanced	search	search
ijmr	interactive	journal	medical	research	jmir	publication	menu	search	user	sign	in	sign	up	follow	u	twitter	home	browse	journal	current	issue	upcoming	issue	browse	by	year	browse	year	select	2012	2013	2014	2015	2016	2017	2018	2019	2020	submit	browse	issue	browse	author	browse	theme	other	journal	journal	medical
jrp	jmir	research	protocol	jmir	publication	menu	search	user	sign	in	sign	up	follow	u	twitter	home	browse	journal	current	issue	upcoming	issue	browse	by	year	browse	year	select	2012	2013	2014	2015	2016	2017	2018	2019	2020	submit	browse	issue	browse	author	browse	theme	other	journal	journal	medical	internet
international	journal	telerehabilitation	international	journal	telerehabilitation	journal	help	user	login	language	select	language	english	espa	ol	espa	a	portugu	s	brasil	journal	content	search	search	scope	all	author	title	abstract	index	term	full	text	browse	by	issue	by	author	by	title	information	for	reader	for	author	for	librarian	notification	view
digital	health	sage	journal	skip	main	content	cooky	notification	this	site	us	cooky	by	continue	browse	site	agree	use	cooky	find	menu	search	browse	resource	author	librarian	editor	society	advanced	search	in	this	journal	journal	home	browse	journal	all	article	browse	year	onlinefirst	accepted	manuscript	special	collection	index	journal	info
advance	simulation	home	page	skip	main	content	advertisement	springer	nature	make	sars	cov	2	covid	19	research	free	view	research	view	late	news	sign	update	search	explore	journal	get	publish	about	bmc	login	menu	explore	journal	get	publish	about	bmc	login	search	bmc	article	search	advance	simulation	home	about	article
jmi	jmir	medical	informatics	jmir	publication	menu	search	user	sign	in	sign	up	follow	u	twitter	home	browse	journal	current	issue	upcoming	issue	browse	by	year	browse	year	select	2013	2014	2015	2016	2017	2018	2019	2020	submit	browse	issue	browse	author	browse	theme	other	journal	journal	medical	internet	research
egems	generate	evidence	amp	method	improve	patient	outcome	home	about	about	journal	editorial	policy	submission	contact	content	article	issue	archive	special	collection	ahrq	special	collection	hcsrn	special	collection	health	datapalooza	2017	well	decision	together	high	value	healthcare	all	collection	research	integrity	log	log	do	n	t	account	register	here	log
npj	digital	medicine	cookie	notice	we	use	cooky	personalise	content	ad	provide	social	medium	feature	analyse	traffic	we	also	share	information	use	site	social	medium	advertising	analytics	partner	accordance	privacy	policy	you	manage	preference	manage	cooky	close	ok	manage	cooky	your	privacy	strictly	necessary	cooky	performance	amp	analytics	cooky	functional
jamia	open	oxford	academic	skip	main	content	search	menu	account	menu	menu	national	chiao	tung	university	library	national	chiao	tung	university	library	sign	in	register	navbar	search	filter	all	jamia	open	all	amia	journal	all	journal	mobile	microsite	search	term	search	sign	in	national	chiao	tung	university	library	national	chiao
forensic	science	research	vol	4	no	4	access	provide	national	chiao	tung	university	log	register	cart	search	this	journal	anywhere	advanced	search	forensic	science	research	an	open	access	journal	submit	article	new	content	alert	r	citation	search	citation	search	current	issue	browse	list	issue	explore	this	journal	aim	scope	instruction
journal	extracellular	vesicle	vol	9	no	1	access	provide	national	chiao	tung	university	log	register	cart	search	this	journal	anywhere	advanced	search	2018	impact	factor	11.000	journal	extracellular	vesicle	2018	impact	factor	11.000	an	open	access	journal	submit	article	new	content	alert	r	citation	search	citation	search	current	issue	browse
cell	discovery	cookie	notice	we	use	cooky	personalise	content	ad	provide	social	medium	feature	analyse	traffic	we	also	share	information	use	site	social	medium	advertising	analytics	partner	accordance	privacy	policy	you	manage	preference	manage	cooky	close	ok	manage	cooky	your	privacy	strictly	necessary	cooky	performance	amp	analytics	cooky	functional	cooky
cell	death	amp	disease	cookie	notice	we	use	cooky	personalise	content	ad	provide	social	medium	feature	analyse	traffic	we	also	share	information	use	site	social	medium	advertising	analytics	partner	accordance	privacy	policy	you	manage	preference	manage	cooky	close	ok	manage	cooky	your	privacy	strictly	necessary	cooky	performance	amp	analytics	cooky
protein	amp	cell	home	cookie	notice	we	use	cooky	personalise	content	ad	provide	social	medium	feature	analyse	traffic	we	also	share	information	use	site	social	medium	advertising	analytics	partner	accordance	privacy	policy	you	manage	preference	cookie	setting	close	ok	manage	cooky	your	privacy	strictly	necessary	cooky	performance	amp	analytics	cooky
cell	adhesion	amp	migration	vol	14	no	1	load	contrib	a11y	accessibility	menu.js	access	provide	national	chiao	tung	university	log	register	cart	search	this	journal	anywhere	advanced	search	2018	impact	factor	3.296	cell	adhesion	amp	migration	2018	impact	factor	3.296	an	open	access	journal	submit	article	new	content	alert	r
bmc	molecular	cell	biology	home	page	skip	main	content	advertisement	springer	nature	make	sars	cov	2	covid	19	research	free	view	research	view	late	news	sign	update	search	explore	journal	get	publish	about	bmc	login	menu	explore	journal	get	publish	about	bmc	login	search	bmc	article	search	bmc	molecular	cell
oxidative	medicine	cellular	longevity	hindawi	journal	publish	u	publishing	partnership	about	u	blog	oxidative	medicine	cellular	longevity	journal	menu	journal	overview	for	author	for	reviewer	for	editor	table	content	special	issue	submit	journal	metric	acceptance	rate	48	submission	final	decision	76	day	acceptance	publication	37	day	citescore	4.520	impact	factor
stem	cell	clone	advance	application	dove	press	journal	why	publish	with	u	author	guideline	peer	review	guideline	open	outlook	blog	reprint	submit	manuscript	menu	about	contact	sustainability	press	center	testimonial	blog	favor	author	program	permission	pre	submission	reprint	login	open	access	scientific	medical	research	advanced	search	home	journal	why	publish
international	journal	cell	biology	hindawi	journal	publish	u	publishing	partnership	about	u	blog	international	journal	cell	biology	journal	menu	journal	overview	for	author	for	reviewer	for	editor	table	content	special	issue	submit	journal	metric	acceptance	rate	14	submission	final	decision	52	day	acceptance	publication	139	day	citescore	4.430	impact	factor
cellular	amp	molecular	biology	letter	home	skip	main	content	advertisement	springer	nature	make	sars	cov	2	covid	19	research	free	view	research	view	late	news	sign	update	search	explore	journal	get	publish	about	bmc	login	menu	explore	journal	get	publish	about	bmc	login	search	bmc	article	search	cellular	amp	molecular
cilium	home	page	skip	main	content	advertisement	springer	nature	make	sars	cov	2	covid	19	research	free	view	research	view	late	news	sign	update	search	explore	journal	get	publish	about	bmc	login	menu	explore	journal	get	publish	about	bmc	login	search	bmc	article	search	cilium	home	about	article	submission	guideline
proteome	science	home	page	skip	main	content	advertisement	springer	nature	make	sars	cov	2	covid	19	research	free	view	research	view	late	news	sign	update	search	explore	journal	get	publish	about	bmc	login	menu	explore	journal	get	publish	about	bmc	login	search	bmc	article	search	proteome	science	home	about	article
cytojournal	home	skip	content	news	peer	review	policy	oa	steward	corner	reviewer	corner	cytoj	oa	scholar	cytojournal	advocacy	cytojournal	monograph	register	home	browse	article	about	u	editorial	board	for	author	for	reviewer	contact	u	menu	home	browse	article	about	u	editorial	board	for	author	for	reviewer	contact	u	cytojournal	gateway
journal	cytology	joc	free	full	text	article	j	cytol	this	website	us	cooky	by	continue	use	website	give	consent	cooky	use	for	information	cooky	disable	visit	privacy	cookie	policy	agree	amp	proceed	home	about	u	ahead	print	instruction	submission	subscribe	advertise	contact	e	alert	login	user	online	630	highlight	current
bmc	molecular	cell	biology	home	page	skip	main	content	advertisement	springer	nature	make	sars	cov	2	covid	19	research	free	view	research	view	late	news	sign	update	search	explore	journal	get	publish	about	bmc	login	menu	explore	journal	get	publish	about	bmc	login	search	bmc	article	search	bmc	molecular	cell
bmc	oral	health	home	page	skip	main	content	advertisement	springer	nature	make	sars	cov	2	covid	19	research	free	view	research	view	late	news	sign	update	search	explore	journal	get	publish	about	bmc	login	menu	explore	journal	get	publish	about	bmc	login	search	bmc	article	search	bmc	oral	health	home
progress	orthodontics	home	page	skip	main	content	advertisement	springer	nature	make	sars	cov	2	covid	19	research	free	view	research	view	late	news	sign	update	search	get	publish	explore	journal	book	about	login	menu	get	publish	explore	journal	book	about	login	search	springeropen	article	search	progress	orthodontics	about	article	submission
journal	apply	oral	science	home	page	r	update	february	04	2020	portugu	s	espa	ol	journal	editorial	board	instruction	author	subscription	metric	scielo	scimago	google	scholar	2019	h5	index	28	h5	median	34	detail	search	all	index	title	author	subject	this	journal	all	collection	publication	faculdade	de	odontologia	de	bauru
clinical	cosmetic	investigational	dentistry	dove	press	journal	why	publish	with	u	author	guideline	peer	review	guideline	open	outlook	blog	reprint	submit	manuscript	menu	about	contact	sustainability	press	center	testimonial	blog	favor	author	program	permission	pre	submission	reprint	login	open	access	scientific	medical	research	advanced	search	home	journal	why	publish	u
international	journal	dentistry	hindawi	journal	publish	u	publishing	partnership	about	u	blog	international	journal	dentistry	journal	menu	journal	overview	for	author	for	reviewer	for	editor	table	content	special	issue	submit	journal	metric	acceptance	rate	24	submission	final	decision	87	day	acceptance	publication	32	day	citescore	1.790	impact	factor	apc	1350
dental	research	journal	free	full	text	article	dental	research	journal	this	website	us	cooky	by	continue	use	website	give	consent	cooky	use	for	information	cooky	disable	visit	privacy	cookie	policy	agree	amp	proceed	home	about	u	editorial	board	ahead	print	current	issue	search	archive	submit	article	instruction	subscribe	contact	login
contemporary	clinical	dentistry	free	full	text	article	contemp	clin	dent	this	website	us	cooky	by	continue	use	website	give	consent	cooky	use	for	information	cooky	disable	visit	privacy	cookie	policy	agree	amp	proceed	home	about	u	editorial	board	search	ahead	print	current	issue	archive	advertise	instruction	online	submission	contact	u
clinical	experimental	dental	research	wiley	online	library	skip	main	content	access	national	chiao	tung	university	access	national	chiao	tung	university	search	within	this	journal	anywhere	search	term	advanced	search	citation	search	search	term	advanced	search	citation	search	login	register	journal	list	menu	journal	about	overview	contact	editorial	board	permission	contribute
case	report	dentistry	hindawi	journal	publish	u	publishing	partnership	about	u	blog	case	report	dentistry	journal	menu	journal	overview	for	author	for	reviewer	for	editor	table	content	submit	journal	metric	acceptance	rate	24	submission	final	decision	68	day	acceptance	publication	37	day	citescore	0.490	impact	factor	apc	650	submit	recently
home	journal	dental	research	dental	clinic	dental	prospect	home	about	submission	guideline	peer	review	for	reviewer	archive	create	account	login	please	n	t	use	dangerous	character	author	title	abstract	keywords	first	name	last	name	search	issn	2008	210x	eissn	2008	2118	autumn	2019	vol	13	no	4	journal	dental	research
rde	restorative	dentistry	amp	endodontics	about	view	full	text	for	contributor	search	aim	scope	editorial	board	journal	information	copyright	open	access	forthcoming	article	current	issue	archive	rde	rde	rde	rde	author	s	guide	publication	ethic	amp	malpractice	statement	conflict	interest	form	e	submission	review	contact	u	full	text	search	research
journal	orthodontic	science	free	full	text	article	saudi	orthod	j	this	website	us	cooky	by	continue	use	website	give	consent	cooky	use	for	information	cooky	disable	visit	privacy	cookie	policy	agree	amp	proceed	user	online	411	home	about	u	editorial	board	search	browse	article	submit	article	instruction	subscribe	contact	login
stanbul	niversitesi	tarihten	gelece	e	bilim	k	pr	s	1453
bdj	open	cookie	notice	we	use	cooky	personalise	content	ad	provide	social	medium	feature	analyse	traffic	we	also	share	information	use	site	social	medium	advertising	analytics	partner	accordance	privacy	policy	you	manage	preference	manage	cooky	close	ok	manage	cooky	your	privacy	strictly	necessary	cooky	performance	amp	analytics	cooky	functional	cooky
international	journal	implant	dentistry	home	page	skip	main	content	advertisement	springer	nature	make	sars	cov	2	covid	19	research	free	view	research	view	late	news	sign	update	search	get	publish	explore	journal	book	about	login	menu	get	publish	explore	journal	book	about	login	search	springeropen	article	search	international	journal	implant
maxillofacial	plastic	reconstructive	surgery	home	page	skip	main	content	advertisement	springer	nature	make	sars	cov	2	covid	19	research	free	view	research	view	late	news	sign	update	search	get	publish	explore	journal	book	about	login	menu	get	publish	explore	journal	book	about	login	search	springeropen	article	search	maxillofacial	plastic	reconstructive
biomaterial	investigation	dentistry	vol	7	no	1	access	provide	national	chiao	tung	university	log	register	cart	search	this	journal	anywhere	advanced	search	biomaterial	investigation	dentistry	an	open	access	journal	include	pubmedcentral	indexed	directory	open	access	journal	doaj	journal	publishes	high	quality	dental	research	area	oral	biomaterials	science	the	scope	journal
dermatology	therapy	home	cookie	notice	we	use	cooky	personalise	content	ad	provide	social	medium	feature	analyse	traffic	we	also	share	information	use	site	social	medium	advertising	analytics	partner	accordance	privacy	policy	you	manage	preference	cookie	setting	close	ok	manage	cooky	your	privacy	strictly	necessary	cooky	performance	amp	analytics	cooky	functional
clinical	cosmetic	investigational	dermatology	dove	press	journal	why	publish	with	u	author	guideline	peer	review	guideline	open	outlook	blog	reprint	submit	manuscript	menu	about	contact	sustainability	press	center	testimonial	blog	favor	author	program	permission	pre	submission	reprint	login	open	access	scientific	medical	research	advanced	search	home	journal	why	publish	u
bmc	dermatology	home	page	skip	main	content	advertisement	springer	nature	make	sars	cov	2	covid	19	research	free	view	research	view	late	news	sign	update	search	explore	journal	get	publish	about	bmc	login	menu	explore	journal	get	publish	about	bmc	login	search	bmc	article	search	bmc	dermatology	home	about	article
kidney	blood	pressure	research	home	karger	publisher	this	website	us	cooky	ensure	get	best	experience	website	by	use	website	agree	karger	cookie	policy	more	info	get	title	title	mr	m	dr	professor	first	name	last	name	company	institution	e	mail	message	indicates	require	field	this	site	protect	recaptcha	google	privacy
404	not	found	not	found	the	request	url	found	server
case	report	dermatology	home	karger	publisher	this	website	us	cooky	ensure	get	best	experience	website	by	use	website	agree	karger	cookie	policy	more	info	get	title	title	mr	m	dr	professor	first	name	last	name	company	institution	e	mail	message	indicates	require	field	this	site	protect	recaptcha	google	privacy	policy
jaad	case	report	journal	elsevier	menu	search	search	search	all	webpage	book	journal	10	result	per	page	20	result	per	page	50	result	per	page	100	result	per	page	home	journal	jaad	case	report	twitter	issn	2352	5126	jaad	case	report	editor	brett	sloan	md	view	editorial	board	citescore	0.93
dermatology	research	practice	hindawi	journal	publish	u	publishing	partnership	about	u	blog	dermatology	research	practice	journal	menu	journal	overview	for	author	for	reviewer	for	editor	table	content	special	issue	submit	journal	metric	acceptance	rate	50	submission	final	decision	70	day	acceptance	publication	27	day	citescore	1.920	impact	factor	apc	950
case	report	dermatological	medicine	hindawi	journal	publish	u	publishing	partnership	about	u	blog	case	report	dermatological	medicine	journal	menu	journal	overview	for	author	for	reviewer	for	editor	table	content	submit	journal	metric	acceptance	rate	29	submission	final	decision	66	day	acceptance	publication	53	day	citescore	impact	factor	apc	650	submit
scar	burn	amp	heal	sage	journal	skip	main	content	cooky	notification	this	site	us	cooky	by	continue	browse	site	agree	use	cooky	find	menu	search	browse	resource	author	librarian	editor	society	advanced	search	in	this	journal	journal	home	browse	journal	all	article	browse	year	onlinefirst	accepted	manuscript	journal	info	journal
dermatopathology	home	karger	publisher	this	website	us	cooky	ensure	get	best	experience	website	by	use	website	agree	karger	cookie	policy	more	info	get	title	title	mr	m	dr	professor	first	name	last	name	company	institution	e	mail	message	indicates	require	field	this	site	protect	recaptcha	google	privacy	policy	term	service
home	haematologica	skip	main	content	search	keyword	advanced	search	home	current	issue	ahead	of	print	archive	submit	manuscript	author	guideline	reviewer	guideline	submit	manuscript	track	manuscript	about	u	about	haematologica	editorial	board	our	policy	more	advertising	right	amp	permission	alert	feedback	contact	current	issue	march	1	2020	105	3	table
journal	hematology	amp	oncology	home	page	skip	main	content	advertisement	springer	nature	make	sars	cov	2	covid	19	research	free	view	research	view	late	news	sign	update	search	explore	journal	get	publish	about	bmc	login	menu	explore	journal	get	publish	about	bmc	login	search	bmc	article	search	journal	hematology	amp
experimental	hematology	amp	oncology	home	page	skip	main	content	advertisement	springer	nature	make	sars	cov	2	covid	19	research	free	view	research	view	late	news	sign	update	search	explore	journal	get	publish	about	bmc	login	menu	explore	journal	get	publish	about	bmc	login	search	bmc	article	search	experimental	hematology	amp
thrombosis	journal	home	page	skip	main	content	advertisement	springer	nature	make	sars	cov	2	covid	19	research	free	view	research	view	late	news	sign	update	search	explore	journal	get	publish	about	bmc	login	menu	explore	journal	get	publish	about	bmc	login	search	bmc	article	search	thrombosis	journal	home	about	article
journal	blood	medicine	dove	press	open	access	publisher	journal	why	publish	with	u	author	guideline	peer	review	guideline	open	outlook	blog	reprint	submit	manuscript	menu	about	contact	sustainability	press	center	testimonial	blog	favor	author	program	permission	pre	submission	reprint	login	open	access	scientific	medical	research	advanced	search	home	journal	why
anemia	hindawi	journal	publish	u	publishing	partnership	about	u	blog	anemia	journal	menu	journal	overview	for	author	for	reviewer	for	editor	table	content	special	issue	submit	journal	metric	acceptance	rate	submission	final	decision	acceptance	publication	citescore	2.080	impact	factor	apc	950	submit	recently	publish	determinant	anemia	among	hiv	positive	child
mediterranean	journal	hematology	infectious	disease	register	login	quick	jump	page	content	main	navigation	main	content	sidebar	toggle	navigation	home	about	journal	current	archive	announcement	contact	search	eissn	2035	3006	editor	in	chief	giuseppe	leone	italy	the	journal	publishes	original	article	topical	review	concern	clinical	hematology	infectious	disease	a	particular	attention
advance	hematology	hindawi	journal	publish	u	publishing	partnership	about	u	blog	advance	hematology	journal	menu	journal	overview	for	author	for	reviewer	for	editor	table	content	special	issue	submit	journal	metric	acceptance	rate	25	submission	final	decision	87	day	acceptance	publication	61	day	citescore	1.820	impact	factor	apc	750	submit	recently
404	not	found	not	found	the	request	url	found	server
insight	journal	sage	publication	inc	skip	main	content	login	if	reset	password	since	2017	please	use	forgot	password	link	reset	password	access	sage	online	account	forgot	password	don	account	create	account	technical	support	find	my	rep	log	my	account	log	contact	toggle	navigation	menu	discipline	social	science	amp	humanity	age
international	journal	hematologic	oncology	we	use	cooky	improve	experience	by	continue	browse	site	accept	cookie	policy	login	account	email	password	forgot	password	keep	log	new	user	institutional	login	change	password	old	password	new	password	password	change	successfully	your	password	change	create	new	account	email	return	user	ca	n	t	sign
blood	lymphatic	cancer	target	therapy	dove	press	journal	why	publish	with	u	author	guideline	peer	review	guideline	open	outlook	blog	reprint	submit	manuscript	menu	about	contact	sustainability	press	center	testimonial	blog	favor	author	program	permission	pre	submission	reprint	login	open	access	scientific	medical	research	advanced	search	home	journal	why	publish
therapeutic	advance	hematology	sage	journal	skip	main	content	cooky	notification	this	site	us	cooky	by	continue	browse	site	agree	use	cooky	find	menu	search	browse	resource	author	librarian	editor	society	advanced	search	in	this	journal	journal	home	browse	journal	all	article	onlinefirst	browse	year	special	collection	index	accepted	manuscript	journal
case	report	hematology	hindawi	journal	publish	u	publishing	partnership	about	u	blog	case	report	hematology	journal	menu	journal	overview	for	author	for	reviewer	for	editor	table	content	submit	journal	metric	acceptance	rate	43	submission	final	decision	73	day	acceptance	publication	23	day	citescore	impact	factor	apc	650	submit	recently	publish
hematology	transfusion	cell	therapy	journal	elsevier	menu	search	search	search	all	webpage	book	journal	10	result	per	page	20	result	per	page	50	result	per	page	100	result	per	page	home	journal	hematology	transfusion	cell	therapy	issn	2531	1379	hematology	transfusion	cell	therapy	editor	in	chief	fernando	ferreira	costa	md
research	practice	thrombosis	haemostasis	wiley	online	library	skip	main	content	access	national	chiao	tung	university	access	national	chiao	tung	university	search	within	this	journal	anywhere	search	term	advanced	search	citation	search	search	term	advanced	search	citation	search	login	register	journal	list	menu	journal	about	overview	society	information	contact	editorial	board
hemasphere	advertisement	log	your	account	temporarily	lock	your	account	temporarily	lock	due	incorrect	sign	attempt	automatically	unlocked	30	min	for	immediate	assistance	contact	customer	service	31	0	70	3020	099	info	ehaweb.org	invalid	username	password	try	register	account	default	message	login	no	user	account	register	free	register	free	lippincott	journal
journal	cardiovascular	magnetic	resonance	home	page	skip	main	content	advertisement	springer	nature	make	sars	cov	2	covid	19	research	free	view	research	view	late	news	sign	update	search	explore	journal	get	publish	about	bmc	login	menu	explore	journal	get	publish	about	bmc	login	search	bmc	article	search	journal	cardiovascular	magnetic
journal	american	heart	association	aha	asa	journal	advertisement	science	volunteer	warn	sign	search	search	advanced	search	donate	hello	guest	my	alert	sign	in	join	login	account	email	password	forgot	password	keep	log	submit	article	search	search	skip	main	navigation	close	drawer	menu	open	drawer	menu	home	aha	journal	aha	journal
cardiovascular	diabetology	home	page	skip	main	content	advertisement	springer	nature	make	sars	cov	2	covid	19	research	free	view	research	view	late	news	sign	update	search	explore	journal	get	publish	about	bmc	login	menu	explore	journal	get	publish	about	bmc	login	search	bmc	article	search	cardiovascular	diabetology	home	about	article
vascular	health	risk	management	dove	press	journal	why	publish	with	u	author	guideline	peer	review	guideline	open	outlook	blog	reprint	submit	manuscript	menu	about	contact	sustainability	press	center	testimonial	blog	favor	author	program	permission	pre	submission	reprint	login	open	access	scientific	medical	research	advanced	search	home	journal	why	publish	u
open	heart	open	heart	online	only	open	access	cardiology	journal	aim	open	many	way	open	access	open	peer	review	open	data	advanced	search	search	late	content	archive	author	about	email	alert	intro	widget	open	heart	online	open	access	cardiology	journal	dedicate	publishing	high	quality	peer	review	medical	research	discipline	therapeutic
journal	interventional	cardiology	hindawi	journal	publish	u	publishing	partnership	about	u	blog	journal	interventional	cardiology	journal	menu	journal	overview	for	author	for	reviewer	for	editor	table	content	special	issue	submit	journal	metric	acceptance	rate	32	submission	final	decision	80	day	acceptance	publication	61	day	citescore	1.870	impact	factor	2.106	apc
bmc	cardiovascular	disorder	home	page	skip	main	content	advertisement	springer	nature	make	sars	cov	2	covid	19	research	free	view	research	view	late	news	sign	update	search	explore	journal	get	publish	about	bmc	login	menu	explore	journal	get	publish	about	bmc	login	search	bmc	article	search	bmc	cardiovascular	disorder	home
pulmonary	circulation	sage	journal	skip	main	content	cooky	notification	this	site	us	cooky	by	continue	browse	site	agree	use	cooky	find	menu	search	browse	resource	author	librarian	editor	society	advanced	search	in	this	journal	journal	home	browse	journal	all	article	browse	year	onlinefirst	accepted	manuscript	special	collection	index	journal	info
insight	journal	sage	publication	inc	skip	main	content	login	if	reset	password	since	2017	please	use	forgot	password	link	reset	password	access	sage	online	account	forgot	password	don	account	create	account	technical	support	find	my	rep	log	my	account	log	contact	toggle	navigation	menu	discipline	social	science	amp	humanity	age
cardiovascular	ultrasound	home	page	skip	main	content	advertisement	springer	nature	make	sars	cov	2	covid	19	research	free	view	research	view	late	news	sign	update	search	explore	journal	get	publish	about	bmc	login	menu	explore	journal	get	publish	about	bmc	login	search	bmc	article	search	cardiovascular	ultrasound	home	about	article
esc	heart	failure	wiley	online	library	skip	main	content	access	national	chiao	tung	university	access	national	chiao	tung	university	search	within	this	journal	anywhere	search	term	advanced	search	citation	search	search	term	advanced	search	citation	search	login	register	journal	list	menu	journal	about	overview	society	information	contact	editorial	board	advertise
cardiology	research	practice	hindawi	journal	publish	u	publishing	partnership	about	u	blog	cardiology	research	practice	journal	menu	journal	overview	for	author	for	reviewer	for	editor	table	content	special	issue	submit	journal	metric	acceptance	rate	26	submission	final	decision	100	day	acceptance	publication	35	day	citescore	1.970	impact	factor	2.140	apc
cerebrovascular	disease	extra	home	karger	publisher
1	10.200.3.96	2	fe80	0	0	0	a0	d3ff	feae	8dbe	ens5	request	10.200.3.96	10.200.3.96	echo	research	practice	jump	content	jump	main	navigation	this	site	us	cooky	tag	track	setting	store	information	help	give	best	browsing	experience	if	n	t	change	setting	ll	assume	re	happy	more	information	dismiss	warn
international	journal	hypertension	hindawi	journal	publish	u	publishing	partnership	about	u	blog	international	journal	hypertension	journal	menu	journal	overview	for	author	for	reviewer	for	editor	table	content	special	issue	submit	journal	metric	acceptance	rate	35	submission	final	decision	145	day	acceptance	publication	35	day	citescore	1.820	impact	factor	1.865	apc
international	journal	vascular	medicine	hindawi	journal	publish	u	publishing	partnership	about	u	blog	international	journal	vascular	medicine	journal	menu	journal	overview	for	author	for	reviewer	for	editor	table	content	special	issue	submit	journal	metric	acceptance	rate	submission	final	decision	acceptance	publication	citescore	2.180	impact	factor	apc	950	submit	recently	publish
annals	thoracic	medicine	free	full	text	article	ann	thorac	med	this	website	us	cooky	by	continue	use	website	give	consent	cooky	use	for	information	cooky	disable	visit	privacy	cookie	policy	agree	amp	proceed	official	publication	saudi	thoracic	society	affiliate	king	saud	university	search	ahead	print	current	issue	archive	instruction	subscribe
therapeutic	advance	cardiovascular	disease	sage	journal	skip	main	content	cooky	notification	this	site	us	cooky	by	continue	browse	site	agree	use	cooky	find	menu	search	browse	resource	author	librarian	editor	society	advanced	search	in	this	journal	journal	home	browse	journal	all	article	onlinefirst	browse	year	special	collection	index	accepted	manuscript
journal	arrhythmia	wiley	online	library	skip	main	content	access	national	chiao	tung	university	access	national	chiao	tung	university	search	within	this	journal	anywhere	search	term	advanced	search	citation	search	search	term	advanced	search	citation	search	login	register	journal	list	menu	journal	about	overview	society	information	editorial	board	news	contribute	author
ijc	heart	amp	vasculature	journal	elsevier	menu	search	search	search	all	webpage	book	journal	10	result	per	page	20	result	per	page	50	result	per	page	100	result	per	page	home	journal	ijc	heart	amp	vasculature	facebook	twitter	issn	2352	9067	ijc	heart	amp	vasculature	editor	in	chief	dobromir	dobrev
clinical	medicine	insight	circulatory	respiratory	pulmonary	medicine	sage	journal	skip	main	content	cooky	notification	this	site	us	cooky	by	continue	browse	site	agree	use	cooky	find	menu	search	browse	resource	author	librarian	editor	society	advanced	search	in	this	journal	journal	home	browse	journal	all	article	browse	year	onlinefirst	accepted	manuscript
heart	international	volume	10	issue	1	touchcardio	submit	journal	cardio	journal	about	u	testimonial	press	release	subscribe	user	login	video	article	industry	insight	register	now	filter	specialty	register	login	search	a	arrhythmia	atherosclerosis	atrial	fibrillation	atrial	flutter	c	cardiovascular	disease	congenital	condition	d	device	e	electrophysiology	embolic	protection	h	heart
heartrhythm	case	report	journal	elsevier	menu	search	search	search	all	webpage	book	journal	10	result	per	page	20	result	per	page	50	result	per	page	100	result	per	page	home	journal	heartrhythm	case	report	facebook	twitter	issn	2214	0271	heartrhythm	case	report	editor	in	chief	t	jared	bunch	md	fhrs
case	report	cardiology	hindawi	journal	publish	u	publishing	partnership	about	u	blog	case	report	cardiology	journal	menu	journal	overview	for	author	for	reviewer	for	editor	table	content	submit	journal	metric	acceptance	rate	37	submission	final	decision	101	day	acceptance	publication	32	day	citescore	impact	factor	apc	650	submit	recently	publish
heart	view	free	full	text	article	heart	view	this	website	us	cooky	by	continue	use	website	give	consent	cooky	use	for	information	cooky	disable	visit	privacy	cookie	policy	agree	amp	proceed	login	user	online	789	home	about	u	editorial	board	search	ahead	print	current	issue	archive	submit	article	instruction	subscribe
home	journal	cardiovascular	thoracic	research	home	journal	information	about	aim	scope	contact	editorial	office	editorial	board	editor	chief	ethic	editorial	policy	open	access	editorial	office	journal	issue	current	issue	in	press	all	issue	guideline	for	author	for	reviewer	call	paper	editorial	workflow	contact	u	create	account	login	please	n	t
case	report	vascular	medicine	hindawi	journal	publish	u	publishing	partnership	about	u	blog	case	report	vascular	medicine	journal	menu	journal	overview	for	author	for	reviewer	for	editor	table	content	submit	journal	metric	metric	available	article	publish	apc	650	submit	recently	publish	phlegmasia	cerulea	dolens	patient	breast	cancer	inferior	vena	cava
cardiology	therapy	home	cookie	notice	we	use	cooky	personalise	content	ad	provide	social	medium	feature	analyse	traffic	we	also	share	information	use	site	social	medium	advertising	analytics	partner	accordance	privacy	policy	you	manage	preference	cookie	setting	close	ok	manage	cooky	your	privacy	strictly	necessary	cooky	performance	amp	analytics	cooky	functional
research	cardiovascular	medicine	free	full	text	article	research	cardiovascular	medicine	this	website	us	cooky	by	continue	use	website	give	consent	cooky	use	for	information	cooky	disable	visit	privacy	cookie	policy	agree	amp	proceed	advanced	search	user	online	331	about	about	journal	editorial	board	article	ahead	print	current	issue	archive	author
frontier	cardiovascular	medicine	general	cardiovascular	medicine	cardiovascular	epidemiology	prevention	cardiovascular	image	cardiac	rhythmology	heart	failure	transplantation	cardiovascular	metabolism	cardiovascular	biologics	regenerative	medicine	cardiovascular	genetics	system	medicine	cardiovascular	therapeutic	hypertension	atherosclerosis	vascular	medicine	heart	surgery	structural	interventional	cardiology	cardio	oncology	pediatric	cardiology	frontier	cardiovascular	medicine	member	committee	publication	ethic	home	about
global	cardiology	science	practice	journal	help	user	username	password	remember	journal	content	search	search	scope	all	author	title	abstract	index	term	full	text	browse	by	issue	by	author	by	title	information	for	reader	for	author	for	librarian	home	about	login	register	search	current	archive	announcement	home	vol	2019	no	3
journal	cardiovascular	development	disease	an	open	access	journal	mdpi	journal	information	for	author	for	reviewer	for	editor	for	librarian	for	publisher	for	society	article	processing	charge	open	access	policy	institutional	open	access	program	editorial	process	mdpi	blog	research	publication	ethic	author	service	initiative	sciforum	preprints	scilit	sciprofiles	mdpi	book	encyclopedia
internal	medicine	th	open	sidebar	home	log	in	cart	shop	book	new	release	key	specialty	neurosurgery	plastic	surgery	radiology	student	education	communication	science	otolaryngology	ophthalmology	orthopaedic	surgery	journal	eproducts	resource	contact	u	home	thieme	germany	thieme	india	thieme	uk	thieme	brazil	thieme	australia	thieme	china	log	in	cart	thieme	medical
european	heart	journal	case	report	oxford	academic	skip	main	content	search	menu	account	menu	menu	national	chiao	tung	university	library	national	chiao	tung	university	library	sign	in	register	navbar	search	filter	all	european	heart	journal	case	report	all	esc	family	all	journal	mobile	microsite	search	term	search	sign	in	national
cvir	endovascular	home	skip	main	content	advertisement	springer	nature	make	sars	cov	2	covid	19	research	free	view	research	view	late	news	sign	update	search	get	publish	explore	journal	book	about	login	menu	get	publish	explore	journal	book	about	login	search	springeropen	article	search	cvir	endovascular	about	article	submission	guideline
cellular	molecular	gastroenterology	hepatology	journal	elsevier	menu	search	search	search	all	webpage	book	journal	10	result	per	page	20	result	per	page	50	result	per	page	100	result	per	page	home	journal	cellular	molecular	gastroenterology	hepatology	facebook	twitter	issn	2352	345x	cellular	molecular	gastroenterology	hepatology	editor	in	chief	jerrold	r
clinical	translational	gastroenterology	american	college	gastroenterology	american	journal	gastroenterology	acg	case	report	journal	visit	site	american	college	gastroenterology	american	journal	gastroenterology	acg	case	report	journal	american	college	gastroenterology	american	journal	gastroenterology	acg	case	report	journal	log	your	account	temporarily	lock	your	account	temporarily	lock	due	incorrect	sign	attempt	automatically	unlocked
therapeutic	advance	gastroenterology	sage	journal	skip	main	content	cooky	notification	this	site	us	cooky	by	continue	browse	site	agree	use	cooky	find	menu	search	browse	resource	author	librarian	editor	society	advanced	search	in	this	journal	journal	home	browse	journal	all	article	onlinefirst	browse	year	accepted	manuscript	special	collection	index	journal
bmj	open	gastroenterology	dedicate	publishing	high	quality	medical	research	discipline	therapeutic	area	gastroenterology	advanced	search	search	late	content	archive	author	about	email	alert	intro	widget	bmj	open	gastroenterology	online	only	peer	review	open	access	gastroenterology	journal	dedicate	publishing	high	quality	medical	research	discipline	therapeutic	area	gastroenterology	the	journal	publishes	research
gut	pathogen	home	page	skip	main	content	advertisement	springer	nature	make	sars	cov	2	covid	19	research	free	view	research	view	late	news	sign	update	search	explore	journal	get	publish	about	bmc	login	menu	explore	journal	get	publish	about	bmc	login	search	bmc	article	search	gut	pathogen	home	about	article
bmc	gastroenterology	home	page	skip	main	content	advertisement	springer	nature	make	sars	cov	2	covid	19	research	free	view	research	view	late	news	sign	update	search	explore	journal	get	publish	about	bmc	login	menu	explore	journal	get	publish	about	bmc	login	search	bmc	article	search	bmc	gastroenterology	home	about	article
gastroenterology	report	oxford	academic	skip	main	content	search	menu	account	menu	menu	national	chiao	tung	university	library	national	chiao	tung	university	library	sign	in	register	navbar	search	filter	all	gastroenterology	report	all	journal	mobile	microsite	search	term	search	sign	in	national	chiao	tung	university	library	national	chiao	tung	university	library
hepatic	oncology	we	use	cooky	improve	experience	by	continue	browse	site	accept	cookie	policy	login	account	email	password	forgot	password	keep	log	new	user	institutional	login	change	password	old	password	new	password	password	change	successfully	your	password	change	create	new	account	email	return	user	ca	n	t	sign	forgot	password
intestinal	research	home	e	submission	sitemap	contact	u	home	about	aim	scope	journal	information	about	journal	editorial	board	best	practice	subscription	information	contact	u	article	amp	topic	article	category	editorial	review	original	article	case	report	image	issue	letter	editor	others	browse	article	gt	topic	ibd	infection	tumor	endoscopy	microbiota	miscellaneous
international	journal	hepatology	hindawi	journal	publish	u	publishing	partnership	about	u	blog	international	journal	hepatology	journal	menu	journal	overview	for	author	for	reviewer	for	editor	table	content	special	issue	submit	journal	metric	acceptance	rate	submission	final	decision	acceptance	publication	citescore	2.280	impact	factor	apc	950	submit	recently	publish	fecal	microbiota
gastroenterology	research	practice	hindawi	journal	publish	u	publishing	partnership	about	u	blog	gastroenterology	research	practice	journal	menu	journal	overview	for	author	for	reviewer	for	editor	table	content	special	issue	submit	journal	metric	acceptance	rate	29	submission	final	decision	93	day	acceptance	publication	33	day	citescore	1.940	impact	factor	1.825	apc
ce	clinical	endoscopy	home	about	aim	scope	about	journal	editorial	board	open	access	subscription	editorial	office	browse	article	journal	archive	ahead	of	print	article	current	issue	most	read	article	most	cite	article	clin	endosc	search	author	index	current	issue	editorial	policy	research	publication	ethic	for	author	and	reviewer	instruction	author
therapeutic	advance	gastrointestinal	endoscopy	sage	journal	skip	main	content	cooky	notification	this	site	us	cooky	by	continue	browse	site	agree	use	cooky	find	menu	search	browse	resource	author	librarian	editor	society	advanced	search	in	this	journal	journal	home	browse	journal	all	article	onlinefirst	browse	year	accepted	manuscript	special	collection	index
case	report	gastroenterology	home	karger	publisher
ge	portuguese	journal	gastroenterology	home	karger	publisher	this	website	us	cooky	ensure	get	best	experience	website	by	use	website	agree	karger	cookie	policy	more	info	get	title	title	mr	m	dr	professor	first	name	last	name	company	institution	e	mail	message	indicates	require	field	this	site	protect	recaptcha	google	privacy
home	page	american	college	gastroenterology	google	google	2	google	3	google	plus	google	plus	2	google	plus	3	alarm	access	alarm	schedule	accessibility	accessible	account	balance	account	balance	wallet	account	box	account	circle	adb	add	add	a	photo	alarm	add	add	alert	add	box	add	circle	control	point	add	location
hepatic	medicine	evidence	research	dove	press	journal	why	publish	with	u	author	guideline	peer	review	guideline	open	outlook	blog	reprint	submit	manuscript	menu	about	contact	sustainability	press	center	testimonial	blog	favor	author	program	permission	pre	submission	reprint	login	open	access	scientific	medical	research	advanced	search	home	journal	why	publish	u
case	report	gastrointestinal	medicine	hindawi	journal	publish	u	publishing	partnership	about	u	blog	case	report	gastrointestinal	medicine	journal	menu	journal	overview	for	author	for	reviewer	for	editor	table	content	submit	journal	metric	acceptance	rate	38	submission	final	decision	74	day	acceptance	publication	42	day	citescore	impact	factor	apc	650	submit
case	report	hepatology	hindawi	journal	publish	u	publishing	partnership	about	u	blog	case	report	hepatology	journal	menu	journal	overview	for	author	for	reviewer	for	editor	table	content	submit	journal	metric	acceptance	rate	36	submission	final	decision	78	day	acceptance	publication	38	day	citescore	impact	factor	apc	650	submit	recently	publish
function	window	document	script	datalayer	id	function	stgcreatecookie	b	c	var	d	c	var	e	new	date	e.settime	e.gettime	24	c	60	60	1e3	d	expires	e.toutcstring	document.cookie	a	b	d	path	var	isstgdebug	window.location.href.match	stg	debug	window.document.cookie.match	stg	debug	window.location.href.match	stg	disable	debug	stgcreatecookie	stg	debug	isstgdebug	1	isstgdebug
jgh	open	wiley	online	library	skip	main	content	access	national	chiao	tung	university	access	national	chiao	tung	university	search	within	this	journal	anywhere	search	term	advanced	search	citation	search	search	term	advanced	search	citation	search	login	register	journal	list	menu	journal	about	overview	editorial	board	contribute	author	guideline	submit	manuscript
hepatology	communication	wiley	online	library	skip	main	content	access	national	chiao	tung	university	access	national	chiao	tung	university	search	within	this	journal	aasld	journal	wiley	online	library	search	term	advanced	search	citation	search	search	term	advanced	search	citation	search	search	term	advanced	search	citation	search	login	register	journal	hepatology	liver
jhep	report	journal	elsevier	menu	search	search	search	all	webpage	book	journal	10	result	per	page	20	result	per	page	50	result	per	page	100	result	per	page	home	journal	jhep	report	issn	2589	5559	jhep	report	easl	s	first	open	access	journal	editor	in	chief	professor	jessica	zucman	rossi
therapeutic	advance	gastrointestinal	endoscopy	sage	journal	skip	main	content	cooky	notification	this	site	us	cooky	by	continue	browse	site	agree	use	cooky	find	menu	search	browse	resource	author	librarian	editor	society	advanced	search	in	this	journal	journal	home	browse	journal	all	article	onlinefirst	browse	year	accepted	manuscript	special	collection	index
bmj	open	diabetes	research	amp	care	an	open	access	journal	commit	publishing	high	quality	research	article	regard	type	1	type	2	diabetes	associate	complication	advanced	search	search	late	content	archive	author	about	email	alert	intro	widget	bmj	open	diabetes	research	amp	care	open	access	journal	commit	publishing	high	quality	basic
dmj	diabetes	amp	metabolism	journal	about	aim	scope	editorial	board	best	practice	journal	management	team	journal	information	view	full	text	forthcoming	article	current	issue	archive	dmj	dmj	dmj	dmj	best	reviewer	most	read	most	cite	for	contributor	instruction	author	code	ethic	e	submission	article	processing	charge	toc	alert	contact	u
frontier	endocrinology	in	today	world	endocrinology	become	increasingly	important	underlies	many	challenge	society	face	obesity	diabetes	reproduction	population	control	age	endocrinology	cover	broad	field	basic	molecular	cellular	communication	clinical	care	crucial	public	health	issue	the	journal	thus	welcome	outstanding	contribution	domain	endocrinology	frontier	endocrinology	member	committee	publication	ethic	home	about
journal	diabetes	investigation	wiley	online	library	skip	main	content	access	national	chiao	tung	university	access	national	chiao	tung	university	search	within	this	journal	anywhere	search	term	advanced	search	citation	search	search	term	advanced	search	citation	search	login	register	journal	list	menu	journal	about	overview	society	information	contact	editorial	board	news
journal	diabetes	research	hindawi	journal	publish	u	publishing	partnership	about	u	blog	journal	diabetes	research	journal	menu	journal	overview	for	author	for	reviewer	for	editor	table	content	special	issue	submit	journal	metric	acceptance	rate	32	submission	final	decision	89	day	acceptance	publication	30	day	citescore	3.020	impact	factor	3.040	apc
therapeutic	advance	endocrinology	metabolism	sage	journal	skip	main	content	cooky	notification	this	site	us	cooky	by	continue	browse	site	agree	use	cooky	find	menu	search	browse	resource	author	librarian	editor	society	advanced	search	in	this	journal	journal	home	browse	journal	all	article	onlinefirst	browse	year	accepted	manuscript	special	collection	index
diabetes	therapy	home	cookie	notice	we	use	cooky	personalise	content	ad	provide	social	medium	feature	analyse	traffic	we	also	share	information	use	site	social	medium	advertising	analytics	partner	accordance	privacy	policy	you	manage	preference	cookie	setting	close	ok	manage	cooky	your	privacy	strictly	necessary	cooky	performance	amp	analytics	cooky	functional
1	fe80	0	0	0	31	cdff	fea3	11b8	ens5	2	10.200.3.184	request	10.200.3.184	10.200.3.184	endocrine	connection	jump	content	jump	main	navigation	this	site	us	cooky	tag	track	setting	store	information	help	give	best	browsing	experience	if	n	t	change	setting	ll	assume	re	happy	more	information	dismiss	warn	var
international	journal	endocrinology	hindawi	journal	publish	u	publishing	partnership	about	u	blog	international	journal	endocrinology	journal	menu	journal	overview	for	author	for	reviewer	for	editor	table	content	special	issue	submit	journal	metric	acceptance	rate	30	submission	final	decision	68	day	acceptance	publication	38	day	citescore	2.350	impact	factor	2.287	apc
bmc	endocrine	disorder	home	page	skip	main	content	advertisement	springer	nature	make	sars	cov	2	covid	19	research	free	view	research	view	late	news	sign	update	search	explore	journal	get	publish	about	bmc	login	menu	explore	journal	get	publish	about	bmc	login	search	bmc	article	search	bmc	endocrine	disorder	home
adipocyte	vol	9	no	1	access	provide	national	chiao	tung	university	log	register	cart	search	this	journal	anywhere	advanced	search	2018	impact	factor	3.533	adipocyte	2018	impact	factor	3.533	an	open	access	journal	submit	article	new	content	alert	r	citation	search	citation	search	current	issue	browse	list	issue	explore	this
1	fe80	0	0	0	31	cdff	fea3	11b8	ens5	2	10.200.3.184	request	10.200.3.184	10.200.3.184	endocrinology	diabetes	amp	metabolism	case	report	jump	content	jump	main	navigation	this	site	us	cooky	tag	track	setting	store	information	help	give	best	browsing	experience	if	n	t	change	setting	ll	assume	re	happy	more
clinical	diabetes	endocrinology	home	page	skip	main	content	advertisement	springer	nature	make	sars	cov	2	covid	19	research	free	view	research	view	late	news	sign	update	search	explore	journal	get	publish	about	bmc	login	menu	explore	journal	get	publish	about	bmc	login	search	bmc	article	search	clinical	diabetes	endocrinology	home
journal	clinical	translational	endocrinology	elsevier	menu	search	search	search	all	webpage	book	journal	10	result	per	page	20	result	per	page	50	result	per	page	100	result	per	page	home	journal	journal	clinical	translational	endocrinology	facebook	twitter	issn	2214	6237	journal	clinical	translational	endocrinology	editor	in	chief	professor	vin	tangpricha
journal	thyroid	research	hindawi	journal	publish	u	publishing	partnership	about	u	blog	journal	thyroid	research	journal	menu	journal	overview	for	author	for	reviewer	for	editor	table	content	special	issue	submit	journal	metric	acceptance	rate	submission	final	decision	acceptance	publication	citescore	1.770	impact	factor	apc	950	submit	recently	publish	microscopic	positive
clinical	medicine	insight	endocrinology	diabetes	sage	journal	skip	main	content	cooky	notification	this	site	us	cooky	by	continue	browse	site	agree	use	cooky	find	menu	search	browse	resource	author	librarian	editor	society	advanced	search	in	this	journal	journal	home	browse	journal	all	article	browse	year	onlinefirst	accepted	manuscript	special	collection
case	report	endocrinology	hindawi	journal	publish	u	publishing	partnership	about	u	blog	case	report	endocrinology	journal	menu	journal	overview	for	author	for	reviewer	for	editor	table	content	submit	journal	metric	acceptance	rate	33	submission	final	decision	53	day	acceptance	publication	36	day	citescore	0.650	impact	factor	apc	650	submit	recently
reproductive	medicine	biology	wiley	online	library	skip	main	content	access	national	chiao	tung	university	access	national	chiao	tung	university	search	within	this	journal	anywhere	search	term	advanced	search	citation	search	search	term	advanced	search	citation	search	login	register	journal	list	menu	journal	about	overview	society	information	editorial	board	news	advertise
thyroid	research	home	page	skip	main	content	advertisement	springer	nature	make	sars	cov	2	covid	19	research	free	view	research	view	late	news	sign	update	search	explore	journal	get	publish	about	bmc	login	menu	explore	journal	get	publish	about	bmc	login	search	bmc	article	search	thyroid	research	home	about	article
jimd	report	wiley	online	library	skip	main	content	access	national	chiao	tung	university	access	national	chiao	tung	university	search	within	this	journal	anywhere	search	term	advanced	search	citation	search	search	term	advanced	search	citation	search	login	register	journal	list	menu	journal	about	overview	society	information	contact	editorial	board	contribute	author
journal	obesity	amp	metabolic	syndrome	search	search	all	journal	text	size	title	author	keyword	full	text	volume	vol	28	vol	27	vol	26	vol	25	vol	24	vol	23	vol	22	vol	21	vol	20	vol	19	vol	18	vol	17	vol	16	vol	15	vol	14	vol	13	vol
jd	jmir	diabetes	jmir	publication	menu	search	user	sign	in	sign	up	follow	u	twitter	home	browse	journal	current	issue	upcoming	issue	browse	by	year	browse	year	select	2016	2017	2018	2019	2020	submit	browse	issue	browse	author	browse	theme	other	journal	journal	medical	internet	research	jmir	research	protocol	jmir
endocrinology	diabetes	amp	metabolism	wiley	online	library	skip	main	content	access	national	chiao	tung	university	access	national	chiao	tung	university	search	within	this	journal	anywhere	search	term	advanced	search	citation	search	search	term	advanced	search	citation	search	login	register	journal	list	menu	journal	about	overview	editorial	board	contact	contribute	author
journal	endocrine	society	oxford	academic	skip	main	content	search	menu	account	menu	menu	national	chiao	tung	university	library	national	chiao	tung	university	library	sign	in	register	navbar	search	filter	all	journal	endocrine	society	all	endocrine	society	journal	all	journal	mobile	microsite	search	term	search	sign	in	national	chiao	tung	university
clinical	kidney	journal	oxford	academic	skip	main	content	search	menu	account	menu	menu	national	chiao	tung	university	library	national	chiao	tung	university	library	sign	in	register	navbar	search	filter	all	clinical	kidney	journal	all	era	edta	journal	all	journal	mobile	microsite	search	term	search	sign	in	national	chiao	tung	university
therapeutic	advance	urology	all	issue	skip	main	content	cooky	notification	this	site	us	cooky	by	continue	browse	site	agree	use	cooky	find	menu	search	browse	resource	author	librarian	editor	society	advanced	search	in	this	journal	journal	home	browse	journal	all	article	onlinefirst	browse	year	supplement	index	accepted	manuscript	special	collection
bmc	nephrology	home	page	skip	main	content	advertisement	springer	nature	make	sars	cov	2	covid	19	research	free	view	research	view	late	news	sign	update	search	explore	journal	get	publish	about	bmc	login	menu	explore	journal	get	publish	about	bmc	login	search	bmc	article	search	bmc	nephrology	home	about	article
prostate	cancer	hindawi	journal	publish	u	publishing	partnership	about	u	blog	prostate	cancer	journal	menu	journal	overview	for	author	for	reviewer	for	editor	table	content	special	issue	submit	journal	metric	acceptance	rate	submission	final	decision	acceptance	publication	citescore	2.480	impact	factor	apc	950	submit	recently	publish	synthetic	apparent	diffusion	coefficient
international	journal	nephrology	renovascular	disease	journal	why	publish	with	u	author	guideline	peer	review	guideline	open	outlook	blog	reprint	submit	manuscript	menu	about	contact	sustainability	press	center	testimonial	blog	favor	author	program	permission	pre	submission	reprint	login	open	access	scientific	medical	research	advanced	search	home	journal	why	publish	u	editorial
research	report	urology	dove	press	open	access	publisher	journal	why	publish	with	u	author	guideline	peer	review	guideline	open	outlook	blog	reprint	submit	manuscript	menu	about	contact	sustainability	press	center	testimonial	blog	favor	author	program	permission	pre	submission	reprint	login	open	access	scientific	medical	research	advanced	search	home	journal	why
bmc	urology	home	page	skip	main	content	advertisement	springer	nature	make	sars	cov	2	covid	19	research	free	view	research	view	late	news	sign	update	search	explore	journal	get	publish	about	bmc	login	menu	explore	journal	get	publish	about	bmc	login	search	bmc	article	search	bmc	urology	home	about	article
journal	international	association	provider	aid	care	jiapac	sage	journal	skip	main	content	cooky	notification	this	site	us	cooky	by	continue	browse	site	agree	use	cooky	find	menu	search	browse	resource	author	librarian	editor	society	advanced	search	in	this	journal	journal	home	browse	journal	all	article	onlinefirst	accepted	manuscript	browse	year
renal	failure	vol	42	no	1	access	provide	national	chiao	tung	university	log	register	cart	search	this	journal	anywhere	advanced	search	2018	impact	factor	1.687	renal	failure	2018	impact	factor	1.687	an	open	access	journal	indexed	medline	thomson	reuters	journal	citation	report	scopus	open	access	journal	publishes	research	acute	renal
icurology	investigative	clinical	urology	about	view	full	text	for	contributor	search	aim	scope	editorial	board	journal	information	icurology	today	early	view	current	issue	archive	icurology	icurology	icurology	icurology	urology	motion	most	read	article	most	cite	article	information	author	open	access	policy	clinical	data	share	policy	authorship	policy	article	processing	charge
international	neurourology	journal	inj	skip	navigation	skip	content	home	about	aim	scope	about	journal	editorial	board	open	access	contact	u	article	amp	organ	article	category	editorial	review	basic	science	clinical	case	report	book	review	letter	browse	article	gt	organ	bladder	brain	spinal	cord	prostate	urethra	pelvic	organ	mechanic	others	browse
international	journal	nephrology	hindawi	journal	publish	u	publishing	partnership	about	u	blog	international	journal	nephrology	journal	menu	journal	overview	for	author	for	reviewer	for	editor	table	content	special	issue	submit	journal	metric	acceptance	rate	33	submission	final	decision	89	day	acceptance	publication	32	day	citescore	1.440	impact	factor	apc	950
advance	urology	hindawi	journal	publish	u	publishing	partnership	about	u	blog	advance	urology	journal	menu	journal	overview	for	author	for	reviewer	for	editor	table	content	special	issue	submit	journal	metric	acceptance	rate	16	submission	final	decision	45	day	acceptance	publication	38	day	citescore	1.290	impact	factor	apc	950	submit	recently
nephron	extra	home	karger	publisher	this	website	us	cooky	ensure	get	best	experience	website	by	use	website	agree	karger	cookie	policy	more	info	get	title	title	mr	m	dr	professor	first	name	last	name	company	institution	e	mail	message	indicates	require	field	this	site	protect	recaptcha	google	privacy	policy	term
case	report	nephrology	dialysis	home	karger	publisher	this	website	us	cooky	ensure	get	best	experience	website	by	use	website	agree	karger	cookie	policy	more	info	get	title	title	mr	m	dr	professor	first	name	last	name	company	institution	e	mail	message	indicates	require	field	this	site	protect	recaptcha	google	privacy
sciencedirect	science	direct	journal	amp	book	sciencedirect	help	there	problem	provide	content	request	please	contact	u	via	support	center	information	provide	detail	reference	number	571352a3f8eaf075	ip	address	140.113.207.50	timestamp	2020	03	09	08	11	01	utc	access	deny	this	website	use	security	service	protect	online	attack	ray	id	571352a3f8eaf075	timestamp
case	report	nephrology	hindawi	journal	publish	u	publishing	partnership	about	u	blog	case	report	nephrology	journal	menu	journal	overview	for	author	for	reviewer	for	editor	table	content	submit	journal	metric	acceptance	rate	29	submission	final	decision	55	day	acceptance	publication	46	day	citescore	impact	factor	apc	650	submit	recently	publish
case	report	urology	hindawi	journal	publish	u	publishing	partnership	about	u	blog	case	report	urology	journal	menu	journal	overview	for	author	for	reviewer	for	editor	table	content	submit	journal	metric	acceptance	rate	41	submission	final	decision	60	day	acceptance	publication	29	day	citescore	impact	factor	apc	650	submit	recently	publish
wjmh	the	world	journal	men	s	health	about	view	full	text	for	contributor	search	the	journal	aim	scope	abstract	index	editorial	board	best	practice	journal	information	journal	history	copyright	license	open	data	policy	mass	medium	business	model	disclaimer	forthcoming	article	current	issue	archive	wjmh	wjmh	wjmh	wjmh	most	read	most
case	report	nephrology	dialysis	home	karger	publisher	this	website	us	cooky	ensure	get	best	experience	website	by	use	website	agree	karger	cookie	policy	more	info	get	title	title	mr	m	dr	professor	first	name	last	name	company	institution	e	mail	message	indicates	require	field	this	site	protect	recaptcha	google	privacy
journal	kidney	cancer	vhl	quick	jump	page	content	main	navigation	main	content	sidebar	share	register	login	publisher	home	english	register	login	toggle	navigation	home	about	about	journal	editorial	team	peer	review	process	publication	frequency	open	access	policy	archive	publishing	fee	publication	ethic	advertisement	scientific	quality	disclaimer	contact	current	archive	submission
journal	cachexia	sarcopenia	muscle	wiley	online	library	skip	main	content	access	national	chiao	tung	university	access	national	chiao	tung	university	search	within	this	journal	anywhere	search	term	advanced	search	citation	search	search	term	advanced	search	citation	search	login	register	journal	list	menu	journal	about	overview	society	information	contact	editorial	board
skeletal	muscle	home	page	skip	main	content	advertisement	springer	nature	make	sars	cov	2	covid	19	research	free	view	research	view	late	news	sign	update	search	explore	journal	get	publish	about	bmc	login	menu	explore	journal	get	publish	about	bmc	login	search	bmc	article	search	skeletal	muscle	home	about	article
arthritis	research	amp	therapy	home	page	skip	main	content	advertisement	springer	nature	make	sars	cov	2	covid	19	research	free	view	research	view	late	news	sign	update	search	explore	journal	get	publish	about	bmc	login	menu	explore	journal	get	publish	about	bmc	login	search	bmc	article	search	arthritis	research	amp
bone	amp	joint	research	we	use	cooky	give	best	experience	website	to	find	use	cooky	change	setting	see	privacy	policy	accept	log	account	email	password	forgot	password	keep	log	new	user	institutional	login	openathens	login	change	password	old	password	new	password	too	short	weak	medium	strong	very	strong	too	long
journal	bone	oncology	elsevier	menu	search	search	search	all	webpage	book	journal	10	result	per	page	20	result	per	page	50	result	per	page	100	result	per	page	home	journal	journal	bone	oncology	facebook	twitter	issn	2212	1374	journal	bone	oncology	editor	in	chief	robert	coleman	mbbs	md	frcp	peyman
bmc	musculoskeletal	disorder	home	page	skip	main	content	advertisement	springer	nature	make	sars	cov	2	covid	19	research	free	view	research	view	late	news	sign	update	search	explore	journal	get	publish	about	bmc	login	menu	explore	journal	get	publish	about	bmc	login	search	bmc	article	search	bmc	musculoskeletal	disorder	home
journal	foot	ankle	research	home	page	skip	main	content	advertisement	springer	nature	make	sars	cov	2	covid	19	research	free	view	research	view	late	news	sign	update	search	explore	journal	get	publish	about	bmc	login	menu	explore	journal	get	publish	about	bmc	login	search	bmc	article	search	journal	foot	ankle
open	access	rheumatology	research	review	dove	press	journal	why	publish	with	u	author	guideline	peer	review	guideline	open	outlook	blog	reprint	submit	manuscript	menu	about	contact	sustainability	press	center	testimonial	blog	favor	author	program	permission	pre	submission	reprint	login	open	access	scientific	medical	research	advanced	search	home	journal	why	publish
bone	report	journal	elsevier	menu	search	search	search	all	webpage	book	journal	10	result	per	page	20	result	per	page	50	result	per	page	100	result	per	page	home	journal	bone	report	issn	2352	1872	bone	report	editor	in	chief	b	langdahl	view	editorial	board	citescore	2.12	citescore	2018	2.120
journal	orthopaedic	translation	elsevier	menu	search	search	search	all	webpage	book	journal	10	result	per	page	20	result	per	page	50	result	per	page	100	result	per	page	home	journal	journal	orthopaedic	translation	issn	2214	031x	journal	orthopaedic	translation	official	journal	csos	icmrs	editor	in	chief	professor	regis	o	keefe
international	journal	rheumatology	hindawi	journal	publish	u	publishing	partnership	about	u	blog	international	journal	rheumatology	journal	menu	journal	overview	for	author	for	reviewer	for	editor	table	content	special	issue	submit	journal	metric	acceptance	rate	submission	final	decision	acceptance	publication	citescore	1.800	impact	factor	apc	950	submit	recently	publish	role	secrete
insight	journal	sage	publication	inc	skip	main	content	login	if	reset	password	since	2017	please	use	forgot	password	link	reset	password	access	sage	online	account	forgot	password	don	account	create	account	technical	support	find	my	rep	log	my	account	log	contact	toggle	navigation	menu	discipline	social	science	amp	humanity	age
journal	craniovertebral	junction	spine	free	full	text	article	j	craniovert	jun	spine	this	website	us	cooky	by	continue	use	website	give	consent	cooky	use	for	information	cooky	disable	visit	privacy	cookie	policy	agree	amp	proceed	home	about	jcvjs	editorial	board	ahead	print	current	issue	archive	instruction	subscribe	advertise	contact	u
case	report	rheumatology	hindawi	journal	publish	u	publishing	partnership	about	u	blog	case	report	rheumatology	journal	menu	journal	overview	for	author	for	reviewer	for	editor	table	content	submit	journal	metric	acceptance	rate	50	submission	final	decision	104	day	acceptance	publication	33	day	citescore	impact	factor	apc	650	submit	feature	article
rheumatology	therapy	home	cookie	notice	we	use	cooky	personalise	content	ad	provide	social	medium	feature	analyse	traffic	we	also	share	information	use	site	social	medium	advertising	analytics	partner	accordance	privacy	policy	you	manage	preference	cookie	setting	close	ok	manage	cooky	your	privacy	strictly	necessary	cooky	performance	amp	analytics	cooky	functional
tremor	other	hyperkinetic	movement	skip	main	content	skip	main	navigation	menu	skip	site	footer	about	about	journal	submission	editorial	team	privacy	statement	contact	browse	search	register	login	rapid	turnaround	time	avg	time	submission	first	decision	22	day	3	week	avg	time	acceptance	publication	21	day	3	week	few	page	restriction
bmc	rheumatology	home	skip	main	content	advertisement	springer	nature	make	sars	cov	2	covid	19	research	free	view	research	view	late	news	sign	update	search	explore	journal	get	publish	about	bmc	login	menu	explore	journal	get	publish	about	bmc	login	search	bmc	article	search	bmc	rheumatology	home	about	article	submission
[truncated: 901 more rows]
[truncated: 5,000 more columns]
