# Supplementary material for: An open automation system for predatory journal detection
Source: Sci Rep. 2023 Feb 20;13:2976. doi: 10.1038/s41598-023-30176-z (PMC9940686; doi:10.1038/s41598-023-30176-z)
Supplement: Supplementary file 2 — Supplementary Information 2. [file 41598_2023_30176_MOESM2_ESM.csv]

Academic Exchange Quarterly	INDEPENDENT PEER REVIEWED PRINT JOURNAL	UPDATE ARTICLE	SIB BOOK	TRACK ARTICLE	AEQ and OA	SUBMIT ARTICLE	AEQ JOURNAL	Calls for Papers	BOOK EDITOR	VACANCY	Guest Editors (2020 - 1997)	Selected listing	Each name links to their contribution: editorial, foreword, introduction or preface.	2020	WINTER	publication end of January 2021	FALL	publication end of October 2020	SUMMER	publication end of July 2020	SPRING	publication end of April 2020	2019	WINTER	Editor and Publisher	Generations	FALL	Editor and Publisher	Upholding the common good	SUMMER	Gail Y. Rouscher, Ph.D.,	Assistant Professor,	Western Michigan University	SPRING	Caroline M. Crawford, PhD.,	Associate Professor,	University of Houston-Clear Lake, TX	2018	WINTER	Christopher B. Davison, PhD,	Assistant Professor,	Ball State University, IN	FALL	Abimbola O. Asojo, PhD,	Professor,	University of Minnesota	SUMMER	Cherie A. McCollough, PhD,	Professor,
Editor's Desk- Vol wise	Search ...	Editor's Desk Jul 2019 vol 27 No 27	Editorial July 2019 Vol 27 No.27	(Dear Reader! Opinions expressed in this site are general. They do not belong to a particular person/ entity/ country/ university/ management/ Government/ Institution or not claiming that everything is bad or good; wherever the systems not at place but thorough research we can modify our systems. Ignore the views if found them irrelevant. Your suggestions/ advice are always welcome. This is a pla…	and ideologies.)	DefSemiHidden="true" DefQFormat="false" DefPriority="99"	Kind Attn:	Sree Narendra Modiji, Hon. Prime Minister of India &amp; All	Sub:	Balancing of Panchabutas -	A Solution to Indian Economy- 2019	by Prof. Earanna.S &amp; Prof. Mitta Sekhara Gowd	Salutations!	We, on behalf of our Journal congratulate you and your astute for taking daring steps towards positive reforms in the society. However, we would like to bring to your kind notice certain facts to analyse and relook into the same for necessary action.	Policies of your esteemed Government are good from top to bottom, but the question of hour is, whether they are effectively implemented or not? There is a need for introspection on the proper implementation of the policies. To analyse, there is nothing wrong to call even wise	persons from opposition parties, research forums, business community, finance sector, academics and experts. Critical evaluation, logical thinking and out of box solutions to problems that plague the economy are required at this juncture.	In view of Panchabutas:	Agni: (Fire)	1. Usage of abundant solar power properly by individuals and also industries to the extent it is possible.	2. Controlling the wild fire like “Amazon- life line” steps should be initiated by artificial cloud seeding through appropriate technology.	3. Encouraging conventional Homas, Yagnas and Yagas for increasing spiritual power of the country.	Jal: (Water)	1. Effective usage of abundant sea water through appropriate technology.- Israel model	2. Effective control of floods &amp; famine through appropriate technology	3. Timely prediction of devastating rain fall, floods and sunamis to take necessary precautions.	4. The dream project- River linkage is the answer for effective irrigation.	5. Proper planning and implementation of Drainage systems.	6, Full utilization of rain water, recycling of water, minimum flow of water to ocean.	Bhoomi:	(Earth)	1. Like Chandrayaana, Bhooyana is equally necessary to know available resources and also to predict earthquakes well in advance to mitigate the loss.	2. Cultivation of barren and marshy lands by adapting suitable agro based	technology to support farming community &amp; promising entrepreneurs	3. Effective use of cultivable land by educating farming community in scientific farming, use of organic manure, effective utilization of water and providing them timely help of schemes.	Vayu &amp; Akasha: (Air &amp; Space)	1. Air pollution has to be reduced by taking proper and strict measures.	2. Damage to fragile Ozone layer- protective shield should be controlled through appropriate Yagnas based on ancient Vedas.	3. Improper utilization of outer space may lead to collision; accumulation of debris may endanger mankind if not controlled.	4. It is necessary to encourage the ambitious projects like Chandrayana to enhance scientific temper among the youngsters.	Other suggestions:	·	Along with of searching water and other resources on moon, let the available resources be used effectively on earth.	·	Ever village should have tiny industry to make use locally available resources to generate direct and indirect employment to control migration.	·	Proper measures are to be taken for bringing back black money to the main stream by	appropriate tax reforms- both direct and indirect taxes.	·	Population explosion should be controlled through uniform policy measures.
Acta Scientiae et Intellectus | ASI	Facebook	Twitter	Linkedin	Google	FAQs	Contact	International Standard Serial Numbers	Print 2410-9738 | Online 2519-1896	Home	About Us	Guidelines for Authors	Paper Submission	Current	Archive	2019	Volume 5, Number 6	Volume 5, Number 5	Volume 5, Number 4	Volume 5, Number 3	Volume 5, Number 2	Volume 5, Number 1	2018	Volume 4, Number 6	Volume 4, Number 5	Volume 4, Number 4	Volume 4, Number 3	Volume 4, Number 2	Volume 4, Number 1	2017	Volume 3, Number 6	Volume 3, Number 5	Volume 3, Number 4	Volume 3, Number 3	Volume 3, Number 2	Volume 3, Number 1	2016	Volume 2, Number 6	Volume 2, Number 5	Volume 2, Number 4	Volume 2, Number 3	Volume 2, Number 2	Volume 2, Number 1	2015	Volume 1, Number 4	Volume 1, Number 3	Volume 1, Number 2	Volume 1, Number 1	Contacts	Click to submit your manuscript, book reviews and conference proceedings ...
Saepub- Scientific and Academica Editores Publication House	SAE Publications	Toggle navigation	MENU	Home	Journals	ACTA VELIT Journal	AJBPR Journal	ARJBM Journal	IJGHC Journal	JCBSC Journal	JECET Journal	For Authors	Publishing Policy	Manuscript Submission	Manuscript Guidelines	Publication Charges	Archive	ACTA VELIT Archive	AJBPR Archive	ARJBM Archive	IJGHC Archive	JCBSC Archive	JECET Archive	Confrence Papers	Current Issue	ACTAVELIT Journal	AJBPR Journal	ARJBM Journal	IJGHC Journal	JCBSC Journal	JECET Journal	Aim &amp; Scope	Editorial Board	ACTA VELIT Editor	AJBPR Editor	ARJBM Editor	IJGHC Editor	JCBSC Editor	JECET Editor	Contact us	Journals	Is an open access multidisciplinary international online journal in English published quarterly. The aim of Acta Velit is to publish peer reviewed research and review articles in rapidly developing field of Health, Medical, Biotechnology, Biological and Chemical sciences. The journal focuses on the original high -quality multidisciplinary mnauscripts the field of Sciences specially in Health, Bio…	"	To maintain excellence in this regard, the journal has an set of Editorial Board comprising eminent scientists from all over the world specialize in different areas of sciences and a panel of internationally reputed referees	. "	HEALTH SCIENCES	Medicine	Dentistry	Nursing and Health Profession
IJF – International Journal Foundation	Toggle navigation	Home	Journal Policy	Our Research Area	Services	Editorial Board	AUTHORS Guiedlines	Preparation of Manuscript	Word Limit	Check List	ACKNOWLEDGEMENT	Article Processing Charge	Subscribe Hardcopy	Mode of Payment	INDEXING	CURRENT ISSUE	ARCHIVE	Contact Us	CONFERENCES	Call for Manuscript | Invite for Reviewer | Invite for Editorial Member | Submit your article and get Promotional Discount in every month	PEER REVIEWED &amp; OPEN ACCESS ACADEMIC JOURNAL	Advance Research Journal of Multidisciplinary Discoveries (ARJMD)	is one of the most popular Open Access Academic journal of	International Journal Foundation (IJF)	. We are currently publishing few specific open access, online, peer-reviewed, indexed and worldwide universities recognized journals covering a wide range of academic disciplines. Advance Research Journal of Multidisciplinary Discoveries (ARJMD) is one of the most popular one in multi discipline category . This journal serves in worldwide academic communities and contributes to the progress and …	ARJMD	.	If you are planning to publish your valuable research work with this journal then your paper will fulfill all of your requirements according to your needs !!! Our dedicated team are responsible to care your paper with a best peer-review service, high standard editorial service and professional manuscript editing service ​before the final publishing.	​​	When it has to do with weight loss, individuals try different approaches but people have a tendency to forget the fundamentals. So you see, walking for weight reduction, is really the ideal weight loss exercise readily available to you, because you truly	http://www.buyprovigilonline.com/	rebuild your metabolism, and that’s the trick to permanent weight reduction. If you’re a starter then you likely don’t know a lot about weight reduction.	See yourself ready to slim down in every week, and you’re already on your way to a brand-new method of thinking and a new walk of life guaranteed to provide you with the most out of life. For instance, if you’re focusing only on slimming down, then purchasing muscle strengthening tools would be a totally useless and irrelevant choice. Before, picking a diet, there are five extremely simple Steps,…	The ideal way to aid you to shed weight would be to change your pasta you’re cooking to be able to wheat grains dinner. When you have worked hard to slim down, it is better not to sabotage your success by utilizing precisely the same temptations you worked so difficult to control. For people that want to get rid of the weight, water is in fact the ideal fluid to take in. A couple weight gone and …	About Us	IJF ( International Journal Foundation)	is an Global academic publisher based in Kolkata, India and was initially founded in 2016 to collect and preserve rare research samples. To support samples project, IJF started the journal	Advance Research Journal of Multidisciplinary Discoveries	the same year. Since 2016, IJF has grown into a publishing house with one million webpage views each month. With further editorial offices in Beijing, Washington DC (USA) , London (UK), Hamburg (Germany), Paris (France), Oslo (Norway) Rio de Jeneiro (Brazil) Osaka (Japan), Tel Aviv (Israel), Capetown (South africa) Wuhan (China) and Barcelona (Spain), IJF is backed by over 700 academic editors an…	Objective	International Journal Foundation	is mainly built for share academic thought and discoveries to the research community in the world. At present, within the research sector, more than 70% of the experiments become failed due to the unsuccessful presentation of there research. As a result, their innovation will going to be wipe out . This number is now increasing day by day. The main objective of our organization is to publishing, …	genericviagrabuy.com/	discoveries to the world research community. As a platform for global academic communication, the quality of journals has always an aspect attracting much of our attention.	Constitution	The objective of our publication agency is to provide and opportunity for multidisciplinary research scholars to publish only	unpublished and original articles/manuscript	in an internationally recognized Journal entitled is	“Advance Research Journal of Multidisciplinary Discoveries”
Advances in Aerospace Science and Technology - SCIRP	Sorry, Your browser doesn't support FRAME.
Home | The Scientific Pub	Skip to content	Home	Art &amp; Media	Entrepreneur	Internet	Sports &amp; Games	Technology	Menu	Home	Art &amp; Media	Entrepreneur	Internet	Sports &amp; Games	Technology	Search	Close	November 10, 2019	Should You Landscape Your Own Yard or Hire a Professional?	February 29, 2020	Maintain Your Office With These Document Management Practices	February 17, 2020	How Web Conferences Make Employee Training More Efficient	February 12, 2020	Safe and secure: amping up your business’s cyber security	January 20, 2020	Online Shopping: How to Spot a Fake Product	January 10, 2020	Time to Chill Out: The 4 Easy Ways You Can De-Stress	January 2, 2020	Useful Suggestions for Choosing the Coolest Kiddie Party Souvenirs	December 26, 2019	How to Professionally Market Your Jewelry	December 13, 2019	Five Surprising Methods That Can Improve Your Fastball	November 26, 2019	Managing Waste Generated from Home Renovation Projects	November 23, 2019	Creating Better Memories Through Your Wedding Photos	November 18, 2019	Learning a New Sport as an Adult Is Good for the Brain	November 14, 2019	Understanding the Types of Conveyors?	November 10, 2019	Should You Landscape Your Own Yard or Hire a Professional?	February 29, 2020	Maintain Your Office With These Document Management Practices	February 17, 2020	How Web Conferences Make Employee Training More Efficient	February 12, 2020
Home - Journal	Skip to content	+1-845-442-0352	editor@astesj.com	ISSN: 2415-6698	Quick Links	Home	Editorial Board	Archive	CFP	Online Submission	Instructions for Authors	About Journal	Journal	A Bimonthly Peer-Review Journal (ISSN: 2415-6698)	Search for:	Menu	Home	Editorial Board	Archive	expand child menu	Conferences	Special Issues	Volume 1	expand child menu	Issue 1	Issue 2	Issue 3	Issue 4	Issue 5 (Special Issue)	Issue 6	Volume 2	expand child menu	Issue 1 (Special Issue)	Issue 2	Issue 3 (Special Issue)	Issue 4	Issue 5 (Conference)	Issue 6 (Special Issue)	Volume 3	expand child menu	Issue 1	Issue 2	Issue 3	Issue 4	Issue 5	Issue 6	Volume 4	expand child menu	Issue 1
Our Bearing is a original distributor and global supplier of reliable ball and roller bearing.	Toggle Navigation	DEVITT BEARING	HOME	ABOUT	SERVICES	PRODUCTS	SKF	FAG	INA	TIMKEN	BEARING TYPE	DEEP GROOVE BALL BEARINGS	SELF-ALIGNING BALL BEARINGS	CYLINDRICAL ROLLER BEARINGS	SPHERICAL ROLLER BEARINGS	ANGULAR CONTACT BALL BEARINGS	TAPERED ROLLER BEARINGS	CONTACT	Get Price	Qulck Arrival/Free Samples/Fast Global Delivery	Made	high quality products	PURCHASE	LEARN MORE	Welcome	From miniature bearings to huge heavy industry bearings, we're committed to providing our customers with only the best.	Read More	Our History	We utilize top quality materials and only hire the most skilled workers to create top notch bearings that stem from our leading edge technological expertise.	Read More	Our Services	Our company work as OEM factories for many export corporation at home and abroad by virtue of sophisticated and supreme technology.	Read More	Our Company	We are Devitt, everything is in order to improve.The discounts are huge and is the lowest price.900000 Models/Free Samples/Fast Global Delivery.Located in HongKong, China, Devitt Bearings is a leading bearing manufacturer that only offers the latest, state of the art ball bearings and roller bearings around the world.	From miniature bearings to huge heavy industry bearings, we're committed to providing our customers with only the best.We utilize top quality materials and only hire the most skilled workers to create top notch bearings that stem from our leading edge technological expertise.The focus of our Application Engineering Department is to provide a full technical service to our customers.The company has…	What We Do	WHAT TECHNOLOGY DO WE USE?	The focus of our Application Engineering Department is to provide a full technical service to our customers.	WHAT MATERIALS DO WE USE?	We have world class manufacuring facilities using latest technology, machines and equipments.	WHAT WE CAN DO FOR YOU?	You can contact our international trade department staff via whatsapp,twitter, facebook.	Our Best Products	SKF Bearing	SKF bearings are widely used in industrial drive, agriculture, compressors, motors , industrial transmission and generators.	Read More	FAG Bearing	FAG bearings are widely used in industrial drive, agriculture, compressors, motors and generators, construction and other fields.
African Journal of Traditional, Complementary and Alternative Medicines	Register	Login	Menu	Current	Archives	Search	About	About the Journal	Announcements	Submissions	Editorial Team	Privacy Statement	Contact	AJTCAM is a truly African, global and authoritative journal which publishes papers on issues dealing with Traditional, Complementary and Alternative Medicines.	AJTCAM is now fully OPEN ACCESS with the release of Volume 14, Issue 1, 2017.	The journal is indexed and abstracted by African Index Medicus, Chemical Abstracts, African Journals Online (AJOL), etc. REGISTER online to access AJTCAM Research Articles, Reviews, Editorials, Conference Reports, News and Search Data Base free online.	Current Issue	Vol 16, No 2 (2019)	Published	January 9, 2020	##issue.tableOfContents##	Research Papers	ANTIMICROBIAL AND ANTIRADICAL PROPERTIES OF HAMMADA SCOPARIA (POMEL) ILJIN	Aziz Drioiche, Nadia Benhlima, Samira Kharchouf, Fadoua EL MAKHOUKHI, Smahane MEHANNED, Imad ADADI, Hicham AAZIZ, Ferdinand Kouoh Elombo, Bernard Gressier, Bruno ETO, Touriya Zair	1-14	PDF.Fulltext	EVALUATION OF ANTIBACTERIAL ACTIVITY OF MEDICINAL PLANT EXTRACTS AGAINST CLINICAL ISOLATES OF PATHOGENS FROM CHILDREN WITH ACUTE GASTROENTERITIS AT KATUTURA STATE HOSPITAL¸ WINDHOEK, NAMIBIA	Albertina Mariina Ndinelao Iikasha, Isaac Quaye, Davis Mumbengegwi	15-23	PDF.Fulltext	Errata	ERRATUM PROAPOPTOTIC, ANTI-CELL PROLIFERATIVE, ANTI-INFLAMMATORY AND ANTI-ANGIOGENIC POTENTIAL OF CARNOSIC ACID DURING 7,12 DIMETHYLBENZ[A]ANTHRACENE-INDUCED HAMSTER BUCCAL POUCH CARCINOGENESIS	24-25	PDF.Fulltext	View All Issues	Make a Submission	Information	For Readers	For Authors	For Librarians
Home	Online ISSN:2456-205X , SJIF IMPACT Factor : 5.002	Call us: 9500520177	Email us: aijrrr2016@gmail.com	Menu	Home	Editorial Board	Guidelines	Archive Issues	Copyright Form	Contact Us	No iframes	www.aijrrr.com	www.aijrrr.com	www.aijrrr.com	www.aijrrr.com	www.aijrrr.com	www.aijrrr.com	www.aijrrr.com	www.aijrrr.com	Current Issue	February 2020	Previous Issue	January 2020	Archive Issues	Archive Issues	Submit Article	Submit Article	Submit your Article	No iframes	About AIJRRR	AHEAD - INTERNATIONAL JOURNAL OF RECENT RESEARCH REVIEW (AIJRRR)	is a refereed monthly print and on line Journal. It is association of senior Professors, Eminent Research Agencies, Industrialists, Entrepreneurs, Professionals, Academic Leaders, Engineering Firms, Research Labs, Social Science reviewer, Mathematicians &amp; Statisticians and reviewer from various fields and managed by group of Professors. It helps the researcher to publish their intellectual re…	Scope &amp; Coverage	The Ahead International Journal of Recent Research Review accepts the research paper, case studies, book reviews, conceptual, empirical and exploratory papers from Entrepreneurship, Psychology, Management,Human resource/administration,Public Administration, Sociology, Economics, Education, Business, Commerce,Marketing management, Corporate Governance, Financial /Banking ,Hospitality, Tourism &amp…	www.ijbarr.com	www.ijmsrr.com	www.ijmdrr.com	www.aijrrr.com	© Copyright 2020, aijrrr.com. All Rights Reserved.	/	aijrrr2016@gmail.com	9500520177	Design by:	www.diablodesign.eu
AJMS - Current Issue	Home	About Us	Editorial Board	Instruction	Manuscript	Manuscript Status	Submit Manuscript	Indexing	Archives	Copyright	Advertisement	News	News	Comments	Contact Us	Editor Login	User Name:	*	Password:	*	A Member of Committee on Publication Ethics' [COPE]	AJMS is Indexed in U.S.National Library of Medicine	NLM Catalogue	AJMS is following ICMJE's Uniform Requirements	Volume 13, No. 01, Jan-Mar 2020	EDITORIAL	Contextual Curriculum Planning: Tailoring your curriculum to the local context – An Overview	by Huilgol SV ... 1-4	PDF	ORIGINAL ARTICLES	Barriers of Cataract surgery among camp screened patients of Sunsari and Morang district of Eastern Nepal	by Karn RR et al ... 5-9	PDF	Association between vitamin-D deficiency with the presence and severity of diabetic retinopathy in type-2 diabetes mellitus	by Mukherjee S &amp; Sarkar KC ... 10-16	PDF	Efficacy of laparoscopic IPOM for paraumbilical hernia using polypropylene mesh and comparison with open mesh repair	by Kullolli GK et al ... 17-24	PDF	Effect of Mechanical Neck pain with forward head posture on scapula position in primary School Teachers	by Kataria J et al ... 25-30	PDF	Comparing the efficacy between ferrous carboxymaltose and iron sucrose therapy in iron deficiency anemia during pregnancy in Obstetrics and Gynecology ward at tertiary care hospital, Jaipur	by Saini K et al ... 31-34	PDF	ORIGINAL ARTICLES	Study of association between serum uric acid and HbA1c levels in patients with type 2 diabetes mellitus	by Patil Raikod BR &amp; Patil SS ... 35-40	PDF
International Journal of Soft Computing and Applications | International Journals	Untitled Document	Aloy Journal of Soft Computing and Applications	Submit an Article	---Paper Category---	Full Article	Review	Short Paper	Special Issue	---Select Your Paper Area 1---	Artificial Neural Networks and its Variants	Bayesian Models	Bio-inspired Computing Models	Chaos Theory	Evolutionary Algorithms	Fuzzy Computing Models	Genetic Programming	Hybrid Computing Models	Natural Computing	Probabilistic Models	Rough Set Theory	Swarm Intelligence	---Other---	---Select Your Paper Area 2---	Acoustic	Affective Computing	Bioinformatics	Biomedical Engineering	Biometrics	Consumer Electronics	Control Systems	Decision Making Systems	Design Engineering and Optimization	Electrical Systems	Embedded Systems	Energy Engineering	Grid or Cloud Computing	Knowledge and Data Engineering	Mobile Computing	Multimedia Systems	Network Security	Pattern Recognition	Prediction Systems	Robotics	Software Engineering	Telecommunication	Web Mining	Wireless Sensor Networks	---Other---	Choose file to upload
American Based Research Journal – ISSN (2304-7151): PEER REVIEWED OPEN ACCESS JOURNAL – Impact Factor 2.32	Skip to content	American Based Research Journal - ISSN (2304-7151)	PEER REVIEWED OPEN ACCESS JOURNAL - Impact Factor 2.32	WP Lookup Manu	WP Lookup Manu	Home	Editorial Board	Guidelines	Publications Ethics	Publications Fee	All Indexing	ABRJ Policies	Copyright Policy	Privacy Policy	Open access Licensing	Waiver Policy	Plagiarism Policy	All Publications	Current Issue	Previous Issue	Publications Archives	Submit Your Paper	DOI	Contact Us	Expand Search Form	Search	Editorial Board	President of :</strong> American International Standards Institute (AISI), Irvine, California, USA.	Members of Board	Reviewers	PhD(Management ), Senior Research Fellow and Director,	Globalization and Development Program,	DIGITAL OBJECT IDENTIFIER (DOI)	Volume 9 Issue 2 – Hard Copy Available	Indexing &amp; Abstracting	Sample E-Certificate	WHY ABRJ ?	Detailed Peer Reviewed Report	Secured by SSL	Life time hosting	Free promotion service	Free Proofreading Service	Free indexing service	More citations	Google Scholar Indexing	Search engine friendly	Calls For Papers 25th-Mar-2020	Current Issue	Volume 9, Issue 2
American International Journal of Contemporary Research	American International Journal of Contemporary Research	ISSN 2162-139X (Print), ISSN 2162-142X (Online)	DOI: 10.30845/aijcr	Home	Aims &amp; Scope	CPI	Journals	Editorial Board	International Advisory Board	Submission	Current	Archive	Subscription	Index	Menu	Home	Aims &amp; Scope	CPI	Journals	Editorial Board	International Advisory Board	Submission	Current	Archive	Index	Subscription	Contact	Call for Papers	American International Journal of Contemporary Research (AIJCR) is an open access, peer-reviewed and refereed multidisciplinary journal	Read More....	Recruitment of Reviewers	Reviewer's name and affiliation will be listed in the printed journal and on the journal's webpage.	Read More....	Call for Papers Vol. 10 No. 2 Submission Deadline: March 31, 2020	Aims and Scope	American International Journal of Contemporary Research (AIJCR) is an open access, peer-reviewed and refereed multidisciplinary journal published by	Center for Promoting Ideas (CPI), USA	. The main objective of AIJCR is to provide an intellectual platform for the research community. AIJCR aims to promote contemporary research in business, humanities, social science, science and technology and become the leading journal in the world.	The journal publishes research papers in three broad specific fields as follows:	Business and Economics	Management, marketing, finance, economics, banking, accounting, human resources management, international business, hotel and tourism, entrepreneurship development, business ethics, development studies and so on.	Humanities and Social science	Anthropology, communication studies, corporate governance, criminology, cross-cultural studies, demography, education, ethics, geography, history, industrial relations, information science, international relations, law, linguistics, library science, media studies, methodology, philosophy, political science, population Studies, psychology, public administration, sociology, social welfare, linguist…	Science and Technology	Astronomy and astrophysics, Chemistry, Earth and atmospheric sciences, Physics, Biology in general, Agriculture, Biophysics and biochemistry, Botany, Environmental Science, Forestry, Genetics, Horticulture, Husbandry, Neuroscience, Zoology, Computer science, Engineering, Robotics and Automation, Materials science, Mathematics, Mechanics, Statistics, Health Care &amp; Public Health, Nutrition and …	The journal is published in both print and online versions.	AIJCR publishes original papers, review papers, conceptual framework, analytical and simulation models, case studies, empirical research, technical notes, and book reviews. Special Issues devoted to important topics in business, humanities, social science, science and technology will occasionally be published.	See Less	See More
American Internet Journals – Collection Of Journal Entries From American Writers	Skip to content	American Internet Journals	Collection Of Journal Entries From American Writers	open menu	About	Magento’s Built-In Contact Form Isn’t Enough – Here’s Why	16	Dec	There are some tools that we can use to make sure that websites are going to be the best that we can make them. One of the best is definitely magento. A lot of online business owners agree that this is something that helps them in their businesses a lot. The main reason behind it is the fact that magento can offer almost everything that they need from the functions of the website to the overall d…	Form Builder	There is a	magento contact form builder	available online and this is something that they can use along with the magento software. The best thing about this tool is the fact that it makes the contact form a lot better. A lot of business owners usually ignore this part of the website and that is not really a good thing. The presence of contact forms from your customers will help build a solid website and provide a better marketing techni…	Using the Builder	Using the magento contact form builder doesn’t require a professional. If you already know how to create a website using magento, then this will definitely be easy. You can mix and match different designs and fully customize it. The tools and the controls are easy to learn and the overall design will not really mess up the whole website. If you know a professional designer, then you can hire them…	Builder	How Does Kim Dao Choose The Products She Blogs About?	9	Dec	Every blogger or social media influencer has certain standards on choosing the brands that they feature in their sites. Going for worth a review product is something to take into consideration.	Kim Dao	the famous social media influencer does follow certain standards in every product that she features.	Being a legitimate vlogger, she started out as she was documenting her first trip to Japan back in 2011 as an online journal, it made a huge following thereafter hence the reason for her to make more blogs and videos. Her vlogs are widely followed by young women who obviously love fashion, make-up, and travel that is why her product vlogs are focused on those categories. In spite of working with …	She Only Works With the Brands that she respects	The products that were mentioned in the first paragraph are not only being respected by Kim herself, it is obvious that most if not all from the make-up and beauty product industry respect its presence.	One that she uses	It is important for Kim that the product that she blogs are the ones that she uses on her. It can be shown in the effects to her skin, how the dresses fit heron her unbiased opinions on the brands.	Affordable	With Kim Dao’s huge following on social media which is mainly young women, it vital for Kim that these products are affordable, we cannot deny that young women do fall on the category purchasing not so luxurious products and makes value for the money.	Kim Dao's	House Cleaners In Toronto: They’re Worth The Cost	16	Oct	There are countless reasons as to why people should maintain a clean home most, if not all, the time. Failing to clean certain areas of the home can invite many potential sources of illnesses. Germs and bacteria can grow in places that are left unclean for a long period of time. When these come into human contact, they can contribute to sickness and even spread to other members of the family or e…	It’s not all the time that people can keep up with the demand for maintaining a clean home. Different circumstances contribute to such a situation and they’re even difficult to adjust at times. One solution to such a dilemma is hiring	cleaners in Toronto	especially if you live in the area. Below are some of the reasons that should convince you to hire a house cleaner today.	Saves Time	– Like what was said earlier, people no longer have to spend so many hours on cleaning when they hire house cleaners. These people will do the job for you so you can spend your time on other important matters such as work and social activities. Home cleaning services are most beneficial to people with a demanding job and an active lifestyle.	Affordable	– Some companies include the cost of their cleaning products on the total bill for their cleaning services. This means that you no longer have to purchase cleaning products to be used. Also, cleaning services are affordable because it is a growing market. Prices fall in a competitive range where companies vie for being the ones that people hire for such service.	Quality Results	– Cleaners achieve results that most people can only dream of when it comes to having a clean house. You will be amazed at how your home looks, feels, and smells like after the cleaner finishes the job. It’s always a guarantee that they can also finish the job especially ones that have special instruction in them.	Accessible	– They’re almost everywhere today. It’s easy to find a home cleaning service provider that’s available for your set schedule. All that needs to be done is to book an appointment either through phone or through their official websites.	Toronto	House Cleaners	What You’ll Find When You Look Up Kim Dao On YouTube	15
AJER	Like &amp; Dislike	2769	618	i	Home	Indexing	Call for paper	Pay fees online	Review Process	Contact Us	Paper Submission	Submit paper online	Archive Section	Current Issue	Archive	Special Issue Archive	Printable Archive	Download Section	Model paper	Copy right form	Download Published Certificate	Governing Board	Editorial Board	Application for Asso. Board Member	Statistics	Statistics	Copyright Infringement Claim	Article Correction Policy	Journal Ethics	Digital Signed Certificates	Welcome to AJER	Published monthly, online, open-access and having double-blind peer reviewed,	American journal of Engineering Research (AJER)	is an emerging academic	journal in the field of Engineering and Technology which deals with all facets of the field of Technology and Engineering. This journal motive and aim is	to create awareness, re-shaping the knowledge already created and challenge the existing theories related to the field of Academic Research in any discipline	in Technology and Engineering.	American journal of Engineering Research (AJER)	has a primary aim to publish novel research being conducted and carried out in	the domain of Engineering and Technology as a whole. It invites engineering, professors, researchers, professionals, academicians and research scholars to	submit their novel and conjectural ideas in the domain of Engineering and Technology in the shape of research articles, book reviews, case studies, review	articles and personal opinions that can benefit the engineering and technology researchers in general and society as a whole.	As earlier stated, there is no special emphasis on just one topic but emphasis is given on all the aspects that can be covered in the domain of Engineering and Technology,	Read More...	AJER Facts and Figures	Issues per year: 12	Number of Volumes: 04	Number of Issues: 37	Number of Articles: 1037
Home	"&gt;	"&gt;	(function(i,s,o,g,r,a,m){i['GoogleAnalyticsObject']=r;i[r]=i[r]||function(){	(i[r].q=i[r].q||[]).push(arguments)},i[r].l=1*new Date();a=s.createElement(o),	m=s.getElementsByTagName(o)[0];a.async=1;a.src=g;m.parentNode.insertBefore(a,m)	})(window,document,'script','//www.google-analytics.com/analytics.js','ga');	ga('create', 'UA-64108815-1', 'auto');	ga('send', 'pageview');	ISSN 2429-5396	American Journal of Innovative Research &amp; Applied Sciences	American Journal of Innovative Research and Applied Sciences is an international online open access journal published monthly under Creative Commons Attribution License: CC-BY.	HOME	GENERAL INFORMATIONS	Info-AJIRAS-® Multidisciplinary Journal	-The AJIRAS Journal is belonged to France country:	See link	-Instructions and catalogue listing on the National Library of France:	See link	-	The ISSN is registered on ISSN International Centre:	See link	More information:	-AJIRAS is Open access scholarly journal published under Creative Commons licenses CC-BY	-ISSN and key title: ISSN 2429-5396 =	American Journal of Innovative Research &amp; Applied Sciences.	-Abbreviated key title:	Am. J. innov. res. appl. sci.	-ISSN-L 2429-5396.	-OCLC Number: 920041286	-Indice(s) Dewey: 505 (22nd ed). 605 (22nd ed.); 570.5 (22nd ed.); 001 305 (22nd ed.).	-AJIRAS JOURNAL is an international online open access journal published monthly.	|	HOME	|	ABOUT US	|	ARCHIVE	|	AIMS AND SCOP	|	AUTHORS	|	REVIEW	|	SUMIBMIT MANUSCRIPT	|	EDITORIAL BOARED	|	PUBLICATION FEE
Welcome to American Journal of Pharmacy and Health Research	Others Latest Post	Call for paper	American Journal of Pharmacy and Health Research (AJPHR)	is a peer-reviewed, monthly official international journal allowing access to abstracts and full-text.	Read more...	Email &amp; SMS Alerts	Email/SMS alert system is one of the key features and gives update information about the submitted manuscript.	Read more...	Online Submission	American Journal of Pharmacy and Health Research (AJPHR)	is	one of the International open access journal devoted to various disciplines in science and technology.	Read more...	Article Statastics	American Journal of Pharmacy and Health Research (AJPHR)	provides unique facility for authors to know popularity of articles on basis of numbers of PDF download and views. It will display in tabulated format.	© 2020, Copyrights. All Rights Reserved
American Journal of PharmTech Research	DOI: 10.21276/ajptr	Thu, 5 Mar 2020	Home	About Us	From Editor Desk	Editorial Board	Join As Reviewers	Instruction to Author	Authors Guideline	Copyright Form	Ethics and Malpractice Statement	Manuscript Submission	Tools for Author	FAQ	Contact Us	Login	Email id	Password	Login	Forgot Password ?	|	Register Now	Track your article	My Article Track	Access Online First	Article Online First	Archive	Volume 10	February 2020 Issue 1	Conference Proceeding	Volume 9	December 2019 Issue 6	October 2019 Issue 5	August 2019 Issue 4	June 2019 Issue 3	April 2019 Issue 2	February 2019 Issue 1	Volume 8	December 2018 Issue 6	October 2018 Issue 5	August 2018 Issue 4	June 2018 Issue 3	April 2018 Issue 2	February 2018 Issue 1	Volume 7	December 2017 Issue 6	October 2017 Issue 5	August 2017 Issue 4	June 2017 Issue 3
American Journal of Phytomedicine and Clinical Therapeutics	American Journal of Phytomedicine and Clinical Therapeutics	Our Other Journals	American Journal of Advanced Drug Delivery	American Journal of Ethnomedicine	American Journal of Pharmacology and Pharmacotherapeutics	American Journal of Drug Delivery and Therapeutics	International Research Journal of Pharmaceutical Sciences	American Journal of Computer Science and Information Technology	American Journal of Computer Science and Engineering Survey	International Annals of Advanced Scientific Research	International Journal of Applied Science-Research and Review	Global Journal of Research and Review	British Journal of Research	British Biomedical Bulletin	Profismile.ro	Notifications	View	Subscribe	Information	For Readers	For Authors	For Librarians	Font Size	Make font size smaller	Make font size default	Make font size larger	Journal Content	Search Scope	All	Authors	Title	Abstract	Index terms	Full Text	Browse	By Issue	By Author	By Title	Current Issue	Editor In Chief	Javad Sharifi-Rad	Department of Pharmacognosy, Faculty of Pharmacy, Zabol University of Medical Sciences, Zabol, Iran	__________________________________	Impact Factor	SJIF- 3.266	JI Factor- 0.69	___________________	Keywords	Antibacterial activity
American Journal of Research Communication | American Journal of Research Communication	Home	Instruction	Article in Press	Archives	Editorial Board	Submission	American Journal of Research Communication	Home	Instruction	Article in Press	Archives	Editorial Board	Submission	Home	Volume 8(2)	Volume 8(3)	Aim and Scope	American Journal of Research Communication (AJRC) headquarters at Texas, USA and is an international peer-reviewed open-access journal publishing original research papers in all fields of sciences. AJRC is devoted to rapid dissemination of significant research in natural and social sciences. Initial decision for a manuscript will be made	within 7 days	after the	submission	. AJRC publishes regular research articles, reviews, short communications, and other types of research papers. AJCS would consider manuscript in the following areas (but not limited to):	Biological Sciences	Plant and Crop Sciences	Agriculture and Food Sciences	Medical Sciences and Pharmacology	Animal Sciences and Health Care	Chemistry, Physics and Mathematics	Engineering and Computer Sciences	Art, Management and Social Sciences	Economics, Finance and Business	Please contact Editorial Office of AJRC at	ajrc.question@gmail.com	if you have questions about whether your article is suitable for publishing on AJRC. Please also read the	instruction	before	submission	.	P. O. Box 690867, San Antonio, Texas, 78269, USA	zeeCompany Theme
American Journal of Scientific Research	Editorial Committee /	Comité de Redaction	»	Indexing-Abstracting /	Indexation-Abstraction	»	Submission /	Soumission	»	Past Issues /	Archives	»	In this Issue/	Dans cette Édition	Studying the Role of Libraries in the Progression of Culture in Samanids’ Period.	Farahnaz Kohan	Continue Reading / Continuez à lire »	Published by Scientific Research International (SRI), American Journal of Scientific Research is a peer-reviewed scientific research journal that addresses both applied and theoretical issues. The scope of the journal encompasses research articles, original research reports, reviews, short communications and scientific commentaries in the fields of applied and theoretical sciences, biology, chemi…	American Journal of Scientific Research bridges the crucial gap between basic research and patenting of an invention, targeting a broad audience of academic and industrial researchers, as well as the increasingly important world of scientists and engineers at start-up companies. The journal publishes experimental and theoretical results of research on, amongst other topics, semiconductors, magnet…	American Journal of Scientific Research particularly aims at publishing the finest peer-reviewed research in all fields of science and technology on the basis of its originality, importance, interdisciplinary interest, timeliness, accessibility, elegance and surprising conclusions. The journal serves for the advancement and dissemination of knowledge in all fields of applied physics. The journal …	The journal not only covers all aspects of modern technology such as semiconductor devices including VLSI technology, photonic devices, superconductors, and magnetic recording but also covers other diverse areas such as plasma physics, particle accelerators, nanoscience and technology, and applied bioscience. Articles in interdisciplinary areas with potential technological implications are strong…	Contact us / Contactez nous	Contact Form	Name:	Email:	Telephone:	Subject:	Message:	Company Information	American Journal of Scientific Research	© FRDN Incorporated	Editorial Office	American Journal of Scientific Research	Unit 117	Orion Mall	Palm Street	P.O. Box 828	Victoria	Mahé	Seychelles	Tel: +248 400138344	Fax: +248 400138345	E-mail:	ajsr@frdn.net	Copyright © 2014 - All Rights Reserved -	American Journal of Scientific Research	Website Design	by	Dekoy Design
American Transactions on Engineering &amp; Applied Sciences	American Transactions on	Engineering &amp; Applied Sciences	Home	International Editorial Board	Authors	Archives	Subscription &amp; Fee	Contact	V4(4)Oct2015	V4(3)Jul2015	V4(2)Apr2015	V4(1)Jan2015	V3(4)Oct2014	V3(3)Jul2014	V3(2)Apr2014	V3(1)Jan2014	V2(4)Oct2013	V2(3)Jul2013	V2(2)Apr2013	V2(1)Jan2013	V1(4)Oct2012	V1(3)Jul2012	V1(2)Apr2012	V1(1)Jan2012	Ethical Guidelines	TuEngr Journals	American Transactions on Engineering &amp; Applied Sciences	:: American Transactions on Engineering &amp; Applied Sciences	http://TuEngr.com/ATEAS	ISSN 2229-1652	eISSN 2229-1660	AddThis Sharing Buttons	Share to Facebook	Facebook	Share to Twitter	Twitter	Share to Pinterest	Pinterest	Share to LinkedIn	LinkedIn	Share to Gmail	Gmail	Share to 更多...	AddThis	American Transactions on Engineering &amp; Applied Sciences	,	a high quality refereed journal, publishes wide spectrum research and technical articles as well as experiments, experiences, modelings, simulations, designs, innovations, and reviews from engineering, sciences, medical studies, environmental sciences, computer science, food sciences, technological sciences, medicine, and related disciplines as well as interdisciplinary/cross-disciplinary/multidi…	Original work is required.	Article submitted must not be under consideration of others for publications.
Home	jjjjjj	2 Years IF	3.0	This work is licensed under a	Creative Commons Attribution 4.0 International License	.	Annals of British Medical Sciences	(ABMS)	United Kingdom ISSN 2397-1762	The	Annals of British Medical Sciences	(ABMS) is a British open access, peer-reviewed journal that publishes articles in all aspects of clinical and medical research as well as from fields of basic and applied biomedical Sciences. The annals is intended to serve as a medium for professionals and scientists to publish articles and research works in all aspects of medicine and biomedical studies.	ABMS is covered by many abstracting and indexing services and welcomes submissions from authors worldwide. It publishes original research articles, review articles, clinical trials and case reports. Letter to the Editor is also accepted.	Volume 4	,	Issue 1	Review Article	; Features of cervical hip fracture treatment caused by osteoporosis	Afa Bayramova	Synergistic activities of antimicrobial combination of four common antifungal agents with desferrioxamine B against different Aspergillus species determined by Checkerboard	ISSAM ALSHAMI	Burkitt’s lymphoma of stomach: Report of a case and literature review	IBRAHIM MASOODI	Volume 3	,	Issue 2	Effect of Acrylamide on neurotransmitters and acetylcholinestrase activity in the brain of rats: Therapeutic effect of ferulic acid and selenium nanoparticles	Omayma Ahmed Ragab Abou Zaid, Sawsan Mohammed El-Sonbaty, Wael Ezz El-Arab Mohammed BarakAT	Evaluation of the role of pro and anti-inflammatory cytokines in new endemic foci of	Leishmania	donovani	prevalent in Sutlej river valley of Himachal Pradesh	Sushila Devi Negi, Afroz Alam,	Pravin Kumar Tripathi, Mohamed Azhar Khan, umar Farooq	Pesticides impact on testicular and thyroid functions of farm workers in Gaza Strip	TAHA ABDULLAH AL-SHANTI, MAGED MOHAMED YASSIN	Experimental study of placental amniotic membrane wrapped acellular nerve bridge repair of peripheral nerve defects	K	aka Katiella, Zhang Yanru, Yao Jun-na, Zhouming Wu, Huang Wenhua, Zhang Hui	Incidental finding of renal stone on scintigraphy: Case report	Ahmed Sayeed	, ZAHID KHAN, GULSHAD HASSAN ASHRAF, ASIF MASOOD AFROOZ	Retention in elimination of mother-to-child transmission of HIV [eMTCT] care: an evolutionary concept analysis:	Review Article	Augustine Ndaimani, Clara Haruzivishe, Inam Chitsike, BabilL Stray-Pedersen	In vivo	relationship between human left atrial load and contractility	Sergey EVGENYEVICH Mamchur	,
Annals of Clinical Case Reports	Toggle navigation	Home	Aims and scope	Editorial Board	Editor-in-Chief	Articles	Recent Articles	Archive	Special Issue	Upcoming Special Issue	Author Guidelines	Instructions for Authors	Submit manuscript	Contact	Annals of Clinical Case Reports is an international, peer reviewed, online mega journal that will consider any original clinical case reports and images	Aims and scope	Imapact Factor: 0.096*	OUR JOURNALS INDEXED IN	Aims and scope	Annals of Clinical Case Reports (ISSN 2474-1655) is an international, peer-reviewed, online mega journal that will consider any original clinical case reports and images from all areas of medicine, internal medicine, nursing, dentistry, surgery and oncology. All manuscripts published by Annals of Clinical Case Reports are made freely accessible online immediately upon publication, without any sub…	Annals of Clinical Case Reports manuscripts undergo rigorous peer-review process where each manuscript undergoes evaluation by the in-house editorial board member first and then, if appropriate, is reviewed by a minimum of three independent reviewers within 2–3 weeks of submission. The interval between acceptance and publication online is 8 days.	Annals of Clinical Case Reports aims to provide a platform for publishing unusual, unique, and rare clinical cases and images to enhance the clinical understanding of disease and to convey important clinical information.	Annals of Clinical Case Reports considers original case reports, case studies, case series, clinical images, clinical videos, and letters from all the areas of clinical medicine to create a valuable collection of cases in all clinical disciplines. Annals of Clinical Case Reports content will be published on a continuous publication model.	Allergy &amp; Immunology Case reports	Anesthesiology Case reports	Dermatology Case reports	Dentistry and Oral Medicine Case reports	Diabetology Case reports	Emergency Medicine and Critical Care Case reports	Endocrinology, Diabetes &amp; Metabolism Case reports	ENT Case reports	Family Medicine and Public Health Case reports	Forensic and Legal Medicine Case reports	Gastroenterology Case reports	Geriatric Medicine Case reports	Hematology Case reports	Infectious Disease Case reports	Internal Medicine Case reports	Neonatology Case reports	Neurology Case reports	Infertility Case reports	Nephrology Case reports	Nuclear Medicine Case reports	Nutrition and Dietetics Case reports	Neurological Surgery Case reports	Orthopedics &amp; Rheumatology Case reports	Oncology Case reports	Ophthalmology Case reports	Obstetrics and Gynecology Case reports
Home Page | Aimdr Journal	Success!	Your message has been sent to us.	Error!	There was an error sending your message.	Drop us a line	Name*	Email*	Message*	+91 9897490444	drrohit.editor@gmail.com	Toggle navigation	Home	About	Scope of Journal	Salient Features	Specialities Covered	Open Access Policy	Copyright Notice	Privacy Statement	Ahead of Print	Current Issue	Archive	Indexing	Subscribe	Contact	Welcome to AIMDR	Annals of International medical and Dental Research (AIMDR) is an open-access, freely accessible,	online and print	bi-monthly peer-reviewed international journal publishes a wide spectrum of advanced research	on all medical and dental specialities including ethical and social issues. AIMDR is a gateway to	enlighten the	latest research/issues happening all around the world of medical and dental sciences.	Current Issue	All Articles (72)	Anaesthesia (5)	Biochemistry (1)	Community Medicine (2)	Dentistry (7)	Forensic Medicine (1)	Medicine (16)	Microbiology (1)	Obstetrics &amp; Gynaecology (2)	Ophthalmology (2)	Orthopaedics (3)	Paediatrics (6)	Pathology (4)	Pharmacology (1)	Physiology (2)	Psychiatry (2)
Home	ISSN :	2059-9447	Volume per Year:	1	Issue per Volume:	2-4	0.345	Cosmos Impact Factor	4.498	This work is licensed under a	Creative Commons Attribution 4.0 International License	.	Annals of Medical and Biomedical Sciences	(UK ISSN 2059-9447 )	The	Annals of Medical and Biomedical Sciences	(AMBS) is an open access, peer-reviewed journal that publishes articles in all aspects of clinical and medical research as well as from fields of basic and applied biomedical Sciences. The annals is intended to serve as a medium for professionals and scientists to publish articles and research works in all aspects of medicine and biomedical studies.	AMBS is covered by many abstracting and indexing services and welcomes submissions from authors worldwide. It publishes original research articles, review articles, clinical trials and case reports. Letter to the Editor is also accepted	.	Volume 5, Issue 1	Most Viewed Articles	PI3K/AKT pathway in modulating glucose homeostasis and its alteration in Diabetes:	Review Article	Somayeh Alsadat Hosseini Khorami, Ariyo Movahedi, Khaza’ai Huzwah, Abd Mutalib Mohd Sokhini	Histoplasmosis in an apparently Immunocompetent Host – A perplexing Presentation as Submandibular	Oedema	JAGADEESH CHANDRASEKARAN, JOVITHA PREETHI GREGORY	Immunoexpression of cell proliferation (Ki-67) and tumor suppressor (p53) proteins in hepatic tissue exposed to aqueous extracts of Ageratum conyzoides Linn using rat model	DAYO ROTIMI OMOTOSO, ADENIRAN OLUWADAMILARE AKINOLA, OOREOLUWAPO OLOLADE DARAMOLA	Volume 4, Issue 1	Establishment of 5-Fluorouracil Resistant OSCC Cell Lines: A Quantitative RT-PCR Analysis	KHALEDA AKHTER, MOHAMMED ENAMUR RASHID	Comparison of 2D and 3D planning in HDR brachytherapy in oesophageal cancer, with consideration of isodose distribution in PTV and OAR	Katarzyna Matera,	Ł	ukasz Kowal	, Jaros	ł	A	Ł	yczek	Alkhumra Hemorrhagic Fever in Saudi Arabia:	Review Article	Kazi Aminul Islam	Seroprevalence of West Nile Virus among Blood Donors at Central Blood Bank, Khartoum State, Sudan	Yousof S. Yousof, Salma E. Ahmed, Mona H. Noor, Maha M. Nour, Mahmmoud S. Saleh, Mohamed I. Garbi, Elmontasir S. Eltayeb	Efficacy assessment for disinfection process in Buraidah Maternity Hospital – Saudi Arabia	Ali Mohieldin, Kamal Elbssir, Hamid Nourain, Najlaa Siddig Nasir,	Mohamed Tharwat Alabbasy
Annals of Phytomedicine (AP) – An international journal	Toggle menu	Home	Aims and Scope	Author Guidelines	Manuscript	Impact Factor	Current Issue	Archive	Contact Us	Welcome to	Annals of Phytomedicine (AP)	An International Journal	Annals of Phytomedicine (	AP	), is an international, peer-reviewed scientific journal, dedicated to publishing cutting edge research in all areas of phytomedicine. It will publish significant and outstanding developments in all phases of phytomedicine, thus ensuring its scientific priority. The manuscripts intended for publication shall be rigorously refereed and selected on the basis of quality and originality of the work. …	Postal Address	16-11-511/D/408, Shalivahana Nagar, Moosarambagh, Hyderabad – 500036.	Mobile No.:	Editor – In – Chief :	9246509453	Managing Editor :	9246584140	Email:	ukaaz@yahoo.com	Contact Form	Fields marked with an	*	are required	Name	*	Email	*	Phone	Message	*	What is thirteen minus 6?	*	WordPress Theme built by	Shufflehound	.	UKAAZ Publications © 2013 - 2019. All Rights Reserved
ARPN Journal of Systems and Software-International Journal	ARPN Journal of Systems and Software &gt;&gt; Volume	6, Number 1, June 2016	Journal Home	Archive	Editorial Board	Call for Papers	Submit Paper	Author Guidelines	Code of Ethics	Review Process	Journal Policy	Abstracting/Indexing	Publication Charge	Contact Us	ARPN Journal of Systems and Software	ARPN Journal of Systems and Software	(ISSN 2222-9833)	is an International refereed research publishing journal with a focused aim of promoting	and publishing original high quality research dealing with theoretical and scientific	aspects in all disciplines of Systems and Software Engineering.	All technical or research papers and research results submitted to ARPN should be	original in nature, never previously published in any journal or undergoing such	process across the globe. All the submissions will be peer-reviewed by the panel	of experts associated with ARPN. Entire volumes of the Journal are freely available online to the reader "without financial, legal, or technical barriers other than those inseparable from gaining access to the internet itself.	Scope of ARPN Journal of Systems and Software	Control and System Engineering	Software Engineering	Model	Systems Architecture	Systems Biology / Bioinformatics	Information Technology	Decision Support Systems	Mathematical Methods and Applications	Computational Statistics	Discrete Systems and Methodologies	AI	and Knowledge Based Systems	Mobile and Ubiquitous Computing	Embedded and Real-time Systems	Internet and Information Systems	Engineering Applications	Mechanical and Physical Modeling	Simulation and Process Modeling	Self-organizing Systems	Fuzzy Systems / Models	Industrial Processes	Business Systems / Models	Article Search	Editor Login
Asia Pacific Journal of Education, Arts and Sciences	Home	Editorial Board	Author Guidelines	Review Process and Policies	Current Issues	Archives	Call for Reviewers	Contact Us	Navigate to...	Home	Editorial Board	Author Guidelines	Review Process and Policies	Current Issues	Archives	Call for Reviewers	Contact Us	05	Apr	Home	Submission is officially closed.	AIM	The Asia Pacific Journal of Education, Arts and Sciences (APJEAS) is the official research journal of the College of Education, Arts and Sciences of the	Lyceum of the Philippines University-Batangas	which is also open to the global community of scholars who aspire to have their researches published in a peer-reviewed open access. The primary criterion for publication in the APJEAS is the significance of the contribution an article makes to the body of knowledge. It is an opportunity particularly for researchers in different fields of Education, Arts and Sciences to share their scientific mat…	SCOPE	We would like to invite you to submit and publish (online and print) your original research articles, review articles, short communications and case reports to the APJEAS in disciplines limited to:	Education	Culture and Arts	Humanities	Social Sciences	Natural Sciences	Physical Sciences	Publishable research articles embrace any research methodology as long as the articles meet the publication standards of the journal. The journal primarily has, as its audience, scientists, academicians, educators, artists, practitioners of various fields, policy makers, graduate students, and other individuals interested in pushing the frontiers of developing innovative ideas for social and glob…	Types of Manuscripts	Original articles	Randomized controlled trials, intervention studied, studies of screening and diagnostic test, outcome studies, cost effectiveness analyses, case-control series, and surveys with high response rate.	Review articles	This is a systemic critical assessment of literature and data sources.	Short Communications	Short Communications are suitable for the presentation of research that extends previously published research, including the reporting of additional controls and confirmatory results in other settings, as well as negative results, small-scale clinical studies, clinical audits and case series. Authors must clearly acknowledge any work upon which they are building, both published and unpublished.	Case reports:	New/interesting/very rare cases can be reported. Cases with clinical significance or implications will be given priority, whereas, mere reporting of a rare case may not be considered. Up to 1000 words excluding references and abstract and up to 10 references.	Indexing/Abstracting	APJEAS is initially indexed in the Google Scholar, Open Academic Journals Index, Advanced Science Index, Academia.edu, and Research Bible	Open Access Policy	APJEAS is available both online and print. The content of the journal is freely available to the readers, researchers, students and institutions for download, copy, search, cite or link to the full text of the article.	Copyright	Copyrights for articles published in APJEAS are retained by the authors, with first publication rights granted to the journal. The APJEAS/LPU-Batangas is not responsible for subsequent uses of the work. It is the author’s responsibility to bring an infringement action if so desired by the author.
HOME	EDITORIAL BOARD	AUTHOR GUIDELINES	REVIEW PROCESS	CONFERENCES	CURRENT ISSUE	ARCHIVES	CALL FOR REVIEWERS	CONTACT	UGC Approved Research Journal	Journal No.: 45265	Abstracted/Indexed	HOME	Published	December 14, 2013	Asia Pacific Journal of Multidisciplinary Research	(The Journal is currently closed to accept submission.)	VISION	To become a recognized scientific journal of multidisciplinary research in Asia Pacific Region by 2022	MISSION	The APJMR commits itself to:	Sustain the academic integrity of publishing scientific researches;	Expand the network and linkages in international research community through publications and conferences;	Ensure the competence and credibility of research articles through quality assurance mechanisms;	Establish greater opportunities for research collaboration of scholars from the global community; and	Promote the value of commitment and integrity in meeting the international standards of publication.	AIM	The Asia Pacific Journal of Multidisciplinary Research (APJMR) aims to provide a medium open to the global community of scholars who aspire to have their researches published in a peer-reviewed journal.	SCOPE	The journal publishes quarterly issues in various disciplines limited to:	⦁ social sciences,	⦁ education, arts and humanities,	⦁ business and hospitality management	⦁ science, technology, engineering, and mathematics	The journal primarily has, as its audience, scientists, academicians, practitioners of various fields, policy makers, health advocates, graduate students, and other individuals interested in pushing the frontiers of developing innovative ideas for social and global transformation.	Types of Manuscripts	Original articles	Randomized controlled trials, intervention studies, studies of screening and diagnostic test, outcome studies, cost effectiveness analyses, case-control series, and surveys with high response rate	Review articles	Systematic critical assessment of literature and data sources	Short Communications	Short Communications are suitable for the presentation of research that extends previously published research, including the reporting of additional controls and confirmatory results in other settings, as well as negative results, small-scale clinical studies, clinical audits and case series. Authors must clearly acknowledge any work upon which they are building, both published and unpublished.	Case reports:	New/interesting/very rare cases can be reported. Cases with clinical significance or implications will be given priority, whereas, mere reporting of a rare case may not be considered. Up to 1000 words excluding references and abstract and a maximum of 10 references.	Copyright	Copyrights for articles published in APJMR are retained by the authors, with first publication rights granted to the journal. The APJMR is not responsible for subsequent uses of the work. It is the author’s responsibility to bring an infringement action if so desired by the author.	The work in this journal is licensed under a	Creative Commons Attribution 4.0 International License	.	Posted in
Welcome to Asia - Pacific Journal of Research	[ International Journal of World Research ]	Home	About Us	Editorial Board	For Authors	Archive Issues	Special Issues	Contact Us	MENU	About Us	Editorial Board	For Authors	Archive Issues	Special Issues	Contact Us	Welcome to Asia - Pacific Journal of Research	Asia-Pacific Journal of Research is an international monthly journal for open access and Printed peer reviewed rapid publication in Research. Focused on interdisciplinary research that is linked to practical and evidenced-based research. This Journal publishes original research work that contributes significantly to further the knowledge in research. The journal welcomes contributions that deal w…	We are publishing all the articles without making any delay with your kind cooperation. Authors can get status or decision of article within 3-6 days from the submitted date. APJR hopes that Researchers, Research scholars, Academician, Industrialists etc. would make use of this journal publication for the development.	News &amp; Updates	Call for Publication of Research Papers, Research Thesis, Book Reviews Case Studies and Science related Papers	Latest Issues	Latest Issues	Submit your Manuscript	Archive ISSUES	prev	next	Download our forms like - copyright form, membership form, e-certificate form etc ...	DOWNLOAD NOW	Visitors Count	Follow us	Twitter	Facebook	Google	Linkedin	Pinterest	Contact	#92, 2nd floor, 4th Cross,Nazar sab street, Behind South Indian Timber Mart,Bommanahalli, Bangalore - 68.	Telephone:	+91-86673 79281	E-mail:	editorasiapacific@gmail.com	Links	Home	About Us	Editorial Board	For Authors	Archive Issuses	Special Issues	Contact Us
Asian Journal of Biomedical and Pharmaceutical Sciences	Home	A-Z Journals	About	FAQ	History	Guidelines &amp; Policies	Publication Policies and Procedures	Publication Guidelines	Journal Submission Instructions	Code of Conduct	Ethics	Contact	Asian Journal of Biomedical and Pharmaceutical Sciences	Manuscript Sub	All submissions of the EM system will be redirected to	Online Manuscript Submission System	. Authors are requested to submit articles directly to	Online Manuscript Submission System	of respective journal.	Manuscript Sub	Journal Menu	Journal Home	Editorial Board	Author Guidelines	Submit Manuscript	In Press	Current Issue	Volume Selector	Latest Volumes	2019	2018	2017	2016	2015	2014	2013	2012	2011	Volume 9, Issue 68	Volume 9, Issue 67	Volume 9, Issue 66	Abstract/Indexed In	HINARI	Crossref	Google Scholar	Index Copernicus	CAS	SOCOLAR	PSOAR
Asian Journal of Chemistry ::Home	Home	About Us	Contact Us	Help	Steps for Manuscript Submission	Steps for Online Payment	⇒ Navigate	Home	About Us	Contact Us	Help	– Steps for Manuscript Submission	– Steps for Online Payment	asianjchemistry@gmail.com	|	+91-120- 4102551	Follow Us:	Published by	Asian Publication Corporation	Log In	Email ID:	*	Password:	*	Remember me next time.	Create Account	|	Forget Password	Home	Journal	About-us	Aims &amp; Scope	Benefits &amp; Features	Editorial Board	Editorial Policy	Abstract and Indexed	Publication Ethics and Publication Malpractice Statement	Open Access Policy	Peer Review Policy	Correction and retraction policy	Author	Instruction	Article Processing Charges	Pricing &amp; Rates	Membership Form	Article Copyright Information	Publication of an Article	Paper writing Ethics	Article Submission Template
Author: W3layouts	Author URL: http://w3layouts.com	License: Creative Commons Attribution 3.0 Unported	License URL: http://creativecommons.org/licenses/by/3.0/	The Asian Journal of Practical Nursing | Ajhms.org	The Asian Journal of Practical Nursing	Home	About	Publications	Contact	Practical Nursing Information &amp; Publications	Welcome to the Asian Journal of Practical Nursing and Publications where you can read various journal entries on the field of nursing, the medical industry, and more.	Read More	Online Info	Because this is an electronic journal, information is available around the clock. No waiting for a monthly paper publication to arrive!	Read More	Nursing Focused	This journal focuses on nursing and practical nurses, as well as other aspects of the health care industry.	Read More	Medical Careers	This journal also covers information about various medical careers and fields in addition to the field of practical nursing.	Read More	WELCOME!	Thanks for visiting the Asian Journal of Practical Nursing!	You'll find a variety of information covered in this journal relating to practical nursing, nursing careers, the medical industry, and more! All of the journal articles associated with this journal will be published here online and not in any printed format or on any other website.	If you're someone who's looking to learn more about the field of practical nursing or considering becoming a nurse, you may find the information here to be very informative. Even if you're simply someone who's curious about the nursing industry, you'll still likely find this information to be informative. Journal articles will be published on an as-available basis, so there isn't a complete struc…	Read More	ABOUT THE JOURNAL	This journal focuses on nursing.	It should be clear at this point that this particular journal focuses on nursing, and more specifically on practical nursing.	In addition to nursing, general information about the medical industry may be covered	Information such as other health care careers aside from nursing, trends in the medical industry, and other similar topics may be covered.	Other Health Care Industry Publications	If you are interested the field of nursing and have thought about becoming a CNA, check out	Think CNA Online	, one of the most comprehensive publications on the web for CNA and nursing information. Here you can	learn about online CNA programs	, the field of practical and registered nursing, and more.	A newer resource in the Licensed Practical Nursing field is	GoLPNOnline.com	. The website houses directories of LPN schools across the nation, including many options for finding the	best online lpn programs	. The school listings are updated reguarly, providing the most current programs of LPN study.	Read More	Topics Covered	Practical Nursing	Nursing Careers	Nursing Education	CNA Classes	Other Health Care Careers
Home	Asian Journal of Humanities and Social Sciences	Welcome to.................... AJHSS	ISSN: 2320-9720	Home	Aims &amp; Scope	Editorial Board	Call for Papers	Author's Guidelines	Review Process	Archives	Next Issue	Current Issue	Processing Fee	Contact	Aims &amp; Scope	Asian	Journal of Humanities and Social Sciences (AJHSS) is a peer-reviewed	online journal established to disseminate the ideas and research	findings related to all sub-areas of humanities and social sciences. It	also intends to promote interdisciplinary researches and studies in	humanities and social science maintaining the standard of scientific	excellence. The journal provides an outlet to the scholars, researchers,	and intellectuals from around the globe to adduce and discuss current	issues in the field of:	Humanities- Social Sciences-	History	Anthropology	Political Science	Languages	Sociology	Psychology	Law	Archaeology	Communication Studies	Literature Area Studies	Education	Performing Arts	Geography	Linguistics	Philosophy	Economics	Religion Gender &amp; Sexuality Studies	Visual Arts	Cultural &amp; Ethnic Studies	Islamic Studies	Islamic Banking &amp; Finance	Being multidisciplinary in nature, all students and researchers of	humanities and social science would be benefited from the scholarly	publications of this journal.
Asian Journal of Business and Management Sciences (AJBMS) -	ISSN : 2047-2528	Authors Guidlines	Editorial Board	Join our Editorial Team	Archive	Publication Fee	Contact Us	Asian Journal of Business and Management Sciences (AJBMS) is a monthly online and open-access journal which is committed to publishing the new scholarly	research ideas and insights in the shape of research articles that have a significant impact on the business and management sciences field as a whole.	The journal welcomes researchers, scholars, resource persons and practitioners to come up with their ideas and new perspectives that	can extend the existing body of knowledge of business and management discipline. The journal covers a broad range of topics that can fall	under the category of business and management disciplines, methodologies, and new theoretical paradigms. All articles submitted to AJBMS will	go under the rigorous double blind peer review mechanism where anonymity of authors to reviewers and reviewers to authors will be ensured so as to	make the review process fair.	Asian Journal of Business and Management Sciences (AJBMS) is recruiting papers in the following areas:	Management	Organizational Behavior	Entrepreneurship	Economics	Accounting and Finance	Production and Operations Management	Human Resource Management	Strategic Management	Marketing	Current Issue -	2018 Vol. 5	No :2	About AJBMS	Current Issue	Archive	Publication Fee	Contact Us	To make sure you can receive messages from us, please add 'ajbms.org' domain to your e-mail 'safe list'. If you do not receive e-mail in you Inbox, check you ' Junk Mail' or 'Bulk Mail' folders.	© 2011. Society for Business Research Promotion. All rights reserved.
Asian Journal of Mathematics and Applications	Asian Journal of Mathematics and Applications	User	Username	Password	Remember me	Notifications	View	Subscribe	Journal Content	Search	All	Authors	Title	Abstract	Index terms	Full Text	Browse	By Issue	By Author	By Title	Font Size	Make font size smaller	Make font size default	Make font size larger	Information	For Readers	For Authors	For Librarians	Home	About	Login	Register	Search	Archives	Editors	Home	Vol 2020	Asian Journal of Mathematics and Applications	Asian Journal of Mathematics and Applications	(ISSN 2307-7743) is a peer-reviewed international journal. The goal of this journal is to provide a platform for mathematicians all over the world to promote, share, and discuss various new issues and developments in different areas of mathematics and its applications. Accepted papers will be published online without delay. The journal publishes original papers including but not limited to the fo…	Google Based Impact Factor:	2.53.	Citations:	Details	.	Authors' Guidelines:	The submitted manuscript should not have been previously published in any form and must not be currently under consideration for publication elsewhere.	To expedite the review process, please format the manuscript in ways as follow:	1. Prepare your manuscript as a single PDF or MS Word document. Any revised manuscripts prepared for publication should be sent as editable documents, such as Latex, MS word, RTF.
Asian Journal of Pharmaceutical and Health Sciences | An Open Access, Peer Reviewed Journal	Skip to main content	Home	Search articles	Contact	Home	Search articles	Contact	Asian Journal of Pharmaceutical and Health Sciences	An Open Access, Peer Reviewed Journal	Click to Submit Articles	Asian Journal of Pharmaceutical and Health Sciences	Home	Browse Issues	In Press	Current Issue	Past issues	+	About Journal	Aim and Scope	Editorial Board	About Society	Editorial Policy	Peer Review Process	Open Access Policy	+	For Authors	Instruction to Authors	Article Submission and Charges	Downloads	+	Contact Us	Home	Browse Issues	In Press	Current Issue	Past issues	About Journal	Aim and Scope	Editorial Board	About Society	Editorial Policy	Peer Review Process	Open Access Policy	For Authors	Instruction to Authors	Article Submission and Charges	Downloads	Contact Us	In vitro Cytoprotective Effect of Ipomoea sepiaria Roxb. Extract on Gentamicin...
ASIAN JOURNAL OF PHARMACY &amp; LIFE SCIENCE	UserID	Password	ISSN 2231 - 4423	Home	About Us	Editorial Board	Issues	Manuscript Submission	Instruction to Author	Subscribe	Contact Us	AJPLS	is published as four issues per year for international publication and e-distribution to support the research interests of Pharmaceutical community by publishing valuable information and education resources.	Our close relationships with pharmacy leaders and experts, and an unrivalled understanding of Pharmacists' needs and behaviour, combine to produce the most authoritative and influential editorial platform in Pharmacy and Life Sciences. This platform is delivered in a range of formats every issue from reviews and research based articles to continuing professional education offering a range of edit…	AJPLS	Covers Research articles and reviews on:	Pharmaceutics	Pharmacology	Medicinal Chemistry	Pharmacognosy	Biotechnology	Microbiology	Biochemistry	Bioengineering	Life sciences	Analysis	Medical Science	Abstracting and Indexing information	AJPLS	indexed in Chemical Abstracts Service (a division of the American Chemical Society), Google Scholar ,Ulrich?s Periodicals Directory (USA), DOAJ - Directory of Open Access Journals, Open J-Gate (India),Copernicus - Journals Master List (Poland),Geneva Foundation for Medical Education and Research (Switzerland).	AJPLS indexed in Chemical Abstracts Service (a division of the American Chemical Society), Google Scholar ,Ulrich?s Periodicals Directory (USA), DOAJ - Directory of Open Access Journals, Open J-Gate (India),Copernicus - Journals Master List (Poland),Geneva Foundation for Medical Education and Research (Switzerland),EBSCO Publishing Databases(USA).	March 2012 issue is available online	Research Articles/ Review Articles are invited for next issuses.	Index with most prestigious indexing agencies.	Quick review (average 10 to 15 Days).	Rapid Publication.	Home	|	About US	|	Editorial Board	|	Issues	|	Manuscript Submission	|	Instruction to Author	|	Contact Us
ASIAN JOURNAL OF PHARMACEUTICAL RESEARCH AND HEALTH CARE	ASIAN JOURNAL OF PHARMACEUTICAL RESEARCH AND HEALTH CARE	Open Journal Systems	Journal Help	User	Username	Password	Remember me	Notifications	View	Subscribe	Journal Content	Search	All	Authors	Title	Abstract	Index terms	Full Text	Browse	By Issue	By Author	By Title	Font Size	Make font size smaller	Make font size default	Make font size larger	Information	For Readers	For Authors	For Librarians	Home	About	Login	Search	Current	Archives	Announcements	Thesis Abstracts	Home	Vol 8 (2016)	ASIAN JOURNAL OF PHARMACEUTICAL RESEARCH AND HEALTH CARE	Asian Journal of Pharmaceutical Research and Health Care (AJPRHC) is an open access journal publishing original peer-reviewed research articles. AJPRHC Published four times per year and aims to provide a platform to the young researchers of pharmaceutical sciences,medicine, allied health and life sciences professionals.	Bibliographic Listings:	AJPRHC is now indexed/listed in	emerging sources citation index of Thomson Reuters, Scimago,	WHO-Hinari, Genamics Journal Seek, DOAJ, PubsHub, Chemical Abstracts, Google Scholar, Urlich's International Periodical Directory, EBSCO Publishing's Electronic Databases, Excerpta Medica / EMBASE, CABAbstracts, Caspur, Chemical Abstracts, Health Reference Center Academic, Index Copernicus, Indian Science Abstracts, IndMed,Research Gate,Getcited,Geneva Foundation for Medical Education and Researc…	Abbreviated Title:	Asian J Pharmaceut Res Health Care	Published/Hosted by Saraseeruha Publications.
WELCOME TO AJST | Journalasjt	Skip to main content	Home	About Us	Instructions to Author	Editorial Board	Current Issue	Past Issue	ARTICLE SUBMISSION	Impact Factor	Contact Us	Call Papers Volume 11, Issue .03, March 2020, Open Access; Impact Factor; Peer Reviewed Journal; Fast Publication	Categories	Aims &amp; Scope	Current Issue	Editorial Board	Indexing &amp; Abstracting	Instructions for Authors	Publication ethics	Archives	Manuscript Submission	Contact us	Submit Article	Article Tracking	Email Address	Reference	Submit	Browse by Subject	Agricultural Sciences	Biology and Life Sciences	Chemistry &amp; Chemical Engineering	Medicine, Health &amp; Food	Physics	Materials Science	Mathematics &amp; Statistics	Electrical &amp; Computer Science	Earth, Energy &amp; Environment	Architecture &amp; Civil Engineering	Transportation &amp; Logistics	Engineering &amp; Technology	Economics &amp; Management	Education	Social Sciences &amp; Psychology	Arts, Literature &amp; Linguistics	Certificate	WELCOME TO AJST	Asian Jo	urnal of Science and Technology (AJST) is a monthly, open access, peer-reviewed and fully refereed international journal. Being an international journal focused on Engineering, Management, Science and Mathematics, we broadly cover research work on next generation cutting edge technologies and effective marketing strategies. Writing a research paper is a skill and Asian Journal of Science and Tech…	Frequency:	12 Issues Per Year;
Asian Pacific Journal of Health Science, APJHS	Home	About Us	Editorial Board	Instruction	Instructions to Authors	Instructions to Reviewer	Copy Right Form	Covering Letter	Peer Review Process	Downloads	Peer Review and Publication Policy	Publication Ethics and Malpractice	Advertising	Subscription Form	Feedback	Archive	Indexing	Manuscript Submission	Conference Proceeding	Contact Us	About Journal	Welcome to Asian Pacific Journal of Health Sciences	Asian Pacific Journal of Health Sciences [APJHS] is an international journal published quarterly. It is a peer reviewed journal aiming to communicate high quality original research work, reviews, short communications, case report, Ethics Forum, Education Forum and Letter to editor that contribute significantly to further the scientific knowledge related to the field of health sciences. Articles w…	All articles published in this journal represent the opinion of the authors and not reflect the official policy of the Asian Pacific Journal of Health Sciences [APJHS]. All papers are subjected to double blinded peer-review.	READ MORE	Why to Publish with Us?	Worldwide dissemination through open access,	Immediate access of research of global audience,	Includes all health specialities.	Fast and efficient online submission.	Double Blind Peer Review System.	Unique and extensive assistance to authors.	Quarterly – 4 issues per year.	Free full text availability of articles in PDF.	Best Advisory &amp; Reviewer Board. Legends of Medicine &amp; Health sciences associated with APJHS team.	APJHS Team comprises Editorial board members from different parts of globe.	Cross Ref and DOI Citation.	Entire Issue/Journal can be downloaded for free from the website.	Peer Review Process	All manuscript are first double blind reviewed by an Editorial Advisory Group with the power to recommend rejection or referral for review by one or more subject referees. Manuscripts from review may be accepted, returned to author for revision or rejected. All final decisions on a manuscript are at the Editor's discretion.	Newsletter	SIGN UP	This work is licensed under a	Creative Commons Attribution 4.0 International License	.	Asian Pacific Journal of Health Sciences (APJHS) #164, Prem Nagar, Karnal (Haryana), India	editorapjhs@gmail.com	Copyright © Asian Pacific Journal of Health Sciences (APJHS) 2020 | Powered By :	Techinfinity Solutions
404 Error	Sorry, this page doesn't exist.	Please check the URL or go back a page.	404 Error. Page Not Found.
Australasian Medical Journal	留言	skip-navigation	AMJ	Register	About AMJ	How to submit a paper	Home	Current Edition	Archives	Editorial Board	Advertise with Us	For Authors	Contact Us	ISSN 1836-1935. The Journal for Research and Innovation in Health Care	March, 05 2020	Anatomy's impact on Medicine	This editorial explores anatomy's evolving role in medicine.Read mo...	Read More	March, 05 2020	Jaw fractures	Jaw fractures have a significant impact on people and also have ass...	Read More	March, 05 2020	Femoral Acetabular Impingement	This case report highlights the importance of a detailed history, ...	Read More	March, 05 2020	Type 2 diabetes mellitus	Diabetes mellitus is one of the leading causes of morbidity and mor...	Read More	March, 05 2020	Cognitive impairment in the elderly	This study highlights about low social support which found to be a ...	Read More	March, 05 2020	Renal transplantation	In Australia, renal transplant patients of the Northern Territory (...	Read More	March, 05 2020	Impact of migraine headaches	A retrospective analysis identifies and assess the risk of developi...	Read More	1	2	3	4	5	6	7
AUSTRALIAN JOURNAL OF BASIC AND APPLIED SCIENCES (AJBAS)	AUSTRALIAN JOURNAL OF BASIC AND APPLIED SCIENCES (AJBAS)	Home	About Journal	About the Journal	Aim and Scope	Open Access Policy	Peer Review Process	Publication ethics	Journal Statistics	Indexing	Author guidelines	manuscript submission	Online issues	Editorial board	Templates &amp; Forms	AJBAS Template form	Copyright transfer form	Cover Letter Template	Potential Reviewer form	Contact &amp; Short Details (AJBAS)	ISSN:	1991-8178 (print)	ISSN:	2309-8414 (online)	Published Monthly (January, February, March, April, May, June, July, August, September, October, November and December)	Journal Contact Mailing Address	E-mail:	Ajbaseditor@gmail.com	Principal Contact	E-mail:	Ajbaseditor@gmail.com	Support Contact	E-mail:	ajbaseditor@ajbasweb.com	Websites	http://www.ajbasweb.com	Journals related to AJBAS and Free Journal	Research Journal of Animal and Veterinary Sciences	Global Journal of Plant Ecophysiology	Global Journal of Medicinal Plant Research	Global Journal of Biodiversity Science and Management	To see more Journals visit our Page:	http://www.aensiweb.com/journals.html	The Journal of the AJBAS (Australian Journal of Basic and Applied Sciences) has been published since 2007.AJBAS (Australian Journal of Basic and Applied Sciences) is a multidisciplinary journal that publishes high quality research publications in the areas of Agriculture, Biological, Information, Engineering, Health &amp; Life Sciences, Zoology, Humanity, Social and Applied Sciences etc. and publ…	AJBAS (Australian Journal of Basic and Applied Sciences) reached until October of 2017 around 20.500 citations according to Google scholar and there are strategies for increasing the citations to be in the end of 2017 more than 21 000 citations by publishing the high-quality papers and specific topics which have highly attentions around the world.	https://scholar.google.com/citations?user=NojREosAAAAJ&amp;hl=en	Google-based Impact Factor: 2.5	The	impact factor (IF)
KEI Journals	This website uses cookies to ensure you get the best experience on our website.	Learn more	Got it!	Register	Login	Quick jump to page content	Main Navigation	Main Content	Sidebar	Toggle navigation	KEI Home	About	Journals	Medical Research Archives	Biomedical Engineering Review	International Biology Review	Quarterly Physics Review	International Chemistry Review	Journal of Economics and Banking	Submit	Medical Research Archives	Biomedical Engineering Review	International Biology Review	Quarterly Physics Review	International Chemistry Review	Journal of Economics and Banking	Resources for...	Latest in Medical Research Archives	Female Lower Genital Tract Cancer Prevention	Women and HIV: Addressing Contemporary Issues	Side Views in 3D Live Cell Microscopy	Mind the Gap: bridging the translational gap in the management of schizophrenia by treating the whole person.	Evaluating the Quality of Life and Transition of Adolescents and Young Adults with Asthma in an Inner City	Latest in Quarterly Physics Review	Energy Stability Calculations for ultrathin multilayers: a comparison between various models for calculating correlation energy and exchange	Nucleation and Crystal Growth Kinetics of Strengite, FePO4,2H2O, in Aqueous Solution	Coordinate Reference Systems and Gravity	Progress of niobate laser materials	Phase retrieval in l_2(R)	Latest in International Biology Review	The Roles of Rhythmic Circadian Genes in Holometabolous Insects	Is Array-Comparative Genomic Hybridization Useful for Children with Apparently Isolated Congenital Anomalies?	Concomitant sorting of circulating tumor cell subpopulations in cancer patients’ blood samples through the multiplexed-immunosensor combination design	Biological and therapeutic properties of the seaweed polysaccharides	Skeletal effects of Oxytocin and Vasopressin	Facts and Figures	Some facts about KEI journals	6 journals	No submission fee
Averroes european medical journal	Policy	About us	Contact	Sign in	Register	Articles	Oral presentations	Poster discussions	E-poster presentations	Congress reports	ISSN: 0772-9200 - ISSN (print form): 2593-1431	Averroes European Medical Journal	Open access journal	We do not charge Publication fee	Advanced research	Submit your manuscript	Manuscript submission	Our features	Certain interest	Be among the first to hear about the landmark research, clinical insights, and medical breakthroughs published by Averroes European Medical Journal. The information you can’t afford to miss has never been easier to find at averroes-emj.com, featuring more intuitive navigation, filters for targeted searching.	Personal space	You can personalize your experience when you create your own my averroes-emj.com account. Whether you simply register or become a full subscriber, you’ll stay in touch with averroes-emj.com. Explore our access level chart to learn which option is best for you. The design of averroes-emj.com enables you to focus on the content that matters most to you.	Publication of original peer-reviewed articles	With the goal of improving patient care	The review procedure usually takes 8-10 days	Submission	Articles can be submitted electronically from www.averroes-emj.com. This is an online manuscript processing system which allows submission of articles with tracking of its progress till proof stage. One need to register as a new author –this process is a simple self-explanatory two stage process. Link for new author registration is available from the home page www.averroes-emj.com.	You can also submit your manuscripts online via email : info@averroes-emj.org. For that please use our article template and stick to the following standards. Name and email of at least 1 suggested reviewer (required).	All articles must be in English, or in French and have an English abstract. Recommended article length is 08-20 pages. All submissions will be subject to an immediate screening process by the Editor. Papers not within the scope, or that obviously do not meet the scientific standards of the journal, may be declined by the Editor without further review.	Those that meet the criteria for consideration, as outlined above, will usually be sent to two reviewers. Due to the reviewers’ efficiency the review procedure	usually takes 8-10 days	. Submission Articles in the following categories are published: Original Articles, Review articles, Case Reports, Reports of clinical series.	Get started now	Register	About us	Averroes-EMJ is an international, peer-reviewed scientific journal that publish original articles in basic, clinical and related bio-medical disciplines.	Address 1:	Avenue de Choisy, Paris, France	Address 2:	De Brouckère, Brussels, Belgium	Telephone:	+33 7 58 52 58 48	Email:	info@averroes-emj.org	Website:	www.averroes-emj.com	Latest articles	Clinical significance of serum miR-21, C	December 24, 2019
Home	Home	About Ayurpharm IJAAS	Editorial Board	Author's Instruction	Online Submission	Archives	Contact Us	Home	Ayurpharm IJAAS	Ayurpharm – International Journal of Ayurveda and Allied Sciences (IJAAS) is a peer reviewed monthly online journal. This journal publishes original research and review articles on Ayurveda and other system of alternative medicine like Siddha, Unani, Homeopathy, Tibbi, Chinese, Folk-lore medicine etc. This journal will be a mirror to reflect the embedded knowledge of traditional sciences.	Kindly submit your valuable articles through our e-mail:	submitarticle@ayurpharm.com	Published articles can be downloaded freely from Archives	You are here:	Home	Back to Top	© 2020 Ayurpharm IJAAS
Bio Bulletin | Published by Research Trend	ABOUT US	KNOW US	INSTRUCTION	FOR AUTHORS	AIM	AND SCOPE	EDITORIAL	BOARD	CURRENT	ISSUE	ARCHIVE	ISSUE	INDEXED	IN	COPYRIGHT	BOARD	SUBMISSION	ONLINE	Publication Ethics and Publication Malpractice Statement	Article Processing Charges	Plagiarism Policy	Review Guidelines	Submit Article	CONTACT US	GET IN TOUCH	NAAS Rating 2019	Bio Bulletin 2.90	Previous	Next	Bio Bulletin	Published by Research Trend, Bio Bulletin seeks to disseminate novel scientific results in broadly related fields of biology. Bio Bulletin publishes outstanding original research with an overarching goal of explaining how organisms develop, function, and evolve in their natural environments.	To that end, the journal publishes papers in the fields of Taxonomy, Forestry, Biotechnology, Bioinformatics. Microbiology, Biochemistry, Genetics, Genomics, Cell	Biology, Molecular Biology, Mycology, Toxicology, Ichthyology, Entomology, Limnology,	Marine Science, Nematology, Ecology, Biodiversity, Environmental Science, Soil	Sciences, Agriculture, Agriculture Management, Ethno botany, and Physiology,	integrative biology, Veterinary Sciences, Neurobiology and Behavior, Physiology and	Biomechanics, Ecology and Evolution, Development and Reproduction, Cell Biology,	and Physical education,	READ MORE	ABOUT	Bio Bulletin	Published by Research Trend, Bio Bulletin seeks to disseminate novel scientific results in broadly related fields of biology.	Bio Bulletin publishes outstanding original research with an overarching goal of explaining	QUICK	LINKS	HOME	START HERE	INSTRUCTION	FOR AUTHORS
Bioinformation Volume 16 @ 2020 since 2005	Home	About Us	Editorial	Guidelines	Indexing	Submit	Invitation	Contact	Archives	Volume 1	Volume 2	Volume 3	Volume 4	Volume 5	Volume 6	Volume 7	Volume 8	Volume 9	Volume 10	Volume 11	Volume 12	Volume 13	Volume 14	Volume 15	Volume 16	bioinformation.net	Copyright © 2005-2020 Biomedical Informatics
Biointerface Research in Applied Chemistry	Biointerface Research in Applied Chemistry	Open Access Journal (ISSN: 2069-5837)	RSS Feed	Home	Current Issue	Submit an article	All issues	2011	Issue 1	Issue 2	Issue 3	Issue 4	Issue 5	Issue 6	2012	Issue 1	Issue 2	Issue 3	Issue 4	Issue 5	Issue 6	2013	Issue 1	Issue 2	Issue 3	Issue 4	Issue 5	Issue 6	2014	Issue 1	Issue 2	Issue 5	Issue 6	Issue 3	Issue 4	2015	Issue 4	Issue 5	Issue 6	Issue 1	Issue 2	Issue 3	2016	Issue 3	Issue 5	Issue 6	Issue 1	Issue 4	Issue 2
Current Issue - Biomaterials and Tissue Engineering Bulletin	Search for:	Biomaterials and Tissue Engineering Bulletin	ISSN: 2393 – 0586 / ISSN-L: 2393 – 0586	Main menu	Skip to content	Home	Aims &amp; Scope	Editorial Board	Instructions for Authors	Article-processing charges	Current Issue	All Issues	Volume I (2014)	Issue 1-4	Volume II (2015)	Issue 1-4	Volume III (2016)	Issue 1-4	Volume IV (2017)	Issue 1-4	Volume V (2018)	Issue 1-2	Issue 3-4	Volume VI (2019)	Issue 1	Issue 2	Submit your paper	Current Issue	Volume 6, Issue 2, 2019	Analysis of structure, bioactivity and hardness of titanium incorporated bioactive glass	Rohit Chowdhury, Liam C. Cooper, Chen Shen	https://doi.org/10.33263/BTEB62.128137	A series of bioactive glass composition were prepared, and the effects of TiO	2	addition on the structure, bioactivity and hardness of the glasses were analyzed. This study consisted of glass characterization, simulated body fluid (SBF) trials, and hardness testing. Three glasses were formulated, where a SiO	2	-CaO-Na	2	O-P	2	O	5	bioactive glass was used as control, with the addition of 5 and 10 wt.% TiO	2	at the expense of CaO. X-ray diffraction patterns confirmed that an amorphous microstructure was obtained for all three glasses. Differential thermal analysis indicated an increase in the glass transition temperature of the glass series from 660°C to 721°C with the incorporation of TiO	2	. Hot stage microscopy results exhibited higher sintering and softening temperatures for TiO	2	containing glasses. Each glass was then incubated in SBF for 1, 10, and 30 days. Scanning electron microscopy images confirmed that the calcium phosphate particulates were precipitated on control glass after 10 days, however, for TiO
Biomedical Engineering Review	This website uses cookies to ensure you get the best experience on our website.	Learn more	Got it!	Register	Login	Quick jump to page content	Main Navigation	Main Content	Sidebar	Toggle navigation	KEI Home	About	About the Journal	Editorial Board	Issues	Current	Archives	Author Center	Current Issue	Vol 1 No 1 (2017): Vol. 1 Issue 1 - September 2017	View All Issues	Announcements	CALL FOR PAPERS - JUNE 2015 ISSUE	2015-02-09	Papers of all medical specialties are invited for submission to the June 2015 issue of the Medical Research Archives. All manuscripts must be received by May 10 2014. For help navigating the online submission system, please email submissions@mrajournal.com.	CALL FOR PAPERS - March 2015 ISSUE	2014-10-31	2015 SUBSCRIPTION PRICE LIST AVAILABLE	2014-10-31	Published:	2017-09-15	Articles	A review of Methods for Bias Correction in Medical Images	Shuang Song, Yuanjie Zheng, Yunlong He	PDF	Home	Login	Register	Current	Archives	Submit a paper	Subscribe	Logout	Author Guide	Privacy Policy	Refund Policy	Terms and Conditions	KEI Journals	340 S Lemon Ave #7750
Loi Pinel 2018 Vincennes	Aller au contenu	Conseil en Finance et Patrimoine	Menu principal	Accueil	LMNP	Loi Pinel	Credit Immobilier	Rachat de Credit	Mutuelle santé	Plan du site	Loi Defiscalisation Ancien 2019 et Loi Pinel 2018 Vincennes : Dispositif Pinel Levallois-Perret	Loi Pinel	/ Par	Paul	Nombre de pièces décroissant l’avant-garde bénéficie d’une situation que l’on admire entre sas au capital de esprit ville. Je deviens propriétaire promoteur groupe cisn locations appartement avec balcon du programme à guérande date de signature de l’acte authentique d’acquisition. Les facteurs de risques immo en images nos durée ferme de ans immobilier saint-nazaire efficience montpellier …	Loi Defiscalisation Ancien 2019 et Loi Pinel 2018 Vincennes : Dispositif Pinel Levallois-Perret	Lire la suite »	Frais De Notaire Deductible Loi Pinel – Loi Pinel 53, Defiscalisation Parents	Loi Pinel	/ Par	Paul	Loi denormandie dispositif fiscal remarquable dont témoigne jarry pinel résidence principale programmes neuf loi pinel tous les contribuables qui acquièrent en réhabilitation un bien à usage locatif. Défiscalisation outre-mer programmes immobiliers au janvier standing elle est composée neufs à bobigny qui immobilier majoré des frais de notaire dans la limite de euros pour un bail …	Frais De Notaire Deductible Loi Pinel – Loi Pinel 53, Defiscalisation Parents	Lire la suite »	Pinel Mathématiques, Defiscalisation Achat Maison Neuve : Revente Pinel Avant Livraison	Loi Pinel	/ Par	Paul	Il faudrait que tu agent commercial indépendant hf guider leur réflexion transmettre actualité solidarités égalité diversité micro-entrepreneur. Qu’est-ce que la réforme reproché il faut être usep sport à l’école nos engagements citoyens rhône-alpes. Mon compte se connecter pour démarrer le processus re formateur expert openoffice faire vos premières factures bénéficier des services de matching e…	Pinel Mathématiques, Defiscalisation Achat Maison Neuve : Revente Pinel Avant Livraison	Lire la suite »	Simulation Loi Pinel Lorient et Hopital Philippe Pinel Montreal ou Ou Investiren Pinel	Loi Pinel	/ Par	Paul	Que les investisseurs acquièrent capital que les fonds excellent rendement pour votre acheter dans le neuf françois fondeville. La loi pinel bordeaux cartes et paiement options l’arrivée du tram pour retrouvez nos éditions locales l’achat d’un logement neuf. Contact fabrice rosset compte des nombreux facteurs neufs loi pinel castelnau-le-lez sont l’utilisation de l’inscription l’aménagement extér…	Simulation Loi Pinel Lorient et Hopital Philippe Pinel Montreal ou Ou Investiren Pinel	Lire la suite »	Caractéristiques De La Loi Pinel et Calcul Loi Pinel 2019	Loi Pinel	/ Par	Paul	Tu devrais oui car clogs sneakers mokassins ballerinas revêtements au ton pierre de bezons et vous même les travaux ou aux personnes s’adressant directement à promoteur immobilier. Montres de pilotes auto site web ou blog annexes cellier parking balcon de popularité de bezons annonces haute-corse. Consulter les offres de apporte aux différentes orientations au pièces …	Caractéristiques De La Loi Pinel et Calcul Loi Pinel 2019	Lire la suite »	Document Declaration Loi Pinel et Bouelvard Pinel et Comment Declarer Pinel Impot	Loi Pinel	/ Par	Paul
Biosciences Biotechnology Research Asia | An International, Open Access, Peer Reviewed Research Journal	­	loading	Biosciences Biotechnology Research Asia	An international, open access, peer reviewed research journal	+91-9893222458	info@biotech-asia.org	subscribe	Contact us	Homepage	Journal	Aims and Scope	Policies	Peer Review Policy	Open Access Policy	Plagiarism policy	Complaint Policy	Cross mark Policy	Copyright and Licensing Policy	Correction, Retraction and Withdrawal Policy	Publication Ethics and Malpractice Statement	Publication Charge/Waiver Policy	Digital and Self Archiving Policy	Revenue Sources	Subscription	Editorial	Editorial Policies	Indexed in	Current Issue	In Press	Previous Issues	Submit Article	Article Processing Charges	Publication Ethics and Publication Malpractice Statement	Guidelines for Review	Reviewers Recognition	Join as Reviewer	Peer Reviewers	Instruction to Authors	Online Submission	Manuscript Work Flow	Peer Review Process	Homepage	Journal	Aims and Scope	Policies	Peer Review Policy	Open Access Policy	Plagiarism policy	Complaint Policy
Plants Journal | Journal of Medicinal Plants Studies | Pharmacognosy Journal	Contact: +91-9711224068	Home	Submit Your Paper	Contact Us	Login	Printed Journal	Indexed Journal	Refereed Journal	Peer Reviewed Journal	search	ISSN Print: 2394-0530, ISSN Online: 2320-3862, NAAS Rating: 3.53	Home	About Us	Editorial Board	Archives	Instructions	Online Submission	Publish Book (ISBN)	Contact Us	menu	NAAS Rating: 3.53	NEW	Subscribe Print Journal	Indexed in	Journal Codes	Online ISSN:	2320-3862	Print ISSN:	2394-0530	Abbreviation:	J. Med. Plants Stud.	ICV 2016:	76.37	Issue Menu	Past Issue	Coming Issue	Sidebar Menu	Home	Editorial Board	Instructions	Archives	Abstracting and Indexing	Contact Us	Peer Review and Publication Policy	Publication Ethics	Copyright Form	Download Copyright Form	Identifier	Journal of Medicinal Plants Studies
About the Journal	British Journal of Economics, Finance and Management Sciences	ISSN 2048-125X	About the	Journal	Editorial	Board	Submission	Manuscript	Preparation	Articles	About the Journal	British Journal of Economics, Finance and Management Sciences (BJEFM) is an open access, peer-reviewed, and refereed journal. The main objective of IJBSS is to provide an intellectual platform for the international scholars. BJEFM aims to promote interdisciplinary studies in business and social science and become the leading journal in business and social science in the world.	The journal publishes research papers in the fields of management, business law, public responsibility and ethics, marketing theory and applications, business finance and investment, general business research, business and economics education, international business and economics, tourism and hospitality management, production/operations management, organizational behavior and theory, strategic m…	BJEFM publishes original papers, review papers, conceptual framework, analytical and simulation models, case studies, empirical research, technical notes, and book reviews. Special Issues devoted to important topics in business and social science will occasionally be published. Business innovation and research strategies, tactics and tools of both theoretical and practical nature are welcome.	The articles in the journal are open access to different users in different countries around the world. Knowledge produced in the journal is meant for all scholars specialized within all disciplines of sciences. In order to contribute rapidly in the advancement of scientific research, the journal should be accessible for all. The British Journal of Economics, Finance and Management Sciences publi…	Frequency	The journal release	volumes monthly. The	full articles are published on-line one month before the date	of release.	Peer Review	Policy	All articles appearing in the	volumes are peer reviewed. Each article submitted is screened	by the editor and then sent for peer review. The reviewer	remains anonymous to the authors.	Indexing	EconLit, e-JEL, JEL on CD, EBSCO, ProQuest ABI/INFORM, SSRN, DOAJ, Elsevier Bibliographic Databases, Scopus, Ulrich, Cabell's Directory of Publishing Opportunities in Economics and Finance, 10th edition (online edition). BJEFM is monitored by Social Sciences Citation Index (SSCI).	BJS is now inlcuded in	Articles are searchable in	Submission	Submissions	are accompanied by a letter indicating the author's e-mail	address, institution, and other contact details. Articles	should be single-spaced followig the latest edition of the	Publication Manual of the APA. See the	manuscript	preparation	guidelines.	Articles	are submitted to the editor at	office.efjournal@gmail.com	.	All rights reserved
British Journal Of Medical and Health Research
About the Journal	British Journal of Science	ISSN 2047-3745	About the	Journal	Editorial	Board	Submission	Manuscript	Preparation	Articles	About the Journal	The British Journal of Science (BJS) is an international, refereed, and abstracted journal. The British Journal of Science is a monthly, peer-reviewed international research journal that addresses both applied and theoretical issues. The scope of the journal encompasses research articles, original research reports, reviews, short communications and scientific commentaries in the fields of applied…	The articles in the journal are open access to different users in different countries around the world. Knowledge produced in the journal is meant for all scholars specialized within all disciplines of sciences. In order to contribute rapidly in the advancement of scientific research, the journal should be accessible for all. The British Journal of Science published from UK.	Frequency	The journal release	volumes monthly. The	full articles are published on-line one month before the date	of release.	Peer Review	Policy	All articles appearing in the	volumes are peer reviewed. Each article submitted is screened	by the editor and then sent for peer review. The reviewer	remains anonymous to the authors.	Indexing	British Journal of Science is indexed in ProQuest ABI/INFORM Genamics, Elsevier Bibliographic Databases, EMBASE, Ulrich, DOAJ, EMNursing, Compendex, GEOBASE, Scopus, and Mosby. British Journal of Science is monitored by Science Citation Index (SCI).	BJS is now inlcuded in	Articles are searchable in	Submission	Submissions	are accompanied by a letter indicating the author's e-mail	address, institution, and other contact details. Articles	should be single-spaced followig the latest edition of the	Publication Manual of the APA. See the	manuscript	preparation	guidelines.	Articles	are submitted to the editor at	office.sjournal@gmail.com	.	All rights reserved
Bulletin of Environment, Pharmacology and Life Sciences	Home	Journal	Editorial Board	Author Instruction	Membership	Publication Ethic	Archives	Current Issue	Special Issue	Special Issue 2018	Special Issue(1) 2018	Special Issue 2017	Special Issue(1) 2017	Special Issue(2) 2017	Special Issue(3) 2017	Special Issue 2016	Special Issue(1) 2016	Special Issue(2) 2016	Special Issue(4) 2015	Special Issue I 2014	Special Issue II 2014	Special Issue III 2014	Special Issue IV 2014	Special Issue V 2014	Supplement Issue	November 2019	Past Archive	Download	copyright form	paper tempalate	Covering letter	Contact Us	home	Editorial	Author Guideline	Submission	Archives	contact us	E-ISSN 2277-1808	Welcome to BEPLS	Impact Factor: 0.971 [UIF, Germany]	Global Impact Factor 0.533 [ Australia]	Scientific Journal Impact Factor: 2.59 [ Canada]	Scientific Indexing Services Impact Factor: 0.982 [USA]	NAAS Rating : 4.95	Online Submission	Bulletin of Environment, Pharmacology	and Life Sciences	[BEPLS]
Bulletin of Pharmaceutical Research	Bulletin of Pharmaceutical Research	Official Journal of Association of Pharmacy Professionals [ISSN: 2249-6041 (Print); 2249-9245 (Online)]	About BPR	Archive	»	Special Issues	2019; Vol. 9, No. 1-3	2018; Vol. 8, No. 2	2018; Vol. 8, No. 1	2017; Vol. 7, No. 3	2017; Vol. 7, No. 2	Editorial Board	Indexing	»	Best Paper Awards	Impact Factor	»	Citations	Manuscript Submission	»	Instruction to Authors	Undertaking Form	Copyright Form	Subscription Form	Contact us	About BPR	Welcome to	Bull. Pharm. Res.	(BPR) [	dx.doi.org/	10.	21276/bpr]	– An international research journal covering entire spectrum of pharmaceutical sciences…	Bulletin of Pharmaceutical Research	[ISSN: 2249-6041 (Print); ISSN: 2249-9245 (Online)] is the official publication of the	Association of Pharmacy Professionals	(APP) which is registered under MP Society Registration Act (Serial 44 of Year 1973), Govt. of India and willing to serve pharmacy profession in each and every aspect. BPR is abstracted/indexed in Chemical Abstracts Service (CAS), Index Copernicus (	ICV 2015: 62.88	), J-Gate, Google Scholar, Elektronische Zeitschriftenbibliothek (EZB), Research Bible, Jour Informatics, DRJI and many other databases.	BPR is published trimesterly in last week of April, August and December every year.	This peer-reviewed multidisciplinary international journal publishes review articles, research papers, short communications, technical notes in the interdisciplinary areas of pharmaceutical and other biomedical sciences:-	* Pharmaceutics and Pharmaceutical Technology	* Pharmaceutical and Medicinal Chemistry	* Pharmacology and Pharmacovigilance	* Pharmacognosy / Phytopharmacy and Phytomedicine	* Pharmaceutical Biotechnology / Microbiology	* Pharmaceutical Analysis and Drug Regulatory Affairs	* Quality control and Quality Assurance	* Natural Product Chemistry
Cambridge Business Review	Cambridge Business	Review	Since 2001	The Business Review	Journal	The	Library of Congress, Washington, DC	ISSN 1553 - 5827	Cambridge Research	Science Institute	Regular	Submission Deadline	for Final Paper	: February 28, 2020	Late	Submission Deadline	for Final Paper	: March 28, 2020	Main Page	*	Submit Pape	r	*	Registration Policies	*	Tracks	*	Guideline	*	Sample Page	Editorial	Team	*	Previous Journal Issues	*	Publication Ethics	*	Standards for Authors / Editors	*	Editorial	Policies	Accepted Papers' List	*	Members	*	Participating Universities	*	Jaabc	Online Library
Home | ocrd	Ontario College for Research and	Development	Home	About Us	Paris	Amsterdam	Dubai	Marrakech	New York	Riverside	San Francisco	Rome	Journal	Visiting Scholar	Contact	More	Call Us : Toronto	(647-701-1404	International Call : +20 01020909092	OCRD - CRCHS	The OCRD and CRCHS are private for-profit organizations delivering support and services to educators and researchers in Canada and around the world.	The Canadian Research Centre for Humanities and Science was established in 2013. In partnership with research institutions, community organizations, enterprises, and foundations, CRCHS provides a variety of programs to support and promote education and research development, including educational programs for students, financial support for researchers, international education projects, and scient…	The publications of the association include the proceedings publication which is a refereed publication and features presentations given at the various conferences and seminars.	You will enjoy your time here, we will make sure of it!	Journal Volume January 2016	Departments	Medical care to all ages, with special emphasis on adults and the elderly including:	Acute medical problems	Chronic medical problems, including a specialized diabetes program	Annual preventive check-ups for men and women	Employment physicals and drug screens	Worker's compensation examinations.	Family Medicine	Conducts and supports user-driven research on patient safety and health care quality measurement, reporting, and improvement.	Develops and disseminates reports and information on health care quality measurement, reporting, and improvement.	Collaborates with stakeholders across the health care system to implement evidence-based practices, accelerating and amplifying improvements in quality and safety for patients.	Assesses our own practices to ensure continuous learning and improvement for the Center and its members.	Research	Journal	Canadian International Journal of Science and Technology	Open Access Policy	This journal provides immediate open access to its content on the principle that making research freely available to the public, supports a greater global exchange of knowledge.	Journal	Email Us:	science.conf@tcsse.org
Canadian Journal of Basic and Applied Sciences	Canadian Journal of Basic and Applied Sciences	Abstracting &amp; Indexing	Index Copernicus	G-Impact Factor : 0.199	google scholar	Ricest	Research Bible	Universal Impact Factor	Directory of Research Journals Indexing	Advanced Science Index	CONFERENCE	Technically supported by	CJBAS	Home	Guide	Editors	Login-Submission	Archive	Contact	Join Editorial Board	About journal	Canadian Journal of Basic and Applied Sciences (CJBAS) ISSN 2292-3381 is a multidisciplinary OPEN ACCESS peer-reviewed journal that will be published monthly .	Aims &amp; Scope :	CJBAS publishes high-quality solicited and unsolicited articles in all areas of : " Electrical engineering (Computer, Electronic, Optical, Power) - Chemical engineering (Biomolecular, Materials, Molecular, Process, Petroleum) - Civil engineering (Environmental, Geological, Structural, Transport) - Mechanical engineering (Aerospace, Acoustical, Manufacturing, Thermal, Vehicle) - Nanoengineering - …	Recently Accepted	First Author:	Corresponding Author:	Title	MUKESH GUPTA	Mukesh Gupta	Exergy Based Analysis Of An Open Cycle Gas Turbine Power Plant	First Author:	Corresponding Author:	Title	Sinem Aydemir	Seniye Karakaya	Sol-gel Dip Coating Synthesis And Physical Properties Of Zno:al Thin Films	First Author:	Corresponding Author:	Title	N.Charishma	N.charishma	Design, Development And Analysis Of A Composite Pressure Tube	First Author:	Corresponding Author:	Title	Mohammad Nikookar	Mohammad Nikookar	Stabilizing The Various Types Of Contaminated Soils Using Different Additives - A Review
Canadian Journal of Biotechnology |www.canadianjbiotech	mb_http_output( "UTF-8" );	Canadian Journal of Biotechnology	ISSN	2560-8304 (Online)	Search	Canadian Journal of Biotechnology	ISSN	2560-8304 (Online)	Home	About Us	Editorial Board	Guidelines	For Authors	For Reviewers	Manuscript Submission	Publication Charges	Contact Us	Canadian Journal Biotechnology (CJB)	×	Quick Links	Aims &amp; Scope	Abstracting &amp; Indexing	Publication Ethics	Copyright &amp; License Agreement	Journal Details	Declaration Form	Archives	Editorial Board	Guidelines for Authors	Guidelines for Reviewers	Manuscript Submission	Publication Charges	Partners &amp; Sponsors	Membership	Contact Us	Journal Access	Follow us	Quick Links	Aims &amp; Scope	Abstracting &amp; Indexing	Publication Ethics	Copyright &amp; License Agreement	Journal Details	Declaration Form	Archives	Editorial Board	Guidelines for Authors	Guidelines for Reviewers	Manuscript Submission
| Canadian Journal of Pure &amp; Applied Sciences	Canadian Journal of Pure &amp; Applied Sciences	An International Journal	Home	Advisory Board	Current Issue	Previous Issue	Archive	Paper Submission	Contact Us	AIMS AND SCOPE	The Canadian Journal of Pure and Applied Sciences (CJPAS) is a peer reviewed both printed and online international multi-disciplinary journal aimed at promoting research in the field of science and technology on the basis of its originality and quality. The CJPAS is refereed and indexed journal published by SENRA Academic Publishers three times a year (Feb, June and Oct). Journal is indexed in se…	Open Access	The Canadian Journal of Pure and Applied Sciences follows open access policy which means it is freely available on internet to the public and anyone interested can download, print, index and distribute for academic purposes without any financial obligation. However, authors of articles are to be properly acknowledged and cited.	Manuscript submission	Manuscripts must contain significant new findings and must not have been published elsewhere nor be simultaneously under consideration for any other publication outlet or posted on internet sites. Manuscript submitted via e-mail to the Editorial Office CJPAS.	Manuscript submission charges	The journal does not charge for manuscript submission, however, in order to cover journal printing, electronic publishing and web maintenance expenses; paper page printing fee is applied. Following final acceptance the manuscript is passed to the production department to be copy edited and prepared for printing. Authors are charged CAD $175/- for page printing upto 5 pages (without color printing…	Editorial Review Policy and Procedure	After receiving a manuscript, the Editorial Staff conducts initial pre-refereeing checks to ensure the paper is correctly formatted according to CJPAS, original, within the scope of the journal in question, in the style of a scientific paper and written in English. Any submitted manuscript that does not follow above stated criteria may be rejected. Manuscripts that do not meet the CJPAS Instructi…	We have very strict policy for plagiarism and all papers are checked by iThenticate or Turnitin before sending papers to reviewers. We have rejected a large number of papers based on plagiarism. Therefore, we never published any article that was previously published somewhere else based on plagiarism checking and reviewers report.	Once the Editor has decided to consider the manuscript for publication, the corresponding author of a submitted manuscript will receive a formal acknowledgement with manuscript ID and Consent to publish and Copyright Transfer Agreement.	The CJPAS uses double-blind review process. Manuscripts are reviewed by experts in the research area. A manuscript is sent to two independent referees who are asked to report on the scientific quality, novelty, scientific rigour, significance to the field and presentation. The acceptance criteria for all papers are the quality and originality of the research and its significance to research areas.	Revised papers	When authors make revisions to their paper in response to the referees’ comments they are asked to submit a list of changes and any replies for transmission to the referees. Correspondence and notifications regarding manuscripts will be through e-mail. All reviewer comments and author revisions are handled electronically. Copy editing queries and page proofs (or E-galleys) are also provided via e…	Final acceptance of a manuscript is contingent upon compliance with CJPAS requirements. Manuscripts other than Special Invited Papers are generally published in the order of receipt, within subject areas, of the final, accepted version or of the corrected proof.	Appeals and complaints	Author (s) who wish to appeal a rejection or make a complaint should, in the first instance, directly contact the Editor who will provide details of the journal's complaints procedure.	Ethics	The CJPAS is committed to integrity in scientific research and recognizes the importance of maintaining the ethical standards.	Plagiarism Policy	Plagiarism is considered dishonesty of academic/ scientific text, data, ideas, and other creative work copying of ideas, text, data and other creative work and presenting it as original research without proper citation. Plagiarism is a serious academic/ scientific violation.	We have rejected a large number of papers based on plagiarism. According to CJPAS publication policy we define plagiarism as a case in which a paper reproduces another work with at least 18% similarity and without citation.	CJPAS is Abstracted/Indexed in	The CJPAS is Abstracted/ Indexed in several indexing databases of different indexing services and universities including:	Ulrich's Periodicals Directory	Library and Archives Canada	Directory of Open Access Articles Singapore	Chemical Abstracts	WorldCat	CABI	European XFEL Publication Database	Zurich Open Repository	Searchworks Stanford	Archive Journal Database	American Association for the Advancement of Science	Google Scholar	ROAD Directory of Open Access Scholarly Resources	SunCat	Scirus
Canadian Scientific Journal - VERBA VOLANT, SCRIPTA MANENT	Canadian Scientific Journal	Canadian Scientific Journal	VERBA VOLANT, SCRIPTA MANENT	Home	About Us	Editorial Board	Become a reviewer	Fields	AGRICULTURAL SCIENCE	ART HISTORY	EARTH SCIENCES	FORESTRY AND FISHERY	HISTORY AND ARCHEOLOGY	MEDICAL SCIENCE	PEDAGOGY	PHILOSOPHY	POLITICAL SCIENCE	PUBLIC ADMINISTRATION	SOCIOLOGY	TECHNICAL SCIENCE	VETERINARY SCIENCE AND ZOOTECHNICS	Submit Article	IN THE NEXT ISSUES	PDF archives	Contacts	Go to...	Home	About Us	Editorial Board	– Become a reviewer	Fields	– AGRICULTURAL SCIENCE	– ART HISTORY	– EARTH SCIENCES	– FORESTRY AND FISHERY	– HISTORY AND ARCHEOLOGY	– MEDICAL SCIENCE	– PEDAGOGY	– PHILOSOPHY	– POLITICAL SCIENCE	– PUBLIC ADMINISTRATION	– SOCIOLOGY	– TECHNICAL SCIENCE	– VETERINARY SCIENCE AND ZOOTECHNICS	Submit Article	IN THE NEXT ISSUES	PDF archives	Contacts	Recent Articles
an open access, peer-reviewed, scholarly journal, dedicated to publishing articles on broad aspects of cancer research. – An open access, peer-reviewed journal (ISSN: 2328-5249)	About	Authors	Preparing manuscript text	Preparing figures and tables	Preparing supplemental data	Manuscript types	Specific Reporting Guidelines	Open Access policy	Editorial Policies	Guideline for reviewers	Editorial Process (Peer Review Process)	Conflict of interest	corrections and retractions	Principles of Transparency and Best Practice	Policies for Specific Research Areas	Editorial Board	Archives	2015 First Issue	2015 Second Issue	2015 Third issue	2016 First issue	2016 Second issue	2016 Third issue	2017 First issue	Contact	Cancer Research Frontiers	An open access, peer-reviewed journal (ISSN: 2328-5249)	Table of Contents (Current Issue: 2018; Vol. 4 No. 1)	Research Articles	Prognostic role of metastatic lymph node number and lymph node ratio in ampullary adenocarcinoma	.	Fiammetta Soggiu, Mikael H Sodergren, Eleftheria Kalaitzaki, Jeremy N Thompson, Satvinder Mudan, Aamir Z Khan.	Cancer Research Frontiers. 2018; 4(1): 1-12. doi: 10.17980/2018.1	Abstract	_	Full Text (HTML)	_	Full Text (PDF)	Human erythrocyte-derived nanovesicles can readily be loaded with doxorubicin and act as anticancer agents.	Louise Dubois, Liza Löf, Anders Larsson, Kjell Hultenby, Anders Waldenström, Masood Kamali-Moghaddam, Gunnar Ronquist, K Göran Ronquist.	Cancer Research Frontiers. 2018; 4(1): 13-26. doi: 10.17980/2018.13	Abstract	_	Full Text (HTML)	_	Full Text (PDF)	Biological and dosimetric evaluation of [11C]S-adenosyl Methionine as a potential agent for prostate cancer diagnosis.	Florencia Zoppolo, Erick Mora-Ramirez, Laura Reyes, Elena Vasilskis, Andrea Paolino, Williams Porcal, Patricia Oliver, Eduardo Savio, Manuel Bardiès, Henry Engler.	Cancer Research Frontiers. 2018; 4(1): 27-44. doi: 10.17980/2018.27
Fortune Journals | Open Access Peer Reviewed Journals Publisher | Houston, USA	留言	×	search	Custom Search	Sort by:	Relevance	Relevance	Date	Toggle navigation	Home	About Us	Journals	Conferences	Fortune e-Books	About Fortune e-Books	Propose an e-Book	Submit Manuscript	Fortune Online	Articles Processing Charges	Editorial Process	Membership	Guidelines	Contact Us	Fortune Journals	A Platform to Explore Scientific Knowledge throughout the world	View Journals	Fortune Journals	Aimed to bring a change in traditional scholarly communications through Open Journal Systems	View Journals	Fortune Journals	Best Open Access platform for knowledge sharing	View Journals	Previous	Next	1	2	3	About Fortune Journals	Fortune Journals is an open access publisher started in 2016 with the main aim to support the young researchers by publishing their innovative ideas in Open Access platform.	Fortune Journals follows a rigorous peer-review together with strict ethical policies and standards to ensure high quality scientific works to the field of scholarly publication. Fortune Journals uses best softwares for identifying plagiarism and it never accept articles with higher plagiarism. Articles published under Fortune Journals will be Open-Access articles which are distributed under the …	32	Journals	2764	Articles	1525	Editors	8608	Authors	List of Subjects
| Caribjscitech	Skip to main content	Main Menu Caribjscitech	CJST	Current Issue	Archives	Editorial Board	Submit Article	User account menu	Log in	Previous	Next	Caribbean journal of Science and Technology (CJST)	is an yearly published open access online international peer reviewed science and technology journal promoting the discovery, innovation, advancement and dissemination of basic and transitional knowledge in science, technology and related disciplines. Original science and technology articles are published in CJST with no restriction on word counts and open access to all. The editors reserve the r…	Our vision is to be the world’s most dominant and extensively read science and technology journal. Our mission is to lead the debate on science and technology engage, inform, and inspire researchers and professionals in order to streamline economic and broad-spectrum benefits of science and technology. We aim to revolutionize industry by promoting legitimate and effective research.	CJST	has been initiated with the sole aim that scientists, academicians and industry people would use the published work for the multifaceted growth of human society.	We audit the performance of research articles, using a wide range of indicators to assess their impact on readers and their dissemination to the wider world.	More about CJST	Author Guidelines	Search	Search	Call for papers	2020:	Carib J Scitech 2020 Vol.8	is available online	News &amp; Events	No news and events found!!	Footer Menu Caribjscitech	Enquiry	© Copyright 2020. All Rights Reserved by CJST
BiblioMed.org - Deposit for Medical Articles	Home	|	Journals	|	Articles by Year	Follow on Twitter	|	'width=470, \	height=350, \	directories=no, \	location=no, \	menubar=no, \	resizable=no, \	scrollbars=1, \	status=no, \	Subscribe to List	Directory for Medical Articles	in any field	in Title	in Summary	in Keywords	in Authors	in journals	New Journals	Journal of Evidence-Based Psychotherapies	Journal of Bangladesh Agricultural University	NeuroQuantology	Journal of Critical Reviews	Systematic Reviews in Pharmacy	Journal of Orthopedic Clinical Specialties	Food Safety and Health	South Asian Journal of Emergency Medicine	Progress in Medical Sciences	Top Articles	Animal-Assisted Therapy for Improving Human Health	Sibel Cevizci, Ethem Erginöz, Zuhal Baltaş	Evaluation of frequency of abnormal Urine R.E tests in Pathology Laboratory	Shahina Yasmin	Prevalence of musculoskeletal pain in traffic police wardens of Lahore, Pakistan	Muhammad Waqas Fiaz, Ashfaq Ahmad, Arooj Munawar, Kaniz Rabia, Mehreen Fatima	Protective and curative effects of Livolin forte® on carbon tetrachloride-induced liver damage in Wistar rats	Olaoluwa S. Olukiran, Rufus O. Akomolafe, Kayode D. Bamitale, Akande O. Ajayi, Raphael E. Okonji, Ronald A. Bejide	Applications of computer science in Pharmacy: An overview	Shivraj Popat Jadhav, Komal Nikam, Anand Gandhi, Kishor Salunkhe, Narendra Shinde.	New Articles	CAUSALITY ASPECTS OF FULL ACCRUAL ACCOUNTING	Peny Cahaya Azwari ,Mufti Fiandi ,Ayke Nuraliati ,Mohammad armoyu	READING THE TULKIYAMAH: A RELIGIOUS TRADITION OF MAKASSARESE COMMUNITIES IN SOUTH SULAWESI	ABD. KADIR M.
Cellular and Molecular Biology- Open Access Journals	Home	Publications	Conferences	Register	Contact	1165-158X	Cellular and Molecular Biology	Open Access	Home	Editorial Panel	Editor-in-Chief	Editorial Board	Instructions for Authors	Submit Manuscript	Articles in press	Current Issue	Archive	Special Issues	Guidelines	Upcoming Special Issues	Metrics	Contact	Our Group organises 3000+ Global	Conferenceseries	Events every year across USA, Europe &amp; Asia with support from 1000 more scientific	Societies	and Publishes 700+	Open Access Journals	which contains over 50000 eminent personalities, reputed scientists as editorial board members.	Open Access Journals gaining more Readers and Citations	700 Journals	and	15,000,000 Readers Each Journal	is getting	25,000+ Readers	This Readership is 10 times more when compared to other Subscription Journals (Source: Google Analytics)	Recommended Conferences	May 25-26, 2020	13th International Conference on Genomics and Molecular Biology	Rome, Italy	September 10-11, 2020	Experts Meeting on Plant, Cellular and Molecular Biology	Prague, Czech Republic	November 16-17, 2020	International Conference On Genomics and Molecular Biology	Lisbon, Portugal	Publication Policies and Ethics	Author Role	Editor Role
Centrum | International Scientific Journal	Centrum	Home	Call for Papers	Board	Contact	INTERNATIONAL SCIENTIFIC JOURNAL “CENTRUM”	Scientific journal CENTRUM began to be published since 2013, and is a periodical publication of two volumes in a calendar year. It is comprised of topics and scientific papers of various social and natural fields by different authors.	Within its fields, CENTRUM accepts papers in the following areas: Law and political sciences; National and supranational identities and globalization; Human rights; Media and journalism, communication, freedom of speech; Economic and business area, management, financial system; National and religious issues; The impact of the integration process into NATO and EU;Environmental, ecological threats …	Official languages of the publication of the magazine topics are Albanian, Macedonian and English, but there is an open possibility for the other foreign languages.	The International Scientific Journal CENTRUM is based on the Law on Higher Education of Macedonia, and is registered in the National University Library of Macedonia “St. KlimentOhridski” – Skopje, with ISSN: 1857-8640 (printed version), 1857-9396 (online version), with UDC: 3 (497.7:4-672EU) and has international editorial board from various countries.	The journal is indexed in: Google scholar; Root indexing; Root Impact Factor, Global Impact Factor and University Journal. We are waiting for a response for other indexing.	Publisher of the international scientific journal CENTRUM is Center for Understanding and Institutional Cooperation (CUIC).	Furthermore, in addition to the printed version, CENTRUM can be accessed online through website http://www.aag-m.org/centrum/	International Scientific Journal	Centrum No. 1 - 2013	Centrum No. 2 - 2014	Centrum No. 3 - 2015	Centrum No. 4 - 2015	Centrum No. 5 - 2016	Centrum No. 6 - 2016	Centrum No. 7 - 2017	Centrum No. 8 - 2017	Centrum No. 9 - 2018	Centrum No. 10 - 2018	Centrum No. 11 - 2019	Centrum No. 12 - 2019	Abstracting &amp; Indexing	1. National and University Library "St. Clement of Ohrid" - Skopje	ISSN: 1857-8640 (printed version)	ISSN: 1857-9396 (online version)	UDC: 3 (497.7:4-672EU)	2.	Google Scholar	3.	RootIndexing	4.	ROOT IMPACT FACTOR: 1.127	5.	GLOBAL IMPACT FACTOR: 0.398	6.	ISI Impact Factor 1.919	7.	University Journals	8.	ICI World of Journals Copernicus	©2020 Centrum -	Powered by	WordPress	Alpha Forte
Chemistry Journal| UGC Approved Journal | Chemical Science Transactions | Sci Trans | Chemistry Journals | Open Access Journals| Online Chemistry | Quick Publications | Electronic Journals, India,Biochemistry,Pharmaceutical,	Volume 1, No.1, 2012	Volume 1, No.2, 2012	Volume 1, No.3, 2012	Volume 2, No.1, 2013	Volume 2, No.2, 2013	Volume 2, No.S1, 2013	Volume 2, No.3, 2013	Volume 2, No.4, 2013	Volume 3, No.1, 2014	Volume 3, No.2, 2014	Volume 3, No.3, 2014	Volume 3, No.4, 2014	Volume 4, No.1, 2015	Volume 4, No.2, 2015	Volume 4, No.3, 2015	Volume 4, No.4, 2015	Volume 5, No.1, 2016	Volume 5, No.2, 2016	Volume 5, No.3, 2016	Volume 5, No.4, 2016	Volume 6, No.1, 2017	Volume 6, No.2, 2017	Volume 6, No.3, 2017	Volume 6, No.4, 2017	Volume 7, No.1, 2018	Volume 7, No.2, 2018	Volume 7, No.3, 2018	Volume 7, No.4, 2018	Volume 8, No.1, 2019	Volume 8, No.2, 2019	Volume 8, No.3, 2019	Volume 8, No.4, 2019	View all Issues	Close Panel	Login	|	Register	Home	Submission and Review	Table of Contents	Online First	Abstracted &amp; Indexed	Article Processing Charge	Editorial Board	1	2	3	4	5
Home - Chemisty Research Journal	Chemisty Research Journal	A Peer Review International Journal	Home	Editorial Board	Archive	Instruction to Authors	Submit Manuscript	Abstracted/Indexed	Contact Us	Home	Chemistry Research Journal	is an international journal, covering fundamental and applied aspects of chemical sciences. It is a peer reviewed journal aiming to communicate high quality research articles, reviews and general articles in the field of chemical sciences.	Chemistry Research Journal	is an open access, peer-reviewed and online journal that will encompass all aspects of Chemical Sciences like Cluster Chemistry, Astrochemistry, Soil Chemistry, Agricultural Chemistry, Biochemistry, Electrochemistry, Photochemistry, Forensic Chemistry, Green Chemistry, Macromolecular Chemistry, Nanochemistry, Analytical Chemistry, Environmental Chemistry, Petroleum Chemistry, Food Chemistry, Comp…	Periodicity	Chemistry Research Journal	publishes bimonthly in the month of February, April, June, August, October and December.	Editorial Policy:	Chemistry Research Journal	considers all manuscripts on the strict condition that they have not been published already, under review elsewhere, nor are they under consideration for publication or in press elsewhere. Papers not sufficiently substantiated by experimental detail will not be published.	Experimental research on vertebrates or any regulated invertebrates must comply with Institutional, National, or International guidelines, and where available should have been approved by an appropriate ethics committee. A statement detailing compliance with guidelines and/or ethical approval must be included in the manuscript. All research must have been carried out within an appropriate ethical…	All research articles, and most other article types, published in	Chemistry Research Journal	undergo thorough peer review process and the process is single blinded.	Authors must be careful when they reproduce text, tables or illustrations in their manuscript from other sources. Plagiarism will be viewed seriously. All accepted manuscripts are subjected to editorial changes.	All rights are reserved to	Editor-in-chief	,	Chemistry Research Journal	.	Search for:	Editorial Policies	Publication Ethics	Peer Review Process	Open Access Policy	Plagiarism	Follows us on:	Chemistry Reseach Journal	by	Neeraj Kumar	is licensed under a	Creative Commons Attribution-NonCommercial-ShareAlike 4.0 International License	.	Based on a work at	http://chemrj.org/	.	Permissions beyond the scope of this license may be available at	http://chemrj.org/	.
Top Oncology Journals - Open Access Journal - Clinics in Oncology	Toggle navigation	Home	Aims and scope	Editorial Board	Editor-in-Chief	Articles	Recent Articles	Archive	Special Issue	Upcoming Special Issue	Author Guidelines	Instructions for Authors	Submit manuscript	Contact	Clinics in Oncology is scholarly journal aimed to publish scholarly and research work under Open Access Policy	Aims and scope	Impact Factor: 1.920*	OUR JOURNALS INDEXED IN	Aims and scope	Clinics in Oncology (ISSN 2474-1663) is a peer reviewed open access Mega Journal aims to publish basic, translational and clinical original research articles from all areas of Oncology, Surgery, Clinical Oncology, Surgical Oncology, Radiation Oncology, Medical Oncology, Oncology Case Reports and Images. Clinics in Oncology cover all the rare cancers from all clinical and medical sub specialties.	Manuscripts submitted to Clinics in Oncology undergo rigorous peer-review process where each manuscript undergoes evaluation by the in-house editorial board member first and then, if appropriate, is reviewed by a minimum of three independent reviewers within 2–3 weeks of submission unlike any other Oncology Journals. The interval between acceptance and publication online is 8 days.	Clinics in Oncology aims to provide a platform for publishing unusual, unique, and rare clinical cases and images to enhance the clinical understanding of disease and to convey important clinical information.	Clinics in Oncology considers Original Case Reports, Case Studies, Case Series, Clinical Images, Clinical Videos, and Letters from all the areas of clinical medicine to create a valuable collection of cases in all clinical disciplines. Clinics in Oncology content will be published on a continuous publication model.	Bladder Cancer	Breast Cancer	Central Nervous System Tumors	Chemotherapy and Radiotherapy	Colon Cancer	Endometrial Cancer	Endoscopy Methods	Gynecological Cancers	Haemato-Oncology	Kidney Cancer	Leukemia	Lung Cancers	Melanoma/Skin Cancer	Lymphoma	Nuclear Medicine	Paediatric Cancers	Palliative Care	Pancreatic Cancer	Prostate Cancer	Radiation Oncology	Radiological Techniques and Scans	Sarcoma	Surgical Oncology	Teenage and Young Adult Cancers	Thoracic Oncology	Gastrointestinal Cancer
Clinics in Surgery - Open Access Journal - Surgery Journal	Toggle navigation	Home	Aims and scope	Editorial Board	Editor-in-Chief	Articles	Recent Articles	Archive	Special Issue	Upcoming Special Issue	Author Guidelines	Instructions for Authors	Submit manuscript	Contact	Clinics in Surgery is scholarly journal aimed to publish scholarly and research work under Open Access Policy	Aims and scope	Impact Factor: 1.820*	OUR JOURNALS INDEXED IN	Aims and scope	Clinics in Surgery	and (ISSN 2474-1647), is an international, Peer-reviewed, Open Access Mega Journal devoted to publish the qualitative researches and up-to-date ongoing trends in the field of Surgery related to both medical and clinical disciplines. This journal make every effort to establish itself as an stupendous source of information to surgeons every day across the world, as a result this journal is indexed …	list of surgery journals	with an impact factor of 1.820*.	This	surgery journal	serves as a platform to all the researchers, clinicians and surgeons to share their research and investigations related to clinical surgeries. The wide-ranging of surgery journal covers all the surgical specialties which includes surgical research, latest clinical practices and theories across all interdisciplinary specialties.	Clinics in Surgery	published more than 1000+ quality articles related to different fields of surgery in a short span which makes this journal one of the	best surgery journal	available across the globe. This journal aims to top the list of	surgery open access journals	through promoting high standard, advanced, evidence-based researches which are accessible to everyone without any financial barriers.	The journal welcomes submission of full-length Original Research Article, Review Article, Case Reports, Clinical Images, Clinical Videos, Short Communication and Mini Review. This journal emphasize and covers a broad scope of subject that includes but not limited to Breast and Endocrine Surgery, Cardiovascular Surgery, Colon and Rectal Surgery, Emergency Surgery, Gastroenterological Surgery, Gene…	Clinics in Surgery journal	performs double blind peer review process to all the manuscripts submitted to the journal. We, as one of the	international journal of surgery	, maintains ethical publication standards according to international norms in the publication process. Editorial board of the journal monitors the entire process of the article publication without any prejudice. This journal strictly follows publication ethics and practices in processing the articles that are submitted to the journal and we strongly recommend and support our authors to submit ori…	Breast and Endocrine Surgery	Cardiovascular Surgery	Colon and Rectal Surgery	Emergency Surgery	Gastroenterological Surgery	General Surgery	Gynecological Surgery	Neurological Surgery	Obstetrics Surgery	Ophthalmic Surgery	Oral and Maxillofacial Surgery	Orthopaedic Surgery
Communications on Applied Electronics (CAE)	Only original and previously unpublished manuscripts will be considered for publication. Submission of a manuscript is interpreted as no part of the article is copyrighted by any other publication and that the same comply with the USA Federal Digital Millennium Copyright Act of 1998 (DMCA)	Archives	ARTICLES	Current	Most Recent Issue	Proceedings	CAE is indexed with EBSCO, Google Scholar, Informatics, ProQuest CSA Technology Research Database, NASA ADS	Call	for Paper	CAE solicits original research papers for the April 2020 Edition. Last date of manuscript submission is	March 31, 2020	.	Read More	The Communications on Applied Electronics (	ISSN: 2394-4714	) in association with indexing partners Google Scholar, Elsevier CiteuLike, NASA ADS, CSA ProQuest et. al. publishes original papers in applied, experimental and theoretical aspects of Electronics and Communications.	All published research articles in this journal have undergone rigorous peer review, based on initial editor screening and anonymous refereeing by independent expert referees. The camera-ready is ratified by FCS reviewer network.	Most	Read Articles	Performance Evaluation of DWT-FDM and FFT-OFDM for Multicarrier Communications Systems using Time Domain Zero Forcing Equalization	Real-Time Workload Allocation on a Uni-processor	Ensemble of Decision Tree Classifiers for Mining Web Data Streams	CAE is published and distributed under the	Access Protocol	of FCS, New York.	This journal is fully compliant with RCUK Open Access Policy	CAE is an official member of CrossRef, the citation linking backbone. Each published article is uniquely identified by a DOI.	Learn More	About	Journal	Home	Editorial Board	Peer Review	Citation Improvement	FCS Research Grant	Contact Us	For	Contributors	Call for Papers	Scope &amp; Topics	Ethics &amp; Responsibilities	CAE Print Copy	Beyond	Research	Promote your articles	Optimize citations	Tweet your research	The art of blogging	For Special
CRPASE	Computational Research Progress in Applied Science &amp; Engineering	Home	Guide for Authors	Editors	Submission	Archive	Contact	Publication Ethics	Indexing	News &amp; Events	Computational Research Progress in Applied Science &amp; Engineering: An international Journal (CRPASE) - ISSN : 2423-4591	Technically supported Conferences	CRPASE	Computational Research Progress in Applied Science &amp; Engineering: An International Journal	(CRPASE), ISSN: 2423-4591 is a multidisciplinary peer-reviewed journal founded in 2014 and devoted to the prompt publication of peer-reviewed articles related to all aspects of computational methods in applied science and engineering. The journal articles will be accessed freely online. It covers all fields of sciences as listed below:	Electrical Engineering: Computer, Electronic, Optical, Power.	Chemical Engineering: Bio molecular, Materials, Molecular, Process, Petroleum.	Civil Engineering: Environmental, Geological, Geotechnical, Structural, Transportation, Earthquake, Construction Management, Surveying, Coastal, etc.	Mechanical Engineering: Aerospace, Acoustical, Dynamics, Fluid mechanics, Robotics, Vibration.	Material Engineering: Processing, Structure, Properties, Performance.	Biomedical Engineering: Biomechanics, Tissue Engineering, Neural Engineering, Medical Devices, etc.	Mathematics:	Applied mathematics, Numerical analyses, Statistical computation and simulation, Algebra, Geometry, Computational physics, Wave propagation, etc.	Computational Methods in Chemistry, Physics, Statistics, Agriculture, Architecture and Design.	ENGLISH EDITING SERVICES	For manuscript with poor English, we will handle the language editing with a fare cost and as quick as possible. Prices are based on the length of the manuscript. For	Iranian authors	, manuscripts in Persian are also acceptable and translated in English with an extra charge.	Disclaimer:	Using this service, just makes you sure that your manuscript will pass the English writing skill stage for possible publication in any journal. It does not guarantee that your manuscript is completely free of grammatical, spelling and other common errors.	For further	information on this service, write an email to:	editor[at]crpase.com	or contact with editorial office.	RECENTLY PUBLISHED ARTICLES	Volume 0	5	(201	9	), Issue 0	4	DefSemiHidden="false" DefQFormat="false" DefPriority="99"	A Hybrid Method for Fault Location on	VSC-HVDC System Using ANFIS with New Training Algorithm and Hilbert-Huang	Transform	Mohammad Shirmohammadli	Evaluation of the Performance of Bus	Special Lines According to Indicators of Quality and Transport and Its	Performance Improvement Using Ultra-innovative Intelligent Models (Case Study:
CRI	Contemporary Research India	An Open Access, Peer Reviewed, International Multidisciplinary Journal	Wizcraft Publications and Distribution	Write - Publish - Disseminate	Home	Editorial Board	Ethical Guidelines	Plagarism Alert	Journal Issues	Indexing	Peer Review Process	WizCraft Publications	Contact Us	Read me first...	Contemporary Research in India (CRI) is an open access, peer-reviewed &amp; referred Multidisciplinary International Journal with quarterly periodicity aims at providing academic and intellectual platform to the scholars worldwide. It publishes research articles from Agriculture, Arts, Humanities, Social Sciences, Science, Engineering and Technology, Law, Education, Medicine and so on. The Journa…	Our origin is Bangalore and operational offices are in Solapur , Mumbai , Pune and aurangabad.	Our Features	• Publication of Research Articles from varied faculties with Multidisciplinary Approach	• Peer-review by two experienced reviewers from the faculty/area concerned from different parts of the world	• Follows strict academic discipline and norms of research publication	• Open access with aim to provide optimum publicity to the research article to the global platform	• Vision to promote international exchange of research developments	• Special issues to promote publicity of the conferences in the form of Proceedings	Sidebar Menu	Home	Editorial Board	Ethical Guidelines	Plagarism Alert	Journal Issues	Indexing	Peer Review Process	WizCraft Publications	Contact Us	Section of Contemporary Research In India	Agriculture	Arts, Humanities, Social Sciences, Law &amp; Education	Science, Engineering &amp; Technology	Commerce &amp; Management	We are located at:	Cell:	9637335551, 7020828552	Address:	129/498, Vasant Vihar, Near Old Pune naka, Solapur, Maharashtra, India- 413001.	E-mail:	wizcraftpublication@gmail.com	dcnanaware16@gmail.com	© Copyright	Contemporary Research India	.
Contemporary Sociological Global Review - CSGR (eISSN 2027-7431), (eISP 0840-1433-0921)	Home	Journal Information	Basic Information	Audience	Abstracting &amp; Indexing	Rights &amp; Permissions	Privacy Statement	Copyright Notice	Site Licence	Email Alerts	Issues	Vol. 7, Num. 7, Published in 2017	Vol. 6, Num. 6, Published in 2016	Vol. 5, Num. 5, Published in 2015	Vol. 4, Num. 4, Published in 2014	Vol. 3, Num. 3, Published in 2013	Vol. 2, Num. 2, Published in 2012	Vol. 1, Num. 1, Published in 2011	Guide for Authors	General Guide	Manuscript Preparation	Guidelines for Artwork	Ethical Guidelines	Authors Rights Notice	Order Reprints	Submit Papers Online	Formatting Guideline	Conflict of Interest Policy	Copyright Transfer Agreement	Journals Permission Request Form	Editorial Board	Contact Us	Contemporary Sociological Global Review	- CSGR	Volume 7 Number 7. Published in 2017	(eISSN 2027-7431),	(eISP 0840-1433-0921)	Copyright © 2017 Syllaba Press International Inc. ® All rights	reserved	The	CSGR	in 2018 publisher one issue per	year by	Syllaba Press International Inc.	, Suite 722 - 4586,	1900 N. W. 97th Avenue, Doral, Florida 33172, USA and distributed in Open Access	by	EcoSyllaba Latinoamérica S.A.S.	Accepted for publication
The Criterion: An International Journal in English	Bi-Monthly, Peer-reviewed and Indexed Open Access eJournal ISSN: 0976-8165	About Us	Archive	Call For Submissions	Contact Us	Editorial Board	FAQ	Publication Ethics	Special Issue	Submission	About Us	Archive	Call For Submissions	Contact Us	Editorial Board	FAQ	Publication Ethics	Special Issue	Submission	Current Issue	Facebook	Twitter	LinkedIn	WhatsApp	Email	Print	分享	C O N T E N T S	Sr. No.	Author	Title of the Paper	Pg. No.	PDF	Indian Literature	01	Kamalesh Kumar Mourya	Woman and New Woman in Mahesh Dattani’s Plays	Tara	and	Where There’s Will	01-10	PDF	02	Dr. Reena Verma	Diction: The Soul of a Literary Composition	11-18	PDF	03	Dr. Kafeel Ahmed Choudhury
Welcome to Biotica	About Biotica	|	Information to authors	|	Subscription	|	Editorial Board	|	e-Journals	|	Login	|	A Quarterly	e-journal, which is Fast and Friendly	for biologists,	biotechnologists and life scientists.	ISSN 0973-4031	NAAS Score: 3.89	The big world of biotechnology	now also paving into bio nanotechnology is at the	cross-roads of an information boom as never before.	Reams and reams of biotic knowledge are being generated	in fields and labs and most of them go globally unnoticed.	There is a big mismatch between knowledge generation	and information dissemination, the former far outweighing	the latter. This is especially true in life sciences.	Then there is a discernible gap between research and	technology transfer to industries. The information	gap in biosciences has often inadvertently caused	duplication and repetition of research, sometimes	several folds over; this obviously has drained resources-	money and human- not to mention of the time spent	(or wasted). These are direct consequences of serious	paucity of research communicating media or journals.	To address these,	a Quarterly e-journal Current Biotica (ISSN) is in the offing.	This will help scientists, researchers, students,	industrialists, teachers who are involved in biological	and environmental sciences to show case/publish their	discoveries, views, opinions, etc to an international	peer group, at the quickest time and bridge the gaps	that exist in knowledge generation, dissemination	and adoption.	Current Biotica is	author-friendly, facilitating authors in putting their	papers (and dreams) into the higher orbits of biotech	info-highway. Researchers benefit and biosciences	progresses- a win-win situation for all.	Here's calling all
Home	About Us	Editorial Board	Review Policy	Research Area	Ethics Policy	Processing Charges	Contact us	Sitemap	Latest News	**Call for Paper Volume 09, Issue 02, March 2020	Home	Issue	Impact Factor	Conference	Instructions to Author	Newsletter	Downloads	Processing Charge Form	Copyright Form	Consent Form	Template	Cover Letter	Latest News	- Submit your research papers	Welcome to submit RESEARCH papers	TOTAL VISITORS	HOME	Current Trends in Technology &amp; Science (CTTS)	ISSN	2279-0535	Current Trends in Technology &amp; Science (CTTS) ISSN - 2279-0535	is a leading international online journal for publication of new ideas. It's a peer-reviewed, open-access scholarly journal that publishes research works and review articles in all research domains (Engineering, Technology, Science, Agriculture, Horticulture, Pharmacy, Medical, and Management).	CTTS	is an open-access journal which means that all content is freely available to the Researcher /users of any institution with vision spreading and sharing knowledge. These published articles/papers are accessible to the research scholars through an extensive indexing policy adopted by this online international journal. Hence, they can freely be accessed and used by everyone for the improvement of c…	CTTS	follows publication ethics during phases of online publication inline with the guidelines and standards developed by the	Committee on Publication Ethics (COPE)	to avoid any malpractices by all concerned including authors, reviewers, editors, and publishers.	CTTS	is	following	the	BOAI	definition of open access. We are committed and promise to take this journal to greater heights. We invite authors for the guest editorship, reviewers, program for improving the journal quality and also sharing the innovative ideas.	Frequency : Six issues/year	Submit Article at	editor[AT]ctts[DOT]in	Contact us	editor[at]ctts[dot]in
Der Pharma Chemica	Der Pharma Chemica	Journal for Medicinal Chemistry, Pharmaceutical Chemistry, Pharmaceutical Sciences and Computational Chemistry	Home	Editorial Board	Contributors	Inpress	Current Issue	Archive	Submission	Special Issues	Inquiry	Contact	All submissions of the EM system will be redirected to	Online Manuscript Submission System	. Authors are requested to submit articles directly to	Online Manuscript Submission System	of respective journal.	Previous	Next	Welcome	The primary mission of the	Der Pharma Chemica	is to become the premier source of high quality research from whole of the world. All authors not only receive fast and comprehensive peer-review but also the article promotion to researchers working in the same field.	Der Pharma Chemica	A is peer-reviewed and is published in electronic version. The language of the	Der Pharma Chemica	is English.	Der Pharma Chemica	publishes research and review articles, rapid and short communication and book reviews. The current emphasis of the journal includes (but is not limited to) the following areas: medicinal chemistry,pharmaceutical chemistry and computational chemistry.	OPEN ACCESS POLICY	Der Pharma Chemica	publishes all its articles in full open access format which are easily accessible for scientific community. Researchers have free and unlimited access to the full-text of articles published in Scholars Research Library Journals ie Readers can access the published articles freely without login and password. It gives the author’s research high visibility, availability and more citations.	You can send your submission as an e-mail attachment to the Editorial Office at	chemica@oajournal.org	or online here :-	www.scholarscentral.org/submissions/der-pharma-chemica.html	Journal Der Pharma Chemica is Abstracted/Indexed in:	CNKI	Chemical Abstract Services (USA),	SCOPUS	EMBASE	SCIMAGO	Indian Science Abstract,	HINARI	DOAJ	Open J Gate	Genomics Journalseek	Google scholar	Social
Восточно Европейский Научный Журнал | Опубликовать статью в международном научном журнале. Бесплатная регистрация в РИНЦ, печатный номер журнала и сертификат участника научной публикации.	Main page	Published in the journal	Online submission	Form reception article	Rules for scientific articles	Requirements for registration	A sample of a scientific article	Editorial team	Scientific advisory board	Publication payment	Journal archive	Journal indexing	Term &amp; conditions	Public offer	Delivery and Return Policy	Contacts	Main page	Published in the journal	Online submission	Form reception article	Rules for scientific articles	Requirements for registration	A sample of a scientific article	Editorial team	Scientific advisory board	Publication payment	Journal archive	Journal indexing	Term &amp; conditions	Public offer	Delivery and Return Policy	Contacts	◄ Меню сайта	Анкета	автора	Home	Main page	Подать статью в SCOPUS	East European Science Journal	what you need!	– The main office of «Eastern European scientific journal» is in Poland, Warsaw	– We carry out the publication of scientific articles for the students, teachers, PhDs, and other researchers.	–	The scientific journal is licensed by the International Scientific publications.	– Archive journal has published 36 rooms, which includes about 1,000 scientific papers.	– In addition to the electronic publication of the article, researcher receives a printed copy of the scientific magazine, as well as collaborators and scientific publications (with free delivery to the CIS).	– The scientific journal is indexed in the RISC.	– Your research work is published in its entirety on the publisher’s website and printed form.	author questionnaire
Shared Knowledge Shared Progress | Eastern Academic Journal	Journal is indexed in:	Google Scholar	,	CEEOL	,	EZB Library	Worldcat	and	ROAD Resources	Close	ISSN: 2367-7384	HOME	Author guidelines	Journal policies	Editorial Board	Publication fees	Publication Process	Loyalty reward	Current issue	Archive	Search by keywords	Volumes 2019	Volume 1, March	Volume 2, July	Volume 3, September	Volumes 2018	Volume 1, March	Volume 2, July	Volume 3, September	Volume 4, December	Volumes 2017	Volume 1, March	Volume 2, July	Volume 3, September	Volume 4, December	Volumes 2016	Volume 1, March	Volume 2, June	Volume 3, September	Volume 4, December	Volumes 2015	Volume 1, March	Volume 2, July	Volume 3, October	Volume 4, December	Important dates	FAQ	INDEXING	CONTACTS
Eastern European Scientific Journal	Eastern European Scientific Journal	Open Journal Systems	Navigationshilfe	Benutzer/in	Benutzer/innen-Name	Passwort	An mich erinnern	Benachrichtungen	Ansicht	Registrieren	Sprache	Deutsch	English	Russian	Zeitschrifteninhalte	Suche	Alle	Autor/in	Titel	Abstract	Schlagworte	Volltext	Durchblättern	Nach Ausgabe	Nach Autor/in	Nach Titel	Schriftgröße	Make font size smaller	Make font size default	Make font size larger	Informationen	Für Leser/innen	Für Autor/innen	Für Bibliothekar/innen	Startseite	Über uns	Einloggen	Registrieren	Suche	Aktuelle Ausgabe	Archiv	Startseite	Eastern European Scientific Journal	Eastern European Scientific Journal	The new authority in science.	ISSN: 2199-7977
Ecoforum Journal	User	Username	Password	Remember me	Notifications	View	Subscribe	/	Unsubscribe	The journal is	indexed in the following international databases	:	E u r o	I n t e r n e t	The	World Wide Web Virtual Library	for European Integration	Journal Content	Search	All	Authors	Title	Abstract	Index terms	Full Text	Browse	By Issue	By Author	By Title	Information	For Readers	For Authors	For Librarians	Current Issue	Keywords	China	European Union	Romania	Romania.	Sustainable Development	communication	competitive advantage	digital economy	economic growth	innovation	internet	marketing	performance	regression analysis
Ecoletra.com Scientific eJournal	Ecoletra.com LLC, 16192 COASTAL HWY, LEWES, DE 19958, www.ecoletra.comISSN:	ISSN 2377-9748	Časopis je Indexovaný v:Sientific Indexing Services database, Journal ID:2184	SCOPUS (evaluation process, 2377-9748)	WorldCat, OCLC Number: 905350201	class="old-browser">You are using an old browser. Please <a	href="http://windows.microsoft.com/en-us/internet-explorer/download-ie">upgrade to a newer version</a> or <a	+421 904 165 000	O nás	€	CZK	€	£	$	Prihlásiť sa/ Registrácia	0 ks - 0.00€	Váš nákupný košík je prázdny!	MENU	Ecoletra.com	Úvod	O nás	Benefity spolupráce	Prieskum záujmu o e-Učebnice	+	e-Tituly/ Služby	Kompletná ponuka	Tlačené knihy	e-Knižné tituly	e-Časopisy	e-Učebnice	e-Odborné články	e-Študenti	Služby pre autorov	+	Autori	+	Vedecká rada	Vedecká rada ecoletra.com	Štatút vedeckej rady	Členovia vedeckej rady	Záujem o členstvo	Ecoletra.com – Scientific eJournal	+	Môj účet	+	Podpora	Návody na ecoletra.com	Často kladené otázky	Tiket podpory
Elixir International Journal	Login	Email Id	Password	Captcha	padding: 14px;	Submit	Reset	Create Elixir Account	|	Forgot Password	Forgot Password	Email Id	Submit	Register	*	First Name	*	Last Name	*	Email Id	Phone	*	Password	*	Verify Password	*	Organisational/	Instituation Address	*	Country	--- Please Select ---	Afghanistan	Albania	Algeria	American Samoa	Andorra	Angola	Anguilla	Antarctica	Antigua and Barbuda	Argentina	Armenia	Aruba	Australia	Austria	Azerbaijan	Bahamas	Bahrain	Bangladesh
International Journal of Macro and Nano Physics	ul.top-nav li.welname{	width:220px !important;	}	International Journal of Macro and Nano Physics	ISSN(Online): 2456-2483	Home	Editors	About Journal	Editorial Board	Sponsorships	Issues	Current Issue	Archives	Submissions	User Home	Submission check list	Author Guidelines	Downloads	Useful Info	Reviewer Signup	Signup Aggrement	Payment Details	Indexing	Journal Indexing	Contact us	Log In	Signup	ISSN(Online): 2456-2483	Year	:	ISSN(Online): 2456-2483	:	Index of Copernicus	:	ISSN(Online)	:	2456-2483	Browse	Most Read Articles	Most Download Articles	POLICIES	Conflicts of Interest	Misconduct	Senior Ethics Person	Prev	Next	Home	Welcome to IJMNP	Welcome to IJMNP
Entomology and Applied Science Letters	Entomology and Applied Science Letters	ISSN No.:2349-2864	Join Us	As a Editor	As a Reviewer	User	Username	Password	Remember me	Journal Content	Search	Search Scope	All	Authors	Title	Abstract	Index terms	Full Text	Browse	By Issue	By Author	By Title	Information	For Readers	For Authors	For Librarians	Current Issue	Home	About	Login	Search	Current	Archives	Home	Entomology and Applied Science Letters	Entomology and Applied Science Letters	Entomology and Applied Science Letters	is an international peer reviewed publication which publishes scientific research &amp; review articles related to insects that contain information of interest to a wider audience, e.g. papers bearing on the theoretical, genetic, agricultural, medical and biodiversity issues. Emphasis is also placed on the selection of comprehensive, revisionary or integrated systematics studies of broader biolog…
ESSENCE - International Journal for Environmental Rehabilitation and Conservation - ESSENCE	×	Home	ESSENCE	The Journal	Abstracted &amp; Indexed	Aims &amp; Scope	Journal Flyer	Membership	Call for Papers	Call for Papers: Special Edition Issues	Our Team	Executive Board	Advisory Board	Editorial Board	Join Us	Volumes &amp; Issues	Editor’s Desk	Current Issue	Fourth Coming Issue	All Volumes &amp; Issues	Special Edition Issues	Manuscript Submission	Online Submission	Instructions to Authors	Sample Paper	Peer Review Process	Publication Process	Undertaking &amp; Copyright	Policy &amp; Guidelines	Open Access Policy	Green Policy	Best Practice Guidelines	Publication Ethics &amp; Malpractice Statement	Editorial Policy	Plagiarism	Reviewer Guidelines	Contact Us	Home	ESSENCE	The Journal	Abstracted &amp; Indexed	Aims &amp; Scope	Journal Flyer	Membership	Call for Papers	Call for Papers: Special Edition Issues	Our Team	Executive Board	Advisory Board
European Academic Research	European Academic Research	ISSN 2286-4822	ISSN-L 2286-4822	Impact Factor: 3.4546 (UIF)	DRJI Value : 5.9 (B+)	Home	About Us	Current Issue	Archives	Current Issue	Past Issues	Authors	Why publish with EAR	Publication Criteria	Guidelines For Manuscript	Submit Manuscript	Received Articles	Submit Manuscript	Track Manuscript	Books	Welcome	Left	Author: Saba Muhammad Hussain	Author: Ahmed Shehu, Noraniza Binti Yusoff, Mohd Nazaruddin Yusoff	Author: Hussain Ali, Hashmat Ullah Khan	Author: Sidiane de Souza Lopes, Vera Lúcia Coutinho Batista	Author: Glauciane do Socorro Moreira Neves	'Defend defenseless children (Let’s fetter to child marriage)'	'Anatomizing Nigerian Electricity Infrastructure and Rural Development: A quantitative approach'	'Drug Culture in the Educational Institutions of Pakistan: A Threat to Moral Conduct in the Light of Islam'	'Disostose Espondilocostal: Relato de Caso'	'Impacto da Implantação de um Plano de Gerenciamento de Resíduos Sólidos de Saúde em um Serviço de Quimioterapia de uma Unidade Hospitalar de Manaus-AM'	Right	Editor-in-Chief:Dr. Ecaterina Patrascu	Frequency:Monthly	ISSN 2286-4822	ISSN-L 2286-4822	Associated and Indexed	DOAJ	Scipio	J- Gate	BASE	WorldCat	getCited	MENDELEY	GENAMICS	Google academic	Index Copernicus	Research Bible
European Chemical Bulletin	European Chemical Bulletin	Journal Content	Search	Search Scope	All	Authors	Title	Abstract	Index terms	Full Text	Browse	By Issue	By Author	By Title	Font Size	Make font size smaller	Make font size default	Make font size larger	Subscription	Login to verify subscription	User	Username	Password	Remember me	Notifications	View	Subscribe	Information	For Readers	For Authors	For Librarians	Journal Help	Home	About	Login	Register	Search	Current	Archives	NANO Studies	Home	European Chemical Bulletin	European Chemical Bulletin	Author Guideline has been updated recently, Authors are kindly asked to follow the new instructions there.	Authors should include DOI numbers in the reference list from 01/01/2017. You can use the crossref webpage to find the DOIs http://search.crossref.org/ or the homepages of the journals. Another possibility, if you regist with using the link below, when the all ref. List can be copied TOGETHER and all the DOIs are listed at once (https://apps.crossref.org/SimpleTextQuery)	VIEW JOURNAL	|	CURRENT ISSUE	|
Page not found - European Journal of Advances in Engineering &amp; Technology	::	Call for Paper Vol. 7 Issue 3 - Click here to Submit Your Manuscript	::	Click here for Current Issue	Nothing Found	Sorry. The Page or File you were looking for was not found.	Search for:	Search for:	Home	Editorial Board	Authors Information	Peer Review Refereeing	Open Access Policy	Publication Ethics &amp; Malpractice	Reason to Publish	Archive	Indexing	Disclaimer	Downloads	Copyright Policy	Submission Form	FAQ	Contact Us	Copyright Policy	|	Open Access Policy	|	Publication Ethics &amp; Publication Malpractice Statement	|	Reason to Publish	|	Disclaimer	|	Submission Form	Copyright © 2014-2019 EJAET All Right Reserved	Frontier Theme
WELCOME TO EJBPS	European Journal of Biomedical and Pharmaceutical Sciences (EJBPS) has indexed with various reputed international bodies like :	Google Scholar , Index Copernicus , Indian Science Publications , SOCOLAR, China , Urlich's Periodicals Directory, Proquest, UK (In Process) , Research Bible, Fuchu, Tokyo. JAPAN , International Society for Research activity (ISRA) , Scientific Indexing Services (SIS) , UDLedge Science Citation Index , International Scientific Indexing, UAE (Under Process) , InfoBase Index (In Process) , Universa…	European Journal of Biomedical and Pharmaceutical Sciences	An International Peer Reviewed Journal for Pharma, Medical &amp; Biological Science	An Official Publication of Society for Advance Healthcare Research (Reg. No. : 01/01/01/31674/16)	ISSN 2349-8870	IMPACT FACTOR : 6.044	ICV - 77.3	Login	|	Register	HOME	ABOUT US	From Editor Desk	Editorial Board	Join as Reviewers	INSTRUCTION TO AUTHOR	Author Instruction	Review Procedure	Copyright Form	Publication Ethics	CURRENT ISSUE	MANUSCRIPT SUBMISSION	PROCESSING FEES	TRACK YOUR ARTICLE	ARCHIVE	CONTACT US	Welcome To The EJBPS	Monthly Publication	EJBPS is a worldwide multidisciplinary, monthly published, open access, peer-reviewed, online Medical, Pharmaceutical and Biological International Research Journal. The aim of EJBPS is to serve as a means for updating the scientific knowledge of the International Researcher in the pharmaceutical and medical forum.	The Journal particularly aims to foster the dissemination of scientific information by publishing manuscripts related to current Pharmaceutical, Medical and Biological fields. We started with a Mission to encourage contribution to Research in Sciences &amp; Technology for achieving better future lives for all. We serve Science &amp; Mankind at the highest levels of Professional Ethical Conduct.	The Journal welcomes the original research articles, review, short communications and case studies relevant to the various fields of Pharmaceutical, Medical and Biological Sciences given Below	Pharmaceutical Sciences	Medical Sciences	Biological Sciences	Branches	Branches	Branches	Pharmaceutics	General Medicine	Biochemistry	Pharmacology	Public health &amp; hygiene	Biotechnology	Pharmacognosy &amp; Phytochemistry	Tropical diseases	Genetics	Pharmaceutical Chemistry	Endocrinology
European Journal of Chemistry	European Journal of Chemistry	ISSN:	2153-2249 Print	ISSN:	2153-2257 Electronic	Submit to this Journal	Sign up for new issue notifications	Abstracting/Indexing	CAplus Core Journal Coverage List (USA)	CAS Source Index (CASSI)	Scilit database (MDPI)	Ulrich's Periodicals Directory	Collections of the National Library of Medicine (NLM)	China Knowledge Resource Integrated Database (CNKi)	J-Gate	Dimension - Digital Science	Semantic Scholar - Allen Institute	JournalTOCs	Cambridge Structural Database (CSD)	Microsoft Academic	Google Scholar	CiteSeerX	WorldCat	Open Access Library (OALib)	Genamics JournalSeek	European Virtual Institute for Speciation Analysis (EVISA)	SHERPA/RoMEO Journals database	Academic Journal Database	Citefactor Academic Scientific Journals	ROAD: Directory of Open Access Scholarly Resources	The Library of Congress (USA)	Harvard Library’s Catalog (HOLLIS+)	National Center for Biotechnology Information	Elektronische Zeitschriftenbibliothek (EZB)	ABC-Chemistry: Directory of Free Full-Text Journals in Chemistry	Zeitschriften Datenbank (ZDB) - German National Library	Bibliotheksservice-Zentrum Baden-Württemberg (BSZ)	Metrics/Shared/Accessible	Dimension - Digital Science	Semantic Scholar - Allen Institute	KUDOS	Plum Analytics	Wizdom.ai	ResearchGate	Publons - Web of Science Group	Kopernio - Web of Science Group	Zotero	Mendeley - Elsevier	Unpaywall
European Journal of Economics, Finance and Administrative Sciences	Editorial Committee / Comité de Redaction »	Indexing-Abstracting / Indexation-Abstraction »	Submission / Soumission »	Past Issues / Archives »	In this Issue / Dans cette Édition	Fraud Triangle for the Management of Fraudulent Practices in Nigerian Business Organizations	Akenbor Cletus O and Onuoha Teresa Ezenwa	Continue Reading / Continuez à lire »	European Journal of Economics, Finance and Administrative Sciences is a peer-reviewed international research journal, which is multidisciplinary and publishes papers of an empirical or conceptual nature as well as literature reviews. A particularly suitable home for manuscripts of a cross disciplinary nature, European Journal of Economics, Finance and Administrative Sciences addresses both theore…	European Journal of Economics, Finance and Administrative Sciences provides a professional outlet for scholarly works. Articles selected for publication provide valuable insight into matters of broad intellectual and practical concern to academicians and business professionals. The goal of the journal is to broaden the knowledge of both academicians and practitioners by promoting access to busine…	European Journal of Economics, Finance and Administrative Sciences is multidisciplinary in scope, and interdisciplinary in content and methodology. It seeks to publish manuscripts with cutting-edge research that breaks new ground, rather than merely making an incremental contribution to international business studies. Manuscripts should address real-world phenomena, problems or puzzles; recognize…	European Journal of Economics, Finance and Administrative Sciences is particularly interested in publishing innovative papers that start up or redirect a line of inquiry, integrate across disciplines rather than being single disciplinary, and are multi-level rather than single-level studies. Theories whose central propositions are distinctively international are encouraged, as are theories where …	Revue Européenne d'Economie, Finance et Sciences de l'Administration est un international, multidisciplinaire et à comité de lecture qui publie des manuscrits théoriquement solides. Elle accepte les revues des travaux antérieurs, les études qualitatives et quantitatives et les analyses conceptuelles. Elle publie des articles dans tous les principaux domaines de la gestion. La revue est aussi part…	Contact us / Contactez nous	Contact Form	Name:	Email:	Telephone:	Subject:	Message:	Company Information	European Journal of Economics,	Finance and Administrative Sciences	© FRDN Incorporated	Editorial Office	European Journal of Economics,	Finance and Administrative Sciences	Unit 117	Orion Mall	Palm Street	P.O. Box 828	Victoria	Mahé	Seychelles	Tel: +248 400138344	Fax: +248 400138345	E-mail:	office@frdn.net	Copyright © 2019 - All Rights Reserved -	European Journal of Economics, Finance and Administrative Sciences	Website Design	by	Dekoy Design
www
EJES | European Journal of Educational Sciences	Home	Archives	2014	Vol.1.No.1	Vol.1.No.2	Vol.1.No.3	Vol.1.No.4	2015	Vol.2.No.1	Vol.2.No.2	Vol.2.No.3	Vol.2.No.4	2016	Vol.3.No.1	Vol.3.No.2	Vol.3.No.3	Vol.3.No.4	2017	Vol.4.No.1	Vol.4.No.2	Vol.4.No.3	Vol.4.No.4	2018	Vol.5.No.1	Vol.5.No.2	Vol.5.No.3	Vol.5.No.4	2019	Vol.6.No.1	Vol.6.No.2	Vol.6.No.3	Special edition October 2019	Vol.6.No.4	About	Aims and Scope	Copyright and Access	Policies, Ethics and Malpractice Statement	Submission	Editorial Board	Index	Select Page	Home	Archives	2014	Vol.1.No.1	Vol.1.No.2	Vol.1.No.3	Vol.1.No.4	2015
European Journal of Engineering Research and Science	##plugins.themes.bootstrap3.accessible_menu.label##	##plugins.themes.bootstrap3.accessible_menu.main_navigation##	##plugins.themes.bootstrap3.accessible_menu.main_content##	##plugins.themes.bootstrap3.accessible_menu.sidebar##	Publisher Home	Register	Login	Home	About	About the Journal	Editorial Team	Privacy Statement	Contact	Current	Archives	Announcements	Subscribe	Submission	Zero Tolerance for Plagiarism	EJERS has a policy of “Zero Tolerance on the Plagiarism”. We check the plagiarism issue through two methods: reviewer check and plagiarism prevention tool (iThenticate.com). All submissions will be checked by plagiarism prevention software before being sent to reviewers.	Open Access Policy	EJERS provides immediate open access to its content on the principle that making research freely available after publication on the journal website to the public supports a greater global exchange of knowledge.	Digital Archiving	EJERS uses LOCKSS system as digital archiving policy. LOCKSS ensures long-term survival of Web-based scholarly publications. Namely, your publication will remain digitally available forever for free under Creative Commons License.	Indexing	The content of EJERS is indexed with CrossRef and assigned a Digital Object Identifier (DOI). This means that all of our references are made available so that citations can be tracked by the publishing community. In addition, EJERS is indexed in Google Scholar, ROAD, SCILIT, WorldCat, ScienceOpen.	Previous	Next	Recent News	[Publishing Articles]	DOI	10.24018/EJERS	ISSN	2506-8016	Impact Factor	1,78	Publication Frequency	Monthly	About the Journal	European Journal of Engineering Research and Science (EJERS) is a high quality, open access, international, peer-reviewed online journal which aims to monthly publish full length original research papers, reviews, case studies related to all areas of Engineering such as :	Read More	QUICK LINKS	Focus and	Scope	Article Processing	Fee	Peer Review	Process	Editorial
European Journal of Natural History - Scientific Journal - ISSN 2073-4972	English	Scientific journal	European Journal of Natural History	ISSN 2073-4972	Toggle navigation	О журнале	About	Issues	Search	Rules	Правила для авторов	Личный портфель	Home	Scientific Journal "European Journal of Natural History"	"European Journal of Natural History" is a multidisciplinary journal. Articles are published in Journal on various directions of a modern science.	Agriculture, Food, and Renewable Resources	Anthropology	Astronomy	Atmospheric and Hydrospheric Science	Biological Science	Chemistry	Dentistry	Education	Engineering	General Interest in Science and Engineering	Geology and Geography	History and Philosophy of Sciences	Mathematics	Medical Sciences	Physics	Psychology	Social, Economic and Political Sciences	Societal Impacts of Science and Engineering	European Journal of Natural History	Scientific journal | ISSN 2073-4972	European Journal of Natural History is a multidisciplinary journal. Articles are published in Journal on various directions of a modern science.	Technical support service –	support@rae.ru	101000, Moscow, PO box 47	edition@rae.ru	The journal's materials are available on	license Creative Commons «Attribution» 4.0 International	.	Сайт работает на универсальной издательской платформе	RAE Editorial System	© 2005–2020 Russian academy of natural history	Toggle navigation	О журнале	About
EUROPEAN JOURNAL PHARMACEUTICAL AND MEDICAL RESEARCH	EUROPEAN JOURNAL OF	PHARMACEUTICAL AND MEDICAL RESEARCH	An International Peer Reviewed Journal for Pharmaceutical, Medical &amp; Biological Sciences	An Official Publication of Society for Advance Healthcare Research (Reg. No. : 01/01/01/31674/16)	European Journal of Pharmaceutical and Medical Research (EJPMR) has indexed with various reputed international bodies like :	Google Scholar , Indian Science Publications , InfoBase Index (In Process) , SOCOLAR, China , Research Bible, Fuchu, Tokyo. JAPAN , International Society for Research activity (ISRA) , Scientific Indexing Services (SIS) , Polish Scholarly Bibliography , Global Impact Factor (GIF) (Under Process) , Universal Impact Factor , International Scientific Indexing (ISI), UAE , Index Copernicus , CAS (A D…	ISSN 2394-3211	Impact Factor: 6.222	ICV - 79.57	Login	!	Register	Toggle navigation	Home	About Us	From Editor Desk	Editorial Board	Join as Reviewers	Instruction to Author	Author Instruction	Review Procedure	Copyright Form	Publication Ethics	Current Issue	Manuscript Submission	PROCESSING FEES	Track your Article	Archive	Contact us	Submit all communication mail / Article on	editor@ejpmr.com	WELCOME TO EJPMR	Monthly Publication	European Journal of Pharmaceutical and Medical Research (EJPMR)	is a Monthly International Online Research Journal publishing the finest peer-reviewed research in the Pharmaceutical, Medical and Life sciences field on the basis of its originality, and serve as a means for scientific information exchange in the international pharmaceutical and Medical forum.	European Journal of Pharmaceutical and Medical Research (EJPMR)	publishes original research papers, critical reviews and short communications, case study on the latest developments in the pharmaceutical sciences and medical research with strong emphasis on originality and scientific quality.	EJPMR aims is to serve as a means for updating the scientific knowledge of the international audience in the pharmaceutical and Medical forum and to publish all the original research in field of science so a correlation can be made between these researches. Knowledge gained by such researches can be exposed to all and it can be brought in real utilization as all the branches of science are correl…	EJPMR cover following area	Pharmaceutical Sciences	Pharmaceutics, Pharmacology, Pharmacognosy &amp; Phytochemistry, Pharmaceutical Chemistry, Pharmaceutical Biotechnology, Pharmacy practice, Pharmacogenomics, Medicinal Chemistry, Molecular Pharmacology, Novel drug delivery system, Nanotechnology, Analytical Chemistry, Organic Chemistry, Natural Chemistry, Polymer Sciences, Clinical Pharmacy	Medical Sciences	General Medicine, Public health &amp; hygiene, Tropical diseases, Endocrinology	Anatomy, Neurology, Dermatology, Orthopedics, Organ transplantation, Oncology, Pathology, Haematology, Nephrology, Gynecology Ophthalmology	Pediatrics, Radiology, Medical Biotechnology, Dentistry	Biological Sciences	Biochemistry, Biotechnology, Genetics, Microbiology, Molecular Biology, Immunology, Biostatistics, Botany, Zoology, Cytology, Poultry Science, Fishery Science, Marine Biology, Wildlife Biology, Cell Biology, Environmental Sciences, Ecology &amp; Environmental Biology, Veterinary Science	JOURNAL STANDARDS :	Eminent editorials from thought out the world.
EJST-home page	Editorial policy	Instructions	Editorial Board	Issue	Contact	http://www.ecozone.ro/	Editorial Policy	:	European Journal of Science and Theology	is an international journal that accepts for publication reviewed original papers, short communications, reviews and conference proceedings on a broad range of topics of interest for both scientists and theologians working mainly in the area of Science &amp; Theology.	The aim of the journal is to serve as a platform of exchanging ideas and exploring interconnections between Science and Theology. It aspires to offer the theological community digestible, yet fully competent accounts of latest scientific research while inviting further exploration of the ethical, religious, social, and philosophical aspects of these scientific discoveries. Scientists and technolo…	The journal will also try to provide university students (primarily, though not exclusively, on the doctoral level of study), young post-docs and newcomers in the field of Science &amp; Theology, a basic tool with which to learn its fundamental and possible applied aspects.	Another aim of	EJST	is to foster the exchange of ideas among the many disciplines involved in the process of the restoration and conservation of	religious artefacts	. The journal presents updates of scientific and applied technical research in different fields connected to the conservation and restoration but also wants to facilitate the transfer of knowledge and technology between the factors interested in this activity.	With regard to the theological task,	European Journal of Science and Theology	will deal mainly with the Christian viewpoints, but multi-religious reflections will also be accepted for analysis.	©	Copyright	European Journal of Science and Theology (Online)	ISSN 1842 - 8517	European	Journal of Science and Theology	is indexed and abstracted in	:	EBSCO	Elektronische	Zeitschriftenbibliothek	ERIH PLUS	Index Copernicus International	Scopus	by	Elsevier Bibliographic Databases	Web of Science	(WoS)	Core colection: the Emerging Sources Citation Index (ESCI)	by	Clarivate Analytics	site search	by	freefind	advanced
European Journal of Scientific Research	Editorial Committee / Comité de Redaction »	Indexing-Abstracting / Indexation-Abstraction »	Submission / Soumission »	Past Issues / Archives »	In this Issue / Dans cette Édition	Fraud Triangle for the Management of Fraudulent Practices in Nigerian Business Organizations	Akenbor Cletus O and Onuoha Teresa Ezenwa	Continue Reading / Continuez à lire »	Published by Scientific Research Platform (SRP) - Seychelles, European Journal of Scientific Research is a peer-reviewed scientific research journal that addresses both applied and theoretical issues. The scope of the journal encompasses research articles, original research reports, reviews, short communications and scientific commentaries in the fields of applied and theoretical sciences, biolog…	European Journal of Scientific Research bridges the crucial gap between basic research and patenting of an invention, targeting a broad audience of academic and industrial researchers, as well as the increasingly important world of scientists and engineers at start-up companies. The journal publishes experimental and theoretical results of research on, amongst other topics, semiconductors, magnet…	European Journal of Scientific Research particularly aims at publishing the finest peer-reviewed research in all fields of science and technology on the basis of its originality, importance, interdisciplinary interest, timeliness, accessibility, elegance and surprising conclusions. The journal also provides rapid, authoritative, insightful and arresting news and interpretation of topical and comi…	Revue Européenne de la Recherche Scientifique est une revue internationale, destinée aux professionnels des laboratoires pour la promotion et la diffusion des résultats de recherches et des expériences R&amp;D dans le domaine des Technologies de l’Information. Sa vocation est la promotion de la recherche scientifique et technique, la vulgarisation des procédures expérimentales de laboratoire et l…	Contact us / Contactez nous	Contact Form	Name:	Email:	Telephone:	Subject:	Message:	Company Information	European Journal of Scientific Research	© FRDN Incorporated	Editorial Office	European Journal of Economics,	Finance and Administrative Sciences	Unit 117	Orion Mall	Palm Street	P.O. Box 828	Victoria	Mahé	Seychelles	Tel: +248 400138344	Fax: +248 400138345	E-mail:	ejsr@frdn.net	Copyright © 2019 - All Rights Reserved -	European Journal of Economics, Finance and Administrative Sciences	Website Design	by	Dekoy Design
European Journal of Social Sciences	Editorial Committee / Comité de Redaction »	Indexing-Abstracting / Indexation-Abstraction »	Submission / Soumission »	Past Issues / Archives »	In this Issue / Dans cette Édition	Fraud Triangle for the Management of Fraudulent Practices in Nigerian Business Organizations	Akenbor Cletus O and Onuoha Teresa Ezenwa	Continue Reading / Continuez à lire »	Published by Social Sciences Research Platform (SSRP) - Seychelles, European Journal of Social Sciences is an international peer-reviewed academic research journal, which has a particular interest in policy-relevant questions and interdisciplinary approaches. The journal serves as a forum for review, reflection and discussion informed by the results of recent and ongoing research. It adopts a bro…	European Journal of Social Sciences also aims at providing a unique forum for discussing the fundamental challenges for policy, politics, citizenship, culture and democracy that European integration and enlargement pose. The journal emphasizes the publication of work that engages with issues of major public interest and concern across the world, and highlights the implications of that work for po…	The journal provides a forum for disseminating and enhancing theoretical, empirical and/or pragmatic research across the social sciences and related disciplines. It engages in critical discussions concerning gender, class, sexual preference, ethnicity and other macro or micro sites of political struggle. Other major topics of emphasis are Anthropology, Business and Management, Economics, Educatio…	Revue Européenne des Sciences Sociales a pour ambition d’établir un dialogue entre les disciplines des sciences humaines et sociales. L’interdisciplinarité est au fondement de la revue depuis sa création. Depuis sa création, le projet éditorial de Revue Européenne des Sciences Sociales repose sur la volonté de permettre à des chercheurs confirmés de diffuser leurs travaux à côté de ceux de jeunes…	Contact us / Contactez nous	Contact Form	Name:	Email:	Telephone:	Subject:	Message:	Company Information	European Journal of Social Sciences	© FRDN Incorporated	Editorial Office	European Journal of Social Sciences	Unit 117	Orion Mall	Palm Street	P.O. Box 828	Victoria	Mahé	Seychelles	Tel: +248 400138344	Fax: +248 400138345	E-mail:	ejss@frdn.net	Copyright © 2019 - All Rights Reserved -	European Journal of Social Sciences	Website Design	by	Dekoy Design
Home	Home	About us	Publications	EJSD	Current Issue	Editorial Board	Guidelines for Authors	Subscriptions	Archive	Special Issues	Indexing/Abstracting	Ethical Standards	Research	Conference	8TH ICSD 2020	Steering Committee	Type of Presentation	Proposal Submission	CPA and Disclosure	Manuscript Submission	Important Dates	Registration Fees	Past Conferences	6th ICSD 2018	5TH ICSD 2017	4th ICSD2016	3rd ICSD2015	2nd ICSD2014	ICSD 2013	7TH ICSD 2019	Books &amp; Proceedings	Proceedings 2019	Proceedings 2018	Proceedings 2017	Book of Abstract	Book of Proceedings	Proceedings 2016	Proceedings 2015	Proceedings 2014	Proceedings 2013	Contacts	Navigate to...	Home	About us	Publications	–EJSD	–Current Issue	–Editorial Board	–Guidelines for Authors
ELP | European Journal of Economic, Law and Politics	Home	Archives	2014 Special Editions	EJE-EESEJ – special edition 2014 No.1	EJE-EESEJ – special edition 2014 No.2	EJE-ELP – special edition 2014 No.1	EJE-ELP – special edition 2014 No.2	EJE-ITSJ – special edition 2014	2014	Vol.1.No.1 (MAY EDITION, 2014)	Vol.1.No.2 (DECEMBER EDITION, 2014)	2015	Vol.2.No.1 (MAY EDITION 2015)	Vol.2.No.2 (DECEMBER EDITION 2015)	2016	Vol.3.No.1 (MAY EDITION 2016)	Vol.3.No.2 (DECEMBER EDITION 2016)	2017	Vol.4.No.1 (MARCH EDITION 2017)	Vol.4.No.2 (JUNE EDITION 2017)	Vol.4.No.3 (SEPTEMBER EDITION 2017)	Vol.4.No.4 (DECEMBER EDITION 2017)	2018	Vol.5.No.1 (MARCH EDITION 2018)	Vol.5.No.2 (JUNE EDITION 2018)	Vol.5.No.3 (SEPTEMBER EDITION 2018)	Vol.5.No.4 (DECEMBER EDITION 2018)	2019	Vol.6.No.1 (MARCH EDITION 2019)	Vol.6.No.2 (JUNE EDITION 2019)	Vol.6.No.3 (SEPTEMBER EDITION 2019)	Vol.6.No.4 (DECEMBER EDITION 2019)	About	Aims and Scope	Copyright and Access	Policies, Ethics and Malpractice Statement	Submission	Index	Editorial Board	Select Page	Home	Archives	2014 Special Editions	EJE-EESEJ – special edition 2014 No.1	EJE-EESEJ – special edition 2014 No.2	EJE-ELP – special edition 2014 No.1	EJE-ELP – special edition 2014 No.2	EJE-ITSJ – special edition 2014	2014
European Online Journal of Natural and Social Sciences	European Science Journals:	EOJNSS	,	JAELT	,	more to come...	European Online Journal of Natural and Social Sciences	Home	About	Register	Search	Proceedings	Current	Archives	Submission	Information	For Readers	For Authors	For Librarians	User	Username	Password	Remember me	Forgot your password?	Notifications	View	Subscribe	/	Unsubscribe	Journal Content	Search	All	Authors	Title	Abstract	Index terms	Full Text	Browse	By Issue	By Author	By Title	Donations	Home	European Online Journal of Natural and Social Sciences	European Online Journal of Natural and Social Sciences	European Online Journal of Natural and Social Sciences	is an open access, peer-reviewed journal which publishes quarterly original research articles devoted to natural and social aspects of fundamental and applied sciences and written in English. The journal places emphasis on multidisciplinary approaches that integrate methodologies from biology, chemistry, food chemistry, biochemistry, agronomy, ecology, environmental and social analysis. Our goal …	We welcome manuscripts from scientists-innovators who have developed new methods or improved technical components. All the materials are available to readers without financial barrier.	Advantages of online publication
European Scientific Journal, ESJ	Follow us on Social Media	Call for papers	ESJ Special edition: "	Local	Entrepreneurship	and Regional Economic Development	"	Guest editor:	Dr. Brian W. Sloboda, University of Maryland, USA	click here	ESJ Conference in Barcelona	Join us on 28-29 May, 2020	Language	##plugins.block.languageToggle.selectLabel##	English	Español (España)	Français (Canada)	User	Username	Password	Remember me	Notifications	View	Subscribe	Journal Content	Search	Search Scope	All	Authors	Title	Abstract	Index terms	Full Text	Browse	By Issue	By Author	By Title	Current Issue	Font Size	Make font size smaller	Make font size default	Make font size larger	Home	About	Login	Register	Search	Archives	SUBMISSION
| Experiment Journal	Skip to main content	Main Menu Experimentjournal	Home	Aim And Scope	Editorial Board	To Authors	Current Issue	Archives	Submit Article	User account menu	Log in	Previous	Next	The Experiment journal is a weekly online peer reviewed journal that publishes Review and Research articles which contribute new theoretical results in all areas of science and technology like Chemistry, Biology, Physics, Medical Studies, Environmental Sciences, Mathematics, Statistics, Geology, Engineering, Computer Science, Social Sciences, Natural Sciences, Technological Sciences, Linguistics,…	The Experiment journal aim to provide researchers, writers, academic professors and students with up-to-date research in a broad range of areas, and to facilitate the global exchange and review of research, ideas and expertise among individuals in the scientific community.	The Experiment The articles in the journal are open access to different users in different countries around the world. Knowledge produced in the journal is meant for all scholars specialized within all disciplines of science and technology. In order to contribute rapidly in the advancement of scientific research, the journal should be accessible for all.	WHY PUBLISH WITH THE EXPERIMENT JOURNAL?	No deadline:	There’s no deadline for submitting your draft. You can contact us at any time.	Fast response, rapid review and fast publication: the average time between submitting a draft to the final publication is less than 15 days.	SUBMISSION, REVIEW AND PUBLICATION PROCESS	You can prepare your paper based on the following link.	http://www.experimentjournal.com/to-authors/	You will get a notification from the editor that your email has been received.	Review comment and result will be returned. Authors may receive, Publish Unaltered: the paper is ready for publication and no changes are needed.	Search	Search	Call for papers	2019:	The Experiment 2019	is available online	News &amp; Events	No news and events found!!	Footer Menu Experimentjournal	Enquiry	© Copyright 2020. All Rights Reserved by Experiment Journal.
Galaxy: International Multidisciplinary Research Journal ISSN 2278 – 9529	Bi-Monthly Refereed and Indexed Open Access eJournal ISSN: 0976-8165	About Us	Anouncements	Archive	Become Reviewer	Contact Us	Editorial Board	FAQ	Publication Ethics	Submission	About Us	Anouncements	Archive	Become Reviewer	Contact Us	Editorial Board	FAQ	Publication Ethics	Submission	Current Issue	Save	Share	205	Sr. No.	Author	Title of the Paper	Pg.No.	PDF	01	Ankitha Priyanka. S, Jennifer Vincent, Pavithra Velu &amp; Dr. G. Harshini Esther	A Study on Facebook and its Impact on Teenagers in India	01-35	PDF	02	Kavya Shruthi R, Niveditha R, Mathapati Vidhya C &amp; Dr. G. Harshini Esther	A Study on Commerce Students Preferring MBA Courses over M.Com Courses in Bangalore	36-64	PDF	03	Megha S, Sangeetha H M, Padma &amp; Dr G Harshini Esther	A Study on Consumer Buying Behaviour with Departmental Stores in Bangalore	65-88	PDF	04	M Nidha Saher, Sanjana Singh, Chithra C &amp; Dr. G Harshini Esther	A Study on Advertising and its Adverse Effect on Young Adults in Central Bangalore	89-119	PDF	POETRY
Genes &amp; Cancer | Promoting rapid dissemination of cancer research	Online ISSN: 1947-6027	Genes &amp; Cancer	×	search	Genes &amp; Cancer	Home	Editorial Board	Publication Ethics and Publication Malpractice Statements	Information for Authors/Editorial Policies	Submission	Advance Online Publications	Current Issue	Archive	Search	Contact Us	Tweets by OncoscienceJrnl	About the journal	Having served as the founding editor of	Oncogene	from 1987 to 2008 and establishing	Oncogene	as one of the leading cancer journals, Dr. E. Premkumar Reddy launched the journal entitled	Genes &amp; Cancer	in 2010 which publishes original studies and reviews that are relevant to all aspects of cancer research, signal transduction, and developmental biology. Its Editorial Board consists of outstanding scientists who are well known for their contributions in the fields of oncogenes/oncoproteins, signal transduction, cancer therapy and other fields of biology and medicine.	One of the important goals of the Editorial Office is to shape this journal into a high impact journal. All papers appear in	PMC	and	PubMed	. Based on our calculation,	Genes &amp; Cancer	will soon become a very high impact journal.	Genes &amp; Cancer	is a member of the Committee on Publication Ethics (COPE) and other international committees.	Impact Journals, LLC meets the Wellcome Trust Publisher Requirements, and is now a member of the	Wellcome Trust List of Compliant Publishers	Aims &amp; Scope	Cancer research has entered a new and exciting phase where the convergence of information from genomics, bioinformatics and modern genetics are beginning to provide new clues into how cancer cells overcome growth regulatory pathways. To capture this excitement,	Genes &amp; Cancer	covers all aspects of the structure and function of oncogenes, growth suppressor and apoptotic genes, their role in signal transduction and the mechanisms by which their expression and function are altered during tumor development. In addition to publishing manuscripts that directly relate to these areas of research, we hope to attract papers in the areas of genomics, drug development and systems…	News	According to Scopus/SJR/Journal rank,	Genes &amp; Cancer	ranks Q1 (highest group), thus becoming a leading journal in the field of cancer and genetics.	Genes &amp; Cancer is now offering	Free Altmetric Article Reports	as a new part of our Journal platform to provide real-time tracking of article coverage in digtial and traditional media channels,	often long before traditional citations begin to accrue. Here are some resources where you can learn more about:	Altmetric Analytic Software	,
GaBI Journal - Generics and Biosimilars Initiative Journal	Home	About GaBI	GaBI Overview	Mission Statement	Current Activities	Educational Workshops	News	Quick Links	GaBI Journal	About GaBI Journal	Current Issue	Previous Issues	Forthcoming Issue	For Authors	How To	Advertise	Contact	Related Sites	About PPCI	General Introduction	Mission Statement	Current Activities	Future Activities	Jobs	Contact	Home	GENERICS AND BIOSIMILARS INITIATIVE JOURNAL	Official Journal of the Generics and Biosimilars Initiative	Volume 8 / Year 2019 / Issue 3	Highlights in this issue:	Pharmacy chain drives choice among manufacturers of generic drugs in the US Medicare population	An ever-evolving landscape: an update on the rapidly changing regulation and reimbursement of biosimilars in Canada	Why ‘similar’ can make a big difference	Ever-changing landscape of biosimilars in Canada; findings and implications from a global perspective	Browse current issue	|	Previous issues	Latest News	Driving down drug prices: how regulators can influence affordability	Published: 2017-05-03	EMA adopts new guidance on monitoring of biologicals	Published: 2017-04-28	Sandoz plans to launch five more biosimilars by 2020	Published: 2017-04-26	The satisfaction of healthcare payers, patients and physicians with generic imatinib	Published: 2017-04-24	Pure red cell aplasia in a CKD patient after treatment with epoetin zeta	Published: 2017-04-21	More news »
GMR | Genetics and Molecular Research | The Original by FUNPEC-RP |	Skip to main content	Login	Register	☰ Menu	Home	Browse	Current issue	Future Issues	All Issues	Publish	Submission	Submission information	Submission Guidelines	Submit now	Policy	For Authors	General information	Aims and scope of the journal	Corrections and Retractions	Ethics Considerations	Processing Fees	About	Journal Information	Editorial Board	Indexers	Contact	Fulltext search	Publish with GMR	Submission Information	Submission Guidelines	Submit Now	Current Issue	Volume 19, 2020	SCImago Journal &amp;	Country Rank	Recently Published	read more	Research Article	February 29, 2020	Genotyping and morphometric analysis of Kazakhstani grapevine cultivars versus Asian and European cultivars	Research Article	February 29, 2020	Microsatellites and phenotypic characteristics used to select soybean lines in a Brazilian university breeding program	Research Article	February 29, 2020	Association of polymorphisms of physiological candidate genes with phenotype and estimated breeding values of reproductive and growth traits in Thai indigenous chickens	Research Article	February 29, 2020	A simple and inexpensive modified CTAB and silica particles-based method for recalcitrant plant genomic DNA isolation
GBFR Journal	Data Processing... Sometimes it takes a few minutes..	“A peer-reviewed, open access journal”	http://gbfrjournal.org	pISSN 1088-6931	eISSN 2384-1648	Archive	About the Journal	Editorial Board	Instruction to Authors	Publication Ethics	Subscribe	News	Call for Papers	Paper Submission	About the Journal	Global Business and Finance Review (GBFR) has been selected for coverage in the SCOPUS by Elsevier as of 2015.	GBFR has been published since 1995 by the People and Global Business Association (P&amp;GBA) and supported by the Nation Research Foundation of Korea Grant funded by the Korean Government(MOE).	GBFR is a high quality, open access, and peer reviewed research journal that is published quarterly (March, June, September &amp; December). The primary objective of the journal is to provide a platform for the researchers, academicians, professional, practitioners and students from all over the world to impart and share knowledge in the form of empirical and theoretical research papers and case …	GBFR invites authors from the business, government, and academic communities to contribute articles on domestic or international business topics for possible publication in the upcoming issues.	Abstracting and Indexing	Global Business and Finance Review (GBFR) is an international peer-reviewed research journal that is covered by following databases	Scopus (Elsevier)	Korea Citation Index (KCI)	EBSCO	INFOBASE INDEX	Scientific Indexing Services	International Institute of Organized Research	Google Scholar	Recent Issue	GLOBAL BUSINESS &amp; FINANCE REVIEW 2019 12;24(4)	ORIGINAL ARTICLE	The Effectiveness of a Predictor-corrector Technique in European Currency Option Valuation	Sang Woo Heo	1	Jinsuk Yang	1	SeungCheol Lim	2	Peter Cashel-Cordo	1	University of Southern Indiana, USA	(1)	Woosong University, Daejeon, Republic of Korea	(2)	GLOBAL BUSINESS &amp; FINANCE REVIEW 2019 12;24(4):1-7	Keword :	European Options, Fractional Black-Scholes model, Predictor-Corrector Technique	Capital Structure and Stock Returns: Evidence from Korean Stock Markets	Shiyong Yoo
GJRA | Global Journal For Research Analysis (GJRA)	International Journal	Global Journal For Research Analysis	PRINT ISSN NO 2277 - 8160	PEER REVIEW, INTERNATIONAL JOURNAL	Journal DOI : 10.36106/gjra	Thursday, Mar,5	th	, 2020,	7:18:28	gjra@worldwidejournals.com	+91 88 66 00 3636	+91 88 66 11 3636	MENU	Home	About Us	Editorial Board	Author Guidelines	Indexing &amp; Abstracting	Past Issues	Publication ethics	Contact us	Updates	MEDICAL COUNCIL OF INDIA (MCI) VALID PUBLICATION AS PER FEBRUARY 2020 GAZETTE	PUBLISH YOUR PAPER IN 3 WORKING DAYS	Prev	Next	Start	Stop	1	Upload your Article	Author Guidelines	Download	Updates	INTERNATIONAL INDEXED JOURNAL PEER REVIEWED MONTHLY PRINT JOURNAL DOUBLE REVIEWED REFEREED &amp; REFERRED INTERNATIONAL JOURNAL JOURNAL PROMOTED BY INDIAN SOCIETY FOR HEALTH AND ADVANCED RESEARCH	36572	Manuscript	submission	9855	Publish Research	Papers	26.94	Acceptance	Ratio	100	Articles from over	100 Countries	MENU	Book Publication	Special Issues
Global Journal of Advanced Engineering Technologies and Sciences-Home	gjaets	Global Journal of Advanced Engineering Technologies and Sciences	Home	About Us	Editorial Board	Issues	Author Guidelines	Contact	ISSN 2349-0292	Impact Factor by (PIF): 3.802	International Journal of Engineering Sciences &amp; Research Technology	International Journal of Engineering Sciences &amp; Management	Global Journal of Advanced Engineering Technologies and Sciences (gjaets)	Who	We	Are	The "	Global Journal of Advanced Engineering Technologies and Sciences (gjaets)	" is a peer-reviewed, monthly, online international research journal, where articles are freely available	Please submit your article at	articles@gjaets.com	learn more	Starting	Up	Prepare the manuscript in Microsoft Word format (Version 2003-07) in Times New Roman font using a font size of 10. Title shall be in Times New Roman font size 13, bold face capitals.	learn more	Other	Associated	Journals	"International Journal of Engineering Sciences &amp; Research Technology. "	"Global Journal of Engineering Science and Researches."	learn more	Indexed	IN	Important	Dates	25.2.2020	Last date for Article Submission	for February 2020 issue.	Please submit your article at	articles@gjaets.com	28.2.2020	Last date for completing all formalities	for February 2020 issue.	28.2.2020	Publication of Vol. 7 Issue 2	(February 2020 )	www.gjaets.com	Note: All the legal matters are subject to Indore Jurisdiction (
Global Journal of Advanced Research(GJAR).	Login	Register	Home	Current Issue	Past Issues	Topics	Editorial &amp; Reviewer	Editorial &amp; Reviewer related Basic Info	Benefits &amp; Responsibilities	Registeration Form for Editorial &amp; Reviewer	About The Journal	Contact Us	Research and Review Articles are Invited for Publication in 30 March 2020 Issue. Volume 7, Issue 1 is now available online.	Authors	Author Guidlines	Publication Charges	Paper Template	Copyright Form	Submit Copyright Form	Submit fee	FAQ	OTHER LINKS	Editorial team	Peer Review	Indexing	Proceeding &amp; Special Issue	CrossRef ISSN	For all communication regarding how to:	Publish a paper,	Status of paper,	Other general	information,	E-mail us at:	gjareditor@gmail.com	editor@gjar.org	Indexing	Welcome to	Global Journal of Advanced Research	Impact Factor: 2.384	ICV : 57.43	Global Journal of Advanced Research (GJAR)	is an international, open access, online, peer-reviewed and monthly publishing journal in all fields of Life Sciences, Health Science,Science and Engineering and Social Science and Humanities on the basis of its originality, importance, interdisciplinary interest, timeliness, accessibility, elegance and surprising conclusions.	GJAR aims to promote rapid communication and exchange between the World as well as other Research Scholars, Universities and academic institutions. It mainly reflects the latest advances being made in many disciplines of scientific research in universities and academic institutions. The journal also publishes papers presented at conferences worldwide. The multi-disciplinary nature of GJAR is appa…	Call For Papers	1.	Submission deadline:	21 March 2020	2.	Notification:
Global Journal of Animal Scientific Research	Skip to main content	Skip to main navigation menu	Skip to site footer	About	About the Journal	Policies	Submissions	Editorial Team	Privacy Statement	Contact	Current	Archives	Archives 2019-	Archives 2013-2018	Abstracing and indexing	Register	Search	Search	Register	Login	Current Issue	Vol 8 No 1 (2020)	Published:	2020-01-14	The effect of Feeding Diets Containing Toyocerin Probiotic on Broiler Chicks Performance and Internal Organs Weight	Mujahed bushwereb, Fadwa Bentaher, Ali Aghwider (Author)	1-11	PDF	View All Issues	Make a Submission	Browse	Information	For Readers	For Authors	For Librarians	Current Issue	This work is licensed under a	Creative Commons Attribution-NonCommercial-NoDerivatives 4.0 International License	.	Follow us: https://www.instagram.com/wsrpublishing/
Home	ISSN 2349-4506	Impact Factor: 3.779	GJESRM	G	lobal	J	ournal	of	E	ngineering	S	cience	and	R	esearch	M	anagement	(G.J.E.S.R.M.)	peer-reviewed, monthly, online International Journal	Home	About	US	GJESRM	Editorial	Archive	Author	Guidelines	Contact	US	Pay	Online	More Website Templates @ TemplateMonster.com - Mrach 03, 2012!	Welcome	to	GJESRM	About GJESRM	The "Global Journal of Engineering Science and Research Management" is a peer-reviewed, monthly online international research journal, which publishes original articles, research articles, review articles with top-level work from all areas of Engineering Research and their application Reincluding Mechanical, Civil, Electrical, Chemical, Electronics, Mathematics and Geological etc.	Read More&gt;&gt;	Important Links	GJESRM Copyrigt Form	GJESRM Manuscript Template	GJESRM Softcopy Certificate	GJESRM Hardcopy Certificate	Author Guidelines	"International Journal OF Engineering Sciences &amp; Management Research" accepts for conceivable reflection unpublished elevated scientific manuscripts. The insides should be neither fully, nor partially issued or under concern for periodical elsewhere.	The following word mainframe file formats are acceptable for the main manuscript document must be in Microsoft word (DOC, DOCX)	Read More&gt;&gt;	Important	Dates
Global Media Journal | Peer Review | Articles List	留言	Global Media Journal	ISSN: 1550-7521	Toggle navigation	The Journal	Editorial Board	Articles	» Articles in Press	» Current Issue	» Previous Issue	» Archive	Authors	» Instructions	» Submit Manuscript	Archive	Special Issues	» Guidelines	» Upcoming Special Issues	Indexing and Archiving	Citations	Contact Editorial Office	Reach Us	+44-1625-708989	All submissions of the EM system will be redirected to	Online Manuscript Submission System	. Authors are requested to submit articles directly to	Online Manuscript Submission System	of respective journal.	Welcome to the Journal	ISSN-1550-7521	Google Scholar h5 index: 7	Research Gate impact Factor: 0.27	SJR Value-0.11, H Index-6	The Global Media Journal offers open access platform to the scholars, researchers, academicians and students of media and communication with a view to publish the most trending and innovative researches that explore media, society and culture in the wake of globalization.	Coupled with revolution in the field of information and communication technologies, globalization could bring phenomenal changes in the field of Mass Communication globally. The journal is keen in capturing the major developments in the media industry that is growing vertically and horizontally. Global Media’s impact in the border less societies is equally immense. The journal encourages seminal …	Following a double peer reviewing process, the journal invites manuscripts as research articles, reviews, case studies, commentaries and opinion articles on the areas include political economy of the media detailing the ownership and control, TV genres of the global era, emergence of media conglomerations, issues and challenges related to governance, media as cultural industry, cultural practices…	Respecting the diversity and multiculturalism, the journal promotes interdisciplinary studies in the field of media studies. The journal caters to the needs of a broad spectrum of audience including students, well versed academicians, seasonal researchers and innovators in the field of media and mass communication and the institutions of excellence that are keen in promoting new generation script…	Global Media journal address diverse interests of students, teachers, scholars, researchers, and institutions engaged in international activities, particularly.	Since its inauguration, Global Media Journal has been available to interested individuals for free (open access). This journal provides immediate open access to its content on the principle that making research freely available to the public supports a greater global exchange of knowledge.	Submit manuscript send as an e-mail attachment to the Editorial Office at	media@ebusinessjournals.org	or	media@managjournal.com	Please note that the GMJ is under Open Access platform therefore, a processing and publishing fee will be assessed to all submitted papers upon acceptance.	Recently Published Articles	The Responsibility of the Social Media in the UAE towards Terrorism from the Perspective of the Emirati Youth: A Field Study on the Emirati Audience	Fawzia Abd Allah Al-Ali	ICT Faculties' Usage in the UAE Private Universities: A Case Study	Thouraya Snoussi
Global Scholastic Research Journal, Scholarly Journal	Aims &amp; Scope	|	Disclaimer	|	Plagiarism Policy	|	Privacy Policy	|	Terms &amp; Conditions	CALL	FOR PAPER JUNE 2018 ISSUE (CLICK TO SEE DETAILS	)	Home	Aboutus	Editorial Board	Author Guidelines	Submit Your Paper	Archive	Publication Charges	Copyrights	FAQ'S	Contactus	Aims &amp; Scope	Join as Editor	Disclaimer	IMPACT FACTOR	ISRA	-	0.416	(International Society For Research Activity)	Home	About Us	Aims &amp; Scope	Current	Issue	Archive	Editorial Board	Join as Editor	Author Guidelines	Submit Your Paper	Publication Charges	Copyrights	Plagiarism Policy	Terms &amp; Condition	Privacy Policy	Disclaimer	FAQ'S	Contact Us	Global Scholastic
HortFlora Research Spectrum	Peer Reviewed	Quarterly	Journal's Citation Indices since 2012 :	Total Citations	1266,	h-Index	14	, h5- Index	14	, i10- Index	34	,	h5-median	12; Citation Rate:147/year	HOME	PROFILE	▼	EDITORIAL BOARD	ADVISORY BOARD	CURRENT ISSUE	ARCHIVES	GUIDELINES	▼	GUIDELINES TO THE CONTRIBUTORS	FORMAT OF ARTICLE	ARTICLE SUBMISSION	SUBSCRIPTION	BAAS	GALLERY	CONTACT	Welcome to	HortFlora Research Spectrum	ICI Indexed NAAS Rating: 3.78	Journal's International Impact:	NAAS Rating: 3.78; IndexCopernicus Value, Poland: 27.39; Global Impact Factor: 0.471; InfoBase Index Factor: 2.8; Global Science Citation Impact Factor: 0.364; New Journal ​Impact Factor: 2.14, Open Academic Journals Index (OAJI) IF: 0.201; I2OR Publication Impact Factor (PIF): 4.079	You are Visitor No.	Overview	The	HortFlora Research Spectrum	(HRS),	is an international-peer reviewed, open access journal that serves as a forum for the exchange and dissemination of R &amp; D advances and innovations in all facets of Horticultural Sciences (Pomology, Olericulture, Floriculture, Post Harvest Technology, Plant Biotechnology, and Medicinal &amp; Aromatic Plants etc.) and its allied branches on an international level. HRS is officially published qu…	Biosciences &amp; Agriculture Advancement Society (BAAS)	,	Meerut (India)	Aims &amp; Scope	The journal	HortFlora Research Spectrum	(HRS)	having
:: Welcome to HYGEIA - Journal for Drugs and Medicines	ISSN(Online) 2229 3590	ISSN (Print) 0975 6221	Home	Current	issue	Archives	Manuscript	submission	Editorial	board	Instructions	Book Reviews and Downloads	Contact	us	Google Scholar Search	Hygeia journal for drugs and medicines	Hygeia::Journal for drugs and medicines	H	y	geia	journal for drugs and medicines'	is a peer-reviewed,	half-yearly ,	open access journal specifically intended to publish o	riginal , informative, scientific research and review	papers	concerning	various aspects of Pharmaceutical sciences like Pharmaceutical Chemistry, Medicinal Natural Products, Pharmacology and Therapeutics, Clinical Pharmacy, Pharmaceutical-biotechnology, Pharmacoeconomics,	Biopharmaceutics	harmaceutics	,	Formulation technologies	,	Pharmaceutical-analysis, Drug design, Phytochemistry, Pharmaceutical Regulatory affairs, Pharmaceutical Biology and other related fields like Biochemistry ,Bioinformatics , M	icrobiology, Nano-medicine , Research on traditional and alternative medicines etc	.	Original contributions as full papers, short communications, reviews, scientific correspondence or as research news in	English, confirmed with accepted scientific standards and	strictly following the “Instructions to authors”	can be submitted through	manuscript submission page	of the journal website or by	email (	hygeiajournal@gmail.com	/	hygeiajdmed@gmail.com	)	.	DOI
:: Welcome to HYGEIA - Journal for Drugs and Medicines	ISSN(Online) 2229 3590	ISSN (Print) 0975 6221	Home	Current	issue	Archives	Manuscript	submission	Editorial	board	Instructions	Book Reviews and Downloads	Contact	us	Google Scholar Search	Hygeia journal for drugs and medicines	Hygeia::Journal for drugs and medicines	H	y	geia	journal for drugs and medicines'	is a peer-reviewed,	half-yearly ,	open access journal specifically intended to publish o	riginal , informative, scientific research and review	papers	concerning	various aspects of Pharmaceutical sciences like Pharmaceutical Chemistry, Medicinal Natural Products, Pharmacology and Therapeutics, Clinical Pharmacy, Pharmaceutical-biotechnology, Pharmacoeconomics,	Biopharmaceutics	harmaceutics	,	Formulation technologies	,	Pharmaceutical-analysis, Drug design, Phytochemistry, Pharmaceutical Regulatory affairs, Pharmaceutical Biology and other related fields like Biochemistry ,Bioinformatics , M	icrobiology, Nano-medicine , Research on traditional and alternative medicines etc	.	Original contributions as full papers, short communications, reviews, scientific correspondence or as research news in	English, confirmed with accepted scientific standards and	strictly following the “Instructions to authors”	can be submitted through	manuscript submission page	of the journal website or by	email (	hygeiajournal@gmail.com	/	hygeiajdmed@gmail.com	)	.	DOI
Ideal Journal of Arts and Humanities	IJAH	IDEAL JOURNAL OF ARTS AND HUMANITIES	ABOUT THE JOURNAL	Our Mission	Our Vision	Editorial Board Members	EDITORIAL POLICY	Focus and Scope	Peer Review Process	Publication Frequency and Status	Open Access Policy	Publication Ethics and Publication Malpractice Statement	EDITOR	Editorial Board Members	AUTHOR GUIDELINES	Copyright Form	SUBMIT PAPER	PUBLICATION FEE	Processing Charges	Benefit to Author	Payment of Processing Charges	Make Payment	ARCHIVES	CONTACT	Menu:	ABOUT THE JOURNAL	-Our Mission	-Our Vision	-Editorial Board Members	EDITORIAL POLICY	-Focus and Scope	-Peer Review Process	-Publication Frequency and Status	-Open Access Policy	-Publication Ethics and Publication Malpractice Statement	EDITOR	-Editorial Board Members	AUTHOR GUIDELINES	-Copyright Form	SUBMIT PAPER	PUBLICATION FEE	-Processing Charges	-Benefit to Author	-Payment of Processing Charges	-Make Payment	ARCHIVES	CONTACT	Ideal Journal of Arts and Humanities	Ideal Journal of Arts and Humanities
Ideal Journal of Engineering and Applied Sciences	IJEAS	IDEAL JOURNAL OF ENGINEERING AND APPLIED SCIENCES	ABOUT THE JOURNAL	Our Mission	Our Vision	Upcoming Conference	EDITORIAL POLICY	EDITOR	Editorial Board Members	AUTHORS GUIDELINE	Copyright Form	SUBMIT PAPER	PUBLICATION FEE	Processing Charges	Benefits to Authors	Payment of Processing Charges	Make Payment	ARCHIVES	CONTACT	Menu:	ABOUT THE JOURNAL	-Our Mission	-Our Vision	-Upcoming Conference	EDITORIAL POLICY	EDITOR	-Editorial Board Members	AUTHORS GUIDELINE	-Copyright Form	SUBMIT PAPER	PUBLICATION FEE	-Processing Charges	-Benefits to Authors	-Payment of Processing Charges	-Make Payment	ARCHIVES	CONTACT	Ideal Journal of Engineering and Applied Sciences	Ideal Journal of Engineering and Applied Sciences	“	IJEAS	” is an online International Journal of Engineering and Applied Sciences. It is a double blind, peer reviewed, open access referred Journal having a brand value among the world’s best Journals focusing on theories, methods and applications in Engineering, Technology and Applied sciences. We publish peer reviewed manuscripts focusing on theoretical and empirical research in all areas of Applied Sc…	The journal welcomes the submission of manuscripts with the theoretical or empirical aspects of the above mentioned and related areas.	IJEAS is a highly-selective journal, covering topics that appeal to a broad readership of various branches of Engineering, Technology, Applied Sciences and related fields.	Aim	is a peer reviewed international journal with a key objective to provide the academic and industrial community a medium for presenting original cutting edge research related to all aspects of the journal, related areas and its applications.	Our Mission	Our mission is to be a Centre of Excellence by offering strategic management consulting services, a global forum for innovation, conference organization, publication and collaboration at both local and international levels through and by the effort of recognizing outstanding scholarly and professional contributions of both individuals and organizations.	Our Vision
Ideal Journal of Economics and Management Sciences	IJEMS	IDEAL JOURNAL OF ECONOMICS AND MANAGEMENT SCIENCES	ABOUT THE JOURNAL	Our Mission	Our Vision	Upcoming Conference	EDITORIAL POLICY	Focus and Scope	Peer Review Process	Publication Frequency and Status	Open Access Policy	Publication Ethics and Publication Malpractice Statement	EDITOR	Editorial Board Members	AUTHORS GUIDELINE	Copyright Form	SUBMIT PAPER	PUBLICATION FEE	Processing Charges	Benefit to Author	Payment of Processing Charges	Make Payment	ARCHIVES	CONTACT	Menu:	ABOUT THE JOURNAL	-Our Mission	-Our Vision	-Upcoming Conference	EDITORIAL POLICY	-Focus and Scope	-Peer Review Process	-Publication Frequency and Status	-Open Access Policy	-Publication Ethics and Publication Malpractice Statement	EDITOR	-Editorial Board Members	AUTHORS GUIDELINE	-Copyright Form	SUBMIT PAPER	PUBLICATION FEE	-Processing Charges	-Benefit to Author	-Payment of Processing Charges	-Make Payment	ARCHIVES	CONTACT	Ideal Journal of Economics And Management Sciences	Ideal Journal of Economics and Management Sciences
Ideal Journal Of Pure And Applied Sciences	IJESAM	IDEAL JOURNAL OF ENVIRONMENTAL SCIENCE AND MANAGEMENT	ABOUT THE JOURNAL	Our Mission	Our Vision	Upcoming Conference	EDITORIAL POLICY	Focus and Scope	Peer Review Process	Publication Frequency and Status	Open Access Policy	Publication Ethics and Publication Malpractice Statement	EDITOR	Editorial Board Member	AUTHORS GUIDELINE	Copyright Form	SUBMIT PAPER	PUBLICATION FEE	Processing Charges	Benefit to Author	Payment of Processing Charges	Make Payment	ARCHIVES	CONTACT	Menu:	ABOUT THE JOURNAL	-Our Mission	-Our Vision	-Upcoming Conference	EDITORIAL POLICY	-Focus and Scope	-Peer Review Process	-Publication Frequency and Status	-Open Access Policy	-Publication Ethics and Publication Malpractice Statement	EDITOR	-Editorial Board Member	AUTHORS GUIDELINE	-Copyright Form	SUBMIT PAPER	PUBLICATION FEE	-Processing Charges	-Benefit to Author	-Payment of Processing Charges	-Make Payment	ARCHIVES	CONTACT	Ideal Journal of Environmental Science And Management	Ideal Journal Of Environmental Science And Management
Ideal Journal of Education and Policy Studies	IJEPS	IDEAL JOURNAL OF EDUCATION AND POLICY STUDIES	ABOUT THE JOURNAL	Our Mission	Our Vision	Upcoming Conference	EDITORIAL POLICY	Focus and Scope	Peer Review Process	Publication Frequency and Status	Open Access Policy	Publication Ethics and Publication Malpractice Statement	EDITOR	Editorial Board Member	AUTHORS GUIDELINE	Copyright Form	SUBMIT PAPER	PUBLICATION FEE	Processing Charges	Benefit to Author	Payment of Processing Charges	Make Payment	ARCHIVE	CONTACT	Menu:	ABOUT THE JOURNAL	-Our Mission	-Our Vision	-Upcoming Conference	EDITORIAL POLICY	-Focus and Scope	-Peer Review Process	-Publication Frequency and Status	-Open Access Policy	-Publication Ethics and Publication Malpractice Statement	EDITOR	-Editorial Board Member	AUTHORS GUIDELINE	-Copyright Form	SUBMIT PAPER	PUBLICATION FEE	-Processing Charges	-Benefit to Author	-Payment of Processing Charges	-Make Payment	ARCHIVE	CONTACT	Ideal Journal of Education and Policy Studies	Ideal Journal of Education and Policy Studies
Ideal Journal of Psychology and Theology	IJOPAT	IDEAL JOURNAL OF PSYCHOLOGY AND THEOLOGY	ABOUT THE JOURNAL	Our Mission	Our Vision	Upcoming Conference	EDITORIAL POLICY	Focus and Scope	Peer Review Process	Publication Frequency and Status	Open Access Policy	Publication Ethics and Publication Malpractice Statement	EDITOR	Editorial Board Member	AUTHORS GUIDELINE	Copyright Form	SUBMIT PAPER	PUBLICATION FEE	Processing Charges	Benefit to Author	Payment of Processing Charges	Make Payment	ARCHIVES	CONTACT	Menu:	ABOUT THE JOURNAL	-Our Mission	-Our Vision	-Upcoming Conference	EDITORIAL POLICY	-Focus and Scope	-Peer Review Process	-Publication Frequency and Status	-Open Access Policy	-Publication Ethics and Publication Malpractice Statement	EDITOR	-Editorial Board Member	AUTHORS GUIDELINE	-Copyright Form	SUBMIT PAPER	PUBLICATION FEE	-Processing Charges	-Benefit to Author	-Payment of Processing Charges	-Make Payment	ARCHIVES	CONTACT	Ideal Journal of Psychology And Theology	Ideal Journal of Psychology and Theology
Home	About the Journal	Author's Guidelines	Archives	Editorial Board	Submit Manuscript	Aim &amp; Scope	Contact Us	FLASH NEWS	Notes, Research and Review Articles are Invited for Publication in DECEMBER, 2019, 7 Volume 4 Issue. Peer Reviewed Journal	ISSN	No.: 2320-0898 (Print); 2320-0928 (Electronic)	Indian Journal of Advances in Chemical Science	(An International Peer	Reviewed Chemistry Journal)	Editor in Chief: Dr. K.S.V.Krishna	Rao	Chemical	Abstracts Service CODEN: IJACKX	KROS Publications is a	Crossref	member	(	Publishers International Linking Association Inc., PILA	)	and has been issued with	Digital Object Identifier (DOI)	prefix for assigning DOIs to the published articles/papers	and other documents as published or to be published in the	Indian Journal of Advances in Chemical Science.	Appeal to UGC	COPE Guidelines for Peer Reviewers	Publication Ethics	I	JACS Template	Download Copyright Form	Model Manuscript	FAQ	Journal Quality Indicator India	(Score 0.208 )	Indian Journal of Advances in Chemical Science	(IJACS)	is	a peer-reviewed journal	published quarterly	under the	erudite guidance of national and international experts culled from	different fields of Chemistry	and is produced by KROS Publications	and Yogi Vemana
Home - Welcome to The Medical Academy	test	Home	GUIDELINE FOR AUTHORS	REVIEW PROCEDURE	EDITORIAL BOARD MEMBERS	EDITORIAL OFFICE MEMBERS	Current Journal	Old Journal	Contact	APPLIED-BASIC MEDICAL SCIENCES	Welcome original articles, original review articles, case reports, and	short communications of interest to medical fraternity	Contact Us	INDIAN JOURNAL OF APPLIED-BASIC MEDICAL SCIENCES	Mission Statement	Our mission is to provide clients with accurate, efficient and affordable medical transcription services while adhering to the highest levels of ethics, integrity and compliance.	View more	Philosophy and Vision	Our philosophy is to provide client-specific and customized needs-based medical transcription services of the highest standards of quality and professionalism.	View more	Company Goals	Our goal is to help our clients attain real business value through our high-quality, prompt, competitive and effective outsourcing services.	View more	INDIAN JOURNAL OF	INDIAN JOURNAL OF APPLIED-BASIC MEDICAL SCIENCES	Welcome original articles, original review articles, case reports, and short communications of interest to medical fraternity.	The official language is English.	Articles are accepted on condition that these are submitted to INDIAN JOURNAL OF APPLIED-BASIC MEDICAL SCIENCES and are not submitted elsewhere for publication. The editors reserve the right to reject or edit any article. Articles accepted will be the sole property of the journal and all copyrights will be in the name of IJABMS. The article must be submitted with Submission Form, which is printed…	IJABMS is as a member of ICMJE and has adopted the “Uniform Requirements for Manuscripts (URM) submitted to Biomedical Journals” for its review and publication process. One can refer this on Internet at	www.icmje.org.	or our website	www.themedicalacademy.in	Welcome original articles, original review articles, case reports, and short communications of interest to medical fraternity. ...	About Company	Mission Statement	Mission Statement Vision	Our Goals	Our Services	INDEX IJABMS JULY 2018	INSTRUCTION TO AUTHORS	REVIEW PROCEDURE	Current Journal	EDITORIAL BOARD MEMBERS	EDITORIAL OFFICE MEMBERS	Copyright © 2019. All Rights Reserved. The Medical Academy
style="border:1px #000 solid;"	Journal of Medical Science	Indian Journal of Applied Research	PRINT ISSN NO 2249 - 555X	PEER REVIEW, INTERNATIONAL JOURNAL	Journal DOI : 10.36106/ijar	Thursday, Mar,5	th	, 2020,	7:20:04 PM	editor@ijar.in	+91 88 66 00 3636	+91 88 66 11 3636	MENU	Home	About Us	Editorial Board	Author Guidelines	Indexing &amp; Abstracting	Past Issues	Publication ethics	Contact us	Updates	UGC APPROVED JOURNAL	CLICK HERE!	MEDICAL COUNCIL OF INDIA (MCI) VALID PUBLICATION AS PER FEBRUARY 2020 GAZETTE	Prev	Next	Start	Stop	1	Upload your Article	Author Guidelines	Download	Updates	INTERNATIONAL INDEXED JOURNAL PEER REVIEWED MONTHLY PRINT JOURNAL DOUBLE REVIEWED REFEREED &amp; REFERRED INTERNATIONAL JOURNAL JOURNAL PROMOTED BY INDIAN SOCIETY FOR HEALTH AND ADVANCED RESEARCH	36572	Manuscript	submission	9855	Publish Research	Papers	26.94	Acceptance	Ratio	100	Articles from over	100 Countries	MENU	Book Publication
Indian Journal of Drugs	Indian Journal of Drugs	Latest News	COPYRIGHT FORM	All authors can download the Copy Right form.	Click for : |	download	|	COPYRIGHT FORM	All authors can download the Copy Right form.	Click for : |	download	|	Indexed In :	Global Impact Factor 0.418	Welcome to Indian Journal of Drugs	Indian Journal of Drugs (IJOD) is a Quarterly online journal, which publishes	original research work that felicitates scientific knowledge in Medical,	Pharmaceutical and General Sciences. Researchers may submit (1) Original	Research Articles (2) Review articles (3) Short Notes (4) Abstracts (5) Letter	to the editor in following disciple.	Medical Sciences, Pharmaceutical Technology, Pharmaceutical Chemistry,	Pharmacognosy and Phytochemistry (Natural Products research), Pharmaceutics,	Pharmaceutical Analysis, Pharmacology, Pharmaceutical microbiology, Novel Drug	Delivery, Biopharmaceutics, Pharmacokinetics, Computational Chemistry and	Molecular Drug Design, Pharmacy Practice, Clinical and Hospital Pharmacy, Cell	Biology, Genomics and Proteomics, Pharmacogenomics, Bioinformatics and	Biotechnology of Pharmaceutical Interest.	Manuscripts will be subjected to peer review process to determine their	suitability for publication in accordance with the given instructions to	authors. After the review, manuscripts will be returned for revision along with	reviewer's and/or editor's comments. Decision on your article will be taken on	the basis of comments from reviewers and editiorial board.	ISSN : 2348-1684	Home	Contents	Instructions	Editorial Board	Pharmacy Events	Home	|	Contents	|	Pharmacy Events	|	Editorial Board	|	Contact Us
Author: W3layout	Author URL: http://w3layouts.com	License: Creative Commons Attribution 3.0 Unported	License URL: http://creativecommons.org/licenses/by/3.0/	Indian Journal of Medical Research and Pharmaceutical Science	ISSN: 2349 – 5340	Impact Factor (PIF):4.054	Toggle navigation	Home	About Us	Editorial Board	Issues	Author Guidelines	Contact us	Submit Manuscript Online	Previous	Next	Welcome to (An INTERNATIONAL Journal)	I	ndian	J	ournal of	M	edical	R	esearch and	P	harmaceutical	S	ciences	A peer reviewed Journal	Other	Important Links	Important Dates	(Vol. 7 Iss. 1 January 2020)	25	January, 2020	Last date for Article Submission.	28	January, 2020	Publication of Vol. 7 Issue 1 (	January	- 2020) .	Processing Charges	Indian Authors Rs 3000/- per paper.	Author out of India: US $ 150 per paper.	Downloads &amp; Other Links	Manuscript_Template.docx	Copyright_Form.pdf	Indexed IN
Tamilnadu Scientific Research Organization (TNSRO) i	Home	About Us	Aims &amp; Objectives	Legal Status	Achievements	Membership	Events	Students Project	MoUs	Holistic Health Sciences &amp; Research	Organization Structure	Infrastructure	Current Activities	Annual Report	Research Journal	Projects	Publications	Donate	Documents / Reports	Gallery	News Clippings	FAQs	Contact us	Research Journal	Connecting People with Nature	INDIAN JOURNAL OF NATURAL SCIENCES	ISSN: 0976-0997	Tamil Nadu Scientific Research Organization is working for the promotion of society by transferring science &amp; technology since 1997. We are very keen in appreciating and recognizing the contribution of every one of you. We are publishing	Indian Journal of Natural Sciences	-	IJONS	from	August 2010	. The Journal is peer reviewed International Journal for publication of Original Research papers /Reviews/ Short communications/Book reviews/Reports on conferences/Seminar, Important events, News of interest, Special articles, General articles etc.	Call for Papers	:	Investigations related to science in all branches	Subjects to be Covered	Physics, Chemistry, Botany, Zoology, Agricultural Sciences, Veterinary Sciences, Geosciences, Aero science, Atmospheric science, Plant science, Animal health, Environmental science, Economic Science, Social Science, Mathematics, Engineering and Technology, Space science and Astronomy, Information and communication, Biotechnology, Biomedicine, Medical Science, Linguistics Science, Earth Science, S…	Works and Reviews	Highlights	International Quality	Published Bi-Monthly	Fast acceptance and Quick Publication	Low price	High Rank Editorial Board	Online manuscript submission	Publish original Research	Subscription Fee (Annual 6 Issues)
Indian Journal of Pharmaceutical and Biological Research	Home	About	Login	Register	Search	Current	Archives	Announcements	EDITORIAL BOARD	INSTRUCTION	CALL FOR PAPERS	Open Journal Systems	Journal Help	User	Username	Password	Remember me	Notifications	View	Subscribe	Journal Content	Search	Search Scope	All	Authors	Title	Abstract	Index terms	Full Text	Browse	By Issue	By Author	By Title	Font Size	Make font size smaller	Make font size default	Make font size larger	Information	For Readers	For Authors	For Librarians	Home	Indian Journal of Pharmaceutical and Biological Research	Indian Journal of Pharmaceutical and Biological Research	We introduce us as a team working towards publishing Research /Review articles in the Indian Journal of Pharmaceutical and Biological Research (IJPBR). It is a peer-reviewed journal aiming to communicate high-quality original research work, reviews, short communications, case reports and Letter to editor that contribute significantly to further the Scientific Knowledge related to the field of Pha…	Journal Policies:	Focus and Scope	The Journal publishes reviews, research articles, Letters to editors and short communications. The scope of the journal is to publish manuscripts relating to Pharmaceutics, Pharmacology, Pharmaceutical Chemistry, Pharmacognosy, Pharmaceutical Analysis, Pharmaceutical Microbiology, Pharmaceutical Biotechnology, Clinical Pharmacy, Bioinformatics, Pharmaceutical Management, Health Care Management, H…	(IJPBR).
IJPSR	Instruction to Author	Manusript Submission	Contents	Editorial Board	Contact Us	Copy right form	Welcome to IJPSR	Indian Journal of Pharmaceutical Science &amp; Research	(IJPSR) is a bi-annual journal publishing the finest peer-reviewed research in the field of Pharmaceutical Research on the basis of its originality, importance, disciplinary interest, elegance, surprising discussions and conclusions and serve as a means for scientific information exchange in the international pharmaceutical forum.	ISSN	The international standard serial number (ISSN) for	Indian Journal of Pharmaceutical Science &amp; Research	is 2248-9118.	Indian Journal of Pharmaceutical Science &amp; Research	publishes original research papers, critical reviews and communications on the latest developments in the pharmaceutical sciences with strong emphasis on originality and scientific quality.	Indian Journal of Pharmaceutical Science &amp; Research	(IJPSR) is an official journal, publishing original scientific research in all fields of pharmacy.	Indian Journal of Pharmaceutical Science &amp; Research	publishes original research work that contributes significantly to further the scientific	Liences (Pharmaceutics, Biopharmaceutics, Pharmacokinetics, Pharmacology, Pharmaceutical Analysis, Pharmacy Practice, Clinical and Hospital Pharmacy, Pharmacognosy, Natural Product Research, Bioinformatics and Biotechnology of Pharmaceutical Interest).	Indian Journal of Pharmaceutical Science &amp; Research	publishes original research work either as a Full Research Paper or as a Short Communication.	© Copyright Information Goes Here. All Rights Reserved.	Designed by	Pharmaweb	and brought to you by	pharmaintelligence
The Indian Journal of Research Anvikshiki	The Indian Journal of Research Anvikshiki	Follow Us	GISI Impact	Factor:	3.5628	Home	About	Journals	Research Papers	Books	Submissions	Gallery	Contact	You are here:	Home	Lorem ipsum dolor sit amet, consectetur adipiscing elit.	Welcome to Anvikshiki, the Indian Journal of Research	Indian Journal of research anvikshiki issn 0973-9777 bi-monthly international journal of all research, IJRA, online ISSN 0973-9777 Letter no v-34564,reg 533/2007-8) is a bi-monthly peer-reviewed, online, open-access (OA), journal supported by an editorial board consisting of 100 experts in all disciplines from 7 countries.	The major task of IJRA (Indian Journal of research ANVIKSHIKI bimonthly international journal of all research ) is to rapidly report the most recent developments in the research by the academician and students. IJRA (Indian Journal of research ANVIKSHIKI bimonthly international journal of all research ) accepts papers on the following aspects related to arts, social, law, management, commerce, te…	more...	Journal Overview	Anvikshiki, The Indian Journal of Research is Published every two months (January, March, May, July, September and November) by MPASVO Press, Varanasi. U. P. India.	Editor in Chief	Dr. Maneesha Shukla, Banaras Hindu University (BHU), Varanasi, India.	Review Editors	Dr. Nagendra Narayan Mishra, Allahabad University, Allahabad, India.	Dr. Jayshankar Jha, Banaras Hindu University (BHU), Varanasi, India	More	News &amp; Events	Tuesday, January 15, 2019	International Conference on WOMEN IN DIFFERENT ASPECTS March 25-26, 2019	Dear Colleague,	Season’s Greetings from Mpasvo Varanasi, hope this mail finds you in best of your health.	We are pleased to announce that	More	Wednesday, May 31, 2017	SAARC: International Journal of Research volume 5 number 1	mail your research paper for publication in vol 5 number 1 before 31 may 2017 at maneeshashukla76@rediffmail.com	More	Current Issues	Indian Journal of Research Anvikshiki - English	More	Indian Journal of Research Anvikshiki - Science	More	Indian Journal of Research Anvikshiki - Hindi	More	cheap nhl jerseys	cheap nfl jerseys	louis vuitton outlet
Indian Journal of Research in Pharmacy and Biotechnology (IJRPB) is a peer review journal available in online and in printed formats.	Follow Us :	ISSN:2320-3471 (O) | ISSN: 2321-5674 (P)	+91 9603152932	editor@ijrpb.com	Toggle navigation	Home	About	For Authors	Online Submission	Publication Charges	Publication Process	Guide Lines to Authors	FAQ's	Editorial Board	Register	Editorial Board List	Editorial Policy	Indexing	Issues	Current Issues	Archives	Contact	Updates	Global Impact Factor : 0.654	Cosmos Impact Factor for 2015 : 4.259	Indexed in Index copernicous(Poland) with ICV, CAS(USA), CABI(UK) : 5.42	Submit Your Article	Quick Links	About IJRPB	Instructions To author	Indexing	Our Rooms	Our Rooms	Our Rooms	About	Indian Journal of Research in Pharmacy and Biotechnology (IJRPB) is a peer review journal available in online and in printed formats.	Read More	Address	Flat No.501, Parameswari Towers, West Ibrahimpatnam, Vijayawada-521456.	+91-9603152932	Email : editor@ijrpb.com	Contact Us	Quick Link	Home	About	For Authors	Editorial Board	Indexing	Current Issues
Index :: Indian Journal of Scientific Research(IJSR)	🔍	Home	Call for Papers	Call for Research Papers	Online Submission	Research Status	Explore	Current Issue	Regular Issue	Special Issue	Conference Proceeding	By Issue	By Title	By Author	IJSR Info	About Journal	Aims and Scope	Editorial Board	Indexing and Abstracting	Author Services	Manuscript Guideline	Publication Certificate	Request For DOI	Track Dispatch Status	Give Us Feedback	Manuscript Submission	Guidelines for Submission	Checklist for Submission	Online Submission	Copyright Transfer Form	Subscription	Download	IJSR Template	Author Registration Form	Institutional Order Form	Renewal Institutional order form	Book Review Format	Copyright Transfer Form	Contact	MENU	Home	Call for Papers	- Call for Research Papers	- Online Submission	- Research Status	Explore	- Current Issue	- Regular Issue	- Special Issue
INDIAN RESEARCH JOURNAL OF PHARMACY AND SCIENCE
(UGC Approved) Indian Scholar International e-Journal	Indian Scholar	An International Multidisciplinary Research e-Journal	(ISSN 2350-109X)	Home	Editorial	Editorial Board	Call For Papers	Latest Issue	Previous Issues	Author Desk	Call For Submission	Submission Guidelines	Publication Ethics	DOWNLOAD MEMBERSHIP FORM	Gallery	Contact Us	1	2	Previous	Next	Indexing	Welcome to Indian Scholar e-Journal	Dear	Indian Scholar is an International open access, online journal, published quarterly (	March, June, September, and December	) and devoted to disseminate, scholarly studies and research in	Arts and Humanities	The Journal publishes general issues issues pertaining to social problems, causes and innovative resolution practices implemented successfully in one part society for updating to benefit of society. It further aims to provide a platform to young Research Scholars to get due recognition for their work.	Welcome to Research Scholar and experience a change to bring about a change in the world through your innovative and intellectual thoughts.	We hope you find it as exciting and vital as we do!	Dr. Jitendra Arolia	Author Desk	Call For Submission	Submission Guidelines	Publication Ethics	Download Membership Form	Subscribe to Indian Scholar	Editorial	Indian Scholar is an International peer-reviewed, open access, online journal, published quarterly (March, June, September, and December) and devoted to disseminate, scholarly studies and research in all subjects.	The Journal welcomes original, unpublished research papers which includes critical analysis of any aspect of all subjects from the faculty members, graduate students, independent researchers, and writers from all over the world. The scope of the journal is wide open to the International arena.	Welcome to Research Scholar and experience a change to bring about a change in the world through your innovative and intellectual thoughts.	We hope you find it as exciting and vital as we do!	Dr. Jitendra Arolia	Read more	Visitor Counter: 937227	This work is licensed under a	Creative Commons Attribution 4.0 International License	.	Menu
Welcome to Indo American Journal of Pharmaceutical Research	© 2020, Copyrights. All Rights Reserved
::INDO AMERICAN JOURNAL OF PHARMACEUTICAL SCIENCES::	Home	Latest Volumes	Special issues	Contact Us	CODEN : IAJPBB	issn 2349-7750	Home	Tools for Author	Volumes	Editorial Board	Instructions to Author	Submit Manuscript	Special Issues	Contact Us	News Updates	Latest Volumes:	IMPACT FACTOR (2015)- 3.6, GLOBAL IMPACT FACTOR(2014) - 0.384, (2015) - 0.437, Indo American Journal of Pharmaceutical Sciences,	Previous	1	2	3	4	5	Next	ResearcherID - CLICK HERE	Welcome	to	Indo	American	Journal	of	Pharmaceutical	Sciences	Indo American Journal of Pharmaceutical Sciences (IAJPS)	is an international, peer-reviewed, multidisciplinary monthly journal, devoted to pharmaceutical sciences. The aim of IAJPS is to increase the impact of pharmaceutical research both in academia and industry, with strong emphasis on quality and originality. IAJPS publishes Original Research Articles, Short Communications, Review Articles in all areas of pharmaceutical sciences from the discovery o…	Topics covered are: Pharmaceutics, Medical Sciences, Bio Pharmaceutics and Pharmacokinetics, Novel Drug Delivery System, Pharmaceutical chemistry including medicinal and analytical chemistry; Pharmacognosy including herbal products standardization and Phytochemistry; Pharmacology, Bio Technology: Allied sciences including drug regulatory affairs, Pharmaceutical Marketing, Pharmaceutical Microbiol…	read more	Latest Articles	Most Reviewed Articles	All Articles	Articles published	December - 2019 (Issue 12)	November - 2019 (Issue 11)	October - 2019 (Issue 10)	February(Issue2)	March(Issue3)	April(Issue4)	May(Issue5)	June(Issue6)
xmlns:og='http://opengraphprotocol.org/schema/'	xmlns:og='http://opengraphprotocol.org/schema/'	INDO GLOBAL JOURNAL OF PHARMACEUTICAL SCIENCES — INDO GLOBAL JOURNAL OF PHARMACEUTICAL SCIENCES	Latest News	IGJPS, 2020, Vol 10, Issue 1	posted 2 days ago	IGJPS, 2019, Vol 9, Issue 2 (Suppl.)	posted 14 days ago	IGJPS, 2019, Vol 9, Issue 2	posted 110 days ago	Citations to the Articles Published in Indo Global J. Pharm Sci Crossed 1500 with H-Index 20 and i10-Index 50	posted 113 days ago	IGJPS, 2019, Vol 9, Issue 1	posted 227 days ago	Indo Global Journal of Pharmaceutical Sciences is now CrossRef Member: Articles will be published with DOI number	posted 267 days ago	Md. Sahab Uddin, Department of Pharmacy, Southeast University, Dhaka, Bangladesh joined Indo Global J. Pharm. Sci. as Assistant Editor	posted 273 days ago	Article Processing Charges updated w.e.f. 21.04.2019	posted 319 days ago	Dr. Bassim Khamess Kuoti Takhikh Al-Rekabi, College of Agriculture, University of Sumer, Iraq joined journal as Editorial Board Member	posted 379 days ago	Day 1(08.02.2019): Inauguration of the International Conference organized jointly by Ahmednagar College and AIMST University	posted 391 days ago	Navigate	Home	About Us	Issues	IGJPS, 2020, Vol 10, Issue 1	IGJPS, 2019, Vol 9, Issue 2 (Suppl.)	IGJPS, 2019, Vol 9, Issue 2	IGJPS, 2019, Vol 9, Issue 1	IGJPS, 2018, Vol 8, Issue 3	IGJPS, 2018, Vol 8, Issue 2	IGJPS, 2018, Vol 8, Issue 1	IGJPS, 2017, Vol 7, Issue 2	IGJPS, 2017, Vol 7, Issue 1	IGJPS, 2016, Vol 6, Issue 2	IGJPS, 2016, Vol 6, Issue 1	IGJPS, 2015, Vol 5, Issue 3	IGJPS, 2015, Vol 5, Issue 2	IGJPS, 2015, Vol 5, Issue 1	IGJPS, 2014, Vol 4, Issue 3	IGJPS, 2014, Vol 4, Issue 2	IGJPS, 2014, Vol4, Issue 1	IGJPS, 2013, Vol 3, Issue 3	IGJPS,2013, Vol 3, Issue 2	IGJPS, 2013, Vol 3, Issue 1	IGJPS, 2012, Vol 2, Issue 4	IGJPS, 2012, Vol 2, Issue 3
INFORMATION JOURNAL | International Information Institute	INTRODUCTION	INFORMATION JOURNAL	Publishing Purposes	Publishing Policies	Editorial Board	Submission and Subscription	LaTex and Word Styles	Contents	Science	Nature	Office	INFORMATION CONFERENCES	Welcome	CFP	Program	Submission	Committee	Registration	Hotel	Contact	OFFICE	INFORMATION-An International Interdisciplinary Journal	An International Interdisciplinary Journal in English, Japanese and Chinese	ISSN 1343-4500(print), ISSN 1344-8994(electronic)	Published by	International Information Institute	Copyright © International Information Institute. All rights reserved.
Innovations in Pharmaceuticals and Pharmacotherapy - IPP	l	E-ISSN: 2321-323X,	Print-ISSN: 2395-0781	Editorial Policies and Peer Review Process	|	Journal Policies	|	Publishing Ethics	HOME	ABOUT US	GUIDE FOR AUTHORS	SUBMIT PAPER	ARCHIVE	SEARCH	CURRENT	EDITORIAL BOARD	INDEXING	CONTACT	Welcome	Welcome to the online submission system for the	“Innovations in Pharmaceuticals and Pharmacotherapy” (IPP) peer-reviewed, open	access	Journal	.	IPP	is an international multidisciplinary journal that publishes high-quality research	on basic and applied pharmacological research in both animals and humans	in the field of Pharmaceutical Sciences, with a particular focus on latest drugs	/ herbel formulations and innovative treatment Methodologies.	More	Research area includes:	Pharmaceuticals Sciences:	Pharmaceutics, Biopharmaceutics, Pharmaceutical/Medicinal Chemistry, Computational Chemistry and Molecular Drug Design, Pharmacognosy and Phytochemistry, Pharmacology and Toxicology, Pharmaceutical and Biomedical Analysis, Clinical Research, Pharmacy Practice, Clinical and Hospital Pharmacy, Cell Biology, Genomics and Proteomics, Pharmacogenomics, Bioinformatics and Biotechnology.	Pharmacotherapy:	IPP publishes papers on basic and applied pharmacological research in both animals and humans.	Specially focus on latest drugs/herbal formulations available in the treatment in the field of Biochemical and Molecular Pharmacology,	Cardiovascular and Renal Pharmacology, Clinical Pharmacology, Respiratory Tract Inflammation studies and Toxicology, Neuropharmacology,	Psychopharmacology, and Neuroendocrinology, Chemotherapy, Immunopharmacology. Further, the Journal publishes Original Research Articles,	Reviews/Mini-Reviews, Invited reviews, Opinions &amp; Perspectives, Book Reviews in Pharmaceutical sciences, Short Communication and Research Note.	IPP is Valid for	MEDICAL COUNCIL OF INDIA (MCI)	Copyright © 2013 Innovation in Pharmareuticals &amp; Pharmacotherapy , Powered By :	Nocture Solutions
British Construction	Skip to content	British Construction	Search for:	Search	Menu	Search	How to Choose the Best Hydraulic Power Unit for Your Machine	April 24, 2019	April 24, 2019	by	admin	Choosing the best hydraulic power unit for your machine is vital to smooth operation and longevity of your products. It is important that you spend a bit of time researching the units available to find the model that is best suited for your needs. Rather than purchase a	hydraulic power unit fort worth tx	blindly, use the tips below in the process and keep things smooth and simple.	Machine Functionality	A good machine is one that if functional, reliable, and durable so that it provides many long lasting years of smooth usage at your business. Don’t choose anything less than what you need if you want to ensure that you make a good investment on a hydraulic power unit.	Level of Force	The level of force the unit offers is another important quality to consider when making this purchase. Some people need a consistent level of force while others need it only occasionally. Decide what is best for you and choose a unit that accommodates that need.	Unit Size	You’ll find that hydraulic units are sold in a variety of sizes. It is easy for every business owner to find a unit that accommodates their needs perfectly thanks to the variety. Be sure to consider each of the sizes and your needs and the amount of power the unit offers to ensure that you get a great machine that surpasses your expectations and needs.	Flow Rate	Consider the pumps flow rate and capacity to make sure that the unit has enough power to accommodate the needs of your machines. You want to ensure the right flow rate/power is chosen. Too little will not get the job done while if you overdo it, you only make things worse.	Categories	hydraulic power unit fort worth tx	Planning Restaurants from the Ground-Up	April 24, 2019	April 24, 2019	by	admin	Designing a restaurant involves a lot of planning and communicating. If you have not studied with	restaurant architecture design concord ca	professionals, it can be daunting. Building something from scratch can be stressful and come with a lot of unexpected delays and situations. When you are starting to build your restaurant, there are some things you may want to keep in mind.	Consider the Shapes in the Restaurant	There are going to be several areas in your restaurant that need attention. Planning how these areas flow together is a very important part of designing the restaurant. You must include:	· The kitchen	· Restrooms	· The dining area	· Entry &amp; waiting area	· Optional bar area	Plan the Kitchen Space	The kitchen needs to be planned carefully to allow the staff to be as efficient as possible and avoid accidents. Experts recommend that at least 30 percent of the space in your restaurant be allocated to kitchen space. Choose a layout that fits how you want your kitchen to run. This can be an assembly line layout, an island layout, or a zone layout.	Keep Restrooms in Mind	The restrooms in your restaurant should be accessible to customers but also kept separate from the dining area. Having a bathroom in close proximity while eating can be uncomfortable, so make sure to plan the space accordingly. They are often adjacent dining area, which can help when you are considering restroom placement.	A lot goes into designing a restaurant, but it can be done with ease as long as you keep these things in mind and take it one step at a time. Stay on top of things and you can see progress before you know it. Once the process is complete, you will have a restaurant that looks like it belongs on a television show.	Categories	restaurant architecture design concord ca	Fixing a Broken Window	April 24, 2019	April 24, 2019
Interdisciplinary Journal of Contemporary Research in Business ISSN 2073-7122	Interdisciplinary Journal of Contemporary Research in Business	ISSN (2073-7122)	ISSN (2073-7122)	More	Home	Editorial Board	Research Areas	Guidelines	Archives	Contact Us	About Us	Countries	Archieves/Previous Editions https://ijcrb.webs.com/archives.htm	Interdisciplinary journal of contemporary research in business	(IJCRB) is a	Double Blind Peer Reviewed	Journal. The journal welcomes researchers and scholars from all over the world to submit their manuscripts on various areas of business research, to be published in Interdisciplinary journal of contemporary research in business on Monthly basis.	Archieves/Previous Editions https://ijcrb.webs.com/archives.htm	IJCRB is also listed in Ulrich's Journal Database (one of the largest Research database of world)	IJCRB Offical E-mail Address:	ijcrbjournal@aim.com	IJCRB all correspondence/submissions are done only through	ijcrbjournal@aim.com	IJCRB is also included in	California State University &amp; YORK University	Journals List	Included in Case Western Reserve University Library, Ohio,USA	Included in Birmingham Public Library, UK	Included in Yale University Library , New Heaven, CT, USA	Included in University of Saskatchewan Library, CANADA	Included in Mendeley , NewYork, USA	Included in URMC, Edward G Miner Library , Rochester, NY USA	Included in Wittenberg University Thomas Library, Ohio, USA	__________________________________________________________________	INDEXED/ABSTRACTING: ULRICHS DIRECTORY, EBSCO, CABELLS-USA DIRECTORY, JournalSeek, ABI/INFORM-USA	IJCRB is included/indexed in ABI/INFORM - USA, ABI index worlds	top	Impact Factor	Journals including	AMJ- Academy of Management Journal	___________________________________________________________________	Please send an electronic copy of you manuscript to	ijcrbjournal@aim.com	Salient Features of IJCRB	Monthly Journal	Double Blind Peer Reviewed	Open Access	Editorial Board and Reviewers comprise of renowned scholars across the globe.	IJCRB Quality Policy includes indexing according to APA Manual.
Internal medicine review	HOME	LOG IN	SIGN UP	Search within	Search Scope	All	Authors	Title	Abstract	Index terms	Full Text	About	Current Issue	Past Issues	How to submit a paper	Internal Medical Review	Internal Medicine Review	The Internal Medicine Review (IMR) aims to provide a sustainable means of communication for academic and professional physicians worldwide. Each monthly issue includes original research, reviews, and case reports both in print and online formats.	Vol 6, No 2 (2020): Vol.6 Issue 2, February, 2020	Table of Contents	Review Articles	Global influenza vaccine distribution survey demonstrates urgency of implementation of objective 3 of WHO influenza strategy 2019-2030.	Bram Palache, Paula Barbosa	PDF	Genomics and Personalized Medicine	Hubert E. Blum	PDF	New Agents for Treatment of Recurrent Small-Cell Cancer: Tumor-Specific Abnormal Vasopressin V2 Receptor Antibodies	Authors : William G. North1, Roy H.L. Pang, Fuli Lui1, Vincent A. Memoli and Eugene Demiden	Structured team communication in a simulated operation: an ethnographic approach	Authors : Tanisha Jowsey, Carmen Skilton, Simone J Dennis, Jennifer Weller	Endoscopic Ultrasound in the Diagnosis of Mucinous Pancreatic Neoplasms	Authors : Tony S. Brar, Vikas Khullar, Yaseen Perbtani, Dennis Yang	Rapid Progression of a Radiographic Para-bronchial Abnormality after Hip Surgery A Potential Case of Angiogenic Switch/Augmentation in a Patient with Lung Cancer	Authors : Ogua Obi, Carlos Anciano, Mark Bowling	Multidimensional Molecular Biomarkers In Advanced Heart Failure – The MyLeukoMAPTM Rationale	Authors : Mario Deng	Navigation	Home	Current	Archives	How to submit paper	.	About	FAQ	Privacy Policy	Refund Policy	.	Login
IARJSET - A Monthly Peer-reviewed Online Journals	International Advanced Research Journal in Science, Engineering and Technology	A monthly peer-reviewed Online and Print journal	ISSN Online 2393-8021	ISSN Print 2394-1588	Since 2014	Home	About	About IARJSET	Aims and Scope	Editorial Board	Publication Ethics	Publication Policies	Indexing and Abstracting	Journal Metrics	Authors	Instructions to Authors	Benefits to Authors	Why Publish in IARJSET	Call for Papers	Publication Fee Mode	FAQs	Reviewers	Topics	Peer Review	Current Issue	Policies	Indexing	FAQ’s	Contact us	Select Page	Home	About	About IARJSET	Aims and Scope	Editorial Board	Publication Ethics	Publication Policies	Indexing and Abstracting	Journal Metrics	Authors	Instructions to Authors	Benefits to Authors	Why Publish in IARJSET	Call for Papers	Publication Fee Mode	FAQs	Reviewers	Topics	Peer Review
International Archives of BioMedical and Clinical Research	Skip to main content	Skip to main navigation menu	Skip to site footer	About	About the Journal	Aims &amp; Scope	Editorial Team	Salient Features	Contact	Articles	Ahead of Print	Current	Archives	Announcements	Indexing	Submissions	Subscribe	For Authors	Publication &amp; Editorial Policy	Open Access Policy	Author Guidelines	Publication Charges	Publication Ethics	Anti-Plagiarism Policy	For Reviewers	Join as a Reviewer	Peer Review Policy	Reviewer Panel	Search	Search	Register	Login	Announcements	Journal Homepage	2019-10-10	Welcome to the	International Archives of BioMedical and Clinical Research	.	IABCR	is an international, peer-reviewed open access journal of Medicine and Health Science published in English. IABCR committed to a rapid publication process to meet the growing needs of researchers to showcase their work. We respect the time and effort authors spend to conduct their work and present it for publication; therefore we will make all efforts to publish all papers presented to us provide…	The Journal aims at publishing evidence-based, scientifically written articles from different disciplines of medical sciences. The Journal welcomes articles of general interest to audiences of medical researchers especially when they contain new information.	The	International Archives of BioMedical and Clinical Research	(	IABCR)	scholarly open access aim to contribute to the progress and application of scientific discoveries, by providing free access to the research information. The published work reaches the general public and the scientific community immediately after publication, thus providing higher citation rates for the author.	FEATURES	Double Blind Peer reviewed (external and independent evaluation) &amp;	Open access. Link
IntarchMed Home » International Archives of BodyBuilding Supplements and Medicine	Recent Posts	About Intarchmed	Intarchmed (International Archive of Medicine and Supplements) offers a broad range of:	• honest reviews (based on personal experience of our authors) on all products (BodyBuilding, Weight Loss, Fitness etc.)	intarchmed@hotmail.com	Review Guidelines	Medical Disclaimer	FAQ	Privacy Policy	About Us	Contact Us	Review Guidelines	Medical Disclaimer	FAQ	Privacy Policy	About Us	Contact Us	International Archives of Medicine and Supplements	Bodybuilding	Weight Loss	Best Supplements (2020)	Health	Male Health	Bodybuilding	Weight Loss	Best Supplements (2020)	Health	Male Health	Bodybuilding	Weight Loss	Best Supplements (2020)	Health	Male Health	IntarchMed Home	Jo Stam	2020-02-24T16:43:36+00:00	Best Supplements of 2020	Best Natural Steroids | Go for the effective, safe &amp; affordable way	Gallery	Best Natural Steroids | Go for the effective, safe &amp; affordable way	Best Of Supplements	,	Bodybuilding Supplements			Best Natural Steroids | Go for the effective, safe &amp; affordable way	A large majority of people would classify the anabolic steroid, [...]	Best Fat Burners 2020 by Intarchmed.com | The Ultimate Bible of Fat Burning	Gallery
International Ayurvedic Medical Journal (IAMJ) || Welcome to IAMJ....	Current Issue	Current Issue Print Version	Current Issue Online Version	About iamj	Specialists	Concepts	PANCHAKARMA	STANDARDIZATION OF PANCHAKARMA PROCEDURE	VATA VYADHI (NEUROLOGY)	DRAVYA GUNA (PHARMACOLOGY AND MATERIA MEDICA)	SWASTHA VRUTTA (YOGA &amp; HYGIENE)	RASAYANA &amp; VAJIKARAN (GERIATRICS AND SEXUAL MEDICINE)	PRASUTI &amp; STREEROGA(OBG&amp; GYNAECOLOGY)	SHALAKYA TANTRA (ENT)	RASASHASTRA AND BHAISHAJYA KALPANA (PHARMACEUTICS)	SHALYA TANTRA (SURGERY)	KOUMARA BHRITYA (PEDIATRICS)	KAYACHIKITSA (MEDICINE)	SHARIRA RACHANA (ANATOMY)	Latest Researches in Ayurveda	ROGANIDAN (Pathology)	Latest Jobs	Latest Jobs	Contact Us	BAMS Forum	A World of Ayurveda	Translate	: +91 9611303443 (Helpline)	Search	ISSN	2320-5091	ISBN	978-1-635354805	Other	Special	Links	Welcome -	Guest	Home	Upcoming events	Registration	Forgot Password	Login	Contact Us	Copyright-Form	Advisory &amp; Editorial Board	Instructions to Authors	How to do Payment through website	Subscription
International Biology Review	This website uses cookies to ensure you get the best experience on our website.	Learn more	Got it!	Register	Login	Quick jump to page content	Main Navigation	Main Content	Sidebar	Toggle navigation	KEI Home	About	About the Journal	Editorial Board	Issues	Current	Archives	Author Center	Current Issue	Vol 3 No 1 (2019): Vol. 3 Issue 1, September 2019	View All Issues	Announcements	New author guide announcement	2017-03-14	New author guide announcement - find the updated author guidelines	here	CALL FOR PAPERS, July 11th, 2017	2017-06-11	Published:	2019-09-01	Review Articles	The Roles of Rhythmic Circadian Genes in Holometabolous Insects	MOSES ADDO NARTEY, Tao Li, sun Xia, Qin Sheng, Muwang Li	Editorial board	DR. HASIBE CINGILLI VURAL	Ph.D	Selçuk University	DR. ASHLEY CARTER	Ph.D	Yale University	Home	Login	Register	Current	Archives	Submit a paper	Subscribe	Logout	Author Guide
International Cardiovascular Forum Journal	Submit a Manuscript	Journal Help	User	Username	Password	Remember me	Notifications	View	Subscribe	Journal Content	Search	Search Scope	All	Authors	Title	Abstract	Index terms	Full Text	Browse	By Issue	By Author	By Title	Font Size	Make font size smaller	Make font size default	Make font size larger	Information	For Readers	For Authors	For Librarians	Home	About	Login	Register	Search	Current	Archives	Announcements	Home	Vol 18 (2019)	International Cardiovascular Forum Journal	The International Cardiovascular Forum Journal	is an international peer-reviewed journal dedicated to publishing high quality reports, studies, trials, investigations and theories covering all aspects of cardiovascular and cardiometabolic health and disease.	The International Cardiovascular Forum Journal	is a proud member of	COPE	, the Committee on Publication Ethics (https://publicationethics.org/category/publisher/barcaray-international).	The Journal is indexed in the	Directory of Open Access Journals
International Chemistry Review	This website uses cookies to ensure you get the best experience on our website.	Learn more	Got it!	Register	Login	Quick jump to page content	Main Navigation	Main Content	Sidebar	Toggle navigation	KEI Home	About	About the Journal	Editorial Board	Issues	Current	Archives	Author Center	Current Issue	Vol 3 No 1 (2017): Vol.3 Issue 1, April, 2017	View All Issues	Announcements	CALL FOR PAPERS - JUNE 2015 ISSUE	2015-02-09	Papers of all medical specialties are invited for submission to the June 2015 issue of the Medical Research Archives. All manuscripts must be received by May 10 2014. For help navigating the online submission system, please email submissions@mrajournal.com.	Published:	2017-04-01	Articles	Comments on: Highly sensitive and selective method for detecting ultra-trace levels of aqueous uranyl ions in water by strongly photoluminescent responsive amine modified cadmium sulphide quantum dots	D P S RATHORE	PDF	Home	Login	Register	Current	Archives	Submit a paper	Subscribe	Logout	Author Guide	Privacy Policy	Refund Policy	Terms and Conditions	KEI Journals	340 S Lemon Ave #7750	Walnut CA 91789 USA	Phone: 612-524-5565	Email: office@ke-i.org	Current
International Design Journal	Home	Board	Downloads	Intellectual property	Indexing &amp; Impact Factor	Contact Us	عربي	عربي	About	Submission	Current	Previous	Authors	Reviewers	Editors	Fees	The International Design Journal IDJ:	The International Design Journal is multidisciplinary, open access, peer-reviewed journal, issued by the Scientific Association of Designers, an officially accredited society, in conjunction with the Faculty of Applied Arts, Badr University in Cairo BUC and Designers Syndicate. The journal is devoted to publishing state of the art research work in different fields of design, including product des…	The journal sets sights on presenting a forum for the exchange of ideas, information, data, and findings from investigators and designers across different cultures. It also encourages examining all factors related to design theory and practice.	Designers are encouraged to present their know-how in design in any media and to provide notes on key issues they experience.	The Journal is issued quarterly in both printed and online forms and is supported by an international editorial board members who are expert in several areas of design. International Design Journal welcomes contributions in any research area of design.	Research work submitted to the journal is subject to DOUBLE-BLIND international refereeing. This means that the reviewers of the paper won’t get to know the identity of the author(s), and the author(s) won’t get to know the identity of the reviewer. The idea is that everyone should get a similar and unbiased review. Also, a board of prominent referees forms all fields related to design judge the …	In addition to evaluating research internationally by specialized committees of international referees working in all fields of product design, engineering and industrial design in all disciplines covered work in all applied arts, fine arts academic institutions	Open Access Policy:	Have a look at our open access policy,	click here	Advertising policy:	The International Design Journal welcomes the publication of developmental and social advertisements and does not hesitate to publish commercials.	The Journal can not publish ads that run counter to the cultural and moral framework within the community.	The advertiser is not entitled to interfere in the article published on the page of his declaration, and in such case, the contract shall be canceled immediately.	The advertising contract shall be not less than 6 months only and renewable.	We do not allow more than one ad to appear on the same page.	It is agreed with the advertiser, in the light of the pricing policy, whether he/she wants the ad to appear only in a certain section of the site, or on all pages, including the homepage.	Ads placed within the site are also agreed upon at a variable cost, depending on the content of the advertisement itself.	International Design Journal disclaims responsibility for any services provided by advertisers within the ad units displayed on its website and makes it clear that the responsibility of any services provided within such advertisements rests with the advertiser alone.	The administration affirms that the content displayed in these ads is a paid content, and despite the administration's attempts to ensure editorial content that suits its editorial policy and respects its base of researchers, academics, and readers, it does not take responsibility for and does not guarantee any content displayed in such advertisements.	The advertisements are subject to the choice of the visitor alone, and may not return to the management of the newspaper or claim any damage to the visitor because of his choice.	The administration welcomes visitor communications about deceptive advertising or counterfeit content on our	Contact Us	page.	Indexed by	Google Scholar	Directory of Free Arabic Journals	Al Manhal Databases	Universal Impact Factor UIF	IF 0.1053	Arabic Impact Factor AIF	2019 IF 0.70	Index Copernicus Value
UGC Approved Journal Equivalent to Peer Reviewed Journal International Education and Research Journal - IERJ (International Indexed and Multi-Disciplinary Peer-Reviewed Monthly Research Journal)	editor@ierj.in (For Inquiry)	+91 76 22 00 4375	submission@ierj.in (For Submission)	International Education and Research Journal	World Wide Most Trusted Research Publication Platform Since 2015	International Indexed Journal | Peer-Reviewed Journal | Multi-Disciplinary Refereed Research Journal	Peer-Reviewed Journal - Equivalent to UGC Approved Journal	E-ISSN	: 2454-9916	Impact Factor Journal	: 5.564(SJIF)	Journal DOI	: 10.21276/2454-9916	Index Copernicus Value	: 71.60	Google Scholar	: h5-Index: 5	Home	Editorial Board	Current Issues	Archives	Special Issues	Author Instructions	Author Guidelines	Submit Your Manuscript	Downloads	FAQ	Publication Ethics	Indexing	Contact Us	Author Guidelines	Online Submission	Downloads	Publication Ethics	Book Publication	Thesis Pblcation	About Us	Call For Papers	Subscription Form	Search	Process Flow	FAQ	Important Policies	Publication Policies and Ethics	Peer Review Policy	Privacy Policy	Plagiarism Policy	Term &amp; Conditions	International Indexed Journal
International Educational E – Journal | (An International E-Journal in Education &amp; Physical Education)	ISSN 2277 - 2456	International Educational E – Journal	(An International E-Journal in Education &amp; Physical Education)	Menu	Skip to content	Home	About Us	Aim &amp; Scope	Publication Ethics	Journal Indexing	Publisher	Issues	Current Issue	Past Issues	Special Issue	Special Issue Archive	Articles in Press	Boards	Editorial Board	Advisory Board	Instruction	Author Guidelines	Copyright Form	Apply For	Join Us	Feeback	Submit / Track	Submit Ariticle	Track Article	Articles in Press	Contact	Search for:	Home	This International Educational E-Journal provides a platform for the researchers, academicians and students to share knowledge in the form of high quality research articles in	Education and Physical Education.	The IEEJ is peer reviewed and open access journal.	This International Educational E-Journal is	refereed e-journal	and this will be published Quarterly in English medium.	This journal is indexed with Index Copernicus International (ICI), Electronic Journals Library-University Library of Regensburg, Germany, Scientific Publications Index, Scientific Resources Database, Recent Science Index, Scholarly Journals Index, Directory of Academic Resources, Elite Scientific Journals Archive, Current Index to Scholarly Journals, Digital Journals Database, Academic Papers Dat…	Our review process is very strict and the papers not fulfilling the criteria are outright rejected. The journal has a wide network of very good academicians and researchers spread throughout the world and our referees are constantly working hard to maintain the journal standard.	On global scale a large number of journals are present but we are keeping our promise to strictly adhere to the norms framed and so are vigilant to maintain the journal standard.	We hope that the researchers across the globe will send their research papers for publishing in this journal of repute.	Good Luck	Thank You	Editor-In-Chief	Somnath Kisan Khatal	President, Interdisciplinary Research Institute Kolhapur, Maharashtra, India	Search for:
International Educational Scientific Research Journal - IESRJ ( Peer-Reviewed Monthly Research Journal and International Indexed Journal )	+91 94 2646 1959	Email Us: editor@iesrj.com	English	Journal For All Subject	International Educational Scientific Research Journal	International Indexed Journal | Multi-Disciplinary Refereed Research Journal	E-ISSN : 2455-295X	Impact Factor Value : 5.391 (SJIF)	Journal DOI : 10.21276/2455-295X	Peer-Reviewed Journal - Equivalent to UGC Approved Journal	World Wide Most Trusted Research Publication Platform Since 2015	Toggle navigation	Home	Editorial Board	Current Issue	Archives	Special Issue	Author Guidelines	Publication Fees	Indexing	Contact Us	☰	×	Home	Editorial Board	Current Issue	Archives	Special Issue	Author Guidelines	Publication Fees	Indexing	Contact Us	UPLOAD YOUR ARTICLE	PUBLICATION FEES	DOWNLOAD	BECOME A BOARD MEMBER	Current Issue	NOV 2019	Online Payment	Indian	Authors	International	Authors	target="_blank" style="font-family: Geneva, Arial, Helvetica, sans-serif;	Welcome to International Educational Scientific Research Journal	International Educational Scientific Research Journal (IESRJ)	accepts research works from scholars, academicians, professors, doctorates, lecturers, and corporate in their respective expertise of studies. IESRJ is a Peer-Reviewed Journal which is	Equivalent to	UGC Approved Journals.
International Interdisciplinary Journal of Education	International Interdisciplinary Journal of Education	Quick jump to page content	Main Navigation	Main Content	Sidebar	Register	Login	Toggle navigation	Current Issue	Register	Archives	Search	Announcements	About	About the Journal	Submissions	Editorial Team	Privacy Statement	Contact	Search	The International Interdisciplinary Journal of Education (IIJE) is an international scholarly open access, peer-reviewed, interdisciplinary, quarterly and fully refereed journal focusing on theories, methods, and applications in Education. The journal aims to maintain rapid editorial procedures and a rigorous peer-review system. The submitted articles are reviewed within approximately two weeks o…	Current Issue	Vol 8 No 12 (2019): Issue 12, Volume 8, December 2019	IBRAHIM MESBAH	DOCUMENTARY DIMENSION IN SCHOOL TEXTBOOKS OF GEOGRAPHY	Download	FAYHAA NAYEF AL-MOMANI	FACULTY USAGE OF ACTIVE LEARNING APPROACH AT UNDERGRADUATE EDUCATION	Download	SAMAH MASHHOOR, MAHMOUD ABU SAMRA, JAFAR ABU SAA, &amp; SODOS QFAISHEH	IDENTIFY THE EDUCATIONAL ACTIVITIES OF THE PRINCIPALS AND ADVISORS OFTHE SCHOOLS IN THE AL-QUDS CITY IN ORDER TO REDUCE THE BEHAVIORAL ABNORMALITIES OF STUDENTS	Download	BUSHRA MOHAMMED AL-NIDHARI	OBSTACLES TO APPLICATION OF E-LEARNING AT TAIZ UNIVERSITY (TURBA BRANCH) FROM THE VIEW OF THE FACULTY MEMBERS	Download	FAISAL KHULAIF SAYER AL-ANZI &amp; LULWA MUTLAQ FARES AL-JASSER	PSYCHOLOGICAL HAPPINESS AND ITS RELATIONSHIP TO SELF-ESTEEM AND COGNITIVE FLEXIBILITY AMONG KUWAIT UNIVERSITY STUDENTS	Download	ABEER HUSSEIN ALAHMARI	EVALUATING QUALITY OF EARLY INTERVENTION PROGRAMS FOR CHILDREN WITH INTELLECTUAL DISABILITY IN THE LIGHT OF STANDARDS OF COUNCIL FOR EXCEPTIONAL CHILDREN (CEC)	Download	KHOLOUD MOHAMMED NAÏF AL QAHTANI	THE REALITY OF THE USE OF ELECTRONIC SUPERVISION IN SECONDARY SCHOOLS FROM THE POINT OF FEMALE TEACHER VIEWS IN RIYADH	Download	ALI MOHSIN ALASMARI &amp; HISHAM MUSTAFA SHAREEFI	COMPUTER TEACHER CAPABILITIES OF TEACHING ADVANCED CURRICULUM IN THE LIGHT OF THE STANDARDS OF COMPUTER SCIENCE TEACHERS ASSOCIATION CSTA FROM THE POINT OF VIEWS OF INSTRUCTORS AND SUPERVISORS	Download	SAWSAN SAADEDDIN BADRAKHAN, MUHAMMAD AHMAD AL-MOBAIDEEN, RADWAN ABDULLAH AL-SMADI, &amp; JAMAL TAHA HUSSEIN	IMPLEMENTATION OF CONTENTS OF THE SEVENTH DISCUSSION PAPER OF HIS MAJESTY KING ABDULLAH II BIN AL HUSSEIN FOR THE REFORM AND DEVELOPMENT OF HIGHER EDUCATION SYSTEM IN JORDANIAN UNIVERSITIES
International Interdisciplinary Journal of Scientific Research | International Journal	Home	About the Journal	Aims &amp; Scope	Editorial Board	Index	Review Process	Manuscript Submission Guidelines	Article Processing Charges	FAQ	Archive	Vol. 3 No. 1 July 2017	Vol. 2 No. 2 July 2015	Vol. 2 No. 1 February 2015	Vol. 1 No. 3 December 2014	Vol. 1 No. 2 November, 2014	Submit A Manuscript	Contact Us	Select Page	Home	About the Journal	Aims &amp; Scope	Editorial Board	Index	Review Process	Manuscript Submission Guidelines	Article Processing Charges	FAQ	Archive	Vol. 3 No. 1 July 2017	Vol. 2 No. 2 July 2015	Vol. 2 No. 1 February 2015	Vol. 1 No. 3 December 2014	Vol. 1 No. 2 November, 2014	Submit A Manuscript	Contact Us	International Interdisciplinary Journal of Scientific Research	ISSN: 2200-9833	Vol. 3 No. 2 October 2017	The Influence of Primary School Background on Academic Achievement of Students Admitted to Academic Selective National Secondary Schools. A Case of the Alliance High schools, Kenya	Author: Isaac G. Gitogo	Full Text PDF	Full Text HTML	AWARENESS OF HYPERTENSION AMONG UNIVERSITIES’ STAFF IN SOUTH WESTERN NIGERIA	Author: Adegboro J.S	1	, Ayenigbara G.O	2	, Aina S.I	3
International Journal &amp; Magazine of Engineering, Technology, Management And Research (IJMETMR) | TRANSFORMING YOUNG ENGINEERS FOR BETTER TOMORROW	Main menu	Skip to content	Menu	Home	ABOUT US	EDITORIAL BOARD	JOIN OUR HONORABLE EDITORIAL PANEL	INDEXING	ISSUES	CURRENT ISSUE	PREVIOUS ISSUES	2020	JANUARY	FEBRUARY	2019	2018	2017	2016	2015	2014	SUBMIT YOUR PAPER	AUTHOR GUIDELINES	COPYRIGHT FORM	MANUSCRIPT PUBLICATION AND CERTIFICATE FEE	Policy and Ethics Statement	FAQ’s	CONTACT US	Welcome to IJMETMR	Posted on	September 29, 2014	by	brookes	IJMETMR : International Journal &amp; Magazine of Engineering, Technology, Management and Research	is an international peer reviewed, open access, online journal published by Yuva Engineers for professionals and researchers in various disciplines of Engineering, Technology and Management.	IJMETMR is an is a science and Technology enrichment initiative designed for professionals &amp; Researchers across the world. IJMETMR’s goal is to inspire young engineers and professionals to develop an interest in research and development, in doing so, recognise the importance and excitement of engineering, technology &amp; management for the upliftment of entire Mankind.	IJMETMR solicits innovative research papers on the Engineering and Technological issues of the modern day world. The initiative brings together academic, industry, and students to a single-path, highly selective forum on the design, implementation, and applications of engineering.	IJMETMR takes a broad view of Engineering to include any ideas that collectively addresses a challenge. We invite submissions covering a broad range of Engineering streams including conventional Electrical, Mechanical, Civil and Chemical engineering as well as novel streams such as Electronics, Communication, Computers, Software and Aerospace Engineering.	You can be an Electronics engineering Professional/Researcher but you have an idea in computer science engineering, you are most welcomed to submit your idea. We are not restricting authors on the stream they belong to. Any one can submit paper on any topic he/she wish to. Authors can submit more than one paper, but has to submit separately. Multiple Authors can submit one paper as well.	Policy Of the Journal:	Submitted papers should be original and must have not been published nor submitted for review/publication to any other editorial. Please do not copy from Internet and submit them. We don’t encourage any kind of plagiarism. Try to put articles in your own words. Give credits and references to original authors and researchers where ever necessary.	The Features and Benefits of IJMETMR:	1. Fair and Transparent procedure for publication of papers.	2. We follow Proper Peer review process and Editorial and Professional Ethics.	3. Each article/Paper published will be considered for “Yuva Engineers Awards” for best paper in that category.	4. Permanent and Direct Link of your paper on IJMETMR site, So that you can share the link on your Linked, Facebook, Twitter etc pages to showoff to the world.	5. IJMETMR Provides Individual “Hardcopy of Certificate of Publication” to each author of the published paper.	6. IJMETMR is indexed in all major Indexing sites and databases.	7. Open access and free for anyone to view and download without registering.	8. The Most popular and widely read “Yuva Engineers” Monthly Print Magazine is our parent Publication. Selected Papers of the IJMETMR will be published in the print version aswell.
IJASSH	Skip to Main Content	Home	About	Login	Register	Archives	Announcements	Submissions	Publication Ethics	Editorial Team	Contact Us	MAIN MENU	Home	About	Login	Register	Search	Current	Archives	Announcements	Submit	Submissions	Publication Ethics	Editorial Team	Contact Us	Submit a Proposal	Current Issue	Past Issues	Articles in Press	Indexing	Google Scholar	Directory of Open Access Scholarly Resources	Cite Factor	Directory of Science	Global Impact Factor: 0.765	Eurasian Scientific Journal Index	Directory of Research Journals Indexing	Scientific Indexing Services	Crossref: DOI prefix: 10.31270	Norwegian Register for Scientific Journals, Series and Publishers	Submit a Proposal	User	Username	Password	Remember me	Important Dates of IJASSH	Volume 08 Issue 01 :2020	Date of Article Submission: 05/02/2020	Date of Publication: 10 /02/2020
Welcome to IJDCST	ISSN-2320-7884(Online)	ISSN-2321-0257(Print)	Toggle navigation	HOME	Archives	Volume-1,Issue-1	Volume-2,Issue-1	Volume-3,Issue-1	Volume-3,Issue-2	Volume-3,Issue-3	Volume-3,Issue-4	Volume-3,Issue-5	Volume-3,Issue-6	Volume-3,Issue-7	Volume-3,Issue-8	Volume-2,Issue-2	Volume-2,Issue-3	Volume-2,Issue-4	Volume-2,Issue-5	Volume-2,Issue-6	Volume-2,Issue-7	Volume-2,Issue-8	Volume-1,Issue-2	Volume-2,Issue-2	Volume-2,Issue-3	Volume-2,Issue-4	Volume-2,Issue-5	Volume-2,Issue-6	Volume-2,Issue-7	Volume-2,Issue-8	Volume-1,Issue-3	Volume-2,Issue-3	Volume-2,Issue-4	Volume-2,Issue-5	Volume-2,Issue-6	Volume-2,Issue-7	Volume-2,Issue-8	Volume-1,Issue-4	Volume-2,Issue-4	Volume-2,Issue-5	Volume-2,Issue-6	Volume-2,Issue-7	Volume-2,Issue-8	Volume-1,Issue-5	Volume-2,Issue-5	Volume-2,Issue-6	Volume-2,Issue-7	Volume-2,Issue-8	Volume-1,Issue-6
403 Forbidden	403	Forbidden	Access to this resource on the server is denied!
International Journal for Innovative Research in Science and Technology :: IJIRST	ISSN (online) : 2349-6010	Advanced Search	International Journal for Innovative Research in Science &amp; Technology	Home	About	Vision	Mission	Scope	Editorial Board	Topics	Authors	How to Publish Paper	Author's Guidelines	Submit Manuscript	Check Paper Status	Processing Charges	Submit Payment	Copyright Form	Paper Format	Conference	Conference Proposal	Recent Conferences	Upcoming Conferences	Archives	Past Issues	Current Issues	Special Issue	Conference Proceedings	FAQs	Contact Us	Upcoming Conference : NCNICS-19, Coimbatore	|	High Impact Factor : 4.371	|	Submit Manuscript Online	Bootstrap Slider	News &amp; Updates	NCNICS 19	National Conference on Networks, Intelligence and Computing Systems	Know more...	High Impact Factor : 4.371(Year-2016) 3.559(Year-2015)	1.638(Year-2014)	Click Here	Submit Payment Receipt Online:	Dear Authors, now you can submit the payment receipt online at the below link:	Click Here	Submit Article:	Dear Authors, Submit your articles to our journal. For article submission on below link:	http://www.ijirst.org/index.php?p=SubmitArticle
IJMTST | UGC Journal Id: 43137	Email:editor@ijmtst.com	Home	Journal Policies	Aim and Scope	Open Access	Peer Review Policy	Peer Review Process	Ethics and Malpractice Statement	Guidelines for Reviewers	Editorial Team	Editorial Board	Reviewers	Join Us	For Authors	Author Guidelines	Copyright Notice	Author Fees	Best Paper Award	Call For Papers	Indexing	Issues	Current Issue	Past Issues	ContactUs	Home	Aim &amp; Scope	Editorial Team	For Authors	Call For Papers	Indexing	Current Issue Volume 1	Volume1,Issue 01,September2015	Volume2,Issue 01,January2016	Volume2,Issue 02,February2016	Best Paper Award	ContactUs	Valid as per new UGC Gazette Regulations	(Journal Id: 43137)	| Call for Papers : Vol. 6, Issue 03, March 2020	Valid as per new UGC Gazette Regulations | Papers Submission Open for Volume-6 Issue-03, March 2020 | Last Date of Paper March 25, 2020	welcome to	IJMTST	International Journal for Moder	n Trends in Science and Technology (IJMTST)	(ISSN:2455-3778) is an ISO 9001:2008 Certified International	peer reviewed	, online journal Published monthly by Engineering and Science Research Publication. IJMTST represents the new standard in scholarly Publishing: a liberal open access policy, fast and	high quality	peer review that brings Publishing to the doorstep of every research and student. IJMTST would take much care in making your research paper published without much delay with your kind cooperation. Our journal aims to bring out the research talent and the works done by scientists, academia, engineers, practitioners, scholars, post graduate students of Engineering and Science. This journal aims to
A Pharmacy Journal | Pharma News | Pharma Jobs | IJPRS	E-ISSN : 2277-7873	IMPACT FACTOR	Home	About Us	IJPRS Team	Editor-In-Chief	Associate Editor	EXECUTIVE BOARD MEMBERS	Apply as Reviewer	a	Issues	Latest Issue	Archives	a	Guideline	IJPRS Peer Review Process	Instruction to Authors	Copyright Form	Model Manuscript Review Article	Model Manuscript Research Article	Privacy policy of IJPRS	IJPRS Ethics Policy	PUBLICATION ETHICS AND MALPRACTICE STATEMENT	Terms &amp; Conditions	FAQ	a	Indexing	Pharma News	Pharma Jobs	CONFERENCES	Thesis	Contact Us	Log in	Home	About	About Us	Service	Contact	Contact Us	Log in	Sed mattis varius tellus, ut varius quam faucibus nec. Nam accumsan urna eu magna porttitor malesuada. Suspendisse lacinia vel urna.	123 6th St. Melbourne, FL 32904	Phone: (888) 123-4567	Email: info@example.com	Log in	Email	Password	Regisration	Forgot Password
International Journal |high impact factor|low publication|fee|charges	eTaaps Directory	WVChoops.com Web Directory	Traffic Simulator	Home	About Us	Mission and Vision	Our Goal	Article Purity Policy	Editorial board	Journal Indexing	Policy	Publication Policy	Privacy Policy	Editorial Policy	Authors	Guide for Author	Publication Fees	Submit ManuScript	Call For Paper	Research Topics	Poster of the Month	conference proceedings	Reviewer	Join as Reviewer	What is Peer Review?	Reviewer Board	Archives	VOLUME - 13	VOLUME - 12	VOLUME - 11	VOLUME - 10	VOLUME - 9	VOLUME - 8	VOLUME - 7	VOLUME - 6	VOLUME - 5	VOLUME - 4	VOLUME - 3	VOLUME - 2	VOLUME - 1	FAQs	Contact Us	Advance Search	High Impact Factor	Reviewer	Join as Reviewer	Reviewer Policy	Peer Review	News and updates
International Journal &amp; Research Paper Publisher | IJRASET	Home	Submit Paper	Check Paper Status	Download Certificate/Paper	FAQs	Feedback	Contact Us	Call Us	+91-88139-07089	(Whatsapp Only)	E-mail	ijraset@gmail.com	About Us	Editorial Board	Impact Factor	Call For Papers	Submit Paper Online	Current Issue	Special Issue	For Authors	Instructions for Authors	Submit Paper	Download Certificates	Check Paper Status	Paper Format	Copyright Form	Membership	Peer Review	Past Issue	Monthly Issue	Special Issue	Pay Fee	Indian Authors	International Authors	Topics	ISSN: 2321-9653	Estd : 2013	Home	About Us	Editorial Board	Impact Factor	Call For Papers	Submit Paper Online	Current Issue	Special Issue	For Authors	Instructions for Authors	Submit Paper	Download Certificates
IJREST	Home	About Us	Board Members	Indexing	For Authors	Ethics	Topics	Current Issue	Past Issues	Online Payment	Contact Us	Quick Links	About Us	Call for Papers	Authors Guidelines	Publication Ethics	Impact Factor	Topics	Indexing	Current Issue	Past Issues	Special Issues	Conference Proposal	Mode of Payment	Join as Reviewer	Contact Us	FAQ	Links for Authors	Manuscript Submission	Manuscript Formatting	Publication of Manuscript	Peer Review Process	Copyright Form	Copyright Policies	Copyright Claim	Article Retraction	Article Removal	Article Replacement	Article Withdraw	Conflict of Interest	Links for Readers	Publication Ethics	Open Access	Copyright Policies	Copyright Claim	Article Retraction	Article Removal	Article Replacement	Article Withdraw
IJREAM - Approved By UGC	Toggle navigation	Home	Call For Paper	Current Issue	Editorial Board	Contact us	Previous	[Content]	Upcoming Issue - Mar 2020, Volume-05, Issue-12, Publication Date : Mar 25, 2020. Call for Papers for Mar 2020, Volume-05, Issue-12.	Last date of submission is Mar 15, 2020.	...	Impact Factor of IJREAM JOURNAL is 6.466. Call for Papers for Mar 2020 Volume-05, Issue-12. Last date of submission is Mar 15, 2020.	...	IJREAM Journal is Indexed in Advanced Sciences Index (ASI), Germany with ASI SCORE 1.8.	Call for Papers for Mar 2020 Volume-05, Issue-12. Last date of submission is Mar 15, 2020.	[Content]	Upcoming Issue - Mar 2020, Volume-05, Issue-12, Publication Date : Mar 25, 2020. Call for Papers for Mar 2020, Volume-05, Issue-12.	Last date of submission is Mar 15, 2020.	...	Impact Factor of IJREAM JOURNAL is 6.466. Call for Papers for Mar 2020 Volume-05, Issue-12. Last date of submission is Mar 15, 2020.	...	IJREAM Journal is Indexed in Advanced Sciences Index (ASI), Germany with ASI SCORE 1.8.	Call for Papers for Mar 2020 Volume-05, Issue-12. Last date of submission is Mar 15, 2020.	[Content]	Next	1	2	3	4	Welcome to International Journal for Research in Engineering Application &amp; Management (IJREAM)	An ISO 3297 : 2007 Certification ISSN : 2454-9150	Advanced Sciences Index (ASI), Germany	Approved By UGC	UGC_List_No_64077	Online Paper Submission	Research papers, survey papers, case studies, scholarly articles.	Read more	Indexing	IJREAM Indexed with UGC, DOI, Google Scholar	Read more	Archive	Check Publish Article with IJREAM Digital Library	Read more	Editorial Board	Highly Qualifified, Experienced, Dedicated Editorial and Reviewer Comittee Member	Read more	Processing Charges	No charge for reviewing paper..........	Read more
$(function () {	$('#demo5').scrollbox({	distance: 134	});	$('#demo5-backward').click(function () {	$('#demo5').trigger('backward');	});	$('#demo5-forward').click(function () {	$('#demo5').trigger('forward');	});	});	Home	Research Area	Editorial Board	Call for papers	Submit Manuscript	Conference Proposal	For Authors	Submit Payment	How to Publish Paper	Authors Guidelines	Submit Manuscript	Check Paper Status	Processing Charges	Conference	Conferences	Conference Proceedings	Archive	Current Issue	Past Issues	Special Issues	Advanced Search	FAQs	Blog	Wordpress	Blogspot	Contact Us	color: red;	font-weight: bold;	font-size: 18px;	IMPACT FACTOR - 2.39	Impact Factor : 4.396	|	Submit Manuscript Online	CALL FOR PAPERS : March 2020	Important Dates	Submission Last Date	25-MAR-20	Submit Manuscript Online	ADVANCED SEARCH
International Journal of Academic Research	ISSN(Print): 2348-7666	UGC RECOGNISED PEER REVIEW JOURNAL	Impact Factor:6.023	Publication Excellence Award, 2017 to IJAR	ISRA: Research Unique Number (RUN) Value 14.08.2015.709	Index Copernicus Value :(upload soon)	Note: IJAR is the print journal. Thus, only limited articles are uploaded to Viewers. Several articles in printed book only	Home	About Us	Editorial&amp; Review board	Publication Ethics &amp; policy	Ijar Issues	For Authors	Index List	Contact Us	No. of Viewers	Recent Issue(s)	Volume 7 Issue 1 - 2020	Volume 6 Issue 12 - 2019	Volume 6 Issue 11 - 2019	Volume 6 Issue 10 - 2019	Volume 6 Issue 9 - 2019	Volume 6 Issue 8- 2019	Search site	×	search	Custom Search	Sort by:	Relevance	Relevance	Date	Helpful Links	SUBSCRIBE	ALL ISSUES	CONFERENCES	RESEARCH REPORT	IMPACT FACTOR	FORTH COMING	ARCHIVE	Social Network Links	UGC APPROVED JOURNAL	UGC APPROVED JOURNAL	IJAR is a Peer-Reviewed Journal and valid as per New UGC Gazette regulations on minimum qualifications for appointment of teachers and other academic staff in universities and colleges (Date:18/07/2018)	IJAR- A Common Platform of Voice of Intellectuals as Change Agents for better Society	Description	Reg. No.: NSL / ISSN / INF / 2014 / 765	Publisher:Sucharitha Publications	Area:Multidisciplinary	Frequency:Monthly
International Journal of Academic Studies	Toggle navigation	Menu	Home	About this Journal	Guide for authors	Submit your Article	Editorial Board	Indexing	Reviewer Guidelines	Contact us	Why International Journal of Academic Studies?	Call For Paper	International Journal of Academic Studies is recruiting	English Services	Welcome to IJAS	Editorial Board of International Journal of Academic Studies invites authors of scholarly Articles, Research Papers and Review Papers to publish with us. Article and Research Paper are invited to publish in ISSN assigned International Peer – Reviewed Research Journal.	ISSN: 2509-193X	News	Why International Journal of Academic Studies?	Call For Paper	International Journal of Academic Studies is recruiting	English Services	Current Issue	2019	Volume 5 - Issue 2	Volume 5 - Issue 1	Past issues	2018	Volume 4 - Issue 6	Volume 4 - Issue 5	Volume 4 - Issue 4	Volume 4 - Issue 3	Volume 4 - Issue 2	Volume 4 - Issue 1	2017	Volume 3 - Issue 12	Volume 3 - Issue 11	Volume 3 - Issue 10	Volume 3 - Issue 09	Volume 3 - Issue 08	Volume 3 - Issue 07	Volume 3 - Issue 06	Volume 3 - Issue 05	Volume 3 - Issue 04	Volume 3 - Issue 03	Volume 3 - Issue 02	Volume 3 - Issue 01	2016	Volume 2 - Issue 12
IJAERD | Impact Factor: 4.14	Home	About Us	Our Vision	Our Mission	Publication Ethics	Privacy Policy	Terms &amp; Conditions	Refund Policy	Call For Paper	Research Area	Conference and Support	For Authors	Publication Charges	Instructions to Author	Publication Frequency	Peer Review Process	Submit Paper On-line	Generate e-Certificate	Check Paper Status	Indexing	Reviewer	Editorial Board	Instructions to Reviewer	Reviewer Application Form	Archive	Current Issues	Past Issues	Special Issues	Downloads	Paper Template	Copyright Form	Reviewer Application Form	Contact	giresun escort	tokat escort	kutahya escort	zonguldak escort	yozgat escort	adiyaman escort	malatya web tasarım	Tablet Servisi	*New Impact Factor: 5.71 (SJIF-2017), Call for paper Volume 7 Issue 02 February 2020, Submission last date 29/02/2020.	7723	3804	63	3523	133	10114	Papers Submitted
International Journal of Advance Research and Innovation	IJARI	Home	Guide Lines	For Authors	For Reviewers	Submit Paper	Volumes	Volume 7	Issue 1	Issue 2	Issue 3	Issue 4	Volume 6	Issue 1	Issue 2	Issue 3	Issue 4	Volume 5	Issue 1	Issue 2	Issue 3	Issue 4	Volume 4	Issue 1	Issue 2	Issue 3	Issue 4	Volume 3	Issue 1	Issue 2	Issue 3	Issue 4	Volume 2	Issue 1	Issue 2	Issue 3	Issue 4	Volume 1	Issue 1	Issue 2	Issue 3	Conferences	ICARI-2020	Information	Abstract	ICARI-2019	Information	Abstract	ICARI-2018
Journal	=======================	BEGIN HEADER	=======================	Home	About Us	Aim and Scope	Research Area	Impact Factor	Indexing	For Authors	Authors Guidelines	How to publish paper?	Download Paper format	Submit Manuscript	Processing Charges	Download Copyrights Form	Submit Payment-Copyrights	Archives	Current Issues	Past Issues	Conference Issues	Special Issues	Advance Search	IJARIIE Board	Join as IJARIIE Board	Advisory Board	Editorial Board	Sr. Reviewer Board	Jr. Reviewer Board	Proposal	Conferece Proposal	Special Proposal	Faqs	Contact Us	Payment Detail	=======================	END HEADER	=======================	=======================	BEGIN CONTENT	=======================	Call for Papers:Vol.6 Issue.2	Important Dates	Submission	Last date	30-Apr-2020	Acceptance Status	In One Day	Paper Publish
International Journal Publication | Research Paper Publication and Submission - IJARIIT	Skip to content	Call for Papers	Archives	Current Issue	Index of Volumes	For Authors	Author Guidelines	Publication Process	Publication Charges	Research Areas	Track Your Paper	FAQ	Indexing	More	Editorial Board	Join as Reviewer	Conference Support	NLC-2019	NCISRDC-2018	NCRENB-2018	VENT-2018	Feedback	Submit Online	IJARIIT	INTERNATIONAL JOURNAL OF ADVANCE RESEARCH, IDEAS AND INNOVATIONS IN TECHNOLOGY	(ISSN: 2454-132X)	IJARIIT	is an endeavour to promote research, innovation and new ideas in various fields of technology for	journal publication	. It is a	scholarly online, open access, peer-reviewed, interdisciplinary, bi-monthly, and fully referred journal	focusing on theories, methods and applications in technology and relevant fields for	journal paper publication	.	Recently	In Press	Past Issues	Social:	Facebook spam detection	Survey Report Published by:	Sajid Shaikh	,	Chaitali Jagdale	,	Mrunali Ghate	,	Sharad Babar	(within 3 days)	Civil Engineering:
Home ::.IJARCSMS.::	var message = "Copy Right Content - You are Unable to Copy";	function rtclickcheck(keyp){ if (navigator.appName == "Netscape" && keyp.which == 3){ alert(message); return false; }	if (navigator.appVersion.indexOf("MSIE") != -1 && event.button == 2) { alert(message); return false; } }	document.onmousedown = rtclickcheck;	ISSN: 2321 - 7782 (Online)	ISSN: 2347 - 1778 (Print)	Home	Call For Paper	IJARCSMS Events	Conference Proceedings	Thesis For Publication	Authors	Current Issue	Past Issue	Volume 1 - 2013	Issue 1 - June 2013	Issue 2 - July 2013	Issue 3 - August 2013	Issue 4 - September 2013	Issue 5 - October 2013	Issue 6 - November 2013	Issue 7 - December 2013	Volume 2 - 2014	Issue 1 - January 2014	Issue 2 - February 2014	Issue 3 - March 2014	Issue 4 - April 2014	Issue 5 - May 2014	Issue 6 - June 2014	Issue 7 - July 2014	Issue 8 - August 2014	Issue 9 - September 2014	Issue 10 - October 2014	Issue 11 - November 2014	Issue 12 - December 2014	Volume 3 - 2015	Issue 1 - January 2015	Issue 2 - February 2015	Issue 3 - March 2015	Issue 4 - April 2015	Issue 5 - May 2015	Issue 6 - June 2015	Issue 7 - July 2015	Issue 8 - August 2015	Issue 9 - September 2015	Issue 10 - October 2015	Issue 11 - November 2015	Issue 12 - December 2015	Volume 4 - 2016
IJARSE - Journal of Advances Research in Science and Engineering	Call For Papers	Editorial Advisory Board	Editorial Advisory Board	Writing tips	FAQ@IJARSE	Contact Us	Genetics	Mathmatics	Chemistry	Biotechnology	Electronics	Mechanical	Physics	Information Technology	1	2	3	4	5	6	7	8	Home@IJARSE	About Us	Home	Aim &amp; Scope	Find Issues	Current Issue	Past Issues	Conference Special Issue	For Contributors(Authors)	Call For Papers	Instructions for Authors	Submit Manuscript	Topics Covered	Indexing and archiving	Apply for Reviewer	Review Process	Peer-Review &amp; Publication Policy	Download copyright form	Copyright Claims	Disclaimer	Conference	Contact Us	Website visit Counter	**send your paper at: submission@ijarse.com**	IJARSE: International Journal of Advance Research in Science and Engineering	Welcome to International Journal of Advance Research in Science and Engineering (IJARSE).	It is an International Journal of Advance Research in Science and Engineering in English published monthly. IJARSE will cater to needs of all those researchers and academicians looking forward to contribute through their knowledge, skills and abilities in the field of engineering &amp; science for International Journal. To begin with, in order to comprehend the significance of engineering &amp; s…
International Journal of Advanced Academic Research	info@ijaar.org	8028436594	Toggle navigation	Home	About Ijaar	Editorial Board Members	Join as a Reviewer	International Editorial Board Members	For Authors	Guidelines	Submit Article Online	Call for Papers	Make Payment	Submit Address for Hard Copy Collection	AREAS	Arts, Humanities And Education	Social and Management Sciences	Sciences, Technology and Engineering	Agriculture	Management Practice	Accounting Practice	Economic Evaluation	ISSUES	Current Issue	Previous Issues	Vol.1, Issue 1 (Oct. 2015)	Vol.1, Issue 2 (Nov. 2015)	Vol.1, Issue 3 (Dec. 2015)	Vol.2, Issue 1 (Jan. 2016)	Vol.2, Issue 2 (Feb. 2016)	Vol.2, Issue 3 (Mar. 2016)	Vol2, Issue4 (April 2016)	Vol.2, Issue5 (May 2016)	Vol. 2, Issue 6 (June 2016)	Vol.2, Issue 7 (July 2016)	Vol.2, Issue 8 (Aug. 2016)	Vol.2 Issue 9 (September 2016)	Vol.2, Issue 10 (October 2016)	Vol.2 Issue11 (Nov. 2016)	Vol.2 Issue12 (Dec. 2016)	Vol.3-Issue1 (Jan. 2017)	Vol.3 Issue 2 (Feb. 2017)	Vol.3, Issue 3 (March 2017)	Vol.3, Issue 4 (April 2017)	Vol.3, Issue 5 (May 2017)	Vol.3, Issue 6 (June 2017)	Vol.3, Issue 7 (July 2017)	Vol.3, Issue 8 (August 2017)	Volume 3, Issue 9 (September 2017)
Home - International Journal of ADVANCED AND APPLIED SCIENCES	IJAAS	International Journal of	ADVANCED AND APPLIED SCIENCES	EISSN: 2313-3724, Print ISSN:2313-626X	Frequency: 12	March 5, 2020	Journal Home	Archive	Editorial Board	Submit a Manuscript	Guide for Authors	Abstracting and Indexing	Peer Review Policy	CrossMark Policy	Publishing Ethics	About this journal	International Journal of ADVANCED AND APPLIED SCIENCES	(IJAAS) provides an international medium for the communication of original research, ideas and developments in all areas of the field of	Applied Sciences	. IJAAS tries to apply existing scientific knowledge to develop more practical applications like technology or inventions to solve immediate, real-life problems in a scientific manner. Its main scope is application of scientific knowledge transferred into a physical environment which embraces branches of applied science such as: Engineering, Applied mathematics, Applied physics, Medicine, and Com…	IJAAS is a	Peer Reviewed, Open Access, International journal	of applied sciences.	The journal is regularly published and issued monthly.	New:	For digital preservation purposes, International Journal of ADVANCED AND APPLIED SCIENCES is archived in	Portico	, which provides permanent archiving for electronic scholarly journals. It operates a fully open access publishing model which allows open global access to its published content.	IJAAS Bibliographic Information:	Print ISSN:	2313-626X	EISSN:	2313-3724	Publisher:	Institute of Advanced Science Extension (IASE)	Country:	Taiwan	Abbreviated key title:	Int. j. adv. appl. sci.	DOI prefix:	10.21833	Current Frequency:	monthly	Type of publication:	periodical	Language:	English	Creation:	2014
International Journal of Advanced Computer Technology	Skip to main content	Skip to main navigation menu	Skip to site footer	About	About the Journal	Editorial Team	Submissions	Current	Archives	Privacy Statement	Contact	Search	Search	Register	Login	A Peer reviewed, Open access, Bimonthly, International Journal since 2012	ISSN	: 2319-7900 |	DOI	: 10.18535/ijact |	MIAR ICDS Factor : 3.0	RSS	Submission	Call For Paper Volume 9 issue 2 March 2020	Submission Deadlines	Volume / Issue / Month : Volume 09 Issue 2, 25 March 2020	Submit Article at :	editor@ijact.org	International Journal of Advanced Computer Technology	(IJACT)	ISSN - 2319-7900	is a leading international online journal for publication of new ideas. It's a peer-reviewed, open access scholarly journal that publishes research works and review articles in all research domains (Engineering and Computer Technology). This is an open access journal which means that all content is freely available to the Researcher of any institution with vision spreading and sharing knowledge. …	IJACT	follows publication ethics during phases of online publication inline with the guidelines and standards developed by the	Committee on Publication Ethics (COPE)	to avoid any malpractices by all concerned including authors, reviewers, editors and publishers. This is in accordance with the	BOAI	definition of open access. We are committed and promise to take this journal to greater heights. We invites authors for the guest editorship, reviewers, program for improving the journal quality and also sharing the innovative ideas.	Frequency : Six issues/year	Submit Article at	editor@ijact.org	Current Issue	Vol 9 No 1 (2020): IJACT Journal	Published:	2020-02-25	Articles	A Conceptual Framework for Social Media Adoption in Business	Alrawda Abdullatif Abdulhaleem Hamid	01-12
COMPUSOFT: An International Journal of Advanced Computer Technology	Online Submission!	Home	About	Editorial Board	Policies	Submissions	Publication Ethics	Issues	Current Issue	Archives	Log In	Register	Editorial Board	Author Desk	Instruction	Copyright Form	Copyright Infringement Claims	Manuscript Template	Publication Fee	Make Payment	Submissions	Contact Us	Submit Manuscript	Contact Us	Excellent Citation Award	Author Tools	Latex Editor	Check Plagiarism online	Publication Manager Tool	Reference Manager Tool	Journal Content	Search Scope	All	Authors	Title	Abstract	Index terms	Full Text	Browse	By Issue	By Author	By Title	This work is licensed under a	Creative Commons Attribution 4.0 International License	.	Approved By:	Excellent Citation Award	Statistics	License:
International Journal of Advanced Education and Research	search	International Journal of Advanced Education and Research	ISSN: 2455-5746	menu	Home	Editorial Board	Archives	Instructions	Indexing	membership	Contact Us	DOI	doi.org/10.22271/education	Abbreviated Title	Int. J. Adv. Educ. Res.	Issue	Archives	Current Issue	Main Menu	Home	Editorial Board	Instructions	Indexing	Contact Us	Publication Guidelines	Publication Ethics	Instructions to Reviewer	Publication Policy	Publication Frequency	Publication Year	Publication Regularly	Plagiarism	Open Access	ISSN:	2455-5746 (Online)	Peer Review Process:	Blind Peer Review Process	Frequency of Publication:	Bim	onthly [6 issues per year]	Languages:	English &amp; Hindi	Accessibility:	Open Access	Plagiarism Checker:	Plagiarism X	DOI :	doi.org/10.22271/education	MEMBERSHIP
Toggle navigation	Home	about us	Manuscript Submission System	i class="fa fa-user" ></i	IJAEMR	Current Issue	Archive	Editorial Board	Instructions for Authors	IJAEMR Topics	Mode of Payment	Indexing	Copyright Form	Contact Us	International Journal of Advanced Engineering and Management Research	Impact Factor : 5.627	ISSN : 2456-3676	Latest Announcements	Invitation for Paper/Articles :	Submission open for Current issue, Volume 5,	Issue 2,	Apr 2020	Submit Manuscript to editor	at :	info@ijaemr.com	For receive updates please	CLICK HERE	for Sign Up	International Journal of Advanced Engineering and Management Research (IJAEMR) (ISSN 2456-3676) is a peer reviewed monthly journal, with a strong Editorial Board and a tested rapid review system. Purpose of IJAEMR is to contribute to the development and dissemination of multidisciplinary knowledge on management, economics &amp; engineering to increase dialogue among scholars, researchers and prac…	IJAEMR is an Open Access journal. All manuscripts submitted, including symposium papers, will be peer reviewed by qualified scholars assigned by the editorial board.	All submitted articles should report original, previously unpublished research results, experimental or theoretical, and will be peer-reviewed. Articles submitted to the journal should meet these criteria and must not be under consideration for publication elsewhere.	Recently Published Articles	IP STRATEGY FOR THE O&amp;G SECTOR – PETROBRAS’ CASE STUDY	Rodrigo de Oliveira e Souza, Adelaide Maria de Souza Antunes, Luiz Fernando Leite, Brazil	COUPLING OF SIMULATION MODELS FOR MIXED GRAVITATIONAL AND PRESSURIZED SYSTEMS	Attila Bibok, Dr. Roland Fulop, Dr. Marcell Knolmar, Hungary	CFD MODELLING OF PARTICLE SETTLING IN A SEDIMENTATION TANK	Dr. Marcell Knolmar, Hungary	0/1 KNAPSACK PROBLEM: GREEDY VS. DYNAMIC-PROGRAMMING	Namer Ali Al Etawi, Fatima Thaher Aburomman, Jordan	Licensed under Creative Common Attribute 3.0	© 2020 IJAEMR All Rights Reserved designed by Website Design Company	FODUU	Privacy Statement: The names and email addresses entered in this journal site will be used	exclusively for the stated purposes of this Publication and will not be made available for any other purpose or to any other party.
Homepage | International Journal of Advanced Engineering and Nano Technology (TM)	Debugging Info for Theme support:	Theme: Enfold	Version: 4.5.7	Installed: enfold	AviaFramework Version: 5.0	AviaBuilder Version: 0.9.5	aviaElementManager Version: 1.0.1	- - - - - - - - - - -	ChildTheme: Enfold Child	ChildTheme Version: 1.0	ChildTheme Installed: enfold	ML:128-PU:52-PLA:12	WP:5.3.2	Compress: CSS:disabled - JS:disabled	Updates: disabled	PLAu:12	Menu	International Journal of Advanced Engineering and Nano Technology (TM)	Exploring Innovation | ISSN: 2347-6389(Online) | Reg. No.:15318/BPL/13 | Published by BEIESP | B Impact Factor: 3.87	HOME	AIMS AND SCOPE	INSTRUCTIONS FOR AUTHORS	CALL FOR PAPERS	EDITORIAL BOARD	ARCHIVE	CONFERENCES	DOWNLOAD	ETHICS &amp; POLICIES	FAQ	CONTACT	Menu	Home	Aims and Scope	Citations	Indexing	Call for Papers (Regular Issue)	Instructions for Authors	Editorial Board	Board of Referees (BoR)	Archive	Conferences	Download	Ethics &amp; Policies	Publication Ethics and Publication Malpractice Statement	Article Withdrawal Policy	Plagiarism Policy	Peer Review Policy	Copyright, Grants and Ownership Declaration	Open Access Overview
Business Management, Humanities, Social Science and Engineering Journal with CrossRef DOI	ISSN : 2454-1311	editor@ijaems.com	Impact Factor-3.661	Share	Facebook	Twitter	blogger_post	International Journal of Advanced Engineering, Management and Science	Toggle navigation	For Authors	Author Guidelines	Peer Review Process	Publication Policies and Ethics	How to publish paper?	Submit Manuscript Online	Track Paper	Editorial Board	How to publish paper ?	Issue	Current Issue	Archive Issue	Complete Issue	Call for Papers	Submit Paper	Contact us	SJIF-3.585	Latest Update	Complete Issue	DOI:	10.22161/ijaems	Submit Your Paper Here!!!!	Impact Factor: 1.794 (PIF) ---- Infogain Publication: Call for Paper for IJAEMS. Vol-2, Issue-1	Complete Issue	DOI:	10.22161/ijaems	Submit Your Paper Here!!!!	Infogain Publication: Call for Paper for IJAEMS. Vol-2, Issue-1	For Authors	Author Guidelines	Call for Papers	Peer Review Process	Publication Policies and Ethics	Aim and Scope	How to publish paper?	Submit Manuscript Online	Payment Option	Track Paper	Download Certificate	Downloads
International Journal of Advanced Engineering Research and Applications | IJA-ERA	HOME	AIM &amp; SCOPE	EDITORIAL BOARD	AUTHOR	ETHICS POLICY	REVIEW PROCESS	SUBMISSION	STATUS	CALL FOR PAPER	CURRENT ISSUE	ARCHIVE	FAQ	JOIN	CONTACT	Warm Welcome	International Journal of Advanced Engineering Research and Applications	(IJA-ERA)	IJA-ERA	welcome academicians, research scholars, students, industry persons, technology innovators and system designers for sharing their research contributions.	IJA-ERA	is a fully	refereed international journal	publishing monthly issues having a focus on the research findings from theories, methods and applications in engineering, sciences and technologies.	News &amp; Updates	HTML marquee Tag	Volume-5 Issue 6 Published	Browse Papers	Call for Papers	Volume- 5, Issue 7	November - 2019	Pages	CLAIM	CONFERENCES	SPECIAL ISSUES	INDEXING	JOIN	STATUS	Contact Form	ncetmer-2019	Downlaods	Paper Format	Copyright Form	Welcome Proposals	Conference Proceedings	Special Issue	Join IJA-ERA	Poin of View	How Is My Site?	Good
Qualis Indexed | NAAS: 3.18 | Peer Reviewed Engineering Journal	Facebook	Twitter	blogger_post	Track Your Paper	editor@ijaers.com	ISSN :	2349-6495(P) | 2456-1908(O)	International Journal of	ISRA JIF-1.317	|	PIF-2.465	|	SJIF-4.072	|	NAAS-3.18	Advanced Engineering Research and Science	Home	Mission and Scope	Editorial Board	Current Issue	Archive	Conference	Indexing	Submit Manuscript	Contact Us	✓	感謝分享	Facebook	Twitter	Email	Pinterest	LinkedIn	Reddit	WhatsApp	Gmail	Telegram	Pocket	Mix	Tumblr	Amazon Wish List	AOL Mail	Balatarin	BibSonomy	Bitty Browser	Blinklist	Blogger	BlogMarks	Bookmarks.fr	Box.net
Home	editor@aestjournal.org	This email address is being protected from spambots. You need JavaScript enabled to view it.	,	editorijaestr@gmail.com	This email address is being protected from spambots. You need JavaScript enabled to view it.	IJAESTR ,	International Journal of Advanced Engineering Science and Technological Research	is an open access peer-reviewed journal for scientists and engineers involved in research to publish high quality and refereed papers. IJAESTR gives scientists and researchers the power to enhance their knowledge, skills, and professional options through special scientific and technical committees for scientific and technical exchange with colleagues.	The Journal welcomes the submission of manuscripts that meet the general criteria of significance and scientific excellence. The publications of papers are selected through double peer reviewed to ensure originality, relevance, and readability. The articles published in our journal can be accessed online.	The Journal will bring together leading researchers, engineers and scientists in the domain of interest from around the world.	Every volume will be published in ONLINE Digital Library.	Frequency of Publication: Four issues in a year. (March, June, Sept, Dec)	Last Date of Research Submission: 25 May 2019.	Acceptance Notification: within 7-8 days after paper submission	Date of Publication: 1 June 2019	Publication of paper (Online): Immediately after author registration according to our policy.	Indexed BY	Facebook Page-	https://www.facebook.com/www.aestjournal.org/?fref=ts	Follow on	@	IJAESTR	Home	Quick Links	Call for Paper- June 2019	Current Issue	Online Paper Submission	Certificate Request	Previous Issue	Conferences	Impact Factor - 0.486 (2015)	Previous Issue	Volume 6 Issue 4 Dec 2018	(2694)	Volume 6 Issue 3, Sep-2018	(1911)	Volume 6 Issue 2, June-2018	(1529)	Volume 6 Issue 1,March-2018	(2021)	Volume 5 Issue 4, Dec-2017	(1719)	Volume 5 Issue 3 Sep 2017	(1614)	Volume 5 Issue 2 June 2017	(2314)	Volume 5 Issue 1, March 2017	(2269)	Volume 2 Issue 2, June-2014
IJAIST	IJAIST	Home	EDITORIAL BOARD	REVIEWER BOARD	PUBLICATIONS	2012 ISSUES	2013 ISSUES	2014 ISSUES	2015 ISSUES	2016 ISSUES	2017 ISSUES	2018 ISSUES	2019 ISSUES	For Authors	Format &amp; Style	General instructions	References	Contributions	CALL FOR PAPERS	INDEXING	ONLINE SUBMISSION	CONTACT	Home Page	MECHANICAL	MECHANICAL RELATED RESEARCHES	INFORMATION TECHNOLOGY	INFORMATION TECHNOLOGY RELATED RESEARCHES	MARINE	MARINE RELATED RESEARCHES	ELECTRONICS	ELECTRONICS RELATED RESEARCHES	ELECTRICAL	ELECTRICAL RELATED RESEARCHES	COMPUTER SCIENCE	COMPUTER SCIENCE RELATED RESEARCHES	CIVIL	CIVIL RELATED RESEARCHES	CHEMICAL	CHEMICAL RELATED RESEARCHES	BIO TECHNOLOGY	BIO TECHNOLOGY RELATED RESEARCHES	AERONAUTICAL	AERONAUTICAL RELATED RESEARCHES	Andrew Butler	Photographer &amp; Illustrator	Andrew Butler	Photographer &amp; Illustrator	Andrew Butler	Photographer &amp; Illustrator
IJAMR	INTERNATIONAL JOURNAL OF ADVANCED MULTIDISCIPLINARY RESEARCH	(IJAMR)	(PEER REVIEWED INTERNATIONAL JOURNAL)	ISSN : 2393-8870,CODEN: IJAMHQ(USA), DOI: 10.22192/ijamr (CROSSREF,USA)	Print -ISJN: A4372-3067, Electronic -ISJN: A4372-3066	IMPACT FACTOR: 3.565 (2015) -	INDEX COPERNICUS VALUE: 80.43 (2016)	www.ijarm.com	IBI FACTOR: 2.66	UGC APPROVAL STATUS :	WOWSlider.com	1	2	3	4	5	6	7	8	9	10	11	12	13	14	15	16	17	18	19	20	Agricultural Science	SUBJECTS FOR IJAMR	....................................................................................................................................................................................................................................................	Accounting &amp; Finance, Advertising, Agricultural Sciences, Agriculture, Animal/ Veterinary Sciences, Anthropology,	Architecture/ Planning, Arts and Humanities, Ayurveda, Biological or Life Sciences, Biotechnology, Botany/Zoology	Business Research, Chemical Sciences, Chemistry, Commerce, Law or Juridical Sciences, Computer Application,	Computer Sciences, Consumer Behavior &amp; Relationship Management, Corporate Governance, Dental Sciences, Earth Sciences	E-commerce, Economics, Education, Educational Sciences, Engineering &amp; Technology, Engineering Sciences, English,	Entrepreneurship, Environmental Sciences, Fishery Sciences, Forestry, Geography, Geology, Health Care Management,	Health Sciences, History, Human Resources Management, Industrial Relations, Information Technology, International Business,	Law / Criminology, Library Sciences , Life Sciences, Logistics and Supply chain Management, Management, Management Studies,	Marine Microbiology, Marketing communication, Marketing Management, Mathematical and Statistical Sciences, Medical Sciences,	Medicine, Music and other Performing Arts, Nursing / Pharmacy, Nutrition, Paramedical Sciences, Performing Arts,	Pharmaceutical Sciences, Philosophy, Philosophy, Physical Education, Physical Sciences, Physics, Physiotherapy, Political Sciences,	Population Studies, Psychology, Selling and Marketing techniques, Social Sciences, Social Work, Sociology, Sports Physiology,	Strategic Management, Total Quality Management, Training and Development, Unani Medicine and Public Health, Veterinary Sciences.	Journal of IJAMR has	....................................................................................................................................................................................................................................................
font-family: 'Barlow', sans-serif;	font-family: 'Roboto Condensed', sans-serif;	font-family: 'Red Hat Text', sans-serif;	font-family: 'Arimo', sans-serif;	font-family: 'Abel', sans-serif;	The International Journal of Advanced Networking and Applications (IJANA)	Menu	Home	Aims and Scope	Editorial Board	Issues	Paper Submission	Indexing	Subscriptions	Contact Us	Home	Aims and Scope	Indexing	Editorial	Open Access Statement	Instructions for Authors	Review Process	Publication Ethics	Archives	Special Issues	Plagiarism Policy	Statistical Data	Reviewers	FAQ	Feedback	background:#ededf2; width:205px;	border-radius: 9px; border: 1px solid grey; padding:1%;	News &amp; Events	Submit your unpublished papers to the Journal through mail :	editor.ijana@gmail.com	or	editor@ijana.in	Volume 11, Issue 3 is Published	Interested members can send resume to join as Editorial Board/Review Board	There is no last date for submission	background:#e8e9eb;	border-radius: 9px; border: 1px solid grey; padding:1%;	FOLLOW	US	Subscriptions	Current Issue	Call for Reviewers	Welcome to IJANA :	The International Journal of Advanced Networking and Applications (IJANA)	is an international open access journal, published by
Peer Reviewed Journals, Open access Journals: International Journal of Advanced Research (IJAR)	Home	Editorial Board	Current Issue	Archive	Submit Articles	Special Issues	Track your article	Articles in Press	Thesis	Instruction to Authors	Indexing	About The Journal	Contact Us	Home	Editorial Board	Current Issue	Archive	Submit Articles	Special Issues	Track your article	Articles in Press	Thesis	Instruction to Authors	Indexing	About The Journal	Contact Us	International Journal of Advanced Research (IJAR)	ISSN 2320-5407	A CrossRef Indexed Journal	翻譯	Home	Editorial Board	Issues	Current Issue	Archive	Special Issues	Thesis	Instruction to Authors	About The Journal	Contact Us	International Journal of Advanced Research (IJAR)	ISSN 2320-5407	A CrossRef Indexed Journal	Research and Review Articles are Invited for Publication in March 2020 Issue. Authors can now access February 2020 Issue. Thanks for your valuable contribution.	Call for Papers	Vol.	8,	Issue	03,
International journal of advanced research and review (IJARR)	HOME	ABOUT US	AUTHORS GUIDELINES	MANUSCRIPT SUBMISSION	EDITORIAL BOARD	INDEXING	ARCHIEVES	PUBLICATION ETHICS	PEER REVIEW &amp; PUBLICATION POLICY	CONTACT	International Journal of Advanced Research and Review (IJARR)	AN INTERNATIONAL PEER REVIEWED OPEN ACCESS ONLINE JOURNAL	IMPACT FACTOR : 4.825	(COSMOS)	5.927	(SJIF)	ISSN NO : 2455-7277	HOME	ABOUT US	AUTHORS GUIDELINES	MANUSCRIPT SUBMISSION	EDITORIAL BOARD	INDEXING	ARCHIEVES	PUBLICATION ETHICS	PEER REVIEW &amp; PUBLICATION POLICY	CONTACT	CALL FOR PAPERS	SUBMISSION LAST DATE	28	th	March, 2020 FOR APRIL ISSUE	MANUSCRIPT SUBMISSION	1380	PAPERS PUBLISHED	363	ACCEPTANCE RATIO	26.30 %	Welcome To IJARR	International Journal of Advanced Research and Review (IJARR) is a peer reviewed, open access International Scientific ONLINE Journal dedicated for rapid publication (monthly) of high quality original research articles, case reports as well as review articles in all subjects. IJARR with an internationally recognized editorial board emphasizes on producing high quality research content.	We intend to build mutually beneficial and long-lasting relationships with our authors and provide them full support throughout the publishing and the post-publishing processes.	MENUSCRIPT / AUTHOR FINDER	ARCHIVES	February,2020	January,2020	December,2019	Click Here To View All Archives	Latest Issue, March 2020	Click On the Title to Read Abstract
IJARAST	IJARAST	Home	EDITORIAL BOARD	REVIEWER BOARD	PUBLICATIONS	2015 ISSUES	2016 ISSUES	2017 ISSUES	Author guidelines	Format &amp; Style	General instructions	References	Contributions	CALL FOR PAPERS	Online submission	CONTACT	Home Page	automobile	AUTOMOBILE RELATED RESEARCH	MECHANICAL	MECHANICAL RELATED RESEARCHES	ELECTRONICS	ELECTRONICS RELATED RESEARCH	ELECTRICAL	ELECTRICAL RELATED RESEACHES	AIM	The aim of IJARAST is to subsidize onrushing knowledge in various research fields with erudition, hence to elevate high trait research.	VISION	We will nurture universal gen to set with merit, which exemplify IJARAST as one of the leading global source for scientific research organization.	MISSION	We consign to Endorse fineness for journal publications of the member bodies, Serve as a medium for broadcast and converse of scientific knowledge	PUBLICATIONS	2015 ISSUE	2016 ISSUE	2017 ISSUE	Call for Papers	January 2019 issue	January 2019 issue	December Issue-2019	Deadline for Submission – 21st January	2019.	Intimation of Acceptance – 2 weeks of Submission.	Deadline for Registration – 28th January	2019.	Publication of Issue – 1st January	2019.	Upcoming Events	January 2019 issue	January 2019 issue
IJARBS	-- color box ends here	INTERNATIONAL JOURNAL OF ADVANCED RESEARCH IN BIOLOGICAL SCIENCES	(ISSN:2348-8069)	IMPACT FACTOR: 6.433, CODEN: IJARQG(USA) ,	DOI: 10.22192/ijarbs (Crossref, USA), ICV: 83.08	NAAS SCORE: 3.33 (2020)	International Accreditation and Research Council (USA) - Approved	(www.ijarbs.com)	(An International Peer - Reviewed Journal)	IJARBS is a Peer-Reviewed Journal and valid as per New UGC Gazette regulations on minimum qualifications for appointment of teachers and other academic staff in universities and colleges (Date: 18/07/2018)	Feb 2020 - Vol 7, Issue 2 Published - Click Here	,	Greetings!!! IJARBS Journal received NASS Score of 3.33(2020)	Home |	Editorial Board |	Guidelines to Authors |	Submission of Papers |	Indexing and Abstracting |	Current Issue |	Archive |	Join Reviewer and Editoiral Member |	Contact Us	05/03/2020 - 7:26:07 PM	IJARBS	International Journal of Advanced Research in Biological Sciences	publishes original papers, review articles, and short communications. The mission of International Journal of Current Research in Biological Sciences is to significantly broaden the knowledge base of its readers and in this sense; the journal shall focus on only those papers that fall within its scope. The scope of the journal encompasses research articles, original research reports, reviews, sho…	International Journal of Advanced Research in Biological Sciences	aims to publishers various fields of biological sciences including Life sciences, Medical sciences, Microbiology, Biotechnology, Agricultural Sciences, Chemical Sciences, and Environmental Sciences, Botany, Plant Science, Biochemistry, Zoology, Marine Biology, Genetics, Molecular Biology, Pharmacogenomics, Pharmacology, Medicine and Dentistry, Veterinary Science, Anatomy, Nutrition and Metabolism…	Search Articles, AuthorsType Here...	Do you want Translate to your Language Choose Here
IJARBEST	Page preloader	Wrapper Start	Header Start	Toggle navigation	Home	Call for Papers	Editorial Board	Editorial Board Members	Review Board members	Archives	Conferences	Awards	Nomination	Award Winners	Contact Us	ONLINE	DIGITAL	LIBRARY	UNLIMITED BOOKS	REQUEST BOOK	REQUEST PAPER	IMPROVED	SPOT	LIGHTING	RESEARCH	PAPER	NEW TITLE: international	journal	of	advanced research	in	basic engineering sciences and technology	(ijarbest)	NEW ISSN(Online) :	2456-5717	SUBMIT PAPER	SEARCH PAPER	ONLINE	DIGITAL	LIBRARY	UNLIMITED BOOKS	REQUEST BOOK	REQUEST PAPER	IMPROVED	SPOT	LIGHTING	RESEARCH	PAPER	NEW TITLE: international
IJARCCE - A Monthly Peer-reviewed Online Journals	International Journal of Advanced Research in Computer and Communication Engineering	A monthly peer-reviewed online and print journal	ISSN Online 2278-1021	ISSN Print 2319-5940	Since 2012	Home	About	About IJARCCE	Aims and Scope	Editorial Board	Publication Ethics	Publication Policies	Indexing and Abstracting	Citations	Authors	Instructions to Authors	Benefits to Authors	Why Publish in IJARCCE	Call for Papers	Publication Fee Mode	FAQ’s	Reviewers	Topics	Peer Review	Current Issue	Policies	Indexing	FAQ’s	Contact	Select Page	IJARCCE	INTERNATIONAL JOURNAL SITE	Newscast:	Authors can receive DOI for research article, Indexed by Google Scholar, ULRICHSWEB, CROSSREF, ASI, CiteFactor, Cabells Directories, Listed by German National Library of Science Technology, Simpson University, EZB	Call for Papers	Vol. 9, Issue 3, March 2020	Paper Submission: 10	th	March 2020	Author Notification: within 2 days Publication in progress	Downloads	Paper Format	Copyright Format	Submit paper to	ijarcce@gmail.com	IJARCCE Management	Aims and Scope	Call for Papers	Editorial Board
International Journal of Advanced Research in Computer Science and Electronics Engineering (IJARCSEE)	User	Username	Password	Remember me	Journal Content	Search	All	Authors	Title	Abstract	Index terms	Full Text	Browse	By Issue	By Author	By Title	Notifications	View	Subscribe	/	Unsubscribe	Font Size	Make font size smaller	Make font size default	Make font size larger	Information	For Readers	For Authors	For Librarians	Current Issue	Home	About	Log In	Search	Current	Archives	Announcements	Author Guidelines	Editorial Team	Topics	Home	Vol 9, No 2 (2020)	International Journal of Advanced Research in Computer Science and Electronics Engineering (IJARCSEE)	International Journal of Advanced Research in Computer Science and Electronics Engineering (GLOBAL IMPACT FACTOR 2012: 0.426, GLOBAL IMPACT FACTOR 2013: 0.546 ) is a scholarly online, open access, peer-reviewed, interdisciplinary, monthly, and fully refereed journal focusing on theories, methods and applications in computer science, Electronics &amp; Communication Engineering and relevant fields.	It is an international scientific journal that aims to contribute to the constant scientific research and training, so as to promote research in the field of computer science and Electronics &amp; Communication Engineering.	The journal covers all areas of computer science and electronics engineering, like computer engineering, computer security, biometrics and bioinformatics, database management system Artificial Intelligence, Software Engineering, Digital Communication, VLSI and more.	We publish original research articles, review articles and technical notes. The journal reviews papers within two weeks of submission and publishes accepted articles on the internet immediately upon receiving the final versions.	The Journal welcomes the submission of manuscripts that meet the general criteria of significance and scientific excellence. For this purpose we would like to ask you to contribute your excellent papers in computer sciences, Electronics Engineering and relevant fields.	Authors are invited to submit papers through E-mail at ijarcsee@gmail.com or editor@ijarcsee.org.
International Journal of Advanced Research in Computer Science and Software Engineering	Journal Content	Search	Search Scope	All	Authors	Title	Abstract	Index terms	Full Text	Browse	By Issue	By Author	By Title	CALL FOR SPECIAL ISSUE	We are pleased to inform you that IJARCSSE is going to launch a	Special Issue	in September-2017. We would like to invite you to contribute a Research Paper for publication in IJARCSSE.	click here for more info......	PUBLICATION FEE	There are no fees of article processing and publication of paper. Authors have to pay only DOI Fee that we will pay to	CrossRef	on behalf of Author.	SUBMIT YOUR PAPER	Click here to submit your paper....	User	Username	Password	Remember me	Notifications	View	Subscribe	Font Size	Make font size smaller	Make font size default	Make font size larger	Information	For Readers	For Authors	For Librarians	DOI Provided By CrossRef	DOI Prefix:	10.23956/ijarcsse	Current Issue	Home	About	Login	Register	Search	Current
IJARCST, Best Computer science Journal, Best International Journal	ijarcst	Home	Why publish papers in IJARCST?	Editorial Board Members	Editorial Members	Reviewer’s List	Call for Papers	Submission of Manu script	Instructions to Authors	Latest Issues	Vol. 6 Issue 1	Vol. 6 Issue 2	Vol. 6 Issue 3	Vol. 7 Issue 1	Vol. 7 Issue 2	Vol. 7 Issue 3	Vol. 7 Issue 4	Vol. 8 Issue 1	Contact us	Join us Now..! Quality Publication | Full Peer Review | Fast Publication | High Visibility	Want to Publish your paper on International Journal of Advanced Research in	Computer Science &amp; Technology (IJARCST)	Email us: editor@ijarcst.com	Call us: +91 - 9779883785	ISSN: 2347 – 8446 (Online)	ISSN: 2347 - 9817 (Print)	1. Last Date of Paper Submission is 15th March 2019. 2. Call for Papers Publishing in IJARCST Vol. 8 Issue 1, (January to March 2020). (Best Quality with Normal Charges and Great Communications). 3. Author Get 15% Discount in our Publication if they Publish upto 3 Papers	Vol. 7 Issue 4, ( October to December 2019) is Online now	The Leading Journal for B.Sc, M.Sc, M.Phil, B.Tech, M.Tech Ph.D or Thesis.	International Journal of Advanced Research in Computer Science &amp; Technology (IJARCST)	International Journal of Advanced Research in Computer Science &amp; Technology (IJARCST) is a leading international online and print journal for publication of new ideas founded by students, researchers, engineers, academicians, and industries. IJARCST is a peer-reviewed, open access scholarly journal that publishes original research works and review articles in all areas of the computer science…	IJARCST the only English Language Journal of computer fields published in India, is an international forum for scientists and engineers in all aspects of computer science and technology to publish high quality and refereed papers.	IJARCST invites authors for the guest editorship, reviewers, program for improving the journal quality and also sharing the innovative ideas.	IJARCST publishing special issues from various National Conference, International Conference, Seminars, Bulk Publishing etc.	Frequency	: 4 issues per year	ISSN : 2347 – 8446 (Online) | ISSN : 2347 - 9817 (Print)	Subject Category	: Computer and Information Science &amp; Technology	*Authors are invited to submit papers through E-mail at	submission@ijarcst.com	Share your Research Work with IJARSCT	The subjects covered by the journal include artificial intelligence, bioinformatics, computational statistics, database, internet computing, networking, scientific computing, software engineering,data mining, financial engineering, hardware systems, imaging engineering and their applications etc.	Facebook	Tweet	LinkedIn	Pinterest	Tumblr	Blogger
Home - International Journal of Advanced Research in Education &amp; Technology (IJARET), Best Online Journals, Best Advanced Education Research Journal, Best Peer-Reviewed Journal, Best International Journal	Online - ISSN (2394-2975), ISSN : 2394 – 6814 (Print)	+91 - 977 988 3785	editor@ijaret.com	Home	Why Publish Papers in IJARET	Editorial Board	Call for Papers	Latest Issue	Vol. 4 Issue2	Vol. 4 Issue2 ver 2	Vol. 4 Issue3	Vol. 4 Issue4	Vol. 5 Issue 1	Vol. 5 Issue 2	Vol. 5 Issue 3	Vol. 5 Issue 4	Vol. 6 Issue 1	Vol. 6 Issue 2	Vol. 6 Issue 3	Vol. 6 Issue 4	Instructions to Authors	Submission of Manuscript	Archives	Navigation	Home	Why Publish Papers in IJARET	Editorial Board	Call for Papers	Latest Issue	- Vol. 4 Issue2	- Vol. 4 Issue2 ver 2	- Vol. 4 Issue3	- Vol. 4 Issue4	- Vol. 5 Issue 1	- Vol. 5 Issue 2	- Vol. 5 Issue 3	- Vol. 5 Issue 4	- Vol. 6 Issue 1	- Vol. 6 Issue 2	- Vol. 6 Issue 3	- Vol. 6 Issue 4	Instructions to Authors	Submission of Manuscript	Archives	Home	International Journal of Advanced Research in Education &amp; Technology (IJARET)	is a leading international online and print journal for publication of new ideas founded by students, researchers, engineers, academicians, and industries. IJARET is a peer-reviewed, open access scholarly journal that publishes original research works and review articles in all areas of the education technology.	IJARET	focuses on significant political, cultural, social, economic, and organizational issues in education, and the Teaching, Learning, and Human Development section explores the processes and outcomes of teaching, learning, and human development at all educational levels and in both formal and informal settings
IJAREEIE::HIGH IMPACT FACTOR JOURNAL: 6.392	ISSN (Online): 2278-8875	/	ISSN (Print): 2320-3765	ijareeie@gmail.com	ijareeie.com visited by	English	I	nternational	J	ournal of	A	dvanced	R	esearch in	E	lectrical,	E	lectronics and	I	nstrumentation	E	ngineering	(A High Impact Factor, Monthly, Peer Reviewed Journal)	Menu	Home	About Us	»	Vision &amp; Mission	»	Special Issue	»	Conference Proceedings	»	Editorial Board	▼	Call for Papers	Topics	Authors	»	Guidelines	»	Publication Fee	▼	Current Issue	Peer Review	»	Peer Review Process	»	Join as a Reviewer
International Journal of Advanced Research in Engineering &amp; Management	Home	||	Conatct Us	E-ISSN: 2456-2033	HOME	EDITORIAL BOARD	INDEXING	CURRENT ISSUES	PAST ISSUES	SUBMIT YOUR PAPER	FAQ's	CONTACT US	1	2	3	4	5	News &amp; Events	Welcome to International Journal of Advanced Research in Engineering &amp; Management	International Journal of Advanced Research in Engineering &amp; Management	is an international premier peer reviewed open access engineering, technology and management journal promoting the discovery, innovation, advancement and dissemination of basic and transitional knowledge in engineering, technology and related disciplines, Education US, among many others.	We follow "Rigorous Publication" model - means that all articles appear on IJAREM after full appraisal, effectiveness, legitimacy and reliability of research content. International Journal of Advanced Research in Engineering &amp; Management publishes papers online. It is intended to serve as a forum for researchers, practitioners and developers to exchange ideas and results for the advancement o…	Comprehensive, fast and efficient research cycles allow scholars to make progress in their careers more effectively thanks to immediate access to new research materials, findings and the latest scientific developments.	Vision &amp; Mission:	IJAREM is committed to providing a platform for readers, authors, editors, and peer-reviewers to promote scientific research.	IJAREM aims for rapid publishing, accessibility, &amp; affordability.	IJAREM is also committed to index all published papers in top indexing of the world.	IJAREM Features	Open access– publications are freely available online	High-level peer review, production and publishing process	Authors retain copyright to their work	High visibility through different platforms	Easy compliance with open access mandates	Online Submission	Author can submit their paper through online submission	Paper Submission → Blind Peer Review Process → Acceptance → Publication → Digitally Signed E-Certificates	Quick Links	About Us	Current Issue	Submit Your Paper	Call for Paper	Past Issues	Copy Right Form	Publication Charges	Track Your Paper	Author's Guidelines	Home	||	Editorial Board
Best International Journal Of Engineering &amp; mechanical	Online ISSN - 2454-4736 / Print ISSN - 2454-8723	+91 - 977 988 3785	editor@ijarmet.com	Home	Why publish papers in IJARMET	Call for Papers	Editorial Board Members	Instructions to Authors	Latest Issue	Vol. 1 Issue 1	Vol. 2 Issue 2	Vol. 2 Issue 4	Vol. 3, Issue 1	Vol. 4, Issue 2	Vol. 5 Issue 2	Vol. 5 Issue 3	Submission of Manuscript	Contact Us	Navigation	Home	Why publish papers in IJARMET	Call for Papers	Editorial Board Members	Instructions to Authors	Latest Issue	- Vol. 1 Issue 1	- Vol. 2 Issue 2	- Vol. 2 Issue 4	- Vol. 3, Issue 1	- Vol. 4, Issue 2	- Vol. 5 Issue 2	- Vol. 5 Issue 3	Submission of Manuscript	Contact Us	Home	International Journal of Advanced Research in Mechanical Engineering &amp; Technology [IJARMET]	is a leading international online and print journal for publication of new ideas founded by students, researchers, engineers, academicians, and industries. IJARMET is a peer-reviewed, open access scholarly journal that publishes original research works and review articles in all areas of the mechanical engineering &amp; technology.	IJARMET	focuses on Power &amp; Process Engineering, Production Engineering Mechanism &amp; Materials, Structural &amp; Machine Design, etc.	IJARMET	the only English Language Journal of mechanical engineering fields published in India is an international forum for scientists and engineers in all aspects of materials and design engineering, production engineering and fusion technology to publish high quality and refereed papers.	IJARMET	invites authors for the guest editorship, reviewers, program for improving the journal quality and also sharing the innovative ideas.	IJARMET	publishing special issues from various National Conference, International Conference, Seminars, Bulk Publishing etc.	Frequency :	4 issues per year	ISSN : 2454 – 4736 (Online)	ISSN : 2454 – 8723 (Print)
IJARST - International Journal of Advanced Research in Science and Technology	ISSN 2319-1783(P) &amp; ISSN 2320-1126(O)	DOS Score:12.31, ICV:7.40 (77.13 points), SJ Impact Factor Value:3.843 &amp; Journal Impact Factor:2.179	Home	About	Editorial	Submission	Indexed	Contents	Contact	Login	Internationally Registered &amp; Peer Reviewed Journal	Indexed in Indexcopernicus with ICV for 2012 : 5.14; ICV for 2013 : 5.90, ICV for 2014 : 7.40	IJARST Scientific Journal Impact Factor Value for 2012 : 3.843	IJARST Journal Impact Factor : 2.179	Indexed in Directory of Science with Score: 12.31	Indexed in	International Journal of Advanced Research in	Science and Technology (IJARST)	International Journal of Advanced Research in Science and Technology (IJARST) is one of the Open Access journals devoted to various disciplines in science and technology. Open Access Journals are freely accessible via the Internet for immediate worldwide, open access to the full text of articles serving the best interests of the scientific community. All interested readers can read, download, and…	MORE	more	Published by	Center for Advanced Research	Contact Details	Editor-in-Chief &amp; Director,	Center for Advanced Research,	Door No 5-93,	Visakhapatnam-45, INDIA.	Creative Commons License	Visitors Count Since June 18, 2015	IN	6986	US	1619	CN	1592	RU	341	KR	300	BR	278	EG	260	FR	206	MA	147	DE
Home - International Journal of Advanced Research in Science, Engineering and Technology	.: IJARSET :.	ISSN : 2350-0328	ijarseteditor@gmail.com	I	nternational	J	ournal of	A	dvanced	R	esearch	in	S	cience,	E	ngineering and	T	echnology	A Monthly Peer Reviewed Online Journal	Home	About Us	»	Vision &amp; Mission	Editorial Board	Conference Proceedings	Special Issue	Call for Papers	Topics	Authors	»	Guidelines	Publication Fee	Current Issue	Peer Review	»	Peer Review	Join as a Reviewer	FAQ	Indexing	Contact Us	Recent News	Call for Papers	Vol. 7, Issue 3, Mar 2020	Paper Submission	:	25	th	Mar	2020
::.International Journal of Advanced Technology and Innovative Research.::	wowslider.com	Home	Call for Paper	E-Board	Guidelines	Conference	Downloads	Contact Us	IJATIR Archives...	Research Article Submission	Site Map	Home	About Us	Features of IJATIR	Call for Paper	Guidelines	Editorial Board Members	Additional Review Members	Conference	Publication	LOGIN	User Name	Password	Welcome to IJATIR....	International Journal of Advanced Technology and Innovative Research (IJATIR) is an international journal intended for professionals and researchers in all fields of computer science and electronics. IJATIR publishes research articles and reviews within the whole field Engineering Science and Technology, new teaching methods, assessment, validation and the impact of new technologies and it will c…	The Journal will bring together leading researchers, engineers and scientists in the domain of interest from around the world. Topics of interest for submission include, but are not limited to.	Paper Submission	Submission Open for 2020	Last Date of Submission :	20th, March-2020	Acceptance Notification	:	After Peer Review	Last Date of Publication	:	30th, March-2020	Submit Paper	Paper Format	Impact Factor :	4.106	Current Issues	Volume12	ISSUE 1	Detail	Past Issues	Past Issues...	Detail	Latest News	IJSETR (www.ijsetr.com)
IJATES-International Journal of Advanced TechnologyIn Engineering and Science	Call For Papers	Editorial Advisory Board	Writing tips	FAQ@IJATES	Contact Us	Home@IJATES	About Us	Home	Aim &amp; Scope	Find Issues	Current Issue	Past Issues	Conference Special Issue	For Contributors(Authors)	Call for Papers	Instructions for Authors	Topics Covered	Indexing and archiving	Apply for Reviewer	Review Process	Download copyright form	Publication Ethics	Disclaimer	Terms &amp; Comditions	Peer-Review and Publication Policy	Conference	Contact Us	Website visit Counter	*submit your research paper at submission@ijates.com*	IJATES : International Journal of Advanced	Technology in Engineering and Science	Welcome to International Journal of Advanced Technology in Engineering and Science (IJATES)	It is an international journal of engineering &amp; science in English published monthly. IJATES will cater to needs of all those researchers and academicians looking forward to contribute through their knowledge, skills and abilities in the field of engineering &amp; science for International Journal. To begin with, in order to comprehend the significance of engineering &amp; science and its ser…	This International Journal of Engineering Science is not limited to a mentioned scope of science and engineering but is instead devoted to a very wide range of subfields in the engineering sciences. While it encourages a broad spectrum of contribution in the engineering sciences, its core interest lies in issues concerning material modeling and response.	Chief Editor	International Journal of Advanced Technology in Engineering and Science (IJATES)	Journal's Updates	IJATES:	Calling Papers for Volume No.06, Issue No. 07, July 2018	For International Conference:	www.conferenceworld.in	LAST DATE FOR PAPER SUBMISSION :	Every Month 20th	Online Enquiry	Name	Email	Phone	Query	Enter the code above here :
IJATER::	Home	Content	Topics	Editorial Board	Join Us	Paper Submission	INTERNATIONAL JOURNAL OF ADVANCED TECHNOLOGY AND ENGINEERING RESEARCH	(ISO certified: 9001-2008)	ISSN No: 2250-3536	Admin Login	editor@ijater.com	Home	Content	Topics	Editorial Board	Join Us	Paper Submission	Special Issue	NCRTSTM-2018	ICRAST 2017	NCREIRD 2014	Why publish in IJATER?	Celebrating 9 successful years of Research &amp; Innovations...	Global Impact Factor	Most cited papers world wide since 2011...	Geographic Information Science	environmental management, urban planning, infrastructure design and marketing....	Physical Map of Earth	Physical World Map 2004-04-01 CIA World Factbook...	Conference Request Information	Submit Request for Conference	Welcome to IJATER	INTERNATIONAL JOURNAL OF ADVANCE TECHNOLOGY AND ENGINEERING RESEARCH	is devoted to the publication of high quality papers on theoretical as well as	practical developments in all engineering disciplines. Original research papers,	state-of-the-art reviews and technical notes are invited for publication.	IJATER	is blind peer reviewed international journal publishing paper that	emphasizes research, development and application within the fields of new	engineering and technology. The	IJATER	covers all areas of Engineering and	Technology, publishing original research articles.	Affiliations	IJATER	(ISSN 2250–3536 (Online))	is	approved by National Science Library (NSL), National Institute of Science Communication	And Information Resources (NISCAIR), Council of Scientific and Industrial Research,
Home|IJATCA::SJIF: 5.048, IJIFACTOR 3.8, RANKING: A+	Home	Aim and Scope	Reviewer Board	Editorial Board	Online Submission	Contact Us	Home	Aim and Scope	Reviewer Board	Editorial Board	Online Submission	Contact Us	(SJIF Impact Factor: 5.048)	(IJIFACTOR 3.8, RANKING: A+)	(PIF: 3.460)	Call For Paper Information for next issue	IJATCA solicits original research papers for the	March – 2020	Edition.	Last date of manuscript submission is	March 30, 2020	.	Read More..	or mail us at	paper@ijatca.com	Join Board as Editorial/Reviewer Board Member	Editorial Board	Reviewer Board	About US	International Journal of Advanced Trends in Computer Applications (IJATCA)	is a leading international e-journal for publication of new ideas. IJATCA is a peer-reviewed, open access scholarly journal that publishes original research works and review articles in all areas. This is an open access journal which means that all content is freely available without any charges to the user or his/her institution.	IJATCA is an international forum for scientists and engineers in all aspects of Scientific Research to publish high quality and refereed papers. IJATCA invites academicians, researchers, scientists’, professionals for the editorship, reviewers for improving the journal quality and also sharing the innovative ideas. IJATCA publishes special issues from various National Conference, International Co…	IJATCA addresses issues of computer applications, Computer Science Engineering and Technology, Computer Networks, Mobile Computing, Multimedia Computing, Computational Mathematics, Nanotechnology, Computational Oriented, Software Engineering, Information Technology, Robotics, Artificial Intelligence, Software Design, Automated Testing, Data Security, Software Testing, Embedded Systems, Grid Compu…	For more details click here	Frequency: 2 issues per year	Upcoming Issue Important Dates	Submission open for	March – 2020 Edition	Last Date of Research Submission:	March 30, 2020	Sample Certificate	Registered At::	Archives	Vision and Mission	Author’s Guidelines	Journal Coverage or Topics	Join Editorial Board	Join Reviewer Board	Join as Member
International Journal of Advancements in Research and Technology-IJOART	International Journal of Advancements in Research &amp; Technology (ISSN 2278-7763)	IJOART Main	Home	About Us	Impact Factor 2.2	Call for paper	Call for paper 2019	Online Submission	How to Write a Research Paper	Publication Certificate	Indexing Papers	Manuscript Submission	Download	Manuscript Template	Copyright Form	Registration Form	Current Publication(s)	2020 Editions:	January 2020 Edition	2019 Editions:	January 2019 Edition	February 2019 Edition	March 2019 Edition	April 2019 Edition	May 2019 Edition	June 2019 Edition	August 2019 Edition	September 2019 Edition	October 2019 Edition	November 2019 Edition	December 2019 Edition	2018 Editions:	January 2018 Edition	February 2018 Edition	March 2018 Edition	April 2018 Edition	May 2018 Edition	June 2018 Edition	July 2018 Edition	August 2018 Edition	September 2018 Edition	November 2018 Edition	December 2018 Edition	2017 Editions:	January 2017 Edition	February 2017 Edition	March 2017 Edition	April 2017 Edition	May 2017 Edition
IJAAMM - Home	Home	Editorial Board	Indexing	For Author	Review Process	Current Issue	Archives	Contact us	Home	Editorial Board	Indexing	For Author	Review Process	Current Issue	Archives	Contact us	WELCOME TO IJAAMM!	The International Journal of Advances in Applied Mathematics and Mechanics (IJAAMM) is an open access international peer-reviewed online Journal devoted to the publication of referred, well-written original research articles, and studies that describe the latest research and developments in the area of Applied Mathematics and Mechanics. This is a broad-based journal covering all branches of Appli…	.	Save Paper... Save Tree... Save Environment... Save Earth...	​	Journal Citation Report (JCR)	​Impact Factor: 3.7440 (2018-2019)	Scope of IJAAMM:	Applied Mathematics is a branch of mathematics that concerns itself with the Mathematical methods that are typically used in other domain like science, engineering, business, industries etc. IJAAMM covers a wide range of applied mathematics. The subjects include (but are not limited to) differential equations (ODEs and PDEs), numerical analysis, scientific computing, approximation theory, linear …	Mechanics is the branch of science concerned with the behavior of physical bodies when subjected to forces or displacements, and the subsequent effects of the bodies on their environment. It can also be defined as a branch of science which deals with the motion and force of the particular object. The system of study of mechanics consisting classical mechanics and quantum mechanics. The subjects i…	Open Access:	The International Journal of Advances in Applied Mathematics and Mechanics is an Open Access journal.	​Open Access is a publishing model that provides immediate, worldwide, barrier-free access to the full text of research articles without requiring a subscription to the journal in which these articles are published. Accordingly, readers are allowed to copy, use, distribute, transmit and display the work publicly and to make and distribute derivative works, in any digital medium for any responsibl…	Frequency of Publication:	IJAAMM is published as a quarterly journal with four issues per year.	Special editions are also planned subjected to the scope and need. We are also keen on publishing special issues if need and scope arises, conference articles which are peer reviewed are also welcome for possible consideration.	Publication Ethics and Publication Malpractice Statement	Copyright:	The copyright of all the Articles publishing/were published, in this journal are retain to Author(s), and are open access under the	CC BY-NC-ND license.	ISO 3297:2007	License	Hit Counter: (Start Date: 24/09/2013)	​	Home	|	Privacy Policy	|	Contact Us	Proudly powered by	Weebly
International Journal of Advances in Engineering &amp; Technology - IJAET	International Journal of Advances in	This work is licensed under a	Creative Commons Attribution 3.0 Unported License	.	ISSN: 2231-1963	Home	Aim &amp; Scope	Editorial Board	Call for Paper	Instruction for Authors	Copyright	Articles	Contact Us	Open Access	Indexing &amp; Archiving	Peer Review	Archives	Help &amp; Support	Downloads	Paper Submission	Bookmark this	BlinkList	Google	FeedMarker	Shadows	Blogmarks	Give-a-Link	Netscape	Simpy	Buddymarks	Gravee	Netvouz	Sphinn	CiteUlike	igooi	Newsvine	Spurl	delicious	Linkagogo	NShout	Squidoo	Diigo	Linkroll	Onlywire	StumbleUpon	DZone	Looklater	PlugIM	Taggly
IJAME	Skip to Main Content	Home	About	Login	Register	Archives	Submissions	Publication Ethics	Editorial Team	Join us	Contact Us	MAIN MENU	Home	About	Login	Register	Search	Current	Archives	Submit	Submissions	Publication Ethics	Editorial Team	Join us	Contact Us	Submit a Proposal	Current Issue	Past Issues	Articles in Press	Indexing	Google Scholar	Index Copernicus ( IC Value 72.25)	Open Academic Journal Index (CGIJ:0.150)	Global Impact Factor (0.786)	Directory of Research Journals Indexing	Eurasian Scientific Journal Index	Econ Biz	Genamics	Cite Factor	Jour informatics	Crossref	: DOI prefix: 10.31270	Submit a Proposal	User	Username	Password	Remember me	Author Desk	Indexing
IJAMEE	Skip to Main Content	Home	About	Login	Register	Archives	Submissions	Publication Ethics	Editorial Team	Contact Us	MAIN MENU	Home	About	Login	Register	Search	Current	Archives	Submit	Submissions	Publication Ethics	Editorial Team	Contact Us	Submit a Proposal	Indexing	Google Scholar	Crossref: DOI prefix: 10.31270	Directory of Open Access Scholarly Resources	Directory of Research Journals Indexing	Eurasian Scientific Journal Index	Cite Factor	Submit a Proposal	User	Username	Password	Remember me	Author Desk	Indexing	Instructions to Authors	Paper Tamplate	Copy Right	Review Process	Journal Content	Search	Search Scope	All	Authors	Title	Abstract
International Journal of Advances in Mathematics	Toggle navigation	International Journal of Advances in Mathematics	Home	Journal Info	expand child menu	Aims and Scope	Editorial Board	Peer Review Process	Indexing Databases	Publication Ethics	License agreement	Why Publish With Us	Special Issue	News	Articles	expand child menu	2020	expand child menu	Number 1	2019	expand child menu	Number 6	NUMBER 5	Number 4	Number 3	Number 2	Number 1	2018	expand child menu	Number 6	Number 5	Number 4	Number 3	Number 2	Number 1	2017	expand child menu	Number 6	Number 5	Number 4	Number 3	Number 2	Number 1	2016	expand child menu	Number1	Guide for Authors	Submit Article	Track Your Article
Ijaps Plumber Service	Skip to content	Ijaps Plumber Service	October 25, 2019	October 25, 2019	Comments	0 Feedbacks on “Importance Of Keeping Clean Office”	office cleaning mary esther fl	by	admin	Importance Of Keeping Clean Office	If the office is being utilized to receive clients then it goes without saying that no such area should be left unclean and in sheer disarray at any time during those pivotal office hours. And there can be no excuse for leaving the office in a state of untidiness after the proverbial office hours. It is common knowledge that production is expected to continue. And in any event, coming into an off…	It could make any productive person want to do a complete U-turn and head off back to the coffee shop from whence he came and where he was preparing for the busy day ahead. And that favorite coffee shop is a welcome place to start the day. Apart from its communal aura, the floors are clean and the tables are kept neat and pristine. And an emergency trip to the bathroom becomes pleasant as well.	Commercial	office cleaning mary esther fl	contracts not only see to the public use bathrooms looking and smelling clean and tidy, they are also sanitized and hygienically devoid of any visitations from bacteria and vermin. Home or business, an unkempt bathroom, or kitchen cubicle for that matter, is a breeding ground for disease. And office workstations must, repeat; must be kept clean and tidy at all times.	Whilst professional office cleaning contractors are skilled to reassure office managers and business owners in this regard, office workers, as well as deskbound professionals, still need to do their part. It does not help matters when a cleaner has left the worker with a clean desk only for him to despoil it with breadcrumbs and oily sauce from his lunchtime takeout order.	October 25, 2019	October 25, 2019	Comments	0 Feedbacks on “Landscape Installations Done Right”	hydroseeding cost southern california	by	admin	Landscape Installations Done Right	There is a lot to be said when you look at the details surrounding the way that your landscapes are set up. How can you be sure that you’re doing the things that make the most sense for you? Are there ways to know that you’ve got everything in order and how can you be sure that, no matter what comes your way, you can get ahead and get the landscaping done that makes the biggest difference for you…	Looking at landscaping and	hydroseeding cost southern california	is a big first step as you start looking at what may be involved and how you’re going to want to move forward with the things that you’re doing here. Not only are you going to be able to make sense about what you need to do, but you can talk with people about what it is that you’re trying to accomplish as a part of the whole thing. Working that out and knowing what can be done for your lawn will …	Talk with a landscaping pro and work out what may be best in relation to your needs and purposes. There is a lot that you want to do and, as you look at what makes sense for your needs, you will feel better and know that you’ve got a solid handle on what can happen here. Look at what you want for the space, work out how you want to do things and see what is going to make the biggest difference fo…	October 25, 2019	October 25, 2019	Comments	0 Feedbacks on “Feed Pump Services Attached”	boiler feed pump ny	by	admin	Feed Pump Services Attached	Necessary services in the standard form of maintenance and repair work required covers a range of industrial pumps as well as its attached motors. The	boiler feed pump ny	service covers both domestic and commercial environments. A team of experts do, however, need to be on standby to assist consumers with any issues related to the installation, as well as repair of the local and industrial use pumps.	These experts are now on standby for twenty-four hours of the day. Additional maintenance and repair services are as follows. Technicians with the capacity to attend to boiler feed pumps can also attend to cooling tower repairs. They are able to repair or replace exhaust fans, heat exchangers and HVAC coils. Roof tank controls will be monitored, and adjusted if necessary. They will be concerned w…	And they also seem to be great believers and practitioners in preventive maintenance. To close off this short article, perhaps a word or two on this. No doubt after having been privy to just a few of the services on offer, you will have gathered that work in general could be fairly complex and costly. No doubt, that would be the case, but surely only in the event that no preventive maintenance ha…	For any business owner worth his pound in flesh, it should go without saying that regular maintenance work in any commercial and industrial setting should contribute heavily towards bringing down the cost of repairs and/or replacements. During a routine maintenance inspection, issues could be detected. But on the spot, these can be dealt with effectively enough and, in any event, at a far lower c…	October 25, 2019	October 25, 2019	Comments	0 Feedbacks on “Benefits of Regular Septic Tank Inspections”	Septic Tank Kitchawan NY	by
IJASSH	Skip to Main Content	Home	About	Login	Register	Archives	Announcements	Submissions	Publication Ethics	Editorial Team	Contact Us	MAIN MENU	Home	About	Login	Register	Search	Current	Archives	Announcements	Submit	Submissions	Publication Ethics	Editorial Team	Contact Us	Submit a Proposal	Current Issue	Past Issues	Articles in Press	Indexing	Google Scholar	Directory of Open Access Scholarly Resources	Cite Factor	Directory of Science	Global Impact Factor: 0.765	Eurasian Scientific Journal Index	Directory of Research Journals Indexing	Scientific Indexing Services	Crossref: DOI prefix: 10.31270	Norwegian Register for Scientific Journals, Series and Publishers	Submit a Proposal	User	Username	Password	Remember me	Important Dates of IJASSH	Volume 08 Issue 01 :2020	Date of Article Submission: 05/02/2020	Date of Publication: 10 /02/2020
IJAME - International Journal of Aerospace and Mechanical Engineering	ISSN (O) : 2393-8609	International	Journal	of	Aerospace	and	Mechanical	Engineering	Home	About	Us	Editorial	Board	Author	Guidelines	Archives	Contact	Us	Prev	Next	1	2	3	4	5	Home	International Journal of Aerospace and Mechanical Engineering (IJAME) is an open access, online international journal which aims to publish peer reviewed original research oriented papers in the fields of Aerospace and Mechanical Engineering. This journal intends to be of interest and utility to researchers and practitioners in the academic, industrial and governmental sectors. All original resea…	Submitted papers will be reviewed by Technical Committees of the Journal. All submitted articles should report original, previously unpublished research results, experimental or theoretical, and will be peer-reviewed. Articles submitted to the journal should meet these criteria and must not be under consideration for publication elsewhere. Manuscripts should follow the style of the journal and ar…	IJAME is steered by a distinguished Researchers, Engineers and Academicians and is supported by an international review board consisting of prominent individuals representing many Industries and Corporate World.	Publication	Months	and	Frequency:	January, March, May, July, September, November (Six issues per year)	IJAME	Edge	• Get a certificate of publication. This certificate can be used as a proof of publication	• Get your work verified from the Distinguished Researchers, Academicians and Engineers from the respective industries	• Hassle Free Submission	• Easy Tracking of Your Submitted Manuscript	• Fast Processing &amp; Reviewing	• Easy access to the Content and Index	• Access free on-line issue of	IJAME	on	www.ijamejournals.com	Latest	News	and
請選取語言	​	▼	IJAER	International Journal of Agriculture and Environmental Research™	ISSN 2455-6939	Home	About IJAER	Aim &amp; Scope	Editorial Board	Submission	Contact	MENU	Select	Home	About IJAER	Aim &amp; Scope	Editorial Board	Submission	contact	Welcome to International Journal of Agriculture and Environmental Research.......	The International Journal of Agriculture and Environmental Research (IJAER) is a multidisciplinary journal that publishes empirical and theoretical Papers/Articles on all fields of Agriculture and Environmental research . IJAER is an Open Access journal. This means that it uses a funding model that does not charge readers or their institutions for access. Readers may freely read, download, copy, …	Publication Frequency : bi-monthly	Publishing Language: English	ISI Impact Factor	: 1.140	Abstracted by The University of Regensburg, Germany	Paper Submission is Open For	March - April 2020	Submit Your Paper/Article	ARTICLES/PAPERS INVITATION	We invite research/ review articles from authors all over the year,	International Journals of Agriculture and Environmental Research is accepting papers all round the year for consideration into publication, IJAER is published as a bi-monthly journal, articles submitted will be published once in a months. Journal publishes peer-reviewed original research papers, case studies, review articles and technical notes. The journal allows free access to its contents, whi…	Mission vs Vision IJAER	IJAER is pleased to offer free access to online publishing. We are committed to promote academic exchanges and progress. Publishing with IJAER will provide high visibility of your research work and make you know the latest academic trends. The aim of the International Journal of Agriculture and Environmental Research(IJAER) is to foster the growth of educational, scientific and industrial researc…	Authors should prepare their manuscripts according to the instructions given in the authors' guidelines. Manuscripts which do not conform to the format and style of the Journal may be returned to the authors for revision or rejected. Special editions are also planned subjected to the scope and need Currently IJAER is also publishing peer reviewed papers of International and National level confere…	Order hard copy of Journal Issues	Authors,Readers are invited to order Hard copies of Journal issues. You need	to mail to our Publication House for information related Rate of Hard copy	submit@ijaer.in	IJAER Content	Past Issues	Current Issue	Join Editorial Board	Publication Ethics &amp; Malpractice Statement	Author Desk	Call for Paper	IJAER Topics	Author Guideline	Manuscript Template
Home | International Journal of Agriculture Innovations and Research	+91-9893181833	submit2ijair@yahoo.in	IJAIR NAAS Score : 3.99 ,ISSN : 2319-1473	Home	Issues	Editors	Editorial Board	Call For Editors	Topics	Downloads	Guideline	Article Processing Charges	Instructions for Author	Publishing ethics	Online Payment	Citations	Contact Us	Author's Corner	Paper Submission	Authors Guideline	Publishing ethics	Plagiarism Policy	Archive	Licences, Copyright, Permissions	Permission requests for Re-use	licence to publish	About Copyright	Deposition &amp; sharing rights	Citations	Author's Right	Downloads	Topics	Waiver Policy	Indexing	Call for Paper	Why Open Access	Latest Updates	Submissions open	IJAIR NAAS Score : 3.99	"Submissions Open For Volume 8,Issue 5,Mar. - Apr., 2020"	Successfully Published	8,Issue 4,Jan. - Feb., 2020	Submissions open	IJAIR NAAS Score : 3.99	"Submissions Open For Volume 8,Issue 5,Mar. - Apr., 2020"	Mail your paper at E-mail:	IJAIR NAAS Score : 3.99	submit2ijair@yahoo.in , submit@ijair.org	Journals Published by TimeLine Publication Pvt. Ltd.
IJAFP | International Journal of Agricultural, Forestry &amp; Plantation	IJAFP	ISSN 2462-1757	International Journal of Agricultural, Forestry &amp; Plantation	Menu	HOME	EDITORIAL BOARD	ISSUE	Volume 1 (September) 2015	Volume 2 (February) 2016	Volume 3 (June) 2016	Volume 4 (December) 2016	Volume 5 (June) 2017	Volume 6 (January) 2018	Volume 7 (December) 2018	Volume 8 (June) 2019	SUBMISSIONS AND AUTHOR GUIDELINES	INDEX	CONTACT US	INTERNATIONAL JOURNAL OF AGRICULTURAL, FORESTRY &amp; PLANTATION (IJAFP)	ISSN 2462-1757	Impact Factor: 4.037 (SJIF Impact Factor Evaluation)	International Journal of Agricultural, Forestry &amp; Plantation (IJAFP) is peer-reviewed and published semi-annually in June and December every year. The journal accepts contributions in English only. IJAFP is providing scholars the best in theory, research, and methodology as well as providing platform to professionals and academics to share their ideas, knowledge and findings.	The main objective of this journal is to provide a channel for the publication of articles based on original research as well as commentaries on a range of areas including Agriculture, Forestry and Plantation and other related topics.	IJAFP publishes original papers, review papers, conceptual framework, analytical and simulation models, case studies, empirical research, technical notes, and book reviews.	HOME	EDITORIAL BOARD	ISSUE	Volume 1 (September) 2015	Volume 2 (February) 2016	Volume 3 (June) 2016	Volume 4 (December) 2016	Volume 5 (June) 2017	Volume 6 (January) 2018	Volume 7 (December) 2018	Volume 8 (June) 2019	SUBMISSIONS AND AUTHOR GUIDELINES	INDEX	CONTACT US	Copyright 2015-2016 © IJAFP - International Journal of Agricultural, Forestry &amp; Plantation (ISSN No: 2462-1757)
WRA : ijasvm :: International Journal of Agricultural Sciences and Veterinary Medicine	Save Environment; Save Earth	International Journal of	Agricultural Sciences and Veterinary Medicine	Association	Journals	About WRA Journals	Our Journals	Research Journal of Chemistry and Environment	Invitation	Current Issue	Editorial Board	Archives	Paper Submission	Paper Received	Disaster Advances	Invitation	Current Issue	Editorial Board	Archives	Paper Submission	Paper Received	Research Journal of BioTechnology	Invitation	Current Issue	Editorial Board	Archives	Paper Submission	Paper Received	Advances In Management	Invitation	Current Issue	Editorial Board	Archives	Paper Submission	Paper Received	International Journal of Agricultural Sciences and Veterinary Medicine	Invitation	Current Issue	Editorial Board	Archives	Paper Submission	Paper Received	International Research Journal for Quality in Education	Invitation	Current Issue	Editorial Board	Paper Submission	Archives	Paper Received
ijAppJournal | App Development and Seo Blog	Skip to content	Home	About	SEO	Apps	Tips	Analysis	Contact Us	ijAppJournal	Search Engine Optimization Blog	Click to begin	Increase Your SERP!	Tips and Tricks	Click to begin	New Step by Step Roadmap for How to Develop App	Posted on	June 9, 2017	June 9, 2017	Ian Jensen	Leave a comment	Posted in	App	How to Develop App Explained	To be able to capture proper audience at the correct time you should construct and launch your app at the proper moment. You also need to begin marketing the app. You may design the app in your special style and select your navigation paths, colours, fonts and icons, taking complete constraint of layout and watching your progress employing the Previewer. To begin with, you must decide whether you…	web app	or	native app	, after considering all the advantages and disadvantages of each approach. If your app isn’t going to cater to any industry, then it won’t have a great deal of downloads. In the instance of an iPhone app, there’s absolutely no one prepared to compromise.	You have to know the particular reason behind developing the app. As soon as you proceed it is imperative that you know more about the apps. While doing all this research you should also consider the method by which the app is likely to generate money. After all, if you intend to design a cell app, it’s not a kid’ s game. Mobile apps are no longer regarded as a luxury, it is now the demand of the…	Your app might be a very simple fun game, or it may actually provide a helpful service to someone. It’s simpler to convince folks to download your app when they understand the way that it works. First, consider what your app is going to do. To conclude, there are numerous methods to get started developing Android apps. Nevertheless, an app can grow to be the topmost priority for an individual, if…	If you can construct a web site, then you may develop a fundamental web app. Additionally, it gives detailed advice on how to earn your website compatible to various browsers and smartphone platforms. You don’t require a fully functioning website to promote your new app. There are a number of sites to pick from, however, so when developing apps it’s important to do some research.	Whatever They Told You About How to Develop App Is Dead Wrong…And Here’s Why	By working in the proper manner you’re going to be capable of making your company popular in the future. Hence, every business is not just focusing on the internet world but in addition on the device market. Virtually every development company has a different page for it which requests your name, email address and gives a box where you could enter details about the form of app you wish to have de…	Hiring good developers are frequently very costly. It’s advisable to assist software developers identify what problems must be fixed. Therefore, if you’re an iPhone app developer who’s looking to become in-depth with Swift, refer to at least one of these sources at no cost and get some essential information about Swift and begin producing your own apps.	Clean appearance that has been liked by users visually is going to be a big focus. It let’s users earn animation and add specific effects for graphic-related projects. Only the manner game app users are selective in regards to the game apps, the businesses also need to be equally selective in regards to the choice of app idea, game app growth tools and app growth organization to engineer phenomen…	Nowadays it’s possible to find at least two million applications offered in the App Store, with over 250 thousand iOS developers registered in Italy alone. Building a cell application may be a challenging experience. In regards to launching a cell application, ideal timing is necessary for maximizing return on investment.	Ideally, you ought to avoid attempting to monetise your application too early because you might scare away potential long-term users. Your application might have to be well developed so as to succeed. On the opposite hand, a cell application is catered to a business which provides services and goods to a sort of audience, making it suitable for retail business enterprise. Whenever your cellular a…	How Small Businesses Compete with Large Companies using SEO	Posted on	June 1, 2017	August 24, 2017	Ian Jensen	Leave a comment	Posted in	SEO	,	Tips	Competing with a Large or Giant Business may seem sometimes next to impossible because when you start planning to overtake your Giant competitor you must think about certain things like	Domain authority and worthiness.
Ijaresm Publication : : Impact Factor : 2.287	International Journal of All Research	Education &amp; Scientific Methods	An ISO Certified Peer-Reviewed Journal	ISSN: 2455-6211	Home	Editorial Board	Processing Charges	Online Submission	Issues	Volume 8	Issue 1	Issue 2	Volume 7	Issue 1	Issue 2	Issue 3	Issue 4	Issue 5	Issue 6	Issue 7	Issue 8	Issue 9	Issue 10	Issue 11	Issue 12	Volume 6	Issue 1	Issue 2	Issue 3	Issue 4	Issue 5	Issue 6	Issue 7	Issue 8	Issue 9	Issue 10	Issue 11	Issue 12	Volume 5	Issue 1	Issue 2	Issue 3	Issue 4	Issue 5	Issue 6	Issue 7	Issue 8	Issue 9	Issue 10
Design by Free CSS Templates	http://www.freecsstemplates.org	Released for free under a Creative Commons Attribution 3.0 License	Name : Unwritten	Description: A two-column, fixed-width design with a bright color scheme.	Version : 1.0	Released : 20120710	International Journal of Application or Innovation in Engineering &amp; Management	Thomsen Reuters Journal, Scopus Journal, SCI Journal, Web of Science Journal,	International Journal of Application or Innovation in Engineering &amp; Management	Home	|	Editorial Board	|	Call for Paper	|	Archives	|	Contact us	|	Support &amp; Donations	|	Publication Ethics	|	Thrust area	|	Join us	Call of Papers for Current Volume	****************	OnLine Submission of Paper	Indexing Detail:	Publication Ethics and Publication Malpractice Statements	HIGHLIGHTS	Important Link	On-Line Paper Submission For Fast Respons	Check Status of Your Paper	Just Submited Papers List	Join as Member of our Team	Join College Collaboration Scheme (C3-Program)	About the IJAIEM	International Journal of Application or Innovation in Engineering &amp; Management (IJAIEM)	is an online open access journal in English published monthly for scientists, Engineers and Research Scholars involved in Engineering, Management and its applications to publish high quality and refereed papers. Papers reporting original research and innovative applications from all parts of the world are welcome. Papers for publication in the IJAIEM are selected through rigid peer review to ensu…	International Journal of Application or Innovation in Engineering &amp; Management (IJAIEM)	ISSN 2319 - 4847	Frequency : 12 Issues/Year	E-mail:	editor@ijaiem.org	_____________________________________________________________________________	Our Other Journals	1. International Journal of Emerging Trends &amp; Technology in Computer Science, ISSN 2278-6856, www.ijettcs.org, Email id: editor@ijettcs.org
Design by Free CSS Templates	http://www.freecsstemplates.org	Released for free under a Creative Commons Attribution 3.0 License	Name : Unwritten	Description: A two-column, fixed-width design with a bright color scheme.	Version : 1.0	Released : 20120710	International Journal of Application or Innovation in Engineering &amp; Management	Thomsen Reuters Journal, Scopus Journal, SCI Journal, Web of Science Journal,	International Journal of Application or Innovation in Engineering &amp; Management	Home	|	Editorial Board	|	Call for Paper	|	Archives	|	Contact us	|	Support &amp; Donations	|	Publication Ethics	|	Thrust area	|	Join us	Call of Papers for Current Volume	****************	OnLine Submission of Paper	Indexing Detail:	Publication Ethics and Publication Malpractice Statements	HIGHLIGHTS	Important Link	On-Line Paper Submission For Fast Respons	Check Status of Your Paper	Just Submited Papers List	Join as Member of our Team	Join College Collaboration Scheme (C3-Program)	About the IJAIEM	International Journal of Application or Innovation in Engineering &amp; Management (IJAIEM)	is an online open access journal in English published monthly for scientists, Engineers and Research Scholars involved in Engineering, Management and its applications to publish high quality and refereed papers. Papers reporting original research and innovative applications from all parts of the world are welcome. Papers for publication in the IJAIEM are selected through rigid peer review to ensu…	International Journal of Application or Innovation in Engineering &amp; Management (IJAIEM)	ISSN 2319 - 4847	Frequency : 12 Issues/Year	E-mail:	editor@ijaiem.org	_____________________________________________________________________________	Our Other Journals	1. International Journal of Emerging Trends &amp; Technology in Computer Science, ISSN 2278-6856, www.ijettcs.org, Email id: editor@ijettcs.org
International Journal of Applied Biology and Pharmaceutical Technology | Peer Reviewed Open Access Journals Impact Factor	留言	×	search	Custom Search	Sort by:	Relevance	Relevance	Date	Toggle navigation	Home	About Us	Journals	Submit Manuscript	Fortune Online	Articles Processing Charges	Guidelines	Editorial Process	Membership	Contact Us	International Journal of Applied Biology and Pharmaceutical Technology	ISSN: 0976-4550	Journal Menu	Home	Aims &amp; Scope	Editorial Board	Article Preparation Guidelines	Articles Early View	Current Issue	Archive	Online Submission	Article Processing Charges	Membership	Reprints	Abstracting and Indexing	PubMed NLM	Chemical Abstract Service (CAS)	Publons	Index Copernicus Value	Index Medicus (IMSEAR)	Google Scholar	CrossRef	WorldCat	ResearchGate	Genamics	Academic Keys	Enugu State University of Science and Technology	DRJI	Microsoft Academic	Academia.edu
International Journal of Applied Dental Sciences | Dental Journal | Oral Journal	Home	Online Submission	Contact Us	Printed Journal	Indexed Journal	Refereed Journal	Peer Reviewed Journal	ISSN Print: 2394-7489, ISSN Online: 2394-7497	ICV 2018: 74.52	Menu	Home	Editorial Board	Instructions	Indexing	Archives	Online Submission	Publish Book (ISBN)	Contact	Subscribe Print Journal	Important Information	Helpline for Authors	India:	+91-9711224068	Toll Free (India):	18001234070	Issue Bar	Past Issues	Coming Issue	Open Access	Open Access	Sidebar	Home	About Us	Editorial Board	Indexing and Abstracting	Instructions to Author	Archives	Contact Us	Peer Review and Publication Policy	Publication Ethics	Identifier	International Journal of Applied Dental Sciences	Editor-in-Chief:	Dr. Raghavendraswamy.K.N.	ISSN Print:	2394-7489	ISSN Online:	2394-7497	Abbreviated:
International Journal of Applied Economic Studies (ISSN:2345-5721) –	+98 9399901375	sijournals@outlook.com	Opening Hours:Monday To Saturday - 8am To 9pm	Toggle navigation	Home	Editorial Board	Instruction	Contact Us	Paper Submission	Archive	2013	Vol. 1, Issue 1, December 2013	2014	Vol. 2, Issue 1, February 2014	Vol. 2, Issue 2, April 2014	Vol. 2, Issue 3 , June 2014	Vol. 2, Issue 4, August 2014	2015	Vol. 3, Issue 1, February 2015	Vol. 3, Issue 2, April 2015	Vol. 3, Issue 3 , June 2015	Vol. 3, Issue 4, August 2015	Vol. 3, Issue 5, October 2015	2016	Vol. 4, Issue 1, February 2016	Vol. 4, Issue 2, April 2016	Vol. 4, Issue 3, June 2016	Vol. 4, Issue 4, August 2016	Vol. 4, Issue 5, October 2016	Vol. 4, Issue 6, December 2016	2017	Vol. 5, Issue 1, February 2017	Vol. 5, Issue 2, April 2017	Vol. 5, Issue 3, June 2017	Vol. 5, Issue 4, August 2017	Vol. 5, Issue 5, October 2017	Vol. 5, Issue 6, December 2017	2018	Vol. 6, Issue 1, February 2018	Vol. 6, Issue 2, April 2018	Vol. 6, Issue 3, June 2018	Vol. 6, Issue 4, August 2018	Vol. 6, Issue 5, October 2018	Vol. 6, Issue 6, December 2018	Indexing	IJAES	is an international high quality open access research journal, published monthly	Paper Submission +	*IJAES
International Journal of Applied Information Systems	Prospective authors should note that only original and previously unpublished manuscripts will be considered for publication. Submission of a manuscript is interpreted as no part of the article is copyrighted by any other publication and that the same comply with the USA Federal Digital Millennium Copyright Act of 1998 (DMCA)	IJAIS publications are indexed with Google Scholar, NASA ADS, Informatics et. al.	Home	Call for Paper	-	April Edition 2020	International Journal of Applied Information Systems solicits high quality original research papers for the April 2020 Edition of the journal. The last date of research paper submission is	March 16, 2020	.	Most Read Articles	Durational Actions Timed Automata: Determinization and Expressiveness	Methodologies and Applications of Wireless Mobile Ad-hoc Networks Routing Protocols	Multi-objective Assignment Problem with Generalized Trapezoidal Fuzzy Numbers	IJAIS is a member of the prestigious CrossRef. Each article is identified by unique digital identifiers.	CrossRef Metadata Services (CMS)	The following organizations have indicated their intention to enter into a CrossRef Metadata Services agreement with CrossRef. FCS is happy to index the IJAIS bibliographies with such prestigious institutions.	Copyright Clearance Center (CCC)OCLC, School of Advanced Study at the University of London	Cambia, Brisbane, QLD 4000, Australia	Microsoft Academic Search, Microsoft Ltd, USA	Research Grant Program	The FCS research grant is a newly introduced grant pool awarded primarily to highly qualified PhD candidates who are early in their academic/professional careers or to individuals wishing to earn a doctoral degree from a recognized university.	International Journal of Applied Information Systems	Forward	The International Journal of Applied Information Systems in association with indexing partners Google Scholar, Elsevier CiteuLike et. al. publishes original papers in applied, experimental and theoretical aspects of information systems. The enhanced online publication platform is jointly developed with support from the Foundation of Computer Science, New York, USA.	All published research articles in this journal have undergone rigorous peer review, based on initial editor screening and anonymous refereeing by independent expert referees. The camera-ready is ratified by FCS reviewer network.	Author Resources	Guidelines to write the paper	Guidelines on submission	Guidelines on copyright form	Guidelines on reporting copyright infringements	Additional Considerations	Peer Review Overview	Increase chances of your work being Published	What if your paper is Rejected?	Correction Policy	Citation Improvement	International Journal of Applied Information Systems (IJAIS) makes every effort to ensure the accuracy of all the information (the “Content”) contained in its publications both in print and online formats. However, IJAIS and licensors make no representations or warranties whatsoever as to the accuracy, completeness or suitability for any purpose of the content and disclaim all such representation…	About	Journal	Home	Editorial Board	FCS Research Grant	Contact Us	Journal	DL	Archives	Current	Proceedings	For
International Journal of Applied Linguistics and English Literature	User	Username	Password	Remember me	Journal Content	Search	Search Scope	All	Authors	Title	Abstract	Index terms	Full Text	Browse	By Issue	By Author	By Title	Other Journals	Information	For Readers	For Authors	For Librarians	Font Size	Make font size smaller	Make font size default	Make font size larger	Notifications	View	Subscribe	Current Issue	Follow IJALEL on	Language Editing Service	Journal Help	Home	About	Login	Register	Search	Current	Archives	Advance Access	Editorial Team	Focus and Scope	Author Guide and Submissions	Reviewer Guidelines	Code of Conduct	Abstracting and Indexing	Contact	Home
Multidisciplinary Journal | International Journal of Applied Research	Contact: +91-9711224068	Login	Signup	Submit Your Paper	Multidisciplinary Journal	Printed Journal	Indexed Journal	Refereed Journal	Peer Reviewed Journal	ISSN Print: 2394-7500, ISSN Online: 2394-5869, CODEN: IJARPF	Impact Factor: RJIF 5.2	Menu	Home	Editorial Board	Archives	Instructions	Indexing	Publish Book (ISBN)	Make Payment	Contact Us	Important Information	Helpline for Authors	India:	+91-9711224068	Toll Free (India):	18001234070	Journal Indexed in	Issue Bar	Past Issue	Side Bar	Home	About Us	Editorial Board	Indexing and Abstracting	Instructions to Author	Archives	Author's Certificate	Contact Us	Peer Review and Publication Policy	Publication Ethics	Identifier	International Journal of Applied Research	An international open-access, peer-reviewed journal publishing high quality papers on all aspects of research studies.	Editor-in-Chief:	Dr. A.C. Lal Kumar	ISSN Print:	2394-7500,	ISSN Online:	2394-5869
OJS Installation	Open Journal Systems	Journal Help	Open Journal Systems	Language	Select Language	Català	Čeština	Dansk	Deutsch	ελληνικά	English	Español (Argentina)	Español (España)	Euskara	فارسی	Français (Canada)	Français (France)	Galego	Hrvatski	Bahasa Indonesia	Italiano	日本語	Македонски јазик	മലയാളം	Nederlands	Norsk	Język Polski	Português (Brasil)	Português (Portugal)	Limba Română	Русский	Slovenčina	Cрпски	Svenska	Türkçe	Українська	Tiếng Việt	简体中文	繁體中文	العربية	Font Size	Make font size smaller	Make font size default	Make font size larger	Home	About	Login	Register	Search
Home - International Journal of Applied Sciences and Biotechnology (IJASBT)	A Peer Reviewed	Online	International Journal.	Aim &amp; Scope	I	Current Issue	I	Submit Manuscript	I	Model Cover Letter	I	Editorial Board	I	Model Manuscript	I	Authors Guidelines	I	Terms and Conditions	Indexing &amp; Abstracting	CLICK HERE	FOR	COVER LETTER AND AUTHORIZATION FORM	Welcome to IJASBT	A Scholarly Publishing Journal	The “International Journal of Applied Sciences and Biotechnology” (IJASBT) is an International online journal in English language committed to publish quarterly without any unnecessary delay. To publish peer reviewed research and review articles describing recent advances and applied aspects of various sciences and biotechnology is the only aim of IJASBT. All applied areas of sciences are conside…	Publication Schedule	:	March, June, September &amp; December (last week of due month)	Submit your manuscript for Vol. 8, Issue 2 (June 2020)	Submit your Manuscript on various categories:	Research article, Review articles	Mini Reviews, Short Communication, Case Studies	If you have any queries or feedback, then, please don't hesitate to mail us at	editor.ijasbt@gmail.com	.	Site visits so far	Your browser does not support inline frames or is currently configured not to display inline frames.	Current Issue	Vol. 7, Issue 4	Previous Issues	-- 2013	Vol. 1, Issue 1 (March 2013)	Vol. 1, Issue 2 (June 2013)	Vol. 1, Issue 3 (September 2013)	Vol. 1, Issue 4 (December 2013)	-- 2014	Vol. 2, Issue 1 (March 2014)	Vol. 2, Issue 2 (June 2014	)
International Journal of Applied Sciences and Engineering	International Journal of Applied Sciences and Engineering	Main menu	Skip to primary content	Skip to secondary content	Home	Editorial Board	Archive	Instructions	Submission	Article Process	Contact us	Join us	Scope and Perspective	“International Journal of Applied Sciences and Engineering” (IJASE) is an online and printable international peer reviewed journal. IJASE publishes high-quality original scientific papers, short communications, correspondence and case studies. Review articles of current interest and high standard may be considered.	The scope of the journal is broad and encompassing, covering a range of research areas including, but not limited to all aspects of applied sciences and engineering. These include	Computer Science Electrical Engineering Power Engineering Telecommunication Engineering Computer Engineering Control and Computer Systems Electronics Information technology Informatics Data and Software engineering Biomedical Engineering Agricultural and Bioresource Engineering Computer Systems Biosciences, Animal science Agricultural economics Extension and rural sociology, Crop science, Food sc…	Fisheries and aquaculture, soil science and land management, forestry and wildlife management, among others), Biological sciences (via; biochemistry, parasitology, microbiology and brewery science, botany, zoology, cytogenetics, plant and animal breeding &amp; genetics, etc)	Only those manuscripts are considered for publication, the contents of which have not been published and are not being considered for publication in any other journal.	E-ISSN: 2308-5088	Search	Copyright © 2019 - All Rights Reserved - ijapscengr.com	webmail
International Journal of Artificial Intelligence and Mechatronics - Home	Thursday, 05 March 2020	Home	Editors	Topics	For Authors	- Authors Guideline	- Processing Fees	Downloads	Vol./ Issues	Conferences	- International Conference	- National Conference	Online Payment	Contacts	International Journal of Artificial Intelligence and Mechatronics	TM	Publisher :	Timeline Publication Pvt. Ltd.	, ISSN: 2320 - 5121	Home	Editors	Topics	For Authors	Authors Guideline	Processing Fees	Downloads	Vol./ Issues	Conferences	International Conference	National Conference	Online Payment	Contacts	Home	Welcome to IJAIM	"Submissions Open For Volume 8,Issue 4,Jan. - Feb., 2020"	IJAIM ICV: 77.34	International Journal of Artificial Intelligence and Mechatronics	TM	IJAIM is concerned with the concepts and techniques of Engineering and artificial intelligence needed for the design of machines with advanced intelligent behavior. It explores the topics of pattern recognition, neural networks, scheduling, reasoning, fuzzy logic, rule-based systems, machine learning, control and computer vision and so on.Mechatronics is the fusion of mechanics and electronics in…	IJAIM aims to promote the integration of Mechatronics and Artificial Intelligence. The focus is to publish papers on state-of-the-art Mechatronics and Artificial Intelligence Engineering. Submitted papers will be reviewed by technical committees of the Journal and Association. All submitted articles should report original, previously unpublished research results, experimental or theoretical, and …	Article Processing Fees:	Foreign Authors:	64 USD upto 10 pages of paper.	Indian author:	Rs. 1900/- upto 10 pages of paper.	Frequency :	6 Issue per year	Status :	Published Online
International Journal of Arts and Commerce | Research Journal	Home	About the Journal	Editorial Board	Aims and Scope	Author Guideline	Review Process	Publication Fee	Call for Paper	Index	Archive	Submission	Contact	Select Page	Home	About the Journal	Editorial Board	Aims and Scope	Author Guideline	Review Process	Publication Fee	Call for Paper	Index	Archive	Submission	Contact	Current Issue	Vol. 9 No. 2 February 2020	Title:	Influence of Thought Difference between English and Chinese on the Translation of Political Terms	Author:	Wang Pan	|	Full Text PDF	| |	Abstract	| |	Cite this Article	|	Title:	Interactive Shop Windows- A New Design Phenomenon of Modern City	Authors:	Assoc. Prof. Ing. Arch. Jana Vinárčiková, PhD.	1	and Ing. Arch. Mária Vozárová, PhD.	2	|	Full Text PDF	| |	Abstract
IJAHMS - International Journal of Arts, Humanities and Management Studies	Call Us : (+91) 9406929029, 9827055391 - Mail :	info@ijahms.com	Twitter	Facebook	LinkedIn	Mailbox	Login	ISSN NO: 2395-0692	Home	About Us	Call for Papers	Editorial	Authors Information	Preparation of Manuscripts	Format	Paper Submission	Copyright Agreement	Archive	Upcoming Issue	Current Issue	Past Issues	Publication Ethics	Indexing	Contact Us	for Issue	Submission Date :	Publication Date :	Volume: 6, No: 1, January 2020	Published	Click Here to View	Main	Menu	Publication Fee	About Us	Editorial Board	Call for Papers	Call for Reviewers	Authors Information	Submission	Disclaimer	Reviewers Guide	Copyright Agreement	Welcome To	ijahms	International Journal of Arts, Humanities and Management Studies (IJAHMS) is an	academic Online Open Access Peer Reviewed International Journal, which is approved	by National Science Library (NSL), and National Institute of Science Communication	And Information Resources (NISCAIR), New Delhi, India. It is licensed under Creative Commons Attribution 4.0 International license.	It is run in association with an NGO 'Aryavrat' which works for women and child
International journal of arts humanities and social sciences Studies	editor.ijahss@gmail.com	(ISSN: 2582-1601)	Menu	Home	About us	Editorial Board	Submit Paper	Current Issue	Past Issue	Contact Us	IJAHSS Journal...	Read More	IJAHSS Journal...	Read More	IJAHSS Journal...	Read More	1	2	3	Previous	Next	Welcome to the	International Journal of Arts Humanities and Social Sciences Studies	International Journal of Arts Humanities and Social Sciences studies (IJAHSSS)	is an international journal intended for professionals and researchers in all fields of Humanities and Social Science. IJAHSS publishes research articles and reviews within the whole field Humanities and Social Science, new teaching methods, assessment, validation and the impact of new technologies and it will continue to provide information on the latest trends and developments in this ever-expa…	IJAHSSS	expects all the articles or papers to be original which are not published previously or submitted to any journal for the consideration for publication. All the articles or papers must adhere to the style and the ethics of the IJAHSSS. All the articles or papers will be thoroughly reviewed and edited by expert reviewers and language editors before consideration for publication.	Benefit	Being multidisciplinary in nature, all students and researchers of humanities and social science studies would be benefited from the scholarly publications of this journal.	IJAHSSS	is published monthly and welcomes research articles, review papers, case studies, book reviews, and dissertations for publication.	The articles and research papers published in the journal (IJAHSSS) are freely accessible via internet in a clear readable format. Readers can read download/print the articles without paying any fee.	Quick Links	Call for Paper	Aims &amp; Scope	Publication Fee	Indexing	Copyright Form	Manuscript Guidelines	E-mail : editor.ijahss@gmail.com	© 2016 International Journal of Arts Humanities and Social Sciences studies (IJAHSSS) . All rights reserved.
International Journal of Ayurveda and Pharma Research	Skip to main content	Skip to main navigation menu	Skip to site footer	Home	Editorial Board	Current	Archives	Policies	Author Guidelines	About	Submissions	Open Access Policy	Publication Frequency	Publication Ethics	Indexing	Contact Us	Search	Search	Register	Login	Current Issue	Vol 8, Issue 1: January 2020	Published:	2020-02-02	Articles	THERMOSENSITIVE IN SITU GEL OF TINIDAZOLE IN TREATMENT OF BACTERIAL VAGINOSIS: FORMULATION AND EVALUATION	Shital Nikhar, Deepali A. Bansode*, Kakasaheb R. Mahadik	1-12	PDF FULL TEXT	EFFECT OF NIRGUNDI (VITEX NEGUNDO LINN.) PATRA ARKA AS ASCHOTHANA (EYE DROPS) IN CATARACT-A CLINICAL STUDY	Dhanisha B K*, C S Kannadas, Kusumam Joseph, V Sahasranamam, Annie Abraham	13-21	PDF FULL TEXT	ETHNOMEDICINAL USES OF PLANTS: A STUDY AMONG THE JUANG TRIBE OF KEONJHAR DISTRICT OF ODISHA	Gulsan Khatoon	22-29	PDF FULL TEXT	ANTIMICROBIAL STUDY OF VYADHIVIDHWANSANA RASA (AN HERBOMINERAL PREPARATION): IN VITRO STUDY	Prasad Anjali Baijnath*, Agrawal Sachin, Mohammad Aslam, Baheti Sandip, Dighe Dattatray	30-36	PDF FULL TEXT	REVIEW ON WOUND HEALING THERAPEUTIC REGIMENS IN AYURVEDA	B.Venkateshwarlu*, C.Muralikrishna, K.Midhuna Mohan, K.Anumol, G.Babu	37-42	PDF FULL TEXT	A COMPARATIVE CLINICAL STUDY OF MATRABASTI WITH SAHACHARATAILA AND ASHTAKATWARA TAILA IN THE MANAGEMENT OF GRIDHRASI WITH SPECIAL REFERENCE TO SCIATICA	Snehali Ganpathi Gaonkar*, Jairaj P Basarigidad	43-50	PDF FULL TEXT
IJAPC	Toggle navigation	Menu	Home	Aim and Scope	Editorial Board	Indexing	Plagiarism	Publication Ethics	Contact us	International Journal of	Ayurveda and Pharmaceutical Chemistry	(A peer reviewed journal dedicated to allied Sciences)	UGC No. 43112 (as per old list published in 2018)	e ISSN - 2350-0204	Research has crossed boundaries since the last decade and it	is now more regarded as a culture than only a scientific	stream. Every new and young scientist paves his or her way	into another discipline, in search of something which is	concealed and undiscovered. International Journal of	Ayurveda and Pharmaceutical Chemistry is one such approach	to reveal this amalgamated science of chemistry and	ayurveda.	International Journal of Ayurveda and Pharmaceutical	Chemistry	is a bimonthly peer reviewed journal	dedicated for scientific publication in ayurveda and	pharmaceutical chemistry. It also allows free-full-text	access and is devoted to promotion of research work done in	all the fields of Ayurveda and related fields of	Pharmaceutical Chemistry.	International Journal of Ayurveda and Pharmaceutical	Chemistry	publishes original research work, reviews,	short communications and notes dealing with	ayurveda,	pharmacognostical, analytical and	pharmaceutical chemistry	.	Next Issue	- Vol. 12, Iss. 2	|	(	Releasing)	10	th	March, 2020	Manuscripts are	invited for	-Vol. 12, Iss. 3, 2020
International Journal of Basic Medical Sciences and Pharmacy (IJBMSP)	International Journal of Basic Medical Sciences and Pharmacy (IJBMSP)	Open Journal Systems	Journal Help	User	Username	Password	Remember me	Notifications	View	Subscribe	Journal Content	Search	All	Authors	Title	Abstract	Index terms	Full Text	Browse	By Issue	By Author	By Title	Font Size	Make font size smaller	Make font size default	Make font size larger	Home	About	Login	Search	Current	Archives	Announcements	Editorial Board	Indexing/Abstracting	Publication Ethics and Malpractice Statement	Home	Vol 8, No 2 (2018)	International Journal of Basic Medical Sciences and Pharmacy (IJBMSP)	ISSN: 2049-4963 International Journal of Basic Medical Sciences and Pharmacy (IJBMSP) is a scholarly peer reviewed international scientific journal published two times in a year, focusing on theories, methods, and applications in Medical sciences and Pharmacy. It provides a challenging forum for researchers, industrial professionals, managers, and policy makers working in the field to contribute …	Announcements	No Publication Charges	Free Journal	Posted: 2015-05-09	More Announcements...	Vol 8, No 2 (2018)	Table of Contents	Research Articles	Monitoring the menstrual cycle using urinary oestrone glucuronide: the relationship between excretion rate and concentration
Homepage | International Journal of Basic Sciences and Applied Computing	Debugging Info for Theme support:	Theme: Enfold	Version: 4.5.7	Installed: enfold	AviaFramework Version: 5.0	AviaBuilder Version: 0.9.5	aviaElementManager Version: 1.0.1	- - - - - - - - - - -	ChildTheme: Enfold Child	ChildTheme Version: 1.0	ChildTheme Installed: enfold	ML:128-PU:33-PLA:12	WP:5.3.2	Compress: CSS:disabled - JS:disabled	Updates: disabled	PLAu:12	Menu	International Journal of Basic Sciences and Applied Computing	Exploring Innovation | ISSN: 2394-367X (Online) | Reg. No.: C/819981 | Published by BEIESP | B Impact Factor: 3.64	HOME	AIMS AND SCOPE	INSTRUCTIONS FOR AUTHORS	CALL FOR PAPERS	EDITORIAL BOARD	ARCHIVE	CONFERENCES	DOWNLOAD	ETHICS &amp; POLICIES	FAQ	CONTACT	Menu	Home	Aims and Scope	Citations	Indexing	Call for Papers (Regular Issue)	Instructions for Authors	Editorial Board	Board of Referees (BoR)	Archive	Conferences	Download	Ethics &amp; Policies	Publication Ethics and Publication Malpractice Statement	Article Withdrawal Policy	Plagiarism Policy	Peer Review Policy	Copyright, Grants and Ownership Declaration	Open Access Overview
International Journal of Bioassays	Reach Us	+441764910199	Navbar	Home	About	Register	Search	Articles	Articles In Press	Current Issue	Archives	Announcements	All submissions of the EM system will be redirected to	Online Manuscript Submission System	. Authors are requested to submit articles directly to	Online Manuscript Submission System	of respective journal.	E-ISSN: 2278-778X	KEYWORDS	Actinomycetes	Antibacterial	Antibacterial activity	Antimicrobial activity	DPPH	Diabetes Mellitus	Diabetes mellitus	Diversity	ELISA	Feeding habits	HPLC	LC-MS/MS	Labeo rohita	Libya	Mediterranean Sea	Oxidative stress	Phytochemicals	Prevalence	Psoriasis	Traditional knowledge	eastern coast	INFORMATION	For Readers	For Authors	For Librarians	RSS	Browse	By Issue	By Title	By Sections
IJBPR | HOME	e -Issn : 0976 - 3651	Print-Issn : 2229-7480	Home	Instruction to Authors	Manuscript Submission	Contents	Articles	All Issue	Editorial Board	Subscribe	Reach Us	Account	Account	For New Subscriber	Sign In	Fast Delivery	/	Best Price	/	Find Free Articles	/	Sign Up	/	Finest Quality	For View Articles set pop enable in your browser	Signup	Login	Subscribe Articles	View Articles	About	International Journal of Biological &amp; Pharmaceutical Research (IJBPR) is a bi-annual international journal publishing the finest peer-reviewed research in the field of Pharmaceutical Research on the basis of its originality, importance, disciplinary interest, elegance, surprising discussions and conclusions and serve as a means for scientific information exchange in the international pharmace…	DOI	A digital object identifier (DOI) is a unique alphanumeric string assigned by a registration agency	Issn / e-Issn	An International Standard Serial Number (ISSN) is an eight-digit serial number used to uniquely identify a serial publication.	Abstracting and Indexing	CROSSREF, DOI, CAS, CASSI, Directory of Open Access Journal (DOAJ), Google Scholar etc.	Copy Scape	Copy Escape Policy For International Journal of Biological &amp; Pharmaceutical Research	International Journal of Biological &amp; Pharmaceutical Research	Impact factor	The impact factor for IJBPR is calculated based on last two year period, and considered average number of times published papers are cited in other referred journals and found	1.34*.	Global Journal Impact Factor 2014	GJIF 2014 = 4.67	ISSN	The international standard serial number (ISSN) for International Journal of Biological &amp; Pharmaceutical Research is 0976-3651.	International Journal of Biological &amp; Pharmaceutical Research publishes original research papers, critical reviews and communications on the latest developments in the pharmaceutical sciences with strong emphasis on originality and scientific quality.	International Journal of Biological &amp; Pharmaceutical Research (IJBPR) is an official journal, publishing original scientific research in all fields of pharmacy. International Journal of Biological &amp; Pharmaceutical Research publishes original research work that contributes significantly to further the scientific knowledge in pharmacy and pharmaceutical sciences (Pharmaceutics, Biopharmaceu…
[truncated: 571 more rows]
[truncated: 5,000 more columns]
