# Supplementary material for: An open automation system for predatory journal detection
Source: Sci Rep. 2023 Feb 20;13:2976. doi: 10.1038/s41598-023-30176-z (PMC9940686; doi:10.1038/s41598-023-30176-z)
Supplement: Supplementary file 3 — Supplementary Information 3. [file 41598_2023_30176_MOESM3_ESM.csv]

bmc	anesthesiology	home	page	skip	main	content	advertisement	springer	nature	make	sars	cov	2	covid	19	research	free	view	research	view	late	news	sign	update	search	explore	journal	get	publish	about	bmc	login	menu	explore	journal	get	publish	about	bmc	login	search	bmc	article	search	bmc	anesthesiology	home	about	article
journal	cardiothoracic	surgery	home	page	skip	main	content	advertisement	springer	nature	make	sars	cov	2	covid	19	research	free	view	research	view	late	news	sign	update	search	explore	journal	get	publish	about	bmc	login	menu	explore	journal	get	publish	about	bmc	login	search	bmc	article	search	journal	cardiothoracic	surgery	home
journal	anaesthesiology	clinical	pharmacology	free	full	text	article	j	anaesth	clin	pharmacol	this	website	us	cooky	by	continue	use	website	give	consent	cooky	use	for	information	cooky	disable	visit	privacy	cookie	policy	agree	amp	proceed	user	online	993	home	about	u	editorial	board	search	ahead	print	current	issue	archive	submit
anesthesiology	research	practice	hindawi	journal	publish	u	publishing	partnership	about	u	blog	anesthesiology	research	practice	journal	menu	journal	overview	for	author	for	reviewer	for	editor	table	content	special	issue	submit	journal	metric	acceptance	rate	46	submission	final	decision	71	day	acceptance	publication	33	day	citescore	1.320	impact	factor	apc	950
annals	cardiac	anaesthesia	free	full	text	article	ann	card	anaesth	this	website	us	cooky	by	continue	use	website	give	consent	cooky	use	for	information	cooky	disable	visit	privacy	cookie	policy	agree	amp	proceed	home	about	u	editorial	board	search	ahead	print	current	issue	archive	submission	subscribe	advertise	contact	login	user
pain	therapy	home	cookie	notice	we	use	cooky	personalise	content	ad	provide	social	medium	feature	analyse	traffic	we	also	share	information	use	site	social	medium	advertising	analytics	partner	accordance	privacy	policy	you	manage	preference	cookie	setting	close	ok	manage	cooky	your	privacy	strictly	necessary	cooky	performance	amp	analytics	cooky	functional
local	regional	anesthesia	dove	press	open	access	publisher	journal	why	publish	with	u	author	guideline	peer	review	guideline	open	outlook	blog	reprint	submit	manuscript	menu	about	contact	sustainability	press	center	testimonial	blog	favor	author	program	permission	pre	submission	reprint	login	open	access	scientific	medical	research	advanced	search	home	journal	why
ja	clinical	report	home	page	skip	main	content	advertisement	springer	nature	make	sars	cov	2	covid	19	research	free	view	research	view	late	news	sign	update	search	get	publish	explore	journal	book	about	login	menu	get	publish	explore	journal	book	about	login	search	springeropen	article	search	ja	clinical	report	about
case	report	anesthesiology	hindawi	journal	publish	u	publishing	partnership	about	u	blog	case	report	anesthesiology	journal	menu	journal	overview	for	author	for	reviewer	for	editor	table	content	submit	journal	metric	acceptance	rate	42	submission	final	decision	82	day	acceptance	publication	28	day	citescore	impact	factor	apc	650	submit	recently	publish
pain	report	international	association	study	pain	pain	pain	report	visit	site	international	association	study	pain	pain	pain	report	international	association	study	pain	pain	pain	report	log	your	account	temporarily	lock	your	account	temporarily	lock	due	incorrect	sign	attempt	automatically	unlocked	30	min	for	immediate	assistance	contact	customer	service	800	638
bmc	biochemistry	home	page	skip	main	content	advertisement	springer	nature	make	sars	cov	2	covid	19	research	free	view	research	view	late	news	sign	update	search	explore	journal	get	publish	about	bmc	login	menu	explore	journal	get	publish	about	bmc	login	search	bmc	article	search	bmc	biochemistry	home	about	article
osa	biomedical	optic	express	expand	topic	clickable	element	expand	topic	login	create	account	this	website	us	cooky	deliver	product	service	well	analytics	provide	personalize	experience	click	learn	by	continue	use	site	agree	use	cooky	we	ve	also	update	privacy	notice	click	see	s	new	allow	all	cooky	toggle	navigation	option
neurophotonics	this	website	us	cooky	provide	variety	service	improve	usability	website	by	use	website	agree	use	cooky	accordance	privacy	policy	close	sign	in	view	cart	help	email	username	forgot	username	password	forgot	password	show	keep	sign	please	wait	no	spie	account	create	account	institutional	access	sign	institutional	credential	conference	proceeding
plo	neglect	tropical	disease	a	peer	review	open	access	journal	advertisement	plos.org	create	account	sign	plo	neglect	tropical	disease	browse	current	issue	journal	archive	collection	find	read	article	publish	submission	get	start	presubmission	inquiry	submission	guideline	figure	table	support	information	latex	other	article	type	preprints	revise	your	manuscript	submit	now
malaria	journal	home	page	skip	main	content	advertisement	springer	nature	make	sars	cov	2	covid	19	research	free	view	research	view	late	news	sign	update	search	explore	journal	get	publish	about	bmc	login	menu	explore	journal	get	publish	about	bmc	login	search	bmc	article	search	malaria	journal	home	about	article
tropical	disease	travel	medicine	vaccine	home	page	skip	main	content	advertisement	springer	nature	make	sars	cov	2	covid	19	research	free	view	research	view	late	news	sign	update	search	explore	journal	get	publish	about	bmc	login	menu	explore	journal	get	publish	about	bmc	login	search	bmc	article	search	tropical	disease
journal	venomous	animal	toxin	include	tropical	disease	home	page	r	update	february	28	2020	portugu	s	espa	ol	journal	s	site	journal	editorial	board	instruction	author	subscription	metric	scielo	scimago	google	scholar	2019	h5	index	18	h5	median	34	detail	search	all	index	title	author	subject	this	journal	all	collection
tropical	medicine	health	home	page	skip	main	content	advertisement	springer	nature	make	sars	cov	2	covid	19	research	free	view	research	view	late	news	sign	update	search	explore	journal	get	publish	about	bmc	login	menu	explore	journal	get	publish	about	bmc	login	search	bmc	article	search	tropical	medicine	health	home
journal	tropical	medicine	hindawi	journal	publish	u	publishing	partnership	about	u	blog	journal	tropical	medicine	journal	menu	journal	overview	for	author	for	reviewer	for	editor	table	content	special	issue	submit	journal	metric	acceptance	rate	25	submission	final	decision	111	day	acceptance	publication	26	day	citescore	1.290	impact	factor	due	2020
international	journal	circumpolar	health	vol	79	no	1	access	provide	national	chiao	tung	university	log	register	cart	search	this	journal	anywhere	advanced	search	2018	impact	factor	1.180	international	journal	circumpolar	health	2018	impact	factor	1.180	an	open	access	journal	submit	article	new	content	alert	r	citation	search	citation	search	current
research	report	tropical	medicine	dove	press	journal	why	publish	with	u	author	guideline	peer	review	guideline	open	outlook	blog	reprint	submit	manuscript	menu	about	contact	sustainability	press	center	testimonial	blog	favor	author	program	permission	pre	submission	reprint	login	open	access	scientific	medical	research	advanced	search	home	journal	why	publish	u
journal	medical	library	association	notification	view	subscribe	journal	content	search	search	scope	all	author	title	abstract	index	term	full	text	browse	by	issue	by	author	by	title	visit	pmc	search	old	issue	current	issue	keywords	bibliometrics	book	review	correction	erich	meyerhoff	evidence	base	medicine	evidence	base	practice	health	literacy	health
plo	biology	a	peer	review	open	access	journal	advertisement	plos.org	create	account	sign	plo	biology	browse	current	issue	journal	archive	collection	find	read	article	publish	submission	submission	guideline	figure	table	support	information	latex	other	article	type	preprints	revise	your	manuscript	submit	now	policy	best	practice	research	reporting	human	subject	research
bmc	biology	home	page	skip	main	content	advertisement	springer	nature	make	sars	cov	2	covid	19	research	free	view	research	view	late	news	sign	update	search	explore	journal	get	publish	about	bmc	login	menu	explore	journal	get	publish	about	bmc	login	search	bmc	article	search	bmc	biology	home	about	article
genomics	proteomics	amp	bioinformatics	journal	elsevier	menu	search	search	search	all	webpage	book	journal	10	result	per	page	20	result	per	page	50	result	per	page	100	result	per	page	home	journal	genomics	proteomics	amp	bioinformatics	twitter	issn	1672	0229	genomics	proteomics	amp	bioinformatics	the	official	journal	beijing	institute	genomics
plo	computational	biology	a	peer	review	open	access	journal	advertisement	plos.org	create	account	sign	plo	computational	biology	browse	current	issue	journal	archive	collection	find	read	article	publish	submission	get	start	presubmission	inquiry	submission	guideline	figure	table	support	information	latex	other	article	type	preprints	revise	your	manuscript	submit	now	policy	best
home	open	biology	login	account	email	password	forgot	password	keep	log	new	user	institutional	login	change	password	old	password	new	password	too	short	weak	medium	strong	very	strong	too	long	congrats	your	password	change	create	new	account	email	return	user	ca	n	t	sign	forgot	password	enter	email	address	send
frontier	cell	developmental	biology	the	journal	welcome	submission	wide	spectrum	cell	developmental	biology	cover	intracellular	extracellular	dynamic	section	focus	signal	cell	adhesion	migration	cell	growth	division	cell	death	survival	membrane	traffic	epigenetic	regulation	additionally	journal	offer	section	dedicate	cut	edge	fundamental	translational	research	molecular	medicine	stem	cell	biology	with	collaborative
movement	ecology	home	page	skip	main	content	advertisement	springer	nature	make	sars	cov	2	covid	19	research	free	view	research	view	late	news	sign	update	search	explore	journal	get	publish	about	bmc	login	menu	explore	journal	get	publish	about	bmc	login	search	bmc	article	search	movement	ecology	home	about	article
bone	research	cookie	notice	we	use	cooky	personalise	content	ad	provide	social	medium	feature	analyse	traffic	we	also	share	information	use	site	social	medium	advertising	analytics	partner	accordance	privacy	policy	you	manage	preference	manage	cooky	close	ok	manage	cooky	your	privacy	strictly	necessary	cooky	performance	amp	analytics	cooky	functional	cooky
frontier	molecular	bioscience	to	end	journal	draw	empirical	discipline	structural	biology	enzymology	biochemistry	biophysics	capitalize	well	technological	advancement	enable	metabolomics	proteomics	measurement	massively	parallel	throughput	development	robust	innovative	computational	biology	strategy	we	also	recognize	influence	medicine	technology	welcome	study	molecular	genetics	molecular	diagnostics	therapeutic	nanotechnology	in	addition	interest	new	finding
ppar	research	hindawi	journal	publish	u	publishing	partnership	about	u	blog	ppar	research	journal	menu	journal	overview	for	author	for	reviewer	for	editor	table	content	special	issue	submit	journal	metric	acceptance	rate	45	submission	final	decision	67	day	acceptance	publication	40	day	citescore	4.330	impact	factor	4.186	apc	1650	submit
bmc	developmental	biology	home	page	skip	main	content	advertisement	springer	nature	make	sars	cov	2	covid	19	research	free	view	research	view	late	news	sign	update	search	explore	journal	get	publish	about	bmc	login	menu	explore	journal	get	publish	about	bmc	login	search	bmc	article	search	bmc	developmental	biology	home
horticulture	research	cookie	notice	we	use	cooky	personalise	content	ad	provide	social	medium	feature	analyse	traffic	we	also	share	information	use	site	social	medium	advertising	analytics	partner	accordance	privacy	policy	you	manage	preference	manage	cooky	close	ok	manage	cooky	your	privacy	strictly	necessary	cooky	performance	amp	analytics	cooky	functional	cooky
conservation	physiology	oxford	academic	skip	main	content	search	menu	account	menu	menu	national	chiao	tung	university	library	national	chiao	tung	university	library	sign	in	register	navbar	search	filter	all	conservation	physiology	all	journal	mobile	microsite	search	term	search	sign	in	national	chiao	tung	university	library	national	chiao	tung	university	library
biology	direct	home	page	skip	main	content	advertisement	springer	nature	make	sars	cov	2	covid	19	research	free	view	research	view	late	news	sign	update	search	explore	journal	get	publish	about	bmc	login	menu	explore	journal	get	publish	about	bmc	login	search	bmc	article	search	biology	direct	home	about	article
international	journal	molecular	science	an	open	access	journal	mdpi	journal	information	for	author	for	reviewer	for	editor	for	librarian	for	publisher	for	society	article	processing	charge	open	access	policy	institutional	open	access	program	editorial	process	mdpi	blog	research	publication	ethic	author	service	initiative	sciforum	preprints	scilit	sciprofiles	mdpi	book	encyclopedia
home	biology	open	we	use	cooky	help	u	improve	website	learn	skip	main	content	advertisement	main	menu	user	menu	search	main	menu	home	article	accepted	manuscript	issue	progress	late	complete	issue	issue	archive	archive	article	type	interview	sign	alert	about	u	about	bio	editor	board	editor	biography	grant	funding	journal
biomedicine	an	open	access	journal	mdpi	journal	information	for	author	for	reviewer	for	editor	for	librarian	for	publisher	for	society	article	processing	charge	open	access	policy	institutional	open	access	program	editorial	process	mdpi	blog	research	publication	ethic	author	service	initiative	sciforum	preprints	scilit	sciprofiles	mdpi	book	encyclopedia	about	sign	in
journal	biological	engineering	home	page	skip	main	content	advertisement	springer	nature	make	sars	cov	2	covid	19	research	free	view	research	view	late	news	sign	update	search	explore	journal	get	publish	about	bmc	login	menu	explore	journal	get	publish	about	bmc	login	search	bmc	article	search	journal	biological	engineering	home
bmb	report	home	about	journal	archive	instruction	author	policy	title	author	keyword	volume	vol	53	vol	52	vol	51	vol	50	vol	49	vol	48	vol	47	vol	46	vol	45	vol	44	vol	43	vol	42	vol	41	issue	no	12	no	11	no	10	no	9	no	8
european	journal	histochemistry	skip	main	content	skip	main	navigation	menu	skip	site	footer	contact	register	login	about	journal	editorial	board	current	issue	archive	copyright	announcement	special	issue	overview	forthcoming	special	issue	search	search	pissn	1121	760x	eissn	2038	8306	editor	in	chief	carlo	pellicciari	italy	if	and	wos	impact	factor
journal	biological	research	thessaloniki	home	page	skip	main	content	advertisement	springer	nature	make	sars	cov	2	covid	19	research	free	view	research	view	late	news	sign	update	search	explore	journal	get	publish	about	bmc	login	menu	explore	journal	get	publish	about	bmc	login	search	bmc	article	search	journal	biological	research
biological	research	home	page	skip	main	content	advertisement	springer	nature	make	sars	cov	2	covid	19	research	free	view	research	view	late	news	sign	update	search	explore	journal	get	publish	about	bmc	login	menu	explore	journal	get	publish	about	bmc	login	search	bmc	article	search	biological	research	home	about	article
feb	open	bio	wiley	online	library	skip	main	content	access	national	chiao	tung	university	access	national	chiao	tung	university	search	within	this	journal	feb	press	journal	wiley	online	library	search	term	advanced	search	citation	search	search	term	advanced	search	citation	search	search	term	advanced	search	citation	search	login	register	journal
enzyme	research	hindawi	journal	publish	u	publishing	partnership	about	u	blog	enzyme	research	journal	menu	table	content	special	issue	submit	enzyme	research	cease	publication	2019	longer	accept	submission	all	previously	publish	article	available	table	content	the	journal	archive	portico	via	lock	initiative	provide	permanent	archive	electronic	scholarly	journal	go	table
communicative	amp	integrative	biology	vol	13	no	1	load	contrib	a11y	accessibility	menu.js	access	provide	national	chiao	tung	university	log	register	cart	search	this	journal	anywhere	advanced	search	communicative	amp	integrative	biology	an	open	access	journal	indexed	pubmed	central	scopus	open	access	journal	publishes	research	aspect	biology	related	communication	signal
insight	journal	sage	publication	inc	skip	main	content	login	if	reset	password	since	2017	please	use	forgot	password	link	reset	password	access	sage	online	account	forgot	password	don	account	create	account	technical	support	find	my	rep	log	my	account	log	contact	toggle	navigation	menu	discipline	social	science	amp	humanity	age
journal	nematology	sign	in	home	about	u	publication	service	contact	u	advanced	search	home	publication	journal	nematology	publication	share	export	citation	email	email	print	print	text	size	read	journal	nematology	society	nematologists	editor	in	chief	david	i	shapiro	ilan	number	issue	volume	open	subject	life	science	issn	0022	300x	eissn
journal	insect	science	oxford	academic	we	use	cooky	enhance	experience	website	by	click	continue	continue	use	website	agree	use	cooky	you	change	cookie	setting	time	continue	find	skip	main	content	search	menu	account	menu	menu	national	chiao	tung	university	library	national	chiao	tung	university	library	sign	in	register	navbar	search
application	plant	science	skip	main	content	access	national	chiao	tung	university	access	national	chiao	tung	university	search	within	this	journal	bsa	publication	wiley	online	library	search	term	advanced	search	citation	search	search	term	advanced	search	citation	search	search	term	advanced	search	citation	search	login	register	publication	american	journal	botany	application
bmc	biophysics	home	page	skip	main	content	advertisement	springer	nature	make	sars	cov	2	covid	19	research	free	view	research	view	late	news	sign	update	search	explore	journal	get	publish	about	bmc	login	menu	explore	journal	get	publish	about	bmc	login	search	bmc	article	search	bmc	biophysics	home	article	search
biochemistry	biophysics	report	journal	elsevier	menu	search	search	search	all	webpage	book	journal	10	result	per	page	20	result	per	page	50	result	per	page	100	result	per	page	home	journal	biochemistry	biophysics	report	twitter	issn	2405	5808	biochemistry	biophysics	report	editor	in	chief	han	van	leeuwen	view	editorial	board
biodiversity	data	journal	about	pensoft	book	e	book	journal	news	amp	blog	contact	register	login	full	text	author	title	submit	manuscript	home	article	about	journal	feature	article	about	focus	scope	peer	review	guideline	author	term	use	editorial	team	contact	most	visit	paper	most	active	editor	most	active	reviewer	most	productive
advance	bioinformatics	hindawi	journal	publish	u	publishing	partnership	about	u	blog	advance	bioinformatics	journal	menu	table	content	special	issue	submit	advance	bioinformatics	cease	publication	2019	longer	accept	submission	all	previously	publish	article	available	table	content	the	journal	archive	portico	via	lock	initiative	provide	permanent	archive	electronic	scholarly	journal	go	table
journal	circadian	rhythm	home	about	about	journal	editorial	team	editorial	policy	submission	contact	content	article	issue	archive	research	integrity	log	log	do	n	t	account	register	here	log	with	orcid	or	email	username	password	you	reset	password	log	register	start	submission	become	reviewer	manuel	miranda	anaya	et	al	difference	photic
molecular	image	sage	journal	skip	main	content	cooky	notification	this	site	us	cooky	by	continue	browse	site	agree	use	cooky	find	menu	search	browse	resource	author	librarian	editor	society	advanced	search	in	this	journal	journal	home	browse	journal	all	article	browse	year	onlinefirst	special	collection	index	accepted	manuscript	journal	info
mycology	vol	11	no	1	load	contrib	a11y	accessibility	menu.js	access	provide	national	chiao	tung	university	log	register	cart	search	this	journal	anywhere	advanced	search	mycology	an	international	journal	fungal	biology	an	open	access	journal	submit	article	new	content	alert	r	citation	search	citation	search	current	issue	browse	list	issue
report	biochemistry	molecular	biology	report	biochemistry	molecular	biology	mon	mar	9	2020	archive	remember	create	account	reset	password	home	journal	information	about	journal	editorial	board	aim	amp	scope	journal	news	index	conflict	interest	policy	ethic	article	archive	all	issue	current	issue	for	author	submission	instruction	submission	user	guide	farsi	registration
high	throughput	an	open	access	journal	mdpi	journal	information	for	author	for	reviewer	for	editor	for	librarian	for	publisher	for	society	article	processing	charge	open	access	policy	institutional	open	access	program	editorial	process	mdpi	blog	research	publication	ethic	author	service	initiative	sciforum	preprints	scilit	sciprofiles	mdpi	book	encyclopedia	about	sign
tropical	life	science	research	home	journal	menu	home	editorial	board	full	text	article	submission	guideline	subscription	contact	u	related	link	universiti	sains	malaysia	penerbit	universiti	sains	malaysia	scholarone	manuscript	border	solid	0.5px	fff	firefox	3.6	border	solid	0.5px	fff	firefox	3.6	view	content	online	current	issue	early	view	subscribe	receive
journal	biology	home	skip	main	content	advertisement	springer	nature	make	sars	cov	2	covid	19	research	free	view	research	view	late	news	sign	update	search	explore	journal	get	publish	about	bmc	login	menu	explore	journal	get	publish	about	bmc	login	search	bmc	article	search	journal	biology	home	article	search	journal
insight	journal	sage	publication	inc	skip	main	content	login	if	reset	password	since	2017	please	use	forgot	password	link	reset	password	access	sage	online	account	forgot	password	don	account	create	account	technical	support	find	my	rep	log	my	account	log	contact	toggle	navigation	menu	discipline	social	science	amp	humanity	age
regeneration	wiley	online	library	skip	main	content	access	national	chiao	tung	university	access	national	chiao	tung	university	search	within	this	journal	anywhere	search	term	advanced	search	citation	search	search	term	advanced	search	citation	search	login	register	journal	list	menu	journal	browse	all	issue	virtual	issue	article	action	tool	subscribe	journal
npj	system	biology	application	cookie	notice	we	use	cooky	personalise	content	ad	provide	social	medium	feature	analyse	traffic	we	also	share	information	use	site	social	medium	advertising	analytics	partner	accordance	privacy	policy	you	manage	preference	manage	cooky	close	ok	manage	cooky	your	privacy	strictly	necessary	cooky	performance	amp	analytics	cooky
cell	an	open	access	journal	mdpi	journal	information	for	author	for	reviewer	for	editor	for	librarian	for	publisher	for	society	article	processing	charge	open	access	policy	institutional	open	access	program	editorial	process	mdpi	blog	research	publication	ethic	author	service	initiative	sciforum	preprints	scilit	sciprofiles	mdpi	book	encyclopedia	about	sign	in
journal	fungi	an	open	access	journal	mdpi	journal	information	for	author	for	reviewer	for	editor	for	librarian	for	publisher	for	society	article	processing	charge	open	access	policy	institutional	open	access	program	editorial	process	mdpi	blog	research	publication	ethic	author	service	initiative	sciforum	preprints	scilit	sciprofiles	mdpi	book	encyclopedia	about	sign
microbial	cell	log	register	home	advance	publication	special	issue	archive	for	author	submit	presubmission	inquiry	open	access	policy	devresearch	program	editorial	policy	article	type	manuscript	preparation	for	reviewer	about	u	the	journal	the	publisher	editorial	board	archive	policy	newsfeeds	newsletter	contact	feature	article	the	euchromatic	histone	mark	h3k36me3	preserve	heterochromatin
journal	biological	method	have	account	login	register	home	about	about	jbm	editorial	team	editorial	board	information	author	article	processing	charge	login	register	search	current	archive	online	submission	information	about	the	journal	information	author	online	submission	for	reader	for	librarian	journal	content	all	author	title	abstract	index	term	full	text	browse
communication	biology	cookie	notice	we	use	cooky	personalise	content	ad	provide	social	medium	feature	analyse	traffic	we	also	share	information	use	site	social	medium	advertising	analytics	partner	accordance	privacy	policy	you	manage	preference	manage	cooky	close	ok	manage	cooky	your	privacy	strictly	necessary	cooky	performance	amp	analytics	cooky	functional	cooky
method	protocol	an	open	access	journal	mdpi	journal	information	for	author	for	reviewer	for	editor	for	librarian	for	publisher	for	society	article	processing	charge	open	access	policy	institutional	open	access	program	editorial	process	mdpi	blog	research	publication	ethic	author	service	initiative	sciforum	preprints	scilit	sciprofiles	mdpi	book	encyclopedia	about	sign
vision	an	open	access	journal	mdpi	journal	information	for	author	for	reviewer	for	editor	for	librarian	for	publisher	for	society	article	processing	charge	open	access	policy	institutional	open	access	program	editorial	process	mdpi	blog	research	publication	ethic	author	service	initiative	sciforum	preprints	scilit	sciprofiles	mdpi	book	encyclopedia	about	sign	in
plant	diversity	journal	keai	english	home	about	u	mission	objective	management	governance	publishing	team	publishing	team	publishing	service	marketing	support	journal	health	medical	science	advance	biomarker	science	technology	brain	hemorrhage	chronic	disease	translational	medicine	clinical	ehealth	digital	chinese	medicine	engineer	regeneration	food	science	human	wellness	global	health	journal	infectious	disease
bmc	genomics	home	page	skip	main	content	advertisement	springer	nature	make	sars	cov	2	covid	19	research	free	view	research	view	late	news	sign	update	search	explore	journal	get	publish	about	bmc	login	menu	explore	journal	get	publish	about	bmc	login	search	bmc	article	search	bmc	genomics	home	about	article
computational	structural	biotechnology	journal	elsevier	menu	search	search	search	all	webpage	book	journal	10	result	per	page	20	result	per	page	50	result	per	page	100	result	per	page	home	journal	computational	structural	biotechnology	journal	twitter	issn	2001	0370	computational	structural	biotechnology	journal	editor	in	chief	gianni	panagiotou	view	editorial
metabolic	engineering	communication	journal	elsevier	menu	search	search	search	all	webpage	book	journal	10	result	per	page	20	result	per	page	50	result	per	page	100	result	per	page	home	journal	metabolic	engineering	communication	issn	2214	0301	metabolic	engineering	communication	an	official	journal	international	metabolic	engineering	society	editor	in	chief
cell	amp	bioscience	home	page	skip	main	content	advertisement	springer	nature	make	sars	cov	2	covid	19	research	free	view	research	view	late	news	sign	update	search	explore	journal	get	publish	about	bmc	login	menu	explore	journal	get	publish	about	bmc	login	search	bmc	article	search	cell	amp	bioscience	home
journal	nanobiotechnology	home	page	skip	main	content	advertisement	springer	nature	make	sars	cov	2	covid	19	research	free	view	research	view	late	news	sign	update	search	explore	journal	get	publish	about	bmc	login	menu	explore	journal	get	publish	about	bmc	login	search	bmc	article	search	journal	nanobiotechnology	home	about	article
frontier	bioengineering	biotechnology	in	today	world	enhancement	communication	multidisciplinary	expert	together	promotion	joint	project	close	collaboration	among	scientist	engineer	industry	people	regulatory	agency	physician	absolute	requirement	success	attempt	develop	clinically	apply	new	biological	therapy	innovative	device	involve	collective	use	biomaterials	cell	and	or	bioactive	molecule	frontier	bioengineering	biotechnology	aspires	forum
regenerative	biomaterials	oxford	academic	skip	main	content	search	menu	account	menu	menu	national	chiao	tung	university	library	national	chiao	tung	university	library	sign	in	register	navbar	search	filter	all	regenerative	biomaterials	all	journal	mobile	microsite	search	term	search	sign	in	national	chiao	tung	university	library	national	chiao	tung	university	library
microbial	biotechnology	wiley	online	library	skip	main	content	access	national	chiao	tung	university	access	national	chiao	tung	university	search	within	this	journal	sfam	journal	wiley	online	library	search	term	advanced	search	citation	search	search	term	advanced	search	citation	search	search	term	advanced	search	citation	search	login	register	journal	journal	apply
bmc	biotechnology	home	page	skip	main	content	advertisement	springer	nature	make	sars	cov	2	covid	19	research	free	view	research	view	late	news	sign	update	search	explore	journal	get	publish	about	bmc	login	menu	explore	journal	get	publish	about	bmc	login	search	bmc	article	search	bmc	biotechnology	home	about	article
synthetic	system	biotechnology	journal	keai	english	home	about	u	mission	objective	management	governance	publishing	team	publishing	team	publishing	service	marketing	support	journal	health	medical	science	advance	biomarker	science	technology	brain	hemorrhage	chronic	disease	translational	medicine	clinical	ehealth	digital	chinese	medicine	engineer	regeneration	food	science	human	wellness	global	health	journal	infectious
sciencedirect	science	direct	journal	amp	book	sciencedirect	help	there	problem	provide	content	request	please	contact	u	via	support	center	information	provide	detail	reference	number	571339feabd6f095	ip	address	140.113.207.50	timestamp	2020	03	09	07	54	12	utc	access	deny	this	website	use	security	service	protect	online	attack	ray	id	571339feabd6f095	timestamp
npj	microgravity	cookie	notice	we	use	cooky	personalise	content	ad	provide	social	medium	feature	analyse	traffic	we	also	share	information	use	site	social	medium	advertising	analytics	partner	accordance	privacy	policy	you	manage	preference	manage	cooky	close	ok	manage	cooky	your	privacy	strictly	necessary	cooky	performance	amp	analytics	cooky	functional	cooky
amb	express	home	page	skip	main	content	advertisement	springer	nature	make	sars	cov	2	covid	19	research	free	view	research	view	late	news	sign	update	search	get	publish	explore	journal	book	about	login	menu	get	publish	explore	journal	book	about	login	search	springeropen	article	search	amb	express	about	article	submission
international	journal	biomaterials	hindawi	journal	publish	u	publishing	partnership	about	u	blog	international	journal	biomaterials	journal	menu	journal	overview	for	author	for	reviewer	for	editor	table	content	special	issue	submit	journal	metric	acceptance	rate	15	submission	final	decision	63	day	acceptance	publication	50	day	citescore	2.410	impact	factor	apc	950
home	ftb	journal	home	current	issue	previous	issue	for	author	general	info	author	editorial	process	copyright	submit	article	manuscript	organization	table	figure	guideline	nomenclature	si	guideline	reference	guideline	submission	checklist	authorship	declaration	conflict	interest	proceed	online	submission	useful	info	online	submission	for	reviewer	general	remark	receive	manuscript	write	report	conflict
journal	genetic	engineering	biotechnology	home	skip	main	content	advertisement	springer	nature	make	sars	cov	2	covid	19	research	free	view	research	view	late	news	sign	update	search	get	publish	explore	journal	book	about	login	menu	get	publish	explore	journal	book	about	login	search	springeropen	article	search	journal	genetic	engineering	biotechnology
bioengineered	vol	11	no	1	access	provide	national	chiao	tung	university	log	register	cart	search	this	journal	anywhere	advanced	search	2018	impact	factor	1.544	bioengineered	2018	impact	factor	1.544	an	open	access	journal	submit	article	new	content	alert	r	citation	search	citation	search	current	issue	browse	list	issue	explore	this
bioinorganic	chemistry	application	hindawi	journal	publish	u	publishing	partnership	about	u	blog	bioinorganic	chemistry	application	journal	menu	journal	overview	for	author	for	reviewer	for	editor	table	content	special	issue	submit	journal	metric	acceptance	rate	submission	final	decision	acceptance	publication	citescore	2.050	impact	factor	2.583	apc	1350	submit	recently	publish	impact
apply	bionics	biomechanics	hindawi	journal	publish	u	publishing	partnership	about	u	blog	apply	bionics	biomechanics	journal	menu	journal	overview	for	author	for	reviewer	for	editor	table	content	special	issue	submit	journal	metric	acceptance	rate	38	submission	final	decision	115	day	acceptance	publication	28	day	citescore	1.540	impact	factor	1.525	apc
1	fe80	0	0	0	e61f	13ff	fe2c	96d0	eno1	2	web	01.dg.safaribooks.com	request	web	01.dg.safaribooks.com	10.248.254.193	journal	integrative	bioinformatics	degruyter.com	us	cooky	store	information	enables	u	optimize	website	make	browsing	comfortable	to	learn	use	cooky	please	read	privacy	policy	ok	jump	content	jump	main	navigation	language	language	deutsch	user
biomed	research	international	hindawi	journal	publish	u	publishing	partnership	about	u	blog	biomed	research	international	journal	menu	journal	overview	for	author	for	reviewer	for	editor	table	content	special	issue	submit	journal	metric	acceptance	rate	31	submission	final	decision	84	day	acceptance	publication	50	day	citescore	2.410	impact	factor	2.197	apc
fungal	biology	biotechnology	home	page	skip	main	content	advertisement	springer	nature	make	sars	cov	2	covid	19	research	free	view	research	view	late	news	sign	update	search	explore	journal	get	publish	about	bmc	login	menu	explore	journal	get	publish	about	bmc	login	search	bmc	article	search	fungal	biology	biotechnology	home
nano	convergence	home	page	skip	main	content	advertisement	springer	nature	make	sars	cov	2	covid	19	research	free	view	research	view	late	news	sign	update	search	get	publish	explore	journal	book	about	login	menu	get	publish	explore	journal	book	about	login	search	springeropen	article	search	nano	convergence	about	article	submission
apl	bioengineering	this	website	us	cooky	ensure	best	user	experience	learn	get	menu	sign	in	access	provide	national	chiao	tung	university	sign	in	register	enter	word	phrase	doi	isbn	author	keywords	etc	search	citation	search	search	citation	search	advanced	search	search	this	publication	anywhere	this	publisher	society	this	publication	this
bioengineering	amp	translational	medicine	wiley	online	library	skip	main	content	access	national	chiao	tung	university	access	national	chiao	tung	university	search	within	this	journal	anywhere	search	term	advanced	search	citation	search	search	term	advanced	search	citation	search	login	register	journal	journal	advanced	manufacturing	processing	bioengineering	amp	translational	medicine	aiche	journal
chiropractic	amp	manual	therapy	home	page	skip	main	content	advertisement	springer	nature	make	sars	cov	2	covid	19	research	free	view	research	view	late	news	sign	update	search	explore	journal	get	publish	about	bmc	login	menu	explore	journal	get	publish	about	bmc	login	search	bmc	article	search	chiropractic	amp	manual
chiropractic	amp	manual	therapy	home	page	skip	main	content	advertisement	springer	nature	make	sars	cov	2	covid	19	research	free	view	research	view	late	news	sign	update	search	explore	journal	get	publish	about	bmc	login	menu	explore	journal	get	publish	about	bmc	login	search	bmc	article	search	chiropractic	amp	manual
gigascience	oxford	academic	skip	main	content	search	menu	account	menu	menu	national	chiao	tung	university	library	national	chiao	tung	university	library	sign	in	register	navbar	search	filter	all	gigascience	all	journal	mobile	microsite	search	term	search	sign	in	national	chiao	tung	university	library	national	chiao	tung	university	library	register	article
database	oxford	academic	skip	main	content	search	menu	account	menu	menu	national	chiao	tung	university	library	national	chiao	tung	university	library	sign	in	register	navbar	search	filter	all	database	all	journal	mobile	microsite	search	term	search	sign	in	national	chiao	tung	university	library	national	chiao	tung	university	library	register	volume
neuroimage	clinical	journal	elsevier	menu	search	search	search	all	webpage	book	journal	10	result	per	page	20	result	per	page	50	result	per	page	100	result	per	page	home	journal	neuroimage	clinical	facebook	twitter	issn	2213	1582	neuroimage	clinical	editor	in	chief	h.r	siebner	view	editorial	board	citescore	4.45	citescore
population	health	metric	home	page	skip	main	content	advertisement	springer	nature	make	sars	cov	2	covid	19	research	free	view	research	view	late	news	sign	update	search	explore	journal	get	publish	about	bmc	login	menu	explore	journal	get	publish	about	bmc	login	search	bmc	article	search	population	health	metric	home
bmc	bioinformatics	home	page	skip	main	content	advertisement	springer	nature	make	sars	cov	2	covid	19	research	free	view	research	view	late	news	sign	update	search	explore	journal	get	publish	about	bmc	login	menu	explore	journal	get	publish	about	bmc	login	search	bmc	article	search	bmc	bioinformatics	home	about	article
health	quality	life	outcome	home	page	skip	main	content	advertisement	springer	nature	make	sars	cov	2	covid	19	research	free	view	research	view	late	news	sign	update	search	explore	journal	get	publish	about	bmc	login	menu	explore	journal	get	publish	about	bmc	login	search	bmc	article	search	health	quality	life
international	journal	health	geographics	home	page	skip	main	content	advertisement	springer	nature	make	sars	cov	2	covid	19	research	free	view	research	view	late	news	sign	update	search	explore	journal	get	publish	about	bmc	login	menu	explore	journal	get	publish	about	bmc	login	search	bmc	article	search	international	journal	health
journal	biomedical	semantics	home	page	skip	main	content	advertisement	springer	nature	make	sars	cov	2	covid	19	research	free	view	research	view	late	news	sign	update	search	explore	journal	get	publish	about	bmc	login	menu	explore	journal	get	publish	about	bmc	login	search	bmc	article	search	journal	biomedical	semantics	home
journal	pathology	informatics	free	full	text	article	journal	pathology	informatics	this	website	us	cooky	by	continue	use	website	give	consent	cooky	use	for	information	cooky	disable	visit	privacy	cookie	policy	agree	amp	proceed	contact	u	home	login	user	online	848	issn	print	2229	5089	online	2153	3539	submit	manuscript	journal
bmc	medical	informatics	decision	make	home	page	skip	main	content	advertisement	springer	nature	make	sars	cov	2	covid	19	research	free	view	research	view	late	news	sign	update	search	explore	journal	get	publish	about	bmc	login	menu	explore	journal	get	publish	about	bmc	login	search	bmc	article	search	bmc	medical
biodata	mining	home	page	skip	main	content	advertisement	springer	nature	make	sars	cov	2	covid	19	research	free	view	research	view	late	news	sign	update	search	explore	journal	get	publish	about	bmc	login	menu	explore	journal	get	publish	about	bmc	login	search	bmc	article	search	biodata	mining	home	about	article
brain	informatics	home	skip	main	content	advertisement	springer	nature	make	sars	cov	2	covid	19	research	free	view	research	view	late	news	sign	update	search	get	publish	explore	journal	book	about	login	menu	get	publish	explore	journal	book	about	login	search	springeropen	article	search	brain	informatics	about	article	submission	guideline
ieee	website	place	cooky	device	give	best	user	experience	by	use	website	agree	placement	cooky	to	learn	read	privacy	policy	accept	amp	close	skip	main	content	ieee.org	ieee	xplore	digital	library	ieee	sa	ieee	spectrum	more	site	cart	create	account	personal	sign	in	personal	sign	in	for	ieee	continue	send
theoretical	biology	medical	model	home	page	skip	main	content	advertisement	springer	nature	make	sars	cov	2	covid	19	research	free	view	research	view	late	news	sign	update	search	explore	journal	get	publish	about	bmc	login	menu	explore	journal	get	publish	about	bmc	login	search	bmc	article	search	theoretical	biology	medical
journal	primary	care	amp	community	health	sage	journal	skip	main	content	cooky	notification	this	site	us	cooky	by	continue	browse	site	agree	use	cooky	find	menu	search	browse	resource	author	librarian	editor	society	advanced	search	in	this	journal	journal	home	browse	journal	all	article	onlinefirst	browse	year	accepted	manuscript	special
source	code	biology	medicine	home	page	skip	main	content	advertisement	springer	nature	make	sars	cov	2	covid	19	research	free	view	research	view	late	news	sign	update	search	explore	journal	get	publish	about	bmc	login	menu	explore	journal	get	publish	about	bmc	login	search	bmc	article	search	source	code	biology
computational	mathematical	method	medicine	hindawi	journal	publish	u	publishing	partnership	about	u	blog	computational	mathematical	method	medicine	journal	menu	journal	overview	for	author	for	reviewer	for	editor	table	content	special	issue	submit	journal	metric	acceptance	rate	30	submission	final	decision	80	day	acceptance	publication	45	day	citescore	1.840	impact	factor
computational	intelligence	neuroscience	hindawi	journal	publish	u	publishing	partnership	about	u	blog	computational	intelligence	neuroscience	journal	menu	journal	overview	for	author	for	reviewer	for	editor	table	content	special	issue	submit	journal	metric	acceptance	rate	27	submission	final	decision	84	day	acceptance	publication	36	day	citescore	2.270	impact	factor	2.154	apc
data	brief	journal	elsevier	menu	search	search	search	all	webpage	book	journal	10	result	per	page	20	result	per	page	50	result	per	page	100	result	per	page	home	journal	data	brief	issn	2352	3409	data	brief	editor	in	chief	hao	ran	wang	ganhui	lan	view	editorial	board	citescore	0.93
biomedical	informatics	insight	sage	journal	skip	main	content	cooky	notification	this	site	us	cooky	by	continue	browse	site	agree	use	cooky	find	menu	search	browse	resource	author	librarian	editor	society	advanced	search	in	this	journal	journal	home	browse	journal	all	issue	onlinefirst	stay	connect	feedback	contact	sage	advanced	search	search
ijmr	interactive	journal	medical	research	jmir	publication	menu	search	user	sign	in	sign	up	follow	u	twitter	home	browse	journal	current	issue	upcoming	issue	browse	by	year	browse	year	select	2012	2013	2014	2015	2016	2017	2018	2019	2020	submit	browse	issue	browse	author	browse	theme	other	journal	journal	medical
jrp	jmir	research	protocol	jmir	publication	menu	search	user	sign	in	sign	up	follow	u	twitter	home	browse	journal	current	issue	upcoming	issue	browse	by	year	browse	year	select	2012	2013	2014	2015	2016	2017	2018	2019	2020	submit	browse	issue	browse	author	browse	theme	other	journal	journal	medical	internet
international	journal	telerehabilitation	international	journal	telerehabilitation	journal	help	user	login	language	select	language	english	espa	ol	espa	a	portugu	s	brasil	journal	content	search	search	scope	all	author	title	abstract	index	term	full	text	browse	by	issue	by	author	by	title	information	for	reader	for	author	for	librarian	notification	view
digital	health	sage	journal	skip	main	content	cooky	notification	this	site	us	cooky	by	continue	browse	site	agree	use	cooky	find	menu	search	browse	resource	author	librarian	editor	society	advanced	search	in	this	journal	journal	home	browse	journal	all	article	browse	year	onlinefirst	accepted	manuscript	special	collection	index	journal	info
advance	simulation	home	page	skip	main	content	advertisement	springer	nature	make	sars	cov	2	covid	19	research	free	view	research	view	late	news	sign	update	search	explore	journal	get	publish	about	bmc	login	menu	explore	journal	get	publish	about	bmc	login	search	bmc	article	search	advance	simulation	home	about	article
jmi	jmir	medical	informatics	jmir	publication	menu	search	user	sign	in	sign	up	follow	u	twitter	home	browse	journal	current	issue	upcoming	issue	browse	by	year	browse	year	select	2013	2014	2015	2016	2017	2018	2019	2020	submit	browse	issue	browse	author	browse	theme	other	journal	journal	medical	internet	research
egems	generate	evidence	amp	method	improve	patient	outcome	home	about	about	journal	editorial	policy	submission	contact	content	article	issue	archive	special	collection	ahrq	special	collection	hcsrn	special	collection	health	datapalooza	2017	well	decision	together	high	value	healthcare	all	collection	research	integrity	log	log	do	n	t	account	register	here	log
npj	digital	medicine	cookie	notice	we	use	cooky	personalise	content	ad	provide	social	medium	feature	analyse	traffic	we	also	share	information	use	site	social	medium	advertising	analytics	partner	accordance	privacy	policy	you	manage	preference	manage	cooky	close	ok	manage	cooky	your	privacy	strictly	necessary	cooky	performance	amp	analytics	cooky	functional
jamia	open	oxford	academic	skip	main	content	search	menu	account	menu	menu	national	chiao	tung	university	library	national	chiao	tung	university	library	sign	in	register	navbar	search	filter	all	jamia	open	all	amia	journal	all	journal	mobile	microsite	search	term	search	sign	in	national	chiao	tung	university	library	national	chiao
forensic	science	research	vol	4	no	4	access	provide	national	chiao	tung	university	log	register	cart	search	this	journal	anywhere	advanced	search	forensic	science	research	an	open	access	journal	submit	article	new	content	alert	r	citation	search	citation	search	current	issue	browse	list	issue	explore	this	journal	aim	scope	instruction
journal	extracellular	vesicle	vol	9	no	1	access	provide	national	chiao	tung	university	log	register	cart	search	this	journal	anywhere	advanced	search	2018	impact	factor	11.000	journal	extracellular	vesicle	2018	impact	factor	11.000	an	open	access	journal	submit	article	new	content	alert	r	citation	search	citation	search	current	issue	browse
cell	discovery	cookie	notice	we	use	cooky	personalise	content	ad	provide	social	medium	feature	analyse	traffic	we	also	share	information	use	site	social	medium	advertising	analytics	partner	accordance	privacy	policy	you	manage	preference	manage	cooky	close	ok	manage	cooky	your	privacy	strictly	necessary	cooky	performance	amp	analytics	cooky	functional	cooky
cell	death	amp	disease	cookie	notice	we	use	cooky	personalise	content	ad	provide	social	medium	feature	analyse	traffic	we	also	share	information	use	site	social	medium	advertising	analytics	partner	accordance	privacy	policy	you	manage	preference	manage	cooky	close	ok	manage	cooky	your	privacy	strictly	necessary	cooky	performance	amp	analytics	cooky
protein	amp	cell	home	cookie	notice	we	use	cooky	personalise	content	ad	provide	social	medium	feature	analyse	traffic	we	also	share	information	use	site	social	medium	advertising	analytics	partner	accordance	privacy	policy	you	manage	preference	cookie	setting	close	ok	manage	cooky	your	privacy	strictly	necessary	cooky	performance	amp	analytics	cooky
cell	adhesion	amp	migration	vol	14	no	1	load	contrib	a11y	accessibility	menu.js	access	provide	national	chiao	tung	university	log	register	cart	search	this	journal	anywhere	advanced	search	2018	impact	factor	3.296	cell	adhesion	amp	migration	2018	impact	factor	3.296	an	open	access	journal	submit	article	new	content	alert	r
bmc	molecular	cell	biology	home	page	skip	main	content	advertisement	springer	nature	make	sars	cov	2	covid	19	research	free	view	research	view	late	news	sign	update	search	explore	journal	get	publish	about	bmc	login	menu	explore	journal	get	publish	about	bmc	login	search	bmc	article	search	bmc	molecular	cell
oxidative	medicine	cellular	longevity	hindawi	journal	publish	u	publishing	partnership	about	u	blog	oxidative	medicine	cellular	longevity	journal	menu	journal	overview	for	author	for	reviewer	for	editor	table	content	special	issue	submit	journal	metric	acceptance	rate	48	submission	final	decision	76	day	acceptance	publication	37	day	citescore	4.520	impact	factor
stem	cell	clone	advance	application	dove	press	journal	why	publish	with	u	author	guideline	peer	review	guideline	open	outlook	blog	reprint	submit	manuscript	menu	about	contact	sustainability	press	center	testimonial	blog	favor	author	program	permission	pre	submission	reprint	login	open	access	scientific	medical	research	advanced	search	home	journal	why	publish
international	journal	cell	biology	hindawi	journal	publish	u	publishing	partnership	about	u	blog	international	journal	cell	biology	journal	menu	journal	overview	for	author	for	reviewer	for	editor	table	content	special	issue	submit	journal	metric	acceptance	rate	14	submission	final	decision	52	day	acceptance	publication	139	day	citescore	4.430	impact	factor
cellular	amp	molecular	biology	letter	home	skip	main	content	advertisement	springer	nature	make	sars	cov	2	covid	19	research	free	view	research	view	late	news	sign	update	search	explore	journal	get	publish	about	bmc	login	menu	explore	journal	get	publish	about	bmc	login	search	bmc	article	search	cellular	amp	molecular
cilium	home	page	skip	main	content	advertisement	springer	nature	make	sars	cov	2	covid	19	research	free	view	research	view	late	news	sign	update	search	explore	journal	get	publish	about	bmc	login	menu	explore	journal	get	publish	about	bmc	login	search	bmc	article	search	cilium	home	about	article	submission	guideline
proteome	science	home	page	skip	main	content	advertisement	springer	nature	make	sars	cov	2	covid	19	research	free	view	research	view	late	news	sign	update	search	explore	journal	get	publish	about	bmc	login	menu	explore	journal	get	publish	about	bmc	login	search	bmc	article	search	proteome	science	home	about	article
cytojournal	home	skip	content	news	peer	review	policy	oa	steward	corner	reviewer	corner	cytoj	oa	scholar	cytojournal	advocacy	cytojournal	monograph	register	home	browse	article	about	u	editorial	board	for	author	for	reviewer	contact	u	menu	home	browse	article	about	u	editorial	board	for	author	for	reviewer	contact	u	cytojournal	gateway
journal	cytology	joc	free	full	text	article	j	cytol	this	website	us	cooky	by	continue	use	website	give	consent	cooky	use	for	information	cooky	disable	visit	privacy	cookie	policy	agree	amp	proceed	home	about	u	ahead	print	instruction	submission	subscribe	advertise	contact	e	alert	login	user	online	630	highlight	current
bmc	molecular	cell	biology	home	page	skip	main	content	advertisement	springer	nature	make	sars	cov	2	covid	19	research	free	view	research	view	late	news	sign	update	search	explore	journal	get	publish	about	bmc	login	menu	explore	journal	get	publish	about	bmc	login	search	bmc	article	search	bmc	molecular	cell
bmc	oral	health	home	page	skip	main	content	advertisement	springer	nature	make	sars	cov	2	covid	19	research	free	view	research	view	late	news	sign	update	search	explore	journal	get	publish	about	bmc	login	menu	explore	journal	get	publish	about	bmc	login	search	bmc	article	search	bmc	oral	health	home
progress	orthodontics	home	page	skip	main	content	advertisement	springer	nature	make	sars	cov	2	covid	19	research	free	view	research	view	late	news	sign	update	search	get	publish	explore	journal	book	about	login	menu	get	publish	explore	journal	book	about	login	search	springeropen	article	search	progress	orthodontics	about	article	submission
journal	apply	oral	science	home	page	r	update	february	04	2020	portugu	s	espa	ol	journal	editorial	board	instruction	author	subscription	metric	scielo	scimago	google	scholar	2019	h5	index	28	h5	median	34	detail	search	all	index	title	author	subject	this	journal	all	collection	publication	faculdade	de	odontologia	de	bauru
clinical	cosmetic	investigational	dentistry	dove	press	journal	why	publish	with	u	author	guideline	peer	review	guideline	open	outlook	blog	reprint	submit	manuscript	menu	about	contact	sustainability	press	center	testimonial	blog	favor	author	program	permission	pre	submission	reprint	login	open	access	scientific	medical	research	advanced	search	home	journal	why	publish	u
international	journal	dentistry	hindawi	journal	publish	u	publishing	partnership	about	u	blog	international	journal	dentistry	journal	menu	journal	overview	for	author	for	reviewer	for	editor	table	content	special	issue	submit	journal	metric	acceptance	rate	24	submission	final	decision	87	day	acceptance	publication	32	day	citescore	1.790	impact	factor	apc	1350
dental	research	journal	free	full	text	article	dental	research	journal	this	website	us	cooky	by	continue	use	website	give	consent	cooky	use	for	information	cooky	disable	visit	privacy	cookie	policy	agree	amp	proceed	home	about	u	editorial	board	ahead	print	current	issue	search	archive	submit	article	instruction	subscribe	contact	login
contemporary	clinical	dentistry	free	full	text	article	contemp	clin	dent	this	website	us	cooky	by	continue	use	website	give	consent	cooky	use	for	information	cooky	disable	visit	privacy	cookie	policy	agree	amp	proceed	home	about	u	editorial	board	search	ahead	print	current	issue	archive	advertise	instruction	online	submission	contact	u
clinical	experimental	dental	research	wiley	online	library	skip	main	content	access	national	chiao	tung	university	access	national	chiao	tung	university	search	within	this	journal	anywhere	search	term	advanced	search	citation	search	search	term	advanced	search	citation	search	login	register	journal	list	menu	journal	about	overview	contact	editorial	board	permission	contribute
case	report	dentistry	hindawi	journal	publish	u	publishing	partnership	about	u	blog	case	report	dentistry	journal	menu	journal	overview	for	author	for	reviewer	for	editor	table	content	submit	journal	metric	acceptance	rate	24	submission	final	decision	68	day	acceptance	publication	37	day	citescore	0.490	impact	factor	apc	650	submit	recently
home	journal	dental	research	dental	clinic	dental	prospect	home	about	submission	guideline	peer	review	for	reviewer	archive	create	account	login	please	n	t	use	dangerous	character	author	title	abstract	keywords	first	name	last	name	search	issn	2008	210x	eissn	2008	2118	autumn	2019	vol	13	no	4	journal	dental	research
rde	restorative	dentistry	amp	endodontics	about	view	full	text	for	contributor	search	aim	scope	editorial	board	journal	information	copyright	open	access	forthcoming	article	current	issue	archive	rde	rde	rde	rde	author	s	guide	publication	ethic	amp	malpractice	statement	conflict	interest	form	e	submission	review	contact	u	full	text	search	research
journal	orthodontic	science	free	full	text	article	saudi	orthod	j	this	website	us	cooky	by	continue	use	website	give	consent	cooky	use	for	information	cooky	disable	visit	privacy	cookie	policy	agree	amp	proceed	user	online	411	home	about	u	editorial	board	search	browse	article	submit	article	instruction	subscribe	contact	login
stanbul	niversitesi	tarihten	gelece	e	bilim	k	pr	s	1453
bdj	open	cookie	notice	we	use	cooky	personalise	content	ad	provide	social	medium	feature	analyse	traffic	we	also	share	information	use	site	social	medium	advertising	analytics	partner	accordance	privacy	policy	you	manage	preference	manage	cooky	close	ok	manage	cooky	your	privacy	strictly	necessary	cooky	performance	amp	analytics	cooky	functional	cooky
international	journal	implant	dentistry	home	page	skip	main	content	advertisement	springer	nature	make	sars	cov	2	covid	19	research	free	view	research	view	late	news	sign	update	search	get	publish	explore	journal	book	about	login	menu	get	publish	explore	journal	book	about	login	search	springeropen	article	search	international	journal	implant
maxillofacial	plastic	reconstructive	surgery	home	page	skip	main	content	advertisement	springer	nature	make	sars	cov	2	covid	19	research	free	view	research	view	late	news	sign	update	search	get	publish	explore	journal	book	about	login	menu	get	publish	explore	journal	book	about	login	search	springeropen	article	search	maxillofacial	plastic	reconstructive
biomaterial	investigation	dentistry	vol	7	no	1	access	provide	national	chiao	tung	university	log	register	cart	search	this	journal	anywhere	advanced	search	biomaterial	investigation	dentistry	an	open	access	journal	include	pubmedcentral	indexed	directory	open	access	journal	doaj	journal	publishes	high	quality	dental	research	area	oral	biomaterials	science	the	scope	journal
dermatology	therapy	home	cookie	notice	we	use	cooky	personalise	content	ad	provide	social	medium	feature	analyse	traffic	we	also	share	information	use	site	social	medium	advertising	analytics	partner	accordance	privacy	policy	you	manage	preference	cookie	setting	close	ok	manage	cooky	your	privacy	strictly	necessary	cooky	performance	amp	analytics	cooky	functional
clinical	cosmetic	investigational	dermatology	dove	press	journal	why	publish	with	u	author	guideline	peer	review	guideline	open	outlook	blog	reprint	submit	manuscript	menu	about	contact	sustainability	press	center	testimonial	blog	favor	author	program	permission	pre	submission	reprint	login	open	access	scientific	medical	research	advanced	search	home	journal	why	publish	u
bmc	dermatology	home	page	skip	main	content	advertisement	springer	nature	make	sars	cov	2	covid	19	research	free	view	research	view	late	news	sign	update	search	explore	journal	get	publish	about	bmc	login	menu	explore	journal	get	publish	about	bmc	login	search	bmc	article	search	bmc	dermatology	home	about	article
kidney	blood	pressure	research	home	karger	publisher	this	website	us	cooky	ensure	get	best	experience	website	by	use	website	agree	karger	cookie	policy	more	info	get	title	title	mr	m	dr	professor	first	name	last	name	company	institution	e	mail	message	indicates	require	field	this	site	protect	recaptcha	google	privacy
404	not	found	not	found	the	request	url	found	server
case	report	dermatology	home	karger	publisher	this	website	us	cooky	ensure	get	best	experience	website	by	use	website	agree	karger	cookie	policy	more	info	get	title	title	mr	m	dr	professor	first	name	last	name	company	institution	e	mail	message	indicates	require	field	this	site	protect	recaptcha	google	privacy	policy
jaad	case	report	journal	elsevier	menu	search	search	search	all	webpage	book	journal	10	result	per	page	20	result	per	page	50	result	per	page	100	result	per	page	home	journal	jaad	case	report	twitter	issn	2352	5126	jaad	case	report	editor	brett	sloan	md	view	editorial	board	citescore	0.93
dermatology	research	practice	hindawi	journal	publish	u	publishing	partnership	about	u	blog	dermatology	research	practice	journal	menu	journal	overview	for	author	for	reviewer	for	editor	table	content	special	issue	submit	journal	metric	acceptance	rate	50	submission	final	decision	70	day	acceptance	publication	27	day	citescore	1.920	impact	factor	apc	950
case	report	dermatological	medicine	hindawi	journal	publish	u	publishing	partnership	about	u	blog	case	report	dermatological	medicine	journal	menu	journal	overview	for	author	for	reviewer	for	editor	table	content	submit	journal	metric	acceptance	rate	29	submission	final	decision	66	day	acceptance	publication	53	day	citescore	impact	factor	apc	650	submit
scar	burn	amp	heal	sage	journal	skip	main	content	cooky	notification	this	site	us	cooky	by	continue	browse	site	agree	use	cooky	find	menu	search	browse	resource	author	librarian	editor	society	advanced	search	in	this	journal	journal	home	browse	journal	all	article	browse	year	onlinefirst	accepted	manuscript	journal	info	journal
dermatopathology	home	karger	publisher	this	website	us	cooky	ensure	get	best	experience	website	by	use	website	agree	karger	cookie	policy	more	info	get	title	title	mr	m	dr	professor	first	name	last	name	company	institution	e	mail	message	indicates	require	field	this	site	protect	recaptcha	google	privacy	policy	term	service
home	haematologica	skip	main	content	search	keyword	advanced	search	home	current	issue	ahead	of	print	archive	submit	manuscript	author	guideline	reviewer	guideline	submit	manuscript	track	manuscript	about	u	about	haematologica	editorial	board	our	policy	more	advertising	right	amp	permission	alert	feedback	contact	current	issue	march	1	2020	105	3	table
journal	hematology	amp	oncology	home	page	skip	main	content	advertisement	springer	nature	make	sars	cov	2	covid	19	research	free	view	research	view	late	news	sign	update	search	explore	journal	get	publish	about	bmc	login	menu	explore	journal	get	publish	about	bmc	login	search	bmc	article	search	journal	hematology	amp
experimental	hematology	amp	oncology	home	page	skip	main	content	advertisement	springer	nature	make	sars	cov	2	covid	19	research	free	view	research	view	late	news	sign	update	search	explore	journal	get	publish	about	bmc	login	menu	explore	journal	get	publish	about	bmc	login	search	bmc	article	search	experimental	hematology	amp
thrombosis	journal	home	page	skip	main	content	advertisement	springer	nature	make	sars	cov	2	covid	19	research	free	view	research	view	late	news	sign	update	search	explore	journal	get	publish	about	bmc	login	menu	explore	journal	get	publish	about	bmc	login	search	bmc	article	search	thrombosis	journal	home	about	article
journal	blood	medicine	dove	press	open	access	publisher	journal	why	publish	with	u	author	guideline	peer	review	guideline	open	outlook	blog	reprint	submit	manuscript	menu	about	contact	sustainability	press	center	testimonial	blog	favor	author	program	permission	pre	submission	reprint	login	open	access	scientific	medical	research	advanced	search	home	journal	why
anemia	hindawi	journal	publish	u	publishing	partnership	about	u	blog	anemia	journal	menu	journal	overview	for	author	for	reviewer	for	editor	table	content	special	issue	submit	journal	metric	acceptance	rate	submission	final	decision	acceptance	publication	citescore	2.080	impact	factor	apc	950	submit	recently	publish	determinant	anemia	among	hiv	positive	child
mediterranean	journal	hematology	infectious	disease	register	login	quick	jump	page	content	main	navigation	main	content	sidebar	toggle	navigation	home	about	journal	current	archive	announcement	contact	search	eissn	2035	3006	editor	in	chief	giuseppe	leone	italy	the	journal	publishes	original	article	topical	review	concern	clinical	hematology	infectious	disease	a	particular	attention
advance	hematology	hindawi	journal	publish	u	publishing	partnership	about	u	blog	advance	hematology	journal	menu	journal	overview	for	author	for	reviewer	for	editor	table	content	special	issue	submit	journal	metric	acceptance	rate	25	submission	final	decision	87	day	acceptance	publication	61	day	citescore	1.820	impact	factor	apc	750	submit	recently
404	not	found	not	found	the	request	url	found	server
insight	journal	sage	publication	inc	skip	main	content	login	if	reset	password	since	2017	please	use	forgot	password	link	reset	password	access	sage	online	account	forgot	password	don	account	create	account	technical	support	find	my	rep	log	my	account	log	contact	toggle	navigation	menu	discipline	social	science	amp	humanity	age
international	journal	hematologic	oncology	we	use	cooky	improve	experience	by	continue	browse	site	accept	cookie	policy	login	account	email	password	forgot	password	keep	log	new	user	institutional	login	change	password	old	password	new	password	password	change	successfully	your	password	change	create	new	account	email	return	user	ca	n	t	sign
blood	lymphatic	cancer	target	therapy	dove	press	journal	why	publish	with	u	author	guideline	peer	review	guideline	open	outlook	blog	reprint	submit	manuscript	menu	about	contact	sustainability	press	center	testimonial	blog	favor	author	program	permission	pre	submission	reprint	login	open	access	scientific	medical	research	advanced	search	home	journal	why	publish
therapeutic	advance	hematology	sage	journal	skip	main	content	cooky	notification	this	site	us	cooky	by	continue	browse	site	agree	use	cooky	find	menu	search	browse	resource	author	librarian	editor	society	advanced	search	in	this	journal	journal	home	browse	journal	all	article	onlinefirst	browse	year	special	collection	index	accepted	manuscript	journal
case	report	hematology	hindawi	journal	publish	u	publishing	partnership	about	u	blog	case	report	hematology	journal	menu	journal	overview	for	author	for	reviewer	for	editor	table	content	submit	journal	metric	acceptance	rate	43	submission	final	decision	73	day	acceptance	publication	23	day	citescore	impact	factor	apc	650	submit	recently	publish
hematology	transfusion	cell	therapy	journal	elsevier	menu	search	search	search	all	webpage	book	journal	10	result	per	page	20	result	per	page	50	result	per	page	100	result	per	page	home	journal	hematology	transfusion	cell	therapy	issn	2531	1379	hematology	transfusion	cell	therapy	editor	in	chief	fernando	ferreira	costa	md
research	practice	thrombosis	haemostasis	wiley	online	library	skip	main	content	access	national	chiao	tung	university	access	national	chiao	tung	university	search	within	this	journal	anywhere	search	term	advanced	search	citation	search	search	term	advanced	search	citation	search	login	register	journal	list	menu	journal	about	overview	society	information	contact	editorial	board
hemasphere	advertisement	log	your	account	temporarily	lock	your	account	temporarily	lock	due	incorrect	sign	attempt	automatically	unlocked	30	min	for	immediate	assistance	contact	customer	service	31	0	70	3020	099	info	ehaweb.org	invalid	username	password	try	register	account	default	message	login	no	user	account	register	free	register	free	lippincott	journal
journal	cardiovascular	magnetic	resonance	home	page	skip	main	content	advertisement	springer	nature	make	sars	cov	2	covid	19	research	free	view	research	view	late	news	sign	update	search	explore	journal	get	publish	about	bmc	login	menu	explore	journal	get	publish	about	bmc	login	search	bmc	article	search	journal	cardiovascular	magnetic
journal	american	heart	association	aha	asa	journal	advertisement	science	volunteer	warn	sign	search	search	advanced	search	donate	hello	guest	my	alert	sign	in	join	login	account	email	password	forgot	password	keep	log	submit	article	search	search	skip	main	navigation	close	drawer	menu	open	drawer	menu	home	aha	journal	aha	journal
cardiovascular	diabetology	home	page	skip	main	content	advertisement	springer	nature	make	sars	cov	2	covid	19	research	free	view	research	view	late	news	sign	update	search	explore	journal	get	publish	about	bmc	login	menu	explore	journal	get	publish	about	bmc	login	search	bmc	article	search	cardiovascular	diabetology	home	about	article
vascular	health	risk	management	dove	press	journal	why	publish	with	u	author	guideline	peer	review	guideline	open	outlook	blog	reprint	submit	manuscript	menu	about	contact	sustainability	press	center	testimonial	blog	favor	author	program	permission	pre	submission	reprint	login	open	access	scientific	medical	research	advanced	search	home	journal	why	publish	u
open	heart	open	heart	online	only	open	access	cardiology	journal	aim	open	many	way	open	access	open	peer	review	open	data	advanced	search	search	late	content	archive	author	about	email	alert	intro	widget	open	heart	online	open	access	cardiology	journal	dedicate	publishing	high	quality	peer	review	medical	research	discipline	therapeutic
journal	interventional	cardiology	hindawi	journal	publish	u	publishing	partnership	about	u	blog	journal	interventional	cardiology	journal	menu	journal	overview	for	author	for	reviewer	for	editor	table	content	special	issue	submit	journal	metric	acceptance	rate	32	submission	final	decision	80	day	acceptance	publication	61	day	citescore	1.870	impact	factor	2.106	apc
bmc	cardiovascular	disorder	home	page	skip	main	content	advertisement	springer	nature	make	sars	cov	2	covid	19	research	free	view	research	view	late	news	sign	update	search	explore	journal	get	publish	about	bmc	login	menu	explore	journal	get	publish	about	bmc	login	search	bmc	article	search	bmc	cardiovascular	disorder	home
pulmonary	circulation	sage	journal	skip	main	content	cooky	notification	this	site	us	cooky	by	continue	browse	site	agree	use	cooky	find	menu	search	browse	resource	author	librarian	editor	society	advanced	search	in	this	journal	journal	home	browse	journal	all	article	browse	year	onlinefirst	accepted	manuscript	special	collection	index	journal	info
insight	journal	sage	publication	inc	skip	main	content	login	if	reset	password	since	2017	please	use	forgot	password	link	reset	password	access	sage	online	account	forgot	password	don	account	create	account	technical	support	find	my	rep	log	my	account	log	contact	toggle	navigation	menu	discipline	social	science	amp	humanity	age
cardiovascular	ultrasound	home	page	skip	main	content	advertisement	springer	nature	make	sars	cov	2	covid	19	research	free	view	research	view	late	news	sign	update	search	explore	journal	get	publish	about	bmc	login	menu	explore	journal	get	publish	about	bmc	login	search	bmc	article	search	cardiovascular	ultrasound	home	about	article
esc	heart	failure	wiley	online	library	skip	main	content	access	national	chiao	tung	university	access	national	chiao	tung	university	search	within	this	journal	anywhere	search	term	advanced	search	citation	search	search	term	advanced	search	citation	search	login	register	journal	list	menu	journal	about	overview	society	information	contact	editorial	board	advertise
cardiology	research	practice	hindawi	journal	publish	u	publishing	partnership	about	u	blog	cardiology	research	practice	journal	menu	journal	overview	for	author	for	reviewer	for	editor	table	content	special	issue	submit	journal	metric	acceptance	rate	26	submission	final	decision	100	day	acceptance	publication	35	day	citescore	1.970	impact	factor	2.140	apc
cerebrovascular	disease	extra	home	karger	publisher
1	10.200.3.96	2	fe80	0	0	0	a0	d3ff	feae	8dbe	ens5	request	10.200.3.96	10.200.3.96	echo	research	practice	jump	content	jump	main	navigation	this	site	us	cooky	tag	track	setting	store	information	help	give	best	browsing	experience	if	n	t	change	setting	ll	assume	re	happy	more	information	dismiss	warn
international	journal	hypertension	hindawi	journal	publish	u	publishing	partnership	about	u	blog	international	journal	hypertension	journal	menu	journal	overview	for	author	for	reviewer	for	editor	table	content	special	issue	submit	journal	metric	acceptance	rate	35	submission	final	decision	145	day	acceptance	publication	35	day	citescore	1.820	impact	factor	1.865	apc
international	journal	vascular	medicine	hindawi	journal	publish	u	publishing	partnership	about	u	blog	international	journal	vascular	medicine	journal	menu	journal	overview	for	author	for	reviewer	for	editor	table	content	special	issue	submit	journal	metric	acceptance	rate	submission	final	decision	acceptance	publication	citescore	2.180	impact	factor	apc	950	submit	recently	publish
annals	thoracic	medicine	free	full	text	article	ann	thorac	med	this	website	us	cooky	by	continue	use	website	give	consent	cooky	use	for	information	cooky	disable	visit	privacy	cookie	policy	agree	amp	proceed	official	publication	saudi	thoracic	society	affiliate	king	saud	university	search	ahead	print	current	issue	archive	instruction	subscribe
therapeutic	advance	cardiovascular	disease	sage	journal	skip	main	content	cooky	notification	this	site	us	cooky	by	continue	browse	site	agree	use	cooky	find	menu	search	browse	resource	author	librarian	editor	society	advanced	search	in	this	journal	journal	home	browse	journal	all	article	onlinefirst	browse	year	special	collection	index	accepted	manuscript
journal	arrhythmia	wiley	online	library	skip	main	content	access	national	chiao	tung	university	access	national	chiao	tung	university	search	within	this	journal	anywhere	search	term	advanced	search	citation	search	search	term	advanced	search	citation	search	login	register	journal	list	menu	journal	about	overview	society	information	editorial	board	news	contribute	author
ijc	heart	amp	vasculature	journal	elsevier	menu	search	search	search	all	webpage	book	journal	10	result	per	page	20	result	per	page	50	result	per	page	100	result	per	page	home	journal	ijc	heart	amp	vasculature	facebook	twitter	issn	2352	9067	ijc	heart	amp	vasculature	editor	in	chief	dobromir	dobrev
clinical	medicine	insight	circulatory	respiratory	pulmonary	medicine	sage	journal	skip	main	content	cooky	notification	this	site	us	cooky	by	continue	browse	site	agree	use	cooky	find	menu	search	browse	resource	author	librarian	editor	society	advanced	search	in	this	journal	journal	home	browse	journal	all	article	browse	year	onlinefirst	accepted	manuscript
heart	international	volume	10	issue	1	touchcardio	submit	journal	cardio	journal	about	u	testimonial	press	release	subscribe	user	login	video	article	industry	insight	register	now	filter	specialty	register	login	search	a	arrhythmia	atherosclerosis	atrial	fibrillation	atrial	flutter	c	cardiovascular	disease	congenital	condition	d	device	e	electrophysiology	embolic	protection	h	heart
heartrhythm	case	report	journal	elsevier	menu	search	search	search	all	webpage	book	journal	10	result	per	page	20	result	per	page	50	result	per	page	100	result	per	page	home	journal	heartrhythm	case	report	facebook	twitter	issn	2214	0271	heartrhythm	case	report	editor	in	chief	t	jared	bunch	md	fhrs
case	report	cardiology	hindawi	journal	publish	u	publishing	partnership	about	u	blog	case	report	cardiology	journal	menu	journal	overview	for	author	for	reviewer	for	editor	table	content	submit	journal	metric	acceptance	rate	37	submission	final	decision	101	day	acceptance	publication	32	day	citescore	impact	factor	apc	650	submit	recently	publish
heart	view	free	full	text	article	heart	view	this	website	us	cooky	by	continue	use	website	give	consent	cooky	use	for	information	cooky	disable	visit	privacy	cookie	policy	agree	amp	proceed	login	user	online	789	home	about	u	editorial	board	search	ahead	print	current	issue	archive	submit	article	instruction	subscribe
home	journal	cardiovascular	thoracic	research	home	journal	information	about	aim	scope	contact	editorial	office	editorial	board	editor	chief	ethic	editorial	policy	open	access	editorial	office	journal	issue	current	issue	in	press	all	issue	guideline	for	author	for	reviewer	call	paper	editorial	workflow	contact	u	create	account	login	please	n	t
case	report	vascular	medicine	hindawi	journal	publish	u	publishing	partnership	about	u	blog	case	report	vascular	medicine	journal	menu	journal	overview	for	author	for	reviewer	for	editor	table	content	submit	journal	metric	metric	available	article	publish	apc	650	submit	recently	publish	phlegmasia	cerulea	dolens	patient	breast	cancer	inferior	vena	cava
cardiology	therapy	home	cookie	notice	we	use	cooky	personalise	content	ad	provide	social	medium	feature	analyse	traffic	we	also	share	information	use	site	social	medium	advertising	analytics	partner	accordance	privacy	policy	you	manage	preference	cookie	setting	close	ok	manage	cooky	your	privacy	strictly	necessary	cooky	performance	amp	analytics	cooky	functional
research	cardiovascular	medicine	free	full	text	article	research	cardiovascular	medicine	this	website	us	cooky	by	continue	use	website	give	consent	cooky	use	for	information	cooky	disable	visit	privacy	cookie	policy	agree	amp	proceed	advanced	search	user	online	331	about	about	journal	editorial	board	article	ahead	print	current	issue	archive	author
frontier	cardiovascular	medicine	general	cardiovascular	medicine	cardiovascular	epidemiology	prevention	cardiovascular	image	cardiac	rhythmology	heart	failure	transplantation	cardiovascular	metabolism	cardiovascular	biologics	regenerative	medicine	cardiovascular	genetics	system	medicine	cardiovascular	therapeutic	hypertension	atherosclerosis	vascular	medicine	heart	surgery	structural	interventional	cardiology	cardio	oncology	pediatric	cardiology	frontier	cardiovascular	medicine	member	committee	publication	ethic	home	about
global	cardiology	science	practice	journal	help	user	username	password	remember	journal	content	search	search	scope	all	author	title	abstract	index	term	full	text	browse	by	issue	by	author	by	title	information	for	reader	for	author	for	librarian	home	about	login	register	search	current	archive	announcement	home	vol	2019	no	3
journal	cardiovascular	development	disease	an	open	access	journal	mdpi	journal	information	for	author	for	reviewer	for	editor	for	librarian	for	publisher	for	society	article	processing	charge	open	access	policy	institutional	open	access	program	editorial	process	mdpi	blog	research	publication	ethic	author	service	initiative	sciforum	preprints	scilit	sciprofiles	mdpi	book	encyclopedia
internal	medicine	th	open	sidebar	home	log	in	cart	shop	book	new	release	key	specialty	neurosurgery	plastic	surgery	radiology	student	education	communication	science	otolaryngology	ophthalmology	orthopaedic	surgery	journal	eproducts	resource	contact	u	home	thieme	germany	thieme	india	thieme	uk	thieme	brazil	thieme	australia	thieme	china	log	in	cart	thieme	medical
european	heart	journal	case	report	oxford	academic	skip	main	content	search	menu	account	menu	menu	national	chiao	tung	university	library	national	chiao	tung	university	library	sign	in	register	navbar	search	filter	all	european	heart	journal	case	report	all	esc	family	all	journal	mobile	microsite	search	term	search	sign	in	national
cvir	endovascular	home	skip	main	content	advertisement	springer	nature	make	sars	cov	2	covid	19	research	free	view	research	view	late	news	sign	update	search	get	publish	explore	journal	book	about	login	menu	get	publish	explore	journal	book	about	login	search	springeropen	article	search	cvir	endovascular	about	article	submission	guideline
cellular	molecular	gastroenterology	hepatology	journal	elsevier	menu	search	search	search	all	webpage	book	journal	10	result	per	page	20	result	per	page	50	result	per	page	100	result	per	page	home	journal	cellular	molecular	gastroenterology	hepatology	facebook	twitter	issn	2352	345x	cellular	molecular	gastroenterology	hepatology	editor	in	chief	jerrold	r
clinical	translational	gastroenterology	american	college	gastroenterology	american	journal	gastroenterology	acg	case	report	journal	visit	site	american	college	gastroenterology	american	journal	gastroenterology	acg	case	report	journal	american	college	gastroenterology	american	journal	gastroenterology	acg	case	report	journal	log	your	account	temporarily	lock	your	account	temporarily	lock	due	incorrect	sign	attempt	automatically	unlocked
therapeutic	advance	gastroenterology	sage	journal	skip	main	content	cooky	notification	this	site	us	cooky	by	continue	browse	site	agree	use	cooky	find	menu	search	browse	resource	author	librarian	editor	society	advanced	search	in	this	journal	journal	home	browse	journal	all	article	onlinefirst	browse	year	accepted	manuscript	special	collection	index	journal
bmj	open	gastroenterology	dedicate	publishing	high	quality	medical	research	discipline	therapeutic	area	gastroenterology	advanced	search	search	late	content	archive	author	about	email	alert	intro	widget	bmj	open	gastroenterology	online	only	peer	review	open	access	gastroenterology	journal	dedicate	publishing	high	quality	medical	research	discipline	therapeutic	area	gastroenterology	the	journal	publishes	research
gut	pathogen	home	page	skip	main	content	advertisement	springer	nature	make	sars	cov	2	covid	19	research	free	view	research	view	late	news	sign	update	search	explore	journal	get	publish	about	bmc	login	menu	explore	journal	get	publish	about	bmc	login	search	bmc	article	search	gut	pathogen	home	about	article
bmc	gastroenterology	home	page	skip	main	content	advertisement	springer	nature	make	sars	cov	2	covid	19	research	free	view	research	view	late	news	sign	update	search	explore	journal	get	publish	about	bmc	login	menu	explore	journal	get	publish	about	bmc	login	search	bmc	article	search	bmc	gastroenterology	home	about	article
gastroenterology	report	oxford	academic	skip	main	content	search	menu	account	menu	menu	national	chiao	tung	university	library	national	chiao	tung	university	library	sign	in	register	navbar	search	filter	all	gastroenterology	report	all	journal	mobile	microsite	search	term	search	sign	in	national	chiao	tung	university	library	national	chiao	tung	university	library
hepatic	oncology	we	use	cooky	improve	experience	by	continue	browse	site	accept	cookie	policy	login	account	email	password	forgot	password	keep	log	new	user	institutional	login	change	password	old	password	new	password	password	change	successfully	your	password	change	create	new	account	email	return	user	ca	n	t	sign	forgot	password
intestinal	research	home	e	submission	sitemap	contact	u	home	about	aim	scope	journal	information	about	journal	editorial	board	best	practice	subscription	information	contact	u	article	amp	topic	article	category	editorial	review	original	article	case	report	image	issue	letter	editor	others	browse	article	gt	topic	ibd	infection	tumor	endoscopy	microbiota	miscellaneous
international	journal	hepatology	hindawi	journal	publish	u	publishing	partnership	about	u	blog	international	journal	hepatology	journal	menu	journal	overview	for	author	for	reviewer	for	editor	table	content	special	issue	submit	journal	metric	acceptance	rate	submission	final	decision	acceptance	publication	citescore	2.280	impact	factor	apc	950	submit	recently	publish	fecal	microbiota
gastroenterology	research	practice	hindawi	journal	publish	u	publishing	partnership	about	u	blog	gastroenterology	research	practice	journal	menu	journal	overview	for	author	for	reviewer	for	editor	table	content	special	issue	submit	journal	metric	acceptance	rate	29	submission	final	decision	93	day	acceptance	publication	33	day	citescore	1.940	impact	factor	1.825	apc
ce	clinical	endoscopy	home	about	aim	scope	about	journal	editorial	board	open	access	subscription	editorial	office	browse	article	journal	archive	ahead	of	print	article	current	issue	most	read	article	most	cite	article	clin	endosc	search	author	index	current	issue	editorial	policy	research	publication	ethic	for	author	and	reviewer	instruction	author
therapeutic	advance	gastrointestinal	endoscopy	sage	journal	skip	main	content	cooky	notification	this	site	us	cooky	by	continue	browse	site	agree	use	cooky	find	menu	search	browse	resource	author	librarian	editor	society	advanced	search	in	this	journal	journal	home	browse	journal	all	article	onlinefirst	browse	year	accepted	manuscript	special	collection	index
case	report	gastroenterology	home	karger	publisher
ge	portuguese	journal	gastroenterology	home	karger	publisher	this	website	us	cooky	ensure	get	best	experience	website	by	use	website	agree	karger	cookie	policy	more	info	get	title	title	mr	m	dr	professor	first	name	last	name	company	institution	e	mail	message	indicates	require	field	this	site	protect	recaptcha	google	privacy
home	page	american	college	gastroenterology	google	google	2	google	3	google	plus	google	plus	2	google	plus	3	alarm	access	alarm	schedule	accessibility	accessible	account	balance	account	balance	wallet	account	box	account	circle	adb	add	add	a	photo	alarm	add	add	alert	add	box	add	circle	control	point	add	location
hepatic	medicine	evidence	research	dove	press	journal	why	publish	with	u	author	guideline	peer	review	guideline	open	outlook	blog	reprint	submit	manuscript	menu	about	contact	sustainability	press	center	testimonial	blog	favor	author	program	permission	pre	submission	reprint	login	open	access	scientific	medical	research	advanced	search	home	journal	why	publish	u
case	report	gastrointestinal	medicine	hindawi	journal	publish	u	publishing	partnership	about	u	blog	case	report	gastrointestinal	medicine	journal	menu	journal	overview	for	author	for	reviewer	for	editor	table	content	submit	journal	metric	acceptance	rate	38	submission	final	decision	74	day	acceptance	publication	42	day	citescore	impact	factor	apc	650	submit
case	report	hepatology	hindawi	journal	publish	u	publishing	partnership	about	u	blog	case	report	hepatology	journal	menu	journal	overview	for	author	for	reviewer	for	editor	table	content	submit	journal	metric	acceptance	rate	36	submission	final	decision	78	day	acceptance	publication	38	day	citescore	impact	factor	apc	650	submit	recently	publish
function	window	document	script	datalayer	id	function	stgcreatecookie	b	c	var	d	c	var	e	new	date	e.settime	e.gettime	24	c	60	60	1e3	d	expires	e.toutcstring	document.cookie	a	b	d	path	var	isstgdebug	window.location.href.match	stg	debug	window.document.cookie.match	stg	debug	window.location.href.match	stg	disable	debug	stgcreatecookie	stg	debug	isstgdebug	1	isstgdebug
jgh	open	wiley	online	library	skip	main	content	access	national	chiao	tung	university	access	national	chiao	tung	university	search	within	this	journal	anywhere	search	term	advanced	search	citation	search	search	term	advanced	search	citation	search	login	register	journal	list	menu	journal	about	overview	editorial	board	contribute	author	guideline	submit	manuscript
hepatology	communication	wiley	online	library	skip	main	content	access	national	chiao	tung	university	access	national	chiao	tung	university	search	within	this	journal	aasld	journal	wiley	online	library	search	term	advanced	search	citation	search	search	term	advanced	search	citation	search	search	term	advanced	search	citation	search	login	register	journal	hepatology	liver
jhep	report	journal	elsevier	menu	search	search	search	all	webpage	book	journal	10	result	per	page	20	result	per	page	50	result	per	page	100	result	per	page	home	journal	jhep	report	issn	2589	5559	jhep	report	easl	s	first	open	access	journal	editor	in	chief	professor	jessica	zucman	rossi
therapeutic	advance	gastrointestinal	endoscopy	sage	journal	skip	main	content	cooky	notification	this	site	us	cooky	by	continue	browse	site	agree	use	cooky	find	menu	search	browse	resource	author	librarian	editor	society	advanced	search	in	this	journal	journal	home	browse	journal	all	article	onlinefirst	browse	year	accepted	manuscript	special	collection	index
bmj	open	diabetes	research	amp	care	an	open	access	journal	commit	publishing	high	quality	research	article	regard	type	1	type	2	diabetes	associate	complication	advanced	search	search	late	content	archive	author	about	email	alert	intro	widget	bmj	open	diabetes	research	amp	care	open	access	journal	commit	publishing	high	quality	basic
dmj	diabetes	amp	metabolism	journal	about	aim	scope	editorial	board	best	practice	journal	management	team	journal	information	view	full	text	forthcoming	article	current	issue	archive	dmj	dmj	dmj	dmj	best	reviewer	most	read	most	cite	for	contributor	instruction	author	code	ethic	e	submission	article	processing	charge	toc	alert	contact	u
frontier	endocrinology	in	today	world	endocrinology	become	increasingly	important	underlies	many	challenge	society	face	obesity	diabetes	reproduction	population	control	age	endocrinology	cover	broad	field	basic	molecular	cellular	communication	clinical	care	crucial	public	health	issue	the	journal	thus	welcome	outstanding	contribution	domain	endocrinology	frontier	endocrinology	member	committee	publication	ethic	home	about
journal	diabetes	investigation	wiley	online	library	skip	main	content	access	national	chiao	tung	university	access	national	chiao	tung	university	search	within	this	journal	anywhere	search	term	advanced	search	citation	search	search	term	advanced	search	citation	search	login	register	journal	list	menu	journal	about	overview	society	information	contact	editorial	board	news
journal	diabetes	research	hindawi	journal	publish	u	publishing	partnership	about	u	blog	journal	diabetes	research	journal	menu	journal	overview	for	author	for	reviewer	for	editor	table	content	special	issue	submit	journal	metric	acceptance	rate	32	submission	final	decision	89	day	acceptance	publication	30	day	citescore	3.020	impact	factor	3.040	apc
therapeutic	advance	endocrinology	metabolism	sage	journal	skip	main	content	cooky	notification	this	site	us	cooky	by	continue	browse	site	agree	use	cooky	find	menu	search	browse	resource	author	librarian	editor	society	advanced	search	in	this	journal	journal	home	browse	journal	all	article	onlinefirst	browse	year	accepted	manuscript	special	collection	index
diabetes	therapy	home	cookie	notice	we	use	cooky	personalise	content	ad	provide	social	medium	feature	analyse	traffic	we	also	share	information	use	site	social	medium	advertising	analytics	partner	accordance	privacy	policy	you	manage	preference	cookie	setting	close	ok	manage	cooky	your	privacy	strictly	necessary	cooky	performance	amp	analytics	cooky	functional
1	fe80	0	0	0	31	cdff	fea3	11b8	ens5	2	10.200.3.184	request	10.200.3.184	10.200.3.184	endocrine	connection	jump	content	jump	main	navigation	this	site	us	cooky	tag	track	setting	store	information	help	give	best	browsing	experience	if	n	t	change	setting	ll	assume	re	happy	more	information	dismiss	warn	var
international	journal	endocrinology	hindawi	journal	publish	u	publishing	partnership	about	u	blog	international	journal	endocrinology	journal	menu	journal	overview	for	author	for	reviewer	for	editor	table	content	special	issue	submit	journal	metric	acceptance	rate	30	submission	final	decision	68	day	acceptance	publication	38	day	citescore	2.350	impact	factor	2.287	apc
bmc	endocrine	disorder	home	page	skip	main	content	advertisement	springer	nature	make	sars	cov	2	covid	19	research	free	view	research	view	late	news	sign	update	search	explore	journal	get	publish	about	bmc	login	menu	explore	journal	get	publish	about	bmc	login	search	bmc	article	search	bmc	endocrine	disorder	home
adipocyte	vol	9	no	1	access	provide	national	chiao	tung	university	log	register	cart	search	this	journal	anywhere	advanced	search	2018	impact	factor	3.533	adipocyte	2018	impact	factor	3.533	an	open	access	journal	submit	article	new	content	alert	r	citation	search	citation	search	current	issue	browse	list	issue	explore	this
1	fe80	0	0	0	31	cdff	fea3	11b8	ens5	2	10.200.3.184	request	10.200.3.184	10.200.3.184	endocrinology	diabetes	amp	metabolism	case	report	jump	content	jump	main	navigation	this	site	us	cooky	tag	track	setting	store	information	help	give	best	browsing	experience	if	n	t	change	setting	ll	assume	re	happy	more
clinical	diabetes	endocrinology	home	page	skip	main	content	advertisement	springer	nature	make	sars	cov	2	covid	19	research	free	view	research	view	late	news	sign	update	search	explore	journal	get	publish	about	bmc	login	menu	explore	journal	get	publish	about	bmc	login	search	bmc	article	search	clinical	diabetes	endocrinology	home
journal	clinical	translational	endocrinology	elsevier	menu	search	search	search	all	webpage	book	journal	10	result	per	page	20	result	per	page	50	result	per	page	100	result	per	page	home	journal	journal	clinical	translational	endocrinology	facebook	twitter	issn	2214	6237	journal	clinical	translational	endocrinology	editor	in	chief	professor	vin	tangpricha
journal	thyroid	research	hindawi	journal	publish	u	publishing	partnership	about	u	blog	journal	thyroid	research	journal	menu	journal	overview	for	author	for	reviewer	for	editor	table	content	special	issue	submit	journal	metric	acceptance	rate	submission	final	decision	acceptance	publication	citescore	1.770	impact	factor	apc	950	submit	recently	publish	microscopic	positive
clinical	medicine	insight	endocrinology	diabetes	sage	journal	skip	main	content	cooky	notification	this	site	us	cooky	by	continue	browse	site	agree	use	cooky	find	menu	search	browse	resource	author	librarian	editor	society	advanced	search	in	this	journal	journal	home	browse	journal	all	article	browse	year	onlinefirst	accepted	manuscript	special	collection
case	report	endocrinology	hindawi	journal	publish	u	publishing	partnership	about	u	blog	case	report	endocrinology	journal	menu	journal	overview	for	author	for	reviewer	for	editor	table	content	submit	journal	metric	acceptance	rate	33	submission	final	decision	53	day	acceptance	publication	36	day	citescore	0.650	impact	factor	apc	650	submit	recently
reproductive	medicine	biology	wiley	online	library	skip	main	content	access	national	chiao	tung	university	access	national	chiao	tung	university	search	within	this	journal	anywhere	search	term	advanced	search	citation	search	search	term	advanced	search	citation	search	login	register	journal	list	menu	journal	about	overview	society	information	editorial	board	news	advertise
thyroid	research	home	page	skip	main	content	advertisement	springer	nature	make	sars	cov	2	covid	19	research	free	view	research	view	late	news	sign	update	search	explore	journal	get	publish	about	bmc	login	menu	explore	journal	get	publish	about	bmc	login	search	bmc	article	search	thyroid	research	home	about	article
jimd	report	wiley	online	library	skip	main	content	access	national	chiao	tung	university	access	national	chiao	tung	university	search	within	this	journal	anywhere	search	term	advanced	search	citation	search	search	term	advanced	search	citation	search	login	register	journal	list	menu	journal	about	overview	society	information	contact	editorial	board	contribute	author
journal	obesity	amp	metabolic	syndrome	search	search	all	journal	text	size	title	author	keyword	full	text	volume	vol	28	vol	27	vol	26	vol	25	vol	24	vol	23	vol	22	vol	21	vol	20	vol	19	vol	18	vol	17	vol	16	vol	15	vol	14	vol	13	vol
jd	jmir	diabetes	jmir	publication	menu	search	user	sign	in	sign	up	follow	u	twitter	home	browse	journal	current	issue	upcoming	issue	browse	by	year	browse	year	select	2016	2017	2018	2019	2020	submit	browse	issue	browse	author	browse	theme	other	journal	journal	medical	internet	research	jmir	research	protocol	jmir
endocrinology	diabetes	amp	metabolism	wiley	online	library	skip	main	content	access	national	chiao	tung	university	access	national	chiao	tung	university	search	within	this	journal	anywhere	search	term	advanced	search	citation	search	search	term	advanced	search	citation	search	login	register	journal	list	menu	journal	about	overview	editorial	board	contact	contribute	author
journal	endocrine	society	oxford	academic	skip	main	content	search	menu	account	menu	menu	national	chiao	tung	university	library	national	chiao	tung	university	library	sign	in	register	navbar	search	filter	all	journal	endocrine	society	all	endocrine	society	journal	all	journal	mobile	microsite	search	term	search	sign	in	national	chiao	tung	university
clinical	kidney	journal	oxford	academic	skip	main	content	search	menu	account	menu	menu	national	chiao	tung	university	library	national	chiao	tung	university	library	sign	in	register	navbar	search	filter	all	clinical	kidney	journal	all	era	edta	journal	all	journal	mobile	microsite	search	term	search	sign	in	national	chiao	tung	university
therapeutic	advance	urology	all	issue	skip	main	content	cooky	notification	this	site	us	cooky	by	continue	browse	site	agree	use	cooky	find	menu	search	browse	resource	author	librarian	editor	society	advanced	search	in	this	journal	journal	home	browse	journal	all	article	onlinefirst	browse	year	supplement	index	accepted	manuscript	special	collection
bmc	nephrology	home	page	skip	main	content	advertisement	springer	nature	make	sars	cov	2	covid	19	research	free	view	research	view	late	news	sign	update	search	explore	journal	get	publish	about	bmc	login	menu	explore	journal	get	publish	about	bmc	login	search	bmc	article	search	bmc	nephrology	home	about	article
prostate	cancer	hindawi	journal	publish	u	publishing	partnership	about	u	blog	prostate	cancer	journal	menu	journal	overview	for	author	for	reviewer	for	editor	table	content	special	issue	submit	journal	metric	acceptance	rate	submission	final	decision	acceptance	publication	citescore	2.480	impact	factor	apc	950	submit	recently	publish	synthetic	apparent	diffusion	coefficient
international	journal	nephrology	renovascular	disease	journal	why	publish	with	u	author	guideline	peer	review	guideline	open	outlook	blog	reprint	submit	manuscript	menu	about	contact	sustainability	press	center	testimonial	blog	favor	author	program	permission	pre	submission	reprint	login	open	access	scientific	medical	research	advanced	search	home	journal	why	publish	u	editorial
research	report	urology	dove	press	open	access	publisher	journal	why	publish	with	u	author	guideline	peer	review	guideline	open	outlook	blog	reprint	submit	manuscript	menu	about	contact	sustainability	press	center	testimonial	blog	favor	author	program	permission	pre	submission	reprint	login	open	access	scientific	medical	research	advanced	search	home	journal	why
bmc	urology	home	page	skip	main	content	advertisement	springer	nature	make	sars	cov	2	covid	19	research	free	view	research	view	late	news	sign	update	search	explore	journal	get	publish	about	bmc	login	menu	explore	journal	get	publish	about	bmc	login	search	bmc	article	search	bmc	urology	home	about	article
journal	international	association	provider	aid	care	jiapac	sage	journal	skip	main	content	cooky	notification	this	site	us	cooky	by	continue	browse	site	agree	use	cooky	find	menu	search	browse	resource	author	librarian	editor	society	advanced	search	in	this	journal	journal	home	browse	journal	all	article	onlinefirst	accepted	manuscript	browse	year
renal	failure	vol	42	no	1	access	provide	national	chiao	tung	university	log	register	cart	search	this	journal	anywhere	advanced	search	2018	impact	factor	1.687	renal	failure	2018	impact	factor	1.687	an	open	access	journal	indexed	medline	thomson	reuters	journal	citation	report	scopus	open	access	journal	publishes	research	acute	renal
icurology	investigative	clinical	urology	about	view	full	text	for	contributor	search	aim	scope	editorial	board	journal	information	icurology	today	early	view	current	issue	archive	icurology	icurology	icurology	icurology	urology	motion	most	read	article	most	cite	article	information	author	open	access	policy	clinical	data	share	policy	authorship	policy	article	processing	charge
international	neurourology	journal	inj	skip	navigation	skip	content	home	about	aim	scope	about	journal	editorial	board	open	access	contact	u	article	amp	organ	article	category	editorial	review	basic	science	clinical	case	report	book	review	letter	browse	article	gt	organ	bladder	brain	spinal	cord	prostate	urethra	pelvic	organ	mechanic	others	browse
international	journal	nephrology	hindawi	journal	publish	u	publishing	partnership	about	u	blog	international	journal	nephrology	journal	menu	journal	overview	for	author	for	reviewer	for	editor	table	content	special	issue	submit	journal	metric	acceptance	rate	33	submission	final	decision	89	day	acceptance	publication	32	day	citescore	1.440	impact	factor	apc	950
advance	urology	hindawi	journal	publish	u	publishing	partnership	about	u	blog	advance	urology	journal	menu	journal	overview	for	author	for	reviewer	for	editor	table	content	special	issue	submit	journal	metric	acceptance	rate	16	submission	final	decision	45	day	acceptance	publication	38	day	citescore	1.290	impact	factor	apc	950	submit	recently
nephron	extra	home	karger	publisher	this	website	us	cooky	ensure	get	best	experience	website	by	use	website	agree	karger	cookie	policy	more	info	get	title	title	mr	m	dr	professor	first	name	last	name	company	institution	e	mail	message	indicates	require	field	this	site	protect	recaptcha	google	privacy	policy	term
case	report	nephrology	dialysis	home	karger	publisher	this	website	us	cooky	ensure	get	best	experience	website	by	use	website	agree	karger	cookie	policy	more	info	get	title	title	mr	m	dr	professor	first	name	last	name	company	institution	e	mail	message	indicates	require	field	this	site	protect	recaptcha	google	privacy
sciencedirect	science	direct	journal	amp	book	sciencedirect	help	there	problem	provide	content	request	please	contact	u	via	support	center	information	provide	detail	reference	number	571352a3f8eaf075	ip	address	140.113.207.50	timestamp	2020	03	09	08	11	01	utc	access	deny	this	website	use	security	service	protect	online	attack	ray	id	571352a3f8eaf075	timestamp
case	report	nephrology	hindawi	journal	publish	u	publishing	partnership	about	u	blog	case	report	nephrology	journal	menu	journal	overview	for	author	for	reviewer	for	editor	table	content	submit	journal	metric	acceptance	rate	29	submission	final	decision	55	day	acceptance	publication	46	day	citescore	impact	factor	apc	650	submit	recently	publish
case	report	urology	hindawi	journal	publish	u	publishing	partnership	about	u	blog	case	report	urology	journal	menu	journal	overview	for	author	for	reviewer	for	editor	table	content	submit	journal	metric	acceptance	rate	41	submission	final	decision	60	day	acceptance	publication	29	day	citescore	impact	factor	apc	650	submit	recently	publish
wjmh	the	world	journal	men	s	health	about	view	full	text	for	contributor	search	the	journal	aim	scope	abstract	index	editorial	board	best	practice	journal	information	journal	history	copyright	license	open	data	policy	mass	medium	business	model	disclaimer	forthcoming	article	current	issue	archive	wjmh	wjmh	wjmh	wjmh	most	read	most
case	report	nephrology	dialysis	home	karger	publisher	this	website	us	cooky	ensure	get	best	experience	website	by	use	website	agree	karger	cookie	policy	more	info	get	title	title	mr	m	dr	professor	first	name	last	name	company	institution	e	mail	message	indicates	require	field	this	site	protect	recaptcha	google	privacy
journal	kidney	cancer	vhl	quick	jump	page	content	main	navigation	main	content	sidebar	share	register	login	publisher	home	english	register	login	toggle	navigation	home	about	about	journal	editorial	team	peer	review	process	publication	frequency	open	access	policy	archive	publishing	fee	publication	ethic	advertisement	scientific	quality	disclaimer	contact	current	archive	submission
journal	cachexia	sarcopenia	muscle	wiley	online	library	skip	main	content	access	national	chiao	tung	university	access	national	chiao	tung	university	search	within	this	journal	anywhere	search	term	advanced	search	citation	search	search	term	advanced	search	citation	search	login	register	journal	list	menu	journal	about	overview	society	information	contact	editorial	board
skeletal	muscle	home	page	skip	main	content	advertisement	springer	nature	make	sars	cov	2	covid	19	research	free	view	research	view	late	news	sign	update	search	explore	journal	get	publish	about	bmc	login	menu	explore	journal	get	publish	about	bmc	login	search	bmc	article	search	skeletal	muscle	home	about	article
arthritis	research	amp	therapy	home	page	skip	main	content	advertisement	springer	nature	make	sars	cov	2	covid	19	research	free	view	research	view	late	news	sign	update	search	explore	journal	get	publish	about	bmc	login	menu	explore	journal	get	publish	about	bmc	login	search	bmc	article	search	arthritis	research	amp
bone	amp	joint	research	we	use	cooky	give	best	experience	website	to	find	use	cooky	change	setting	see	privacy	policy	accept	log	account	email	password	forgot	password	keep	log	new	user	institutional	login	openathens	login	change	password	old	password	new	password	too	short	weak	medium	strong	very	strong	too	long
journal	bone	oncology	elsevier	menu	search	search	search	all	webpage	book	journal	10	result	per	page	20	result	per	page	50	result	per	page	100	result	per	page	home	journal	journal	bone	oncology	facebook	twitter	issn	2212	1374	journal	bone	oncology	editor	in	chief	robert	coleman	mbbs	md	frcp	peyman
bmc	musculoskeletal	disorder	home	page	skip	main	content	advertisement	springer	nature	make	sars	cov	2	covid	19	research	free	view	research	view	late	news	sign	update	search	explore	journal	get	publish	about	bmc	login	menu	explore	journal	get	publish	about	bmc	login	search	bmc	article	search	bmc	musculoskeletal	disorder	home
journal	foot	ankle	research	home	page	skip	main	content	advertisement	springer	nature	make	sars	cov	2	covid	19	research	free	view	research	view	late	news	sign	update	search	explore	journal	get	publish	about	bmc	login	menu	explore	journal	get	publish	about	bmc	login	search	bmc	article	search	journal	foot	ankle
open	access	rheumatology	research	review	dove	press	journal	why	publish	with	u	author	guideline	peer	review	guideline	open	outlook	blog	reprint	submit	manuscript	menu	about	contact	sustainability	press	center	testimonial	blog	favor	author	program	permission	pre	submission	reprint	login	open	access	scientific	medical	research	advanced	search	home	journal	why	publish
bone	report	journal	elsevier	menu	search	search	search	all	webpage	book	journal	10	result	per	page	20	result	per	page	50	result	per	page	100	result	per	page	home	journal	bone	report	issn	2352	1872	bone	report	editor	in	chief	b	langdahl	view	editorial	board	citescore	2.12	citescore	2018	2.120
journal	orthopaedic	translation	elsevier	menu	search	search	search	all	webpage	book	journal	10	result	per	page	20	result	per	page	50	result	per	page	100	result	per	page	home	journal	journal	orthopaedic	translation	issn	2214	031x	journal	orthopaedic	translation	official	journal	csos	icmrs	editor	in	chief	professor	regis	o	keefe
international	journal	rheumatology	hindawi	journal	publish	u	publishing	partnership	about	u	blog	international	journal	rheumatology	journal	menu	journal	overview	for	author	for	reviewer	for	editor	table	content	special	issue	submit	journal	metric	acceptance	rate	submission	final	decision	acceptance	publication	citescore	1.800	impact	factor	apc	950	submit	recently	publish	role	secrete
insight	journal	sage	publication	inc	skip	main	content	login	if	reset	password	since	2017	please	use	forgot	password	link	reset	password	access	sage	online	account	forgot	password	don	account	create	account	technical	support	find	my	rep	log	my	account	log	contact	toggle	navigation	menu	discipline	social	science	amp	humanity	age
journal	craniovertebral	junction	spine	free	full	text	article	j	craniovert	jun	spine	this	website	us	cooky	by	continue	use	website	give	consent	cooky	use	for	information	cooky	disable	visit	privacy	cookie	policy	agree	amp	proceed	home	about	jcvjs	editorial	board	ahead	print	current	issue	archive	instruction	subscribe	advertise	contact	u
case	report	rheumatology	hindawi	journal	publish	u	publishing	partnership	about	u	blog	case	report	rheumatology	journal	menu	journal	overview	for	author	for	reviewer	for	editor	table	content	submit	journal	metric	acceptance	rate	50	submission	final	decision	104	day	acceptance	publication	33	day	citescore	impact	factor	apc	650	submit	feature	article
rheumatology	therapy	home	cookie	notice	we	use	cooky	personalise	content	ad	provide	social	medium	feature	analyse	traffic	we	also	share	information	use	site	social	medium	advertising	analytics	partner	accordance	privacy	policy	you	manage	preference	cookie	setting	close	ok	manage	cooky	your	privacy	strictly	necessary	cooky	performance	amp	analytics	cooky	functional
tremor	other	hyperkinetic	movement	skip	main	content	skip	main	navigation	menu	skip	site	footer	about	about	journal	submission	editorial	team	privacy	statement	contact	browse	search	register	login	rapid	turnaround	time	avg	time	submission	first	decision	22	day	3	week	avg	time	acceptance	publication	21	day	3	week	few	page	restriction
bmc	rheumatology	home	skip	main	content	advertisement	springer	nature	make	sars	cov	2	covid	19	research	free	view	research	view	late	news	sign	update	search	explore	journal	get	publish	about	bmc	login	menu	explore	journal	get	publish	about	bmc	login	search	bmc	article	search	bmc	rheumatology	home	about	article	submission
acr	open	rheumatology	wiley	online	library	skip	main	content	access	national	chiao	tung	university	access	national	chiao	tung	university	search	within	this	journal	anywhere	search	term	advanced	search	citation	search	search	term	advanced	search	citation	search	login	register	journal	list	menu	journal	about	overview	society	information	contact	editorial	board	open
influenza	other	respiratory	virus	wiley	online	library	skip	main	content	access	national	chiao	tung	university	access	national	chiao	tung	university	search	within	this	journal	anywhere	search	term	advanced	search	citation	search	search	term	advanced	search	citation	search	login	register	journal	list	menu	journal	about	overview	society	information	contact	editorial	board
international	journal	chronic	obstructive	pulmonary	disease	journal	why	publish	with	u	author	guideline	peer	review	guideline	open	outlook	blog	reprint	submit	manuscript	menu	about	contact	sustainability	press	center	testimonial	blog	favor	author	program	permission	pre	submission	reprint	login	open	access	scientific	medical	research	advanced	search	home	journal	why	publish	u
respiratory	research	home	page	skip	main	content	advertisement	springer	nature	make	sars	cov	2	covid	19	research	free	view	research	view	late	news	sign	update	search	explore	journal	get	publish	about	bmc	login	menu	explore	journal	get	publish	about	bmc	login	search	bmc	article	search	respiratory	research	home	about	article
bmj	open	respiratory	research	an	open	access	respiratory	critical	care	medicine	journal	operating	fast	submission	review	process	continuous	publication	online	advanced	search	search	late	content	archive	author	about	email	alert	intro	widget	bmj	open	respiratory	research	peer	review	open	access	journal	publishing	high	quality	paper	across	area	respiratory	medicine	critical
asthma	research	practice	home	page	skip	main	content	advertisement	springer	nature	make	sars	cov	2	covid	19	research	free	view	research	view	late	news	sign	update	search	explore	journal	get	publish	about	bmc	login	menu	explore	journal	get	publish	about	bmc	login	search	bmc	article	search	asthma	research	practice	home
npj	primary	care	respiratory	medicine	cookie	notice	we	use	cooky	personalise	content	ad	provide	social	medium	feature	analyse	traffic	we	also	share	information	use	site	social	medium	advertising	analytics	partner	accordance	privacy	policy	you	manage	preference	manage	cooky	close	ok	manage	cooky	your	privacy	strictly	necessary	cooky	performance	amp	analytics
therapeutic	advance	respiratory	disease	sage	journal	skip	main	content	cooky	notification	this	site	us	cooky	by	continue	browse	site	agree	use	cooky	find	menu	search	browse	resource	author	librarian	editor	society	advanced	search	in	this	journal	journal	home	browse	journal	all	article	onlinefirst	browse	year	special	collection	index	accepted	manuscript
bmc	pulmonary	medicine	home	page	skip	main	content	advertisement	springer	nature	make	sars	cov	2	covid	19	research	free	view	research	view	late	news	sign	update	search	explore	journal	get	publish	about	bmc	login	menu	explore	journal	get	publish	about	bmc	login	search	bmc	article	search	bmc	pulmonary	medicine	home
chronic	respiratory	disease	sage	journal	skip	main	content	cooky	notification	this	site	us	cooky	by	continue	browse	site	agree	use	cooky	find	menu	search	browse	resource	author	librarian	editor	society	advanced	search	in	this	journal	journal	home	browse	journal	all	article	onlinefirst	accepted	manuscript	browse	year	special	collection	index	journal
home	european	respiratory	society	skip	main	content	main	menu	user	menu	search	main	menu	home	current	issue	past	issue	for	author	instruction	author	submit	manuscript	er	author	centre	journal	club	alert	subscription	er	publication	european	respiratory	journal	erj	open	research	european	respiratory	review	breathe	er	book	er	publication	home	user
multidisciplinary	respiratory	medicine	home	page	skip	main	content	advertisement	springer	nature	make	sars	cov	2	covid	19	research	free	view	research	view	late	news	sign	update	search	explore	journal	get	publish	about	bmc	login	menu	explore	journal	get	publish	about	bmc	login	search	bmc	article	search	multidisciplinary	respiratory	medicine	home
tobacco	induced	disease	recent	manuscript	archive	about	aim	scope	editorial	board	open	access	index	contact	u	editorial	policy	authorship	amp	coi	publication	ethic	instruction	author	manuscript	type	manuscript	format	how	submit	professional	edit	service	supplement	amp	special	issue	the	society	isptid	recent	manuscript	archive	about	aim	scope	editorial	board	open
pulmonary	medicine	hindawi	journal	publish	u	publishing	partnership	about	u	blog	pulmonary	medicine	journal	menu	journal	overview	for	author	for	reviewer	for	editor	table	content	special	issue	submit	journal	metric	acceptance	rate	36	submission	final	decision	92	day	acceptance	publication	41	day	citescore	1.600	impact	factor	apc	950	submit	recently
trd	tuberculosis	respiratory	disease	about	view	full	text	for	contributor	search	aim	scope	editorial	board	best	practice	management	team	journal	journal	information	forthcoming	article	current	issue	archive	trd	trd	trd	trd	instruction	author	e	submission	plagiarism	duplicate	publication	article	processing	charge	open	access	contact	u	full	text	search	review	article
respirology	case	report	wiley	online	library	skip	main	content	access	national	chiao	tung	university	access	national	chiao	tung	university	search	within	this	journal	anywhere	search	term	advanced	search	citation	search	search	term	advanced	search	citation	search	login	register	journal	list	menu	journal	about	journal	information	editorial	board	reviewer	society	information
respiratory	medicine	case	report	journal	elsevier	menu	search	search	search	all	webpage	book	journal	10	result	per	page	20	result	per	page	50	result	per	page	100	result	per	page	home	journal	respiratory	medicine	case	report	issn	2213	0071	respiratory	medicine	case	report	co	editor	in	chief	amit	chopra	barbara
case	report	pulmonology	hindawi	journal	publish	u	publishing	partnership	about	u	blog	case	report	pulmonology	journal	menu	journal	overview	for	author	for	reviewer	for	editor	table	content	submit	journal	metric	acceptance	rate	33	submission	final	decision	73	day	acceptance	publication	44	day	citescore	impact	factor	apc	650	submit	recently	publish
pulmonary	therapy	home	cookie	notice	we	use	cooky	personalise	content	ad	provide	social	medium	feature	analyse	traffic	we	also	share	information	use	site	social	medium	advertising	analytics	partner	accordance	privacy	policy	you	manage	preference	cookie	setting	close	ok	manage	cooky	your	privacy	strictly	necessary	cooky	performance	amp	analytics	cooky	functional
european	clinical	respiratory	journal	vol	7	no	1	access	provide	national	chiao	tung	university	log	register	cart	search	this	journal	anywhere	advanced	search	european	clinical	respiratory	journal	an	open	access	journal	submit	article	new	content	alert	r	citation	search	citation	search	current	issue	browse	list	issue	explore	this	journal	aim
pneumonia	home	skip	main	content	advertisement	springer	nature	make	sars	cov	2	covid	19	research	free	view	research	view	late	news	sign	update	search	explore	journal	get	publish	about	bmc	login	menu	explore	journal	get	publish	about	bmc	login	search	bmc	article	search	pneumonia	home	about	article	submission	guideline	search
ecology	evolution	wiley	online	library	skip	main	content	access	national	chiao	tung	university	access	national	chiao	tung	university	search	within	this	journal	anywhere	search	term	advanced	search	citation	search	search	term	advanced	search	citation	search	login	register	journal	list	menu	journal	about	overview	society	information	contact	editorial	board	advertise	permission
gene	environment	home	page	skip	main	content	advertisement	springer	nature	make	sars	cov	2	covid	19	research	free	view	research	view	late	news	sign	update	search	explore	journal	get	publish	about	bmc	login	menu	explore	journal	get	publish	about	bmc	login	search	bmc	article	search	gene	environment	home	about	article
bmc	ecology	home	page	skip	main	content	advertisement	springer	nature	make	sars	cov	2	covid	19	research	free	view	research	view	late	news	sign	update	search	explore	journal	get	publish	about	bmc	login	menu	explore	journal	get	publish	about	bmc	login	search	bmc	article	search	bmc	ecology	home	about	article
journal	advance	medical	education	amp	professionalism	register	login	journal	advance	medical	education	amp	professionalism	home	browse	current	issue	by	issue	by	author	by	subject	author	index	keyword	index	journal	info	about	journal	aim	scope	editorial	board	publication	ethic	index	abstract	related	link	faq	peer	review	process	news	guide	author	submit
environmental	epigenetics	oxford	academic	skip	main	content	search	menu	account	menu	menu	national	chiao	tung	university	library	national	chiao	tung	university	library	sign	in	register	navbar	search	filter	all	environmental	epigenetics	all	journal	mobile	microsite	search	term	search	sign	in	national	chiao	tung	university	library	national	chiao	tung	university	library
journal	radiation	research	oxford	academic	skip	main	content	search	menu	account	menu	menu	national	chiao	tung	university	library	national	chiao	tung	university	library	sign	in	register	navbar	search	filter	all	journal	radiation	research	all	journal	mobile	microsite	search	term	search	sign	in	national	chiao	tung	university	library	national	chiao	tung
environmental	health	insight	sage	journal	skip	main	content	cooky	notification	this	site	us	cooky	by	continue	browse	site	agree	use	cooky	find	menu	search	browse	resource	author	librarian	editor	society	advanced	search	in	this	journal	journal	home	browse	journal	all	article	browse	year	onlinefirst	accepted	manuscript	special	collection	index	journal
molecular	system	biology	skip	main	content	log	embo	press	email	customer	id	password	forgot	password	new	user	institutional	login	change	password	old	password	new	password	too	short	weak	medium	strong	very	strong	too	long	password	change	successfully	your	password	change	create	new	account	email	customer	id	return	user	forgot	password
genome	biology	evolution	oxford	academic	skip	main	content	search	menu	account	menu	menu	national	chiao	tung	university	library	national	chiao	tung	university	library	sign	in	register	navbar	search	filter	all	genome	biology	evolution	all	smbe	journal	all	journal	mobile	microsite	search	term	search	sign	in	national	chiao	tung	university	library
evolutionary	application	wiley	online	library	skip	main	content	access	national	chiao	tung	university	access	national	chiao	tung	university	search	within	this	journal	anywhere	search	term	advanced	search	citation	search	search	term	advanced	search	citation	search	login	register	journal	list	menu	journal	about	overview	contact	editorial	board	advertise	permission	contribute	author
bmc	evolutionary	biology	home	page	skip	main	content	advertisement	springer	nature	make	sars	cov	2	covid	19	research	free	view	research	view	late	news	sign	update	search	explore	journal	get	publish	about	bmc	login	menu	explore	journal	get	publish	about	bmc	login	search	bmc	article	search	bmc	evolutionary	biology	home
evodevo	home	page	skip	main	content	advertisement	springer	nature	make	sars	cov	2	covid	19	research	free	view	research	view	late	news	sign	update	search	explore	journal	get	publish	about	bmc	login	menu	explore	journal	get	publish	about	bmc	login	search	bmc	article	search	evodevo	home	about	article	submission	guideline
evolutionary	bioinformatics	sage	journal	skip	main	content	cooky	notification	this	site	us	cooky	by	continue	browse	site	agree	use	cooky	find	menu	search	browse	resource	author	librarian	editor	society	advanced	search	in	this	journal	journal	home	browse	journal	all	article	browse	year	onlinefirst	accepted	manuscript	special	collection	index	journal	info
virus	evolution	oxford	academic	skip	main	content	search	menu	account	menu	menu	national	chiao	tung	university	library	national	chiao	tung	university	library	sign	in	register	navbar	search	filter	all	virus	evolution	all	journal	mobile	microsite	search	term	search	sign	in	national	chiao	tung	university	library	national	chiao	tung	university	library
evolution	letter	wiley	online	library	skip	main	content	access	national	chiao	tung	university	access	national	chiao	tung	university	search	within	this	journal	anywhere	search	term	advanced	search	citation	search	search	term	advanced	search	citation	search	login	register	journal	list	menu	journal	about	overview	society	information	editorial	board	permission	contribute	author
biotechnology	biofuels	home	page	skip	main	content	advertisement	springer	nature	make	sars	cov	2	covid	19	research	free	view	research	view	late	news	sign	update	search	explore	journal	get	publish	about	bmc	login	menu	explore	journal	get	publish	about	bmc	login	search	bmc	article	search	biotechnology	biofuels	home	about	article
home	journal	care	science	home	journal	information	about	aim	scope	editorial	board	journal	issue	current	issue	in	press	all	issue	guideline	for	author	for	reviewer	call	paper	editorial	workflow	index	amp	abstract	peer	review	create	account	login	please	n	t	use	dangerous	character	author	title	abstract	keywords	first	name	last
genome	biology	home	page	skip	main	content	advertisement	springer	nature	make	sars	cov	2	covid	19	research	free	view	research	view	late	news	sign	update	search	explore	journal	get	publish	about	bmc	login	menu	explore	journal	get	publish	about	bmc	login	search	bmc	article	search	genome	biology	home	about	article
nucleic	acid	research	oxford	academic	skip	main	content	search	menu	account	menu	menu	national	chiao	tung	university	library	national	chiao	tung	university	library	sign	in	register	navbar	search	filter	all	nucleic	acid	research	all	nar	journal	all	journal	mobile	microsite	search	term	search	sign	in	national	chiao	tung	university	library
mobile	dna	home	page	skip	main	content	advertisement	springer	nature	make	sars	cov	2	covid	19	research	free	view	research	view	late	news	sign	update	search	explore	journal	get	publish	about	bmc	login	menu	explore	journal	get	publish	about	bmc	login	search	bmc	article	search	mobile	dna	home	about	article
plo	genetics	a	peer	review	open	access	journal	advertisement	plos.org	create	account	sign	plo	genetics	browse	current	issue	journal	archive	collection	find	read	article	publish	submission	get	start	presubmission	inquiry	submission	guideline	figure	table	support	information	latex	other	article	type	preprints	revise	your	manuscript	submit	now	policy	best	practice	research
microbial	genomics	microbiology	society	we	use	cooky	track	usage	preference	i	understand	1887	search	search	perm	identity	welcome	national	chiao	tung	univ	register	sign	in	personal	user	log	institution	shopping	cart	journal	microbiology	journal	general	virology	journal	medical	microbiology	microbial	genomics	international	journal	systematic	evolutionary	microbiology	access	microbiology	jmm	case
epigenetics	amp	chromatin	home	page	skip	main	content	advertisement	springer	nature	make	sars	cov	2	covid	19	research	free	view	research	view	late	news	sign	update	search	explore	journal	get	publish	about	bmc	login	menu	explore	journal	get	publish	about	bmc	login	search	bmc	article	search	epigenetics	amp	chromatin	home
dna	research	oxford	academic	skip	main	content	search	menu	account	menu	menu	national	chiao	tung	university	library	national	chiao	tung	university	library	sign	in	register	navbar	search	filter	all	dna	research	all	journal	mobile	microsite	search	term	search	sign	in	national	chiao	tung	university	library	national	chiao	tung	university	library
frontier	genetics	frontier	genetics	publishes	rigorously	peer	review	research	gene	genome	relate	domain	life	human	plant	livestock	model	organism	lead	outstanding	editorial	board	world	lead	expert	multidisciplinary	open	access	journal	forefront	communicate	cut	edge	research	researcher	academic	clinician	policy	maker	public	the	study	inheritance	impact	genome	various	biological	process	well
home	g3	gene	genome	genetics	skip	main	content	facebook	twitter	youtube	linkedin	google	plus	other	gsa	resource	genetics	society	america	genetics	gene	genome	the	gsa	blog	gsa	conference	geneticscareers.org	institution	natl	chiao	tung	univ	library	log	main	menu	user	menu	search	main	menu	home	issue	current	issue	early	online	archive
nucleus	vol	11	no	1	access	provide	national	chiao	tung	university	log	register	cart	search	this	journal	anywhere	advanced	search	2018	impact	factor	2.157	nucleus	2018	impact	factor	2.157	an	open	access	journal	submit	article	new	content	alert	r	citation	search	citation	search	current	issue	browse	list	issue	explore	this
issue	molecular	therapy	method	amp	clinical	development	pagebuild	admin	ui	skip	main	content	science	inspires	a	cell	press	partner	journal	close	this	journal	back	submit	just	accepted	late	content	archive	aim	scope	editorial	contact	editorial	board	permission	author	instruction	figure	guideline	video	abstract	supplemental	information	cover	submission	guideline	funding	body
genetics	research	international	hindawi	journal	publish	u	publishing	partnership	about	u	blog	genetics	research	international	journal	menu	table	content	special	issue	submit	genetics	research	international	cease	publication	2019	longer	accept	submission	all	previously	publish	article	available	table	content	the	journal	archive	portico	via	lock	initiative	provide	permanent	archive	electronic	scholarly
bmc	molecular	biology	home	page	skip	main	content	advertisement	springer	nature	make	sars	cov	2	covid	19	research	free	view	research	view	late	news	sign	update	search	explore	journal	get	publish	about	bmc	login	menu	explore	journal	get	publish	about	bmc	login	search	bmc	article	search	bmc	molecular	biology	home
bmc	genetics	home	page	skip	main	content	advertisement	springer	nature	make	sars	cov	2	covid	19	research	free	view	research	view	late	news	sign	update	search	explore	journal	get	publish	about	bmc	login	menu	explore	journal	get	publish	about	bmc	login	search	bmc	article	search	bmc	genetics	home	about	article
molecular	vision	m	olecular	v	ision	peer	review	journal	dedicate	dissemination	research	result	molecular	biology	cell	biology	genetics	visual	system	ocular	cortical	molecular	vision	indexed	medline	pubmed	index	medicus	national	library	medicine	nlm	science	citation	index	current	content	index	institute	scientific	information	isi	biological	abstract	biosis	chemical	abstract	chemical	abstract
algorithm	molecular	biology	home	page	skip	main	content	advertisement	springer	nature	make	sars	cov	2	covid	19	research	free	view	research	view	late	news	sign	update	search	explore	journal	get	publish	about	bmc	login	menu	explore	journal	get	publish	about	bmc	login	search	bmc	article	search	algorithm	molecular	biology	home
insight	journal	sage	publication	inc	skip	main	content	login	if	reset	password	since	2017	please	use	forgot	password	link	reset	password	access	sage	online	account	forgot	password	don	account	create	account	technical	support	find	my	rep	log	my	account	log	contact	toggle	navigation	menu	discipline	social	science	amp	humanity	age
molecular	genetics	amp	genomic	medicine	wiley	online	library	skip	main	content	access	national	chiao	tung	university	access	national	chiao	tung	university	search	within	this	journal	anywhere	search	term	advanced	search	citation	search	search	term	advanced	search	citation	search	login	register	journal	list	menu	journal	about	overview	contact	editorial	board	permission
genetics	molecular	biology	home	page	r	update	march	03	2020	portugu	s	espa	ol	journal	editorial	board	instruction	author	subscription	metric	scielo	scimago	google	scholar	2019	h5	index	20	h5	median	47	detail	search	all	index	title	author	subject	this	journal	all	collection	publication	sociedade	brasileira	de	gen	tica	print
environmental	microbiome	home	page	skip	main	content	advertisement	springer	nature	make	sars	cov	2	covid	19	research	free	view	research	view	late	news	sign	update	search	explore	journal	get	publish	about	bmc	login	menu	explore	journal	get	publish	about	bmc	login	search	bmc	article	search	environmental	microbiome	home	about	article
international	journal	genomics	hindawi	journal	publish	u	publishing	partnership	about	u	blog	international	journal	genomics	journal	menu	journal	overview	for	author	for	reviewer	for	editor	table	content	special	issue	submit	journal	metric	acceptance	rate	27	submission	final	decision	78	day	acceptance	publication	39	day	citescore	2.030	impact	factor	2.303	apc
molecular	cytogenetics	home	page	skip	main	content	advertisement	springer	nature	make	sars	cov	2	covid	19	research	free	view	research	view	late	news	sign	update	search	explore	journal	get	publish	about	bmc	login	menu	explore	journal	get	publish	about	bmc	login	search	bmc	article	search	molecular	cytogenetics	home	about	article
non	cod	rna	an	open	access	journal	mdpi	journal	information	for	author	for	reviewer	for	editor	for	librarian	for	publisher	for	society	article	processing	charge	open	access	policy	institutional	open	access	program	editorial	process	mdpi	blog	research	publication	ethic	author	service	initiative	sciforum	preprints	scilit	sciprofiles	mdpi	book	encyclopedia	about
journal	nucleic	acid	hindawi	journal	publish	u	publishing	partnership	about	u	blog	journal	nucleic	acid	journal	menu	journal	overview	for	author	for	reviewer	for	editor	table	content	special	issue	submit	journal	metric	acceptance	rate	submission	final	decision	acceptance	publication	citescore	1.460	impact	factor	apc	950	submit	recently	publish	cellular	reference
genomics	data	journal	elsevier	menu	search	search	search	all	webpage	book	journal	10	result	per	page	20	result	per	page	50	result	per	page	100	result	per	page	home	journal	genomics	data	twitter	issn	2213	5960	genomics	data	citescore	1.15	citescore	2018	1.150	citescore	measure	average	citation	receive	per	document
comparative	cytogenetics	about	pensoft	book	e	book	journal	news	amp	blog	contact	register	login	full	text	author	title	submit	manuscript	home	article	about	journal	feature	article	issue	about	editorial	policy	author	guideline	guideline	reviewer	editorial	team	contact	most	visit	paper	most	active	editor	most	active	reviewer	most	productive	author	this
eupa	open	proteomics	journal	elsevier	menu	search	search	search	all	webpage	book	journal	10	result	per	page	20	result	per	page	50	result	per	page	100	result	per	page	home	journal	eupa	open	proteomics	facebook	twitter	issn	2212	9685	eupa	open	proteomics	editor	chief	andrew	pitt	view	editorial	board	citescore
hereditas	home	page	skip	main	content	advertisement	springer	nature	make	sars	cov	2	covid	19	research	free	view	research	view	late	news	sign	update	search	explore	journal	get	publish	about	bmc	login	menu	explore	journal	get	publish	about	bmc	login	search	bmc	article	search	hereditas	home	about	article	submission	guideline
non	cod	rna	research	journal	keai	english	home	about	u	mission	objective	management	governance	publishing	team	publishing	team	publishing	service	marketing	support	journal	health	medical	science	advance	biomarker	science	technology	brain	hemorrhage	chronic	disease	translational	medicine	clinical	ehealth	digital	chinese	medicine	engineer	regeneration	food	science	human	wellness	global	health	journal
genomics	amp	informatics	home	e	submission	sitemap	contact	u	home	about	aim	scope	journal	catalog	editorial	board	best	practice	open	access	policy	contact	u	article	category	original	article	review	article	editorial	application	note	brief	communication	clinical	genomics	genomic	archive	research	communication	opinion	others	browse	article	gt	browse	article	new	issue
case	report	genetics	hindawi	journal	publish	u	publishing	partnership	about	u	blog	case	report	genetics	journal	menu	journal	overview	for	author	for	reviewer	for	editor	table	content	submit	journal	metric	acceptance	rate	33	submission	final	decision	70	day	acceptance	publication	39	day	citescore	impact	factor	apc	650	submit	recently	publish
canine	medicine	genetics	home	page	skip	main	content	advertisement	springer	nature	make	sars	cov	2	covid	19	research	free	view	research	view	late	news	sign	update	search	explore	journal	get	publish	about	bmc	login	menu	explore	journal	get	publish	about	bmc	login	search	bmc	article	search	canine	medicine	genetics	home
human	genome	variation	cookie	notice	we	use	cooky	personalise	content	ad	provide	social	medium	feature	analyse	traffic	we	also	share	information	use	site	social	medium	advertising	analytics	partner	accordance	privacy	policy	you	manage	preference	manage	cooky	close	ok	manage	cooky	your	privacy	strictly	necessary	cooky	performance	amp	analytics	cooky	functional
aim	genetics	open	access	journal	home	journal	news	about	about	ethical	standard	contact	u	mathematical	bioscience	engineering	aim	agriculture	food	aim	allergy	immunology	aim	bioengineering	aim	biophysics	aim	electronics	electrical	engineering	aim	energy	aim	environmental	science	aim	genetics	aim	geosciences	aim	material	science	aim	mathematics	aim	medical	science	aim	microbiology
epigenetics	insight	sage	journal	skip	main	content	cooky	notification	this	site	us	cooky	by	continue	browse	site	agree	use	cooky	find	menu	search	browse	resource	author	librarian	editor	society	advanced	search	in	this	journal	journal	home	browse	journal	all	article	browse	year	onlinefirst	accepted	manuscript	journal	info	journal	description	aim
age	cell	wiley	online	library	skip	main	content	access	national	chiao	tung	university	access	national	chiao	tung	university	search	within	this	journal	anywhere	search	term	advanced	search	citation	search	search	term	advanced	search	citation	search	login	register	journal	list	menu	journal	about	overview	society	information	contact	editorial	board	news	advertise
npj	age	mechanism	disease	cookie	notice	we	use	cooky	personalise	content	ad	provide	social	medium	feature	analyse	traffic	we	also	share	information	use	site	social	medium	advertising	analytics	partner	accordance	privacy	policy	you	manage	preference	manage	cooky	close	ok	manage	cooky	your	privacy	strictly	necessary	cooky	performance	amp	analytics	cooky
age	disease	home	about	journal	editorial	board	aim	amp	scope	peer	review	policy	subscription	contact	u	search	article	adv	search	early	edition	current	issue	open	special	issue	archive	most	read	most	download	most	cite	about	image	current	issue	01	february	2020	11	1	review	article	orginal	article	news	table	of
bmc	geriatrics	home	page	skip	main	content	advertisement	springer	nature	make	sars	cov	2	covid	19	research	free	view	research	view	late	news	sign	update	search	explore	journal	get	publish	about	bmc	login	menu	explore	journal	get	publish	about	bmc	login	search	bmc	article	search	bmc	geriatrics	home	about	article
clinical	intervention	age	dove	press	open	access	publisher	journal	why	publish	with	u	author	guideline	peer	review	guideline	open	outlook	blog	reprint	submit	manuscript	menu	about	contact	sustainability	press	center	testimonial	blog	favor	author	program	permission	pre	submission	reprint	login	open	access	scientific	medical	research	advanced	search	home	journal	why
european	review	age	physical	activity	home	page	skip	main	content	advertisement	springer	nature	make	sars	cov	2	covid	19	research	free	view	research	view	late	news	sign	update	search	explore	journal	get	publish	about	bmc	login	menu	explore	journal	get	publish	about	bmc	login	search	bmc	article	search	european	review
journal	age	research	hindawi	journal	publish	u	publishing	partnership	about	u	blog	journal	age	research	journal	menu	journal	overview	for	author	for	reviewer	for	editor	table	content	special	issue	submit	journal	metric	acceptance	rate	41	submission	final	decision	135	day	acceptance	publication	49	day	citescore	1.680	impact	factor	apc	750
current	gerontology	geriatrics	research	hindawi	journal	publish	u	publishing	partnership	about	u	blog	current	gerontology	geriatrics	research	journal	menu	journal	overview	for	author	for	reviewer	for	editor	table	content	special	issue	submit	journal	metric	acceptance	rate	submission	final	decision	acceptance	publication	citescore	1.640	impact	factor	apc	750	submit	recently	publish
gerontology	geriatric	medicine	sage	journal	skip	main	content	cooky	notification	this	site	us	cooky	by	continue	browse	site	agree	use	cooky	find	menu	search	browse	resource	author	librarian	editor	society	advanced	search	in	this	journal	journal	home	browse	journal	all	article	browse	year	onlinefirst	special	collection	index	accepted	manuscript	journal
geriatrics	an	open	access	journal	mdpi	journal	information	for	author	for	reviewer	for	editor	for	librarian	for	publisher	for	society	article	processing	charge	open	access	policy	institutional	open	access	program	editorial	process	mdpi	blog	research	publication	ethic	author	service	initiative	sciforum	preprints	scilit	sciprofiles	mdpi	book	encyclopedia	about	sign	in
innovation	age	oxford	academic	skip	main	content	search	menu	account	menu	menu	national	chiao	tung	university	library	national	chiao	tung	university	library	sign	in	register	navbar	search	filter	all	innovation	age	all	gsa	journal	all	journal	mobile	microsite	search	term	search	sign	in	national	chiao	tung	university	library	national	chiao
age	medicine	wiley	online	library	skip	main	content	access	national	chiao	tung	university	access	national	chiao	tung	university	search	within	this	journal	anywhere	search	term	advanced	search	citation	search	search	term	advanced	search	citation	search	login	register	journal	list	menu	journal	about	overview	contact	editorial	board	contribute	author	guideline	submit
ja	jmir	age	jmir	publication	menu	search	user	sign	in	sign	up	follow	u	twitter	home	browse	journal	current	issue	upcoming	issue	browse	by	year	browse	year	select	2018	2019	2020	submit	browse	issue	browse	author	browse	theme	other	journal	journal	medical	internet	research	jmir	research	protocol	jmir	mhealth	uhealth
bmc	pregnancy	childbirth	home	page	skip	main	content	advertisement	springer	nature	make	sars	cov	2	covid	19	research	free	view	research	view	late	news	sign	update	search	explore	journal	get	publish	about	bmc	login	menu	explore	journal	get	publish	about	bmc	login	search	bmc	article	search	bmc	pregnancy	childbirth	home
reproductive	health	home	page	skip	main	content	advertisement	springer	nature	make	sars	cov	2	covid	19	research	free	view	research	view	late	news	sign	update	search	explore	journal	get	publish	about	bmc	login	menu	explore	journal	get	publish	about	bmc	login	search	bmc	article	search	reproductive	health	home	about	article
infectious	disease	obstetrics	gynecology	hindawi	journal	publish	u	publishing	partnership	about	u	blog	infectious	disease	obstetrics	gynecology	journal	menu	journal	overview	for	author	for	reviewer	for	editor	table	content	special	issue	submit	journal	metric	acceptance	rate	25	submission	final	decision	90	day	acceptance	publication	55	day	citescore	2.040	impact	factor
therapeutic	advance	reproductive	health	sage	journal	skip	main	content	cooky	notification	this	site	us	cooky	by	continue	browse	site	agree	use	cooky	find	menu	search	browse	resource	author	librarian	editor	society	advanced	search	in	this	journal	journal	home	browse	journal	all	article	browse	year	onlinefirst	accepted	manuscript	special	collection	index
reproductive	biology	endocrinology	home	page	skip	main	content	advertisement	springer	nature	make	sars	cov	2	covid	19	research	free	view	research	view	late	news	sign	update	search	explore	journal	get	publish	about	bmc	login	menu	explore	journal	get	publish	about	bmc	login	search	bmc	article	search	reproductive	biology	endocrinology	home
international	journal	woman	s	health	dove	press	journal	why	publish	with	u	author	guideline	peer	review	guideline	open	outlook	blog	reprint	submit	manuscript	menu	about	contact	sustainability	press	center	testimonial	blog	favor	author	program	permission	pre	submission	reprint	login	open	access	scientific	medical	research	advanced	search	home	journal	why	publish
journal	ovarian	research	home	page	skip	main	content	advertisement	springer	nature	make	sars	cov	2	covid	19	research	free	view	research	view	late	news	sign	update	search	explore	journal	get	publish	about	bmc	login	menu	explore	journal	get	publish	about	bmc	login	search	bmc	article	search	journal	ovarian	research	home
bmc	woman	s	health	home	page	skip	main	content	advertisement	springer	nature	make	sars	cov	2	covid	19	research	free	view	research	view	late	news	sign	update	search	explore	journal	get	publish	about	bmc	login	menu	explore	journal	get	publish	about	bmc	login	search	bmc	article	search	bmc	woman	s
journal	pregnancy	hindawi	journal	publish	u	publishing	partnership	about	u	blog	journal	pregnancy	journal	menu	journal	overview	for	author	for	reviewer	for	editor	table	content	special	issue	submit	journal	metric	acceptance	rate	32	submission	final	decision	103	day	acceptance	publication	68	day	citescore	1.580	impact	factor	apc	950	submit	recently
international	journal	reproductive	biomedicine	international	journal	reproductive	biomedicine	mon	mar	9	2020	archive	remember	create	account	reset	password	home	journal	information	about	journal	editorial	board	aim	amp	scope	journal	news	index	amp	abstract	article	archive	all	issue	current	issue	article	press	for	author	online	submission	author	guideline	copyright	notice	privacy
journal	family	reproductive	health	skip	main	content	skip	main	navigation	menu	skip	site	footer	home	about	about	journal	editorial	board	contact	information	current	archive	index	amp	abstract	for	author	author	guideline	peer	review	policy	ethical	consideration	submission	search	search	register	login	the	journal	family	amp	reproductive	health	jfrh	quarterly	official
journal	human	reproductive	science	jhrs	free	full	text	article	j	hum	reprod	sci	jhrs	this	website	us	cooky	by	continue	use	website	give	consent	cooky	use	for	information	cooky	disable	visit	privacy	cookie	policy	agree	amp	proceed	user	online	659	highlight	of	current	issue	october	december	2019	vol	12	issue
obstetrics	gynecology	international	hindawi	journal	publish	u	publishing	partnership	about	u	blog	obstetrics	gynecology	international	journal	menu	journal	overview	for	author	for	reviewer	for	editor	table	content	special	issue	submit	journal	metric	acceptance	rate	14	submission	final	decision	77	day	acceptance	publication	34	day	citescore	0.670	impact	factor	apc	950
obstetrics	gynecology	ajp	report	sidebar	home	log	in	cart	shop	book	new	release	key	specialty	neurosurgery	plastic	surgery	radiology	student	education	communication	science	otolaryngology	ophthalmology	orthopaedic	surgery	journal	eproducts	resource	contact	u	home	thieme	germany	thieme	india	thieme	uk	thieme	brazil	thieme	australia	thieme	china	log	in	cart	thieme	medical
gynecologic	oncology	report	journal	elsevier	menu	search	search	search	all	webpage	book	journal	10	result	per	page	20	result	per	page	50	result	per	page	100	result	per	page	home	journal	gynecologic	oncology	report	facebook	twitter	issn	2352	5789	gynecologic	oncology	report	official	publication	society	gynecologic	oncology	editor	in	chief
journal	mid	life	health	free	full	text	article	journal	mid	life	health	this	website	us	cooky	by	continue	use	website	give	consent	cooky	use	for	information	cooky	disable	visit	privacy	cookie	policy	agree	amp	proceed	home	about	u	editorial	board	search	ahead	print	current	issue	past	issue	instruction	online	submission
case	report	obstetrics	gynecology	hindawi	journal	publish	u	publishing	partnership	about	u	blog	case	report	obstetrics	gynecology	journal	menu	journal	overview	for	author	for	reviewer	for	editor	table	content	submit	journal	metric	acceptance	rate	36	submission	final	decision	94	day	acceptance	publication	29	day	citescore	impact	factor	apc	650	submit
international	journal	reproductive	medicine	hindawi	journal	publish	u	publishing	partnership	about	u	blog	international	journal	reproductive	medicine	journal	menu	journal	overview	for	author	for	reviewer	for	editor	table	content	submit	journal	metric	acceptance	rate	24	submission	final	decision	87	day	acceptance	publication	57	day	citescore	impact	factor	apc	750	submit
open	access	journal	contraception	dove	press	journal	why	publish	with	u	author	guideline	peer	review	guideline	open	outlook	blog	reprint	submit	manuscript	menu	about	contact	sustainability	press	center	testimonial	blog	favor	author	program	permission	pre	submission	reprint	login	open	access	scientific	medical	research	advanced	search	home	journal	why	publish	u
woman	s	midlife	health	home	page	skip	main	content	advertisement	springer	nature	make	sars	cov	2	covid	19	research	free	view	research	view	late	news	sign	update	search	explore	journal	get	publish	about	bmc	login	menu	explore	journal	get	publish	about	bmc	login	search	bmc	article	search	woman	s	midlife
contraception	reproductive	medicine	home	skip	main	content	advertisement	springer	nature	make	sars	cov	2	covid	19	research	free	view	research	view	late	news	sign	update	search	explore	journal	get	publish	about	bmc	login	menu	explore	journal	get	publish	about	bmc	login	search	bmc	article	search	contraception	reproductive	medicine	home	about
human	reproduction	open	oxford	academic	skip	main	content	search	menu	account	menu	menu	national	chiao	tung	university	library	national	chiao	tung	university	library	sign	in	register	navbar	search	filter	all	human	reproduction	open	all	eshre	journal	all	journal	mobile	microsite	search	term	search	sign	in	national	chiao	tung	university	library
european	journal	obstetrics	amp	gynecology	reproductive	biology	x	elsevier	menu	search	search	search	all	webpage	book	journal	10	result	per	page	20	result	per	page	50	result	per	page	100	result	per	page	home	journal	european	journal	obstetrics	amp	gynecology	reproductive	biology	x	facebook	twitter	issn	2590	1613	european	journal
plo	pathogen	a	peer	review	open	access	journal	advertisement	plos.org	create	account	sign	plo	pathogen	browse	current	issue	journal	archive	collection	pearl	review	opinion	editorial	find	read	article	publish	submission	get	start	presubmission	inquiry	submission	guideline	figure	table	support	information	latex	other	article	type	preprints	revise	your	manuscript	submit	now
journal	international	aid	society	wiley	online	library	skip	main	content	access	national	chiao	tung	university	access	national	chiao	tung	university	search	within	this	journal	anywhere	search	term	advanced	search	citation	search	search	term	advanced	search	citation	search	login	register	journal	list	menu	journal	about	overview	society	information	editorial	board	contact
clinical	amp	translational	immunology	wiley	online	library	skip	main	content	access	national	chiao	tung	university	access	national	chiao	tung	university	search	within	this	journal	anywhere	search	term	advanced	search	citation	search	search	term	advanced	search	citation	search	login	register	journal	list	menu	journal	about	overview	society	information	editorial	board	news
npj	vaccine	cookie	notice	we	use	cooky	personalise	content	ad	provide	social	medium	feature	analyse	traffic	we	also	share	information	use	site	social	medium	advertising	analytics	partner	accordance	privacy	policy	you	manage	preference	manage	cooky	close	ok	manage	cooky	your	privacy	strictly	necessary	cooky	performance	amp	analytics	cooky	functional	cooky
immunotargets	therapy	dove	press	open	access	publisher	journal	why	publish	with	u	author	guideline	peer	review	guideline	open	outlook	blog	reprint	submit	manuscript	menu	about	contact	sustainability	press	center	testimonial	blog	favor	author	program	permission	pre	submission	reprint	login	open	access	scientific	medical	research	advanced	search	home	journal	why	publish
frontier	immunology	frontier	immunology	official	journal	international	union	immunological	society	iuis	encompass	entire	field	immunology	journal	welcome	paper	investigate	basic	mechanism	immune	system	development	function	particular	emphasis	give	description	clinical	immunological	phenotype	human	immune	disorder	definition	molecular	basis	far	availability	grow	number	biological	drug	couple	fine	characterization	molecular	mechanism	disease
retrovirology	home	page	skip	main	content	advertisement	springer	nature	make	sars	cov	2	covid	19	research	free	view	research	view	late	news	sign	update	search	explore	journal	get	publish	about	bmc	login	menu	explore	journal	get	publish	about	bmc	login	search	bmc	article	search	retrovirology	home	about	article	collection	submission
lupus	science	amp	medicine	the	first	lupus	specific	open	access	journal	world	developed	barrier	free	forum	publication	groundbreaking	study	lupus	advanced	search	search	late	content	archive	author	about	email	alert	intro	widget	lupus	science	amp	medicine	global	peer	review	open	access	online	journal	provide	central	point	publication	basic	clinical	translational
immunity	amp	age	home	page	skip	main	content	advertisement	springer	nature	make	sars	cov	2	covid	19	research	free	view	research	view	late	news	sign	update	search	explore	journal	get	publish	about	bmc	login	menu	explore	journal	get	publish	about	bmc	login	search	bmc	article	search	immunity	amp	age	home
clinical	translational	allergy	home	page	skip	main	content	advertisement	springer	nature	make	sars	cov	2	covid	19	research	free	view	research	view	late	news	sign	update	search	explore	journal	get	publish	about	bmc	login	menu	explore	journal	get	publish	about	bmc	login	search	bmc	article	search	clinical	translational	allergy	home
world	allergy	organization	journal	elsevier	menu	search	search	search	all	webpage	book	journal	10	result	per	page	20	result	per	page	50	result	per	page	100	result	per	page	home	journal	world	allergy	organization	journal	issn	1939	4551	world	allergy	organization	journal	joint	editor	in	chief	alessandro	fiocchi	md	erika
journal	asthma	allergy	dove	press	open	access	publisher	journal	why	publish	with	u	author	guideline	peer	review	guideline	open	outlook	blog	reprint	submit	manuscript	menu	about	contact	sustainability	press	center	testimonial	blog	favor	author	program	permission	pre	submission	reprint	login	open	access	scientific	medical	research	advanced	search	home	journal	why
journal	immunology	research	hindawi	journal	publish	u	publishing	partnership	about	u	blog	journal	immunology	research	journal	menu	journal	overview	for	author	for	reviewer	for	editor	table	content	special	issue	submit	journal	metric	acceptance	rate	40	submission	final	decision	102	day	acceptance	publication	33	day	citescore	3.330	impact	factor	3.404	apc
aid	research	therapy	home	page	skip	main	content	advertisement	springer	nature	make	sars	cov	2	covid	19	research	free	view	research	view	late	news	sign	update	search	explore	journal	get	publish	about	bmc	login	menu	explore	journal	get	publish	about	bmc	login	search	bmc	article	search	aid	research	therapy	home
bmc	immunology	home	page	skip	main	content	advertisement	springer	nature	make	sars	cov	2	covid	19	research	free	view	research	view	late	news	sign	update	search	explore	journal	get	publish	about	bmc	login	menu	explore	journal	get	publish	about	bmc	login	search	bmc	article	search	bmc	immunology	home	about	article
immunity	inflammation	disease	wiley	online	library	skip	main	content	access	national	chiao	tung	university	access	national	chiao	tung	university	search	within	this	journal	anywhere	search	term	advanced	search	citation	search	search	term	advanced	search	citation	search	login	register	journal	list	menu	journal	about	overview	society	information	contact	editorial	board	permission
allergy	asthma	amp	clinical	immunology	home	page	skip	main	content	advertisement	springer	nature	make	sars	cov	2	covid	19	research	free	view	research	view	late	news	sign	update	search	explore	journal	get	publish	about	bmc	login	menu	explore	journal	get	publish	about	bmc	login	search	bmc	article	search	allergy	asthma
antibody	an	open	access	journal	mdpi	journal	information	for	author	for	reviewer	for	editor	for	librarian	for	publisher	for	society	article	processing	charge	open	access	policy	institutional	open	access	program	editorial	process	mdpi	blog	research	publication	ethic	author	service	initiative	sciforum	preprints	scilit	sciprofiles	mdpi	book	encyclopedia	about	sign	in
aid	research	treatment	hindawi	journal	publish	u	publishing	partnership	about	u	blog	aid	research	treatment	journal	menu	journal	overview	for	author	for	reviewer	for	editor	table	content	special	issue	submit	journal	metric	acceptance	rate	9	submission	final	decision	96	day	acceptance	publication	51	day	citescore	1.630	impact	factor	apc	950
clinical	molecular	allergy	home	page	skip	main	content	advertisement	springer	nature	make	sars	cov	2	covid	19	research	free	view	research	view	late	news	sign	update	search	explore	journal	get	publish	about	bmc	login	menu	explore	journal	get	publish	about	bmc	login	search	bmc	article	search	clinical	molecular	allergy	home
autoimmune	disease	hindawi	journal	publish	u	publishing	partnership	about	u	blog	autoimmune	disease	journal	menu	journal	overview	for	author	for	reviewer	for	editor	table	content	special	issue	submit	journal	metric	acceptance	rate	submission	final	decision	acceptance	publication	citescore	2.190	impact	factor	apc	950	submit	recently	publish	vitamin	d	demyelinate	disease
case	report	immunology	hindawi	journal	publish	u	publishing	partnership	about	u	blog	case	report	immunology	journal	menu	journal	overview	for	author	for	reviewer	for	editor	table	content	submit	journal	metric	acceptance	rate	25	submission	final	decision	43	day	acceptance	publication	39	day	citescore	impact	factor	apc	650	submit	recently	publish
journal	immunology	research	hindawi	journal	publish	u	publishing	partnership	about	u	blog	journal	immunology	research	journal	menu	journal	overview	for	author	for	reviewer	for	editor	table	content	special	issue	submit	journal	metric	acceptance	rate	40	submission	final	decision	102	day	acceptance	publication	33	day	citescore	3.330	impact	factor	3.404	apc
european	journal	rheumatology	issn	2147	9720	eissn	2148	4279	ejr	be	indexed	in	web	of	science	and	pubmed	central	european	journal	rheumatology	toggle	navigation	archive	aim	and	scope	editorial	board	instruction	to	author	about	abstract	and	index	copyright	contact	ejr	be	indexed	in	web	of	science	and	pubmed	central	european
vaccine	x	journal	elsevier	menu	search	search	search	all	webpage	book	journal	10	result	per	page	20	result	per	page	50	result	per	page	100	result	per	page	home	journal	vaccine	x	facebook	twitter	issn	2590	1362	vaccine	x	editor	in	chief	dr	gregory	a	poland	view	editorial	board	submit
environmental	health	home	page	skip	main	content	advertisement	springer	nature	make	sars	cov	2	covid	19	research	free	view	research	view	late	news	sign	update	search	explore	journal	get	publish	about	bmc	login	menu	explore	journal	get	publish	about	bmc	login	search	bmc	article	search	environmental	health	home	about	article
journal	occupational	health	wiley	online	library	skip	main	content	access	national	chiao	tung	university	access	national	chiao	tung	university	search	within	this	journal	anywhere	search	term	advanced	search	citation	search	search	term	advanced	search	citation	search	login	register	journal	list	menu	journal	about	overview	society	information	contact	editorial	board	advertise
annals	occupational	environmental	medicine	home	page	skip	main	content	advertisement	springer	nature	make	sars	cov	2	covid	19	research	free	view	research	view	late	news	sign	update	search	explore	journal	get	publish	about	bmc	login	menu	explore	journal	get	publish	about	bmc	login	search	bmc	article	search	annals	occupational	environmental
int	j	occup	environ	med	the	ijoem	follow	u	twitter	theijoem	current	issue	user	username	password	remember	journal	content	search	search	scope	all	author	title	abstract	index	term	full	text	browse	by	issue	by	author	by	title	current	issue	font	size	make	font	size	small	make	font	size	default	make
journal	occupational	medicine	toxicology	home	page	skip	main	content	advertisement	springer	nature	make	sars	cov	2	covid	19	research	free	view	research	view	late	news	sign	update	search	explore	journal	get	publish	about	bmc	login	menu	explore	journal	get	publish	about	bmc	login	search	bmc	article	search	journal	occupational	medicine
emerge	infectious	disease	journal	cdc	skip	directly	site	content	skip	directly	page	option	skip	directly	a	z	link	skip	directly	a	z	link	skip	directly	a	z	link	center	disease	control	prevention	cdc	twenty	four	seven	save	life	protect	people	center	disease	control	prevention	cdc	twenty	four	seven	save	life
clinical	epidemiology	dove	press	open	access	publisher	journal	why	publish	with	u	author	guideline	peer	review	guideline	open	outlook	blog	reprint	submit	manuscript	menu	about	contact	sustainability	press	center	testimonial	blog	favor	author	program	permission	pre	submission	reprint	login	open	access	scientific	medical	research	advanced	search	home	journal	why	publish
emerge	microbe	amp	infection	vol	9	no	1	access	provide	national	chiao	tung	university	log	register	cart	search	this	journal	anywhere	advanced	search	2018	impact	factor	6.212	emerge	microbe	amp	infection	2018	impact	factor	6.212	an	open	access	journal	submit	article	new	content	alert	r	citation	search	citation	search	current
infectious	disease	therapy	home	cookie	notice	we	use	cooky	personalise	content	ad	provide	social	medium	feature	analyse	traffic	we	also	share	information	use	site	social	medium	advertising	analytics	partner	accordance	privacy	policy	you	manage	preference	cookie	setting	close	ok	manage	cooky	your	privacy	strictly	necessary	cooky	performance	amp	analytics	cooky
antimicrobial	resistance	amp	infection	control	home	page	skip	main	content	advertisement	springer	nature	make	sars	cov	2	covid	19	research	free	view	research	view	late	news	sign	update	search	explore	journal	get	publish	about	bmc	login	menu	explore	journal	get	publish	about	bmc	login	search	bmc	article	search	antimicrobial	resistance
parasite	amp	vector	home	page	skip	main	content	advertisement	springer	nature	make	sars	cov	2	covid	19	research	free	view	research	view	late	news	sign	update	search	explore	journal	get	publish	about	bmc	login	menu	explore	journal	get	publish	about	bmc	login	search	bmc	article	search	parasite	amp	vector	home
bmc	infectious	disease	home	page	skip	main	content	advertisement	springer	nature	make	sars	cov	2	covid	19	research	free	view	research	view	late	news	sign	update	search	explore	journal	get	publish	about	bmc	login	menu	explore	journal	get	publish	about	bmc	login	search	bmc	article	search	bmc	infectious	disease	home
open	forum	infectious	disease	oxford	academic	skip	main	content	search	menu	account	menu	menu	national	chiao	tung	university	library	national	chiao	tung	university	library	sign	in	register	navbar	search	filter	all	open	forum	infectious	disease	all	idsa	journal	all	journal	mobile	microsite	search	term	search	sign	in	national	chiao	tung
infectious	disease	poverty	home	page	skip	main	content	advertisement	springer	nature	make	sars	cov	2	covid	19	research	free	view	research	view	late	news	sign	update	search	explore	journal	get	publish	about	bmc	login	menu	explore	journal	get	publish	about	bmc	login	search	bmc	article	search	infectious	disease	poverty	home
emerge	theme	epidemiology	home	page	skip	main	content	advertisement	springer	nature	make	sars	cov	2	covid	19	research	free	view	research	view	late	news	sign	update	search	explore	journal	get	publish	about	bmc	login	menu	explore	journal	get	publish	about	bmc	login	search	bmc	article	search	emerge	theme	epidemiology	home
infection	drug	resistance	dove	press	open	access	publisher	journal	why	publish	with	u	author	guideline	peer	review	guideline	open	outlook	blog	reprint	submit	manuscript	menu	about	contact	sustainability	press	center	testimonial	blog	favor	author	program	permission	pre	submission	reprint	login	open	access	scientific	medical	research	advanced	search	home	journal	why
journal	oral	microbiology	vol	12	no	1	load	contrib	a11y	accessibility	menu.js	access	provide	national	chiao	tung	university	log	register	cart	search	this	journal	anywhere	advanced	search	2018	impact	factor	2.742	journal	oral	microbiology	2018	impact	factor	2.742	an	open	access	journal	submit	article	new	content	alert	r	citation	search
virulence	vol	11	no	1	access	provide	national	chiao	tung	university	log	register	cart	search	this	journal	anywhere	advanced	search	2018	impact	factor	4.775	virulence	2018	impact	factor	4.775	an	open	access	journal	submit	article	new	content	alert	r	citation	search	citation	search	current	issue	browse	list	issue	explore	this
international	journal	parasitology	drug	drug	resistance	elsevier	menu	search	search	search	all	webpage	book	journal	10	result	per	page	20	result	per	page	50	result	per	page	100	result	per	page	home	journal	international	journal	parasitology	drug	drug	resistance	issn	2211	3207	international	journal	parasitology	drug	drug	resistance	editor	chief
virology	journal	home	page	skip	main	content	advertisement	springer	nature	make	sars	cov	2	covid	19	research	free	view	research	view	late	news	sign	update	search	explore	journal	get	publish	about	bmc	login	menu	explore	journal	get	publish	about	bmc	login	search	bmc	article	search	virology	journal	home	about	article
papillomavirus	research	journal	elsevier	menu	search	search	search	all	webpage	book	journal	10	result	per	page	20	result	per	page	50	result	per	page	100	result	per	page	home	journal	papillomavirus	research	issn	2405	8521	papillomavirus	research	the	journal	hpv	small	dna	tumor	virus	editor	in	chief	lawrence	bank	view
parasite	by	use	website	agree	edp	science	may	store	web	audience	measurement	cooky	page	cooky	social	network	more	information	setup	ok	submit	paper	edp	account	login	all	issue	topical	issue	about	search	menu	browse	all	issue	topical	issue	about	journal	aim	scope	editorial	board	indexed	copyright	license	agreement	masthead	author
new	microbe	new	infection	journal	elsevier	menu	search	search	search	all	webpage	book	journal	10	result	per	page	20	result	per	page	50	result	per	page	100	result	per	page	home	journal	new	microbe	new	infection	facebook	twitter	issn	2052	2975	new	microbe	new	infection	editor	in	chief	professor	michel
ic	infection	amp	chemotherapy	about	view	full	text	for	contributor	search	aim	scope	editorial	board	best	practice	journal	management	team	journal	information	forthcoming	article	current	issue	archive	ic	ic	ic	ic	ic	guideline	list	most	read	most	cite	instruction	author	abbreviation	antibiotic	toc	alert	open	access	page	charge	subscription	author
ic	infection	amp	chemotherapy	about	view	full	text	for	contributor	search	aim	scope	editorial	board	best	practice	journal	management	team	journal	information	forthcoming	article	current	issue	archive	ic	ic	ic	ic	ic	guideline	list	most	read	most	cite	instruction	author	abbreviation	antibiotic	toc	alert	open	access	page	charge	subscription	author
journal	parasitology	research	hindawi	journal	publish	u	publishing	partnership	about	u	blog	journal	parasitology	research	journal	menu	journal	overview	for	author	for	reviewer	for	editor	table	content	special	issue	submit	journal	metric	acceptance	rate	14	submission	final	decision	71	day	acceptance	publication	53	day	citescore	1.510	impact	factor	apc	750
journal	global	infectious	disease	jgid	free	full	text	article	j	global	infect	dis	this	website	us	cooky	by	continue	use	website	give	consent	cooky	use	for	information	cooky	disable	visit	privacy	cookie	policy	agree	amp	proceed	user	online	715	home	about	u	editor	ahead	print	current	issue	archive	search	instruction
infection	ecology	amp	epidemiology	vol	10	no	1	load	contrib	a11y	accessibility	menu.js	access	provide	national	chiao	tung	university	log	register	cart	search	this	journal	anywhere	advanced	search	infection	ecology	amp	epidemiology	an	open	access	journal	submit	article	new	content	alert	r	citation	search	citation	search	current	issue	browse	list
parasite	epidemiology	control	journal	elsevier	menu	search	search	search	all	webpage	book	journal	10	result	per	page	20	result	per	page	50	result	per	page	100	result	per	page	home	journal	parasite	epidemiology	control	issn	2405	6731	parasite	epidemiology	control	found	editor	professor	m	tanner	view	editorial	board	citescore	1.40
interdisciplinary	perspective	infectious	disease	hindawi	journal	publish	u	publishing	partnership	about	u	blog	interdisciplinary	perspective	infectious	disease	journal	menu	journal	overview	for	author	for	reviewer	for	editor	table	content	special	issue	submit	journal	metric	acceptance	rate	submission	final	decision	acceptance	publication	citescore	1.970	impact	factor	apc	750	submit	recently	publish
idcases	journal	elsevier	menu	search	search	search	all	webpage	book	journal	10	result	per	page	20	result	per	page	50	result	per	page	100	result	per	page	home	journal	idcases	facebook	twitter	issn	2214	2509	idcases	editor	in	chief	larry	lutwick	view	editorial	board	citescore	0.79	citescore	2018	0.790	citescore
malaria	research	treatment	hindawi	journal	publish	u	publishing	partnership	about	u	blog	malaria	research	treatment	journal	menu	table	content	submit	malaria	research	treatment	cease	publication	2019	longer	accept	submission	all	previously	publish	article	available	table	content	the	journal	archive	portico	via	lock	initiative	provide	permanent	archive	electronic	scholarly	journal	go
therapeutic	advance	infectious	disease	sage	journal	skip	main	content	cooky	notification	this	site	us	cooky	by	continue	browse	site	agree	use	cooky	find	menu	search	browse	resource	author	librarian	editor	society	advanced	search	in	this	journal	journal	home	browse	journal	all	article	onlinefirst	browse	year	special	collection	index	accepted	manuscript
journal	pathogen	hindawi	journal	publish	u	publishing	partnership	about	u	blog	journal	pathogen	journal	menu	journal	overview	for	author	for	reviewer	for	editor	table	content	special	issue	submit	journal	metric	metric	available	article	publish	apc	950	submit	recently	publish	evaluate	antiplasmodial	antimalarial	activity	soybean	glycine	max	seed	extract	p	falciparum
case	report	infectious	disease	hindawi	journal	publish	u	publishing	partnership	about	u	blog	case	report	infectious	disease	journal	menu	journal	overview	for	author	for	reviewer	for	editor	table	content	submit	journal	metric	acceptance	rate	43	submission	final	decision	108	day	acceptance	publication	30	day	citescore	impact	factor	apc	650	submit
infectious	disease	research	treatment	sage	journal	skip	main	content	cooky	notification	this	site	us	cooky	by	continue	browse	site	agree	use	cooky	find	menu	search	browse	resource	author	librarian	editor	society	advanced	search	in	this	journal	journal	home	browse	journal	all	article	browse	year	onlinefirst	accepted	manuscript	special	collection	index
antiviral	chemistry	chemotherapy	sage	journal	skip	main	content	cooky	notification	this	site	us	cooky	by	continue	browse	site	agree	use	cooky	find	menu	search	browse	resource	author	librarian	editor	society	advanced	search	in	this	journal	journal	home	browse	journal	all	article	onlinefirst	browse	year	accepted	manuscript	special	collection	index	journal
gm	gm	infectious	disease	gm	id	homepage	gm	german	medical	science	deutsch	portal	journal	meeting	report	guideline	handbook	gm	id	about	gm	id	for	author	contact	imprint	id	meeting	gm	infectious	disease	paul	ehrlich	gesellschaft	f	r	chemotherapie	e.v	peg	issn	2195	8831	newsletter	search	gm	id	archive	current	volume
infectious	disease	model	journal	keai	english	home	about	u	mission	objective	management	governance	publishing	team	publishing	team	publishing	service	marketing	support	journal	health	medical	science	advance	biomarker	science	technology	brain	hemorrhage	chronic	disease	translational	medicine	clinical	ehealth	digital	chinese	medicine	engineer	regeneration	food	science	human	wellness	global	health	journal	infectious
jmu	jmir	mhealth	uhealth	jmir	publication	menu	search	user	sign	in	sign	up	follow	u	twitter	home	browse	journal	current	issue	upcoming	issue	browse	by	year	browse	year	select	2013	2014	2015	2016	2017	2018	2019	2020	submit	browse	issue	browse	author	browse	theme	other	journal	journal	medical	internet	research
jsg	jmir	serious	game	jmir	publication	menu	search	user	sign	in	sign	up	follow	u	twitter	home	browse	journal	current	issue	upcoming	issue	browse	by	year	browse	year	select	2013	2014	2015	2016	2017	2018	2019	2020	submit	browse	issue	browse	author	browse	theme	other	journal	journal	medical	internet	research
molecular	metabolism	journal	elsevier	menu	search	search	search	all	webpage	book	journal	10	result	per	page	20	result	per	page	50	result	per	page	100	result	per	page	home	journal	molecular	metabolism	facebook	twitter	issn	2212	8778	molecular	metabolism	editor	in	chief	stephan	herzig	view	editorial	board	citescore	5.82	citescore
bmc	medical	genomics	home	page	skip	main	content	advertisement	springer	nature	make	sars	cov	2	covid	19	research	free	view	research	view	late	news	sign	update	search	explore	journal	get	publish	about	bmc	login	menu	explore	journal	get	publish	about	bmc	login	search	bmc	article	search	bmc	medical	genomics	home
journal	innate	immunity	home	karger	publisher	this	website	us	cooky	ensure	get	best	experience	website	by	use	website	agree	karger	cookie	policy	more	info	get	title	title	mr	m	dr	professor	first	name	last	name	company	institution	e	mail	message	indicates	require	field	this	site	protect	recaptcha	google	privacy	policy
journal	obesity	hindawi	journal	publish	u	publishing	partnership	about	u	blog	journal	obesity	journal	menu	journal	overview	for	author	for	reviewer	for	editor	table	content	special	issue	submit	journal	metric	acceptance	rate	26	submission	final	decision	88	day	acceptance	publication	46	day	citescore	2.560	impact	factor	apc	950	submit	recently
stem	cell	international	hindawi	journal	publish	u	publishing	partnership	about	u	blog	stem	cell	international	journal	menu	journal	overview	for	author	for	reviewer	for	editor	table	content	special	issue	submit	journal	metric	acceptance	rate	45	submission	final	decision	72	day	acceptance	publication	34	day	citescore	3.800	impact	factor	3.902	apc
bmc	medical	genetics	home	page	skip	main	content	advertisement	springer	nature	make	sars	cov	2	covid	19	research	free	view	research	view	late	news	sign	update	search	explore	journal	get	publish	about	bmc	login	menu	explore	journal	get	publish	about	bmc	login	search	bmc	article	search	bmc	medical	genetics	home
integrate	blood	pressure	control	dove	press	open	access	publisher	journal	why	publish	with	u	author	guideline	peer	review	guideline	open	outlook	blog	reprint	submit	manuscript	menu	about	contact	sustainability	press	center	testimonial	blog	favor	author	program	permission	pre	submission	reprint	login	open	access	scientific	medical	research	advanced	search	home	journal
journal	community	hospital	internal	medicine	perspective	vol	10	no	1	access	provide	national	chiao	tung	university	log	register	cart	search	this	journal	anywhere	advanced	search	journal	community	hospital	internal	medicine	perspective	an	open	access	journal	submit	article	new	content	alert	r	citation	search	citation	search	current	issue	browse	list	issue
international	journal	chronic	disease	hindawi	journal	publish	u	publishing	partnership	about	u	blog	international	journal	chronic	disease	journal	menu	journal	overview	for	author	for	reviewer	for	editor	table	content	submit	journal	metric	metric	available	article	publish	apc	750	submit	recently	publish	health	condition	access	care	mental	health	wellness	behavior	lesbian
current	medical	mycology	this	website	us	cooky	ensure	get	best	experience	website	if	trouble	use	system	press	ctrl	f5	button	get	toggle	navigation	home	journal	info	about	journal	editorial	board	aim	amp	scope	review	process	journal	news	index	amp	abstract	editorial	policy	journal	policy	authorship	publication	ethic	malpractice	statement	requirement
clinical	translational	medicine	home	page	skip	main	content	advertisement	springer	nature	make	sars	cov	2	covid	19	research	free	view	research	view	late	news	sign	update	search	get	publish	explore	journal	book	about	login	menu	get	publish	explore	journal	book	about	login	search	springeropen	article	search	clinical	translational	medicine	article
obesity	science	amp	practice	wiley	online	library	skip	main	content	access	national	chiao	tung	university	access	national	chiao	tung	university	search	within	this	journal	anywhere	search	term	advanced	search	citation	search	search	term	advanced	search	citation	search	login	register	journal	list	menu	journal	about	overview	society	information	contact	editorial	board
clinical	hypertension	home	page	skip	main	content	advertisement	springer	nature	make	sars	cov	2	covid	19	research	free	view	research	view	late	news	sign	update	search	explore	journal	get	publish	about	bmc	login	menu	explore	journal	get	publish	about	bmc	login	search	bmc	article	search	clinical	hypertension	home	about	article
journal	law	bioscience	oxford	academic	skip	main	content	search	menu	account	menu	menu	national	chiao	tung	university	library	national	chiao	tung	university	library	sign	in	register	navbar	search	filter	all	journal	law	bioscience	all	journal	mobile	microsite	search	term	search	sign	in	national	chiao	tung	university	library	national	chiao	tung
bioscience	report	portland	press	bioscience	report	portland	press	skip	main	content	close	journal	biochemical	journal	clinical	science	bioscience	report	neuronal	signal	biochemical	society	transaction	essay	biochemistry	emerge	topic	life	science	other	publication	the	biochemist	biochemical	society	symposium	cell	signal	biology	wenner	gren	international	series	author	why	publish	u	publishing	life
science	technology	advanced	material	vol	21	no	1	load	contrib	a11y	accessibility	menu.js	access	provide	national	chiao	tung	university	log	register	cart	search	this	journal	anywhere	advanced	search	2018	impact	factor	3.585	science	technology	advanced	material	2018	impact	factor	3.585	an	open	access	journal	indexed	doaj	stam	publishes	outstanding	research
bioactive	material	journal	keai	english	home	about	u	mission	objective	management	governance	publishing	team	publishing	team	publishing	service	marketing	support	journal	health	medical	science	advance	biomarker	science	technology	brain	hemorrhage	chronic	disease	translational	medicine	clinical	ehealth	digital	chinese	medicine	engineer	regeneration	food	science	human	wellness	global	health	journal	infectious	disease
critical	care	home	page	skip	main	content	advertisement	springer	nature	make	sars	cov	2	covid	19	research	free	view	research	view	late	news	sign	update	search	explore	journal	get	publish	about	bmc	login	menu	explore	journal	get	publish	about	bmc	login	search	bmc	article	search	critical	care	home	about	article
annals	intensive	care	home	page	skip	main	content	advertisement	springer	nature	make	sars	cov	2	covid	19	research	free	view	research	view	late	news	sign	update	search	get	publish	explore	journal	book	about	login	menu	get	publish	explore	journal	book	about	login	search	springeropen	article	search	annals	intensive	care	about
journal	intensive	care	home	page	skip	main	content	advertisement	springer	nature	make	sars	cov	2	covid	19	research	free	view	research	view	late	news	sign	update	search	explore	journal	get	publish	about	bmc	login	menu	explore	journal	get	publish	about	bmc	login	search	bmc	article	search	journal	intensive	care	home
injury	epidemiology	home	page	skip	main	content	advertisement	springer	nature	make	sars	cov	2	covid	19	research	free	view	research	view	late	news	sign	update	search	explore	journal	get	publish	about	bmc	login	menu	explore	journal	get	publish	about	bmc	login	search	bmc	article	search	injury	epidemiology	home	about	article
western	journal	emergency	medicine	integrate	emergency	care	population	health	skip	main	content	open	access	publication	university	california	search	escholarship	refine	search	all	escholarship	this	journal	uc	irvine	escholarship	uc	berkeley	uc	davis	uc	irvine	ucla	uc	merced	uc	riverside	uc	san	diego	ucsf	uc	santa	barbara	uc	santa	cruz	uc
critical	care	research	practice	hindawi	journal	publish	u	publishing	partnership	about	u	blog	critical	care	research	practice	journal	menu	journal	overview	for	author	for	reviewer	for	editor	table	content	special	issue	submit	journal	metric	acceptance	rate	35	submission	final	decision	90	day	acceptance	publication	37	day	citescore	1.350	impact	factor
international	journal	emergency	medicine	home	page	skip	main	content	advertisement	springer	nature	make	sars	cov	2	covid	19	research	free	view	research	view	late	news	sign	update	search	explore	journal	get	publish	about	bmc	login	menu	explore	journal	get	publish	about	bmc	login	search	bmc	article	search	international	journal	emergency
journal	emergency	trauma	shock	jet	free	full	text	article	j	emerg	trauma	shock	this	website	us	cooky	by	continue	use	website	give	consent	cooky	use	for	information	cooky	disable	visit	privacy	cookie	policy	agree	amp	proceed	home	about	u	editor	ahead	print	current	issue	archive	search	instruction	subscribe	advertise	login
open	access	emergency	medicine	dove	press	open	access	publisher	journal	why	publish	with	u	author	guideline	peer	review	guideline	open	outlook	blog	reprint	submit	manuscript	menu	about	contact	sustainability	press	center	testimonial	blog	favor	author	program	permission	pre	submission	reprint	login	open	access	scientific	medical	research	advanced	search	home	journal
emergency	medicine	international	hindawi	journal	publish	u	publishing	partnership	about	u	blog	emergency	medicine	international	journal	menu	journal	overview	for	author	for	reviewer	for	editor	table	content	special	issue	submit	journal	metric	acceptance	rate	44	submission	final	decision	78	day	acceptance	publication	29	day	citescore	0.890	impact	factor	1.000	apc
bulletin	emergency	and	trauma	register	login	bulletin	emergency	and	trauma	home	browse	current	issue	by	issue	by	author	by	subject	author	index	keyword	index	journal	info	about	journal	aim	scope	editorial	board	publication	ethic	index	abstract	related	link	faq	peer	review	process	news	guide	author	submit	manuscript	reviewer	contact	u
case	report	critical	care	hindawi	journal	publish	u	publishing	partnership	about	u	blog	case	report	critical	care	journal	menu	journal	overview	for	author	for	reviewer	for	editor	table	content	submit	journal	metric	acceptance	rate	35	submission	final	decision	77	day	acceptance	publication	71	day	citescore	impact	factor	apc	650	submit
case	report	emergency	medicine	hindawi	journal	publish	u	publishing	partnership	about	u	blog	case	report	emergency	medicine	journal	menu	journal	overview	for	author	for	reviewer	for	editor	table	content	submit	journal	metric	acceptance	rate	42	submission	final	decision	118	day	acceptance	publication	45	day	citescore	impact	factor	apc	650	submit
acute	critical	care	home	e	submission	sitemap	contact	u	home	article	review	original	article	case	report	guideline	editorial	image	critical	care	letter	editor	browse	article	gt	issue	journal	archive	accepted	article	ahead	of	print	article	current	issue	most	read	article	most	cite	article	search	ksccm	abstract	book	topic	allergy	anesthesiology
acute	medicine	amp	surgery	wiley	online	library	skip	main	content	access	national	chiao	tung	university	access	national	chiao	tung	university	search	within	this	journal	anywhere	search	term	advanced	search	citation	search	search	term	advanced	search	citation	search	login	register	journal	list	menu	journal	about	overview	contact	editorial	board	news	advertise
concussion	we	use	cooky	improve	experience	by	continue	browse	site	accept	cookie	policy	login	account	email	password	forgot	password	keep	log	new	user	institutional	login	change	password	old	password	new	password	password	change	successfully	your	password	change	create	new	account	email	return	user	ca	n	t	sign	forgot	password	enter
intensive	care	medicine	experimental	home	page	skip	main	content	advertisement	springer	nature	make	sars	cov	2	covid	19	research	free	view	research	view	late	news	sign	update	search	get	publish	explore	journal	book	about	login	menu	get	publish	explore	journal	book	about	login	search	springeropen	article	search	intensive	care	medicine
1	tomcat	1.irl.safaribooks.com	2	fe80	0	0	0	34	a0ff	fe4a	8dd4	eth0	request	tomcat	1.irl.safaribooks.com	10.200.3.211	the	journal	critical	care	medicine	sciendo	jump	content	jump	main	navigation	http	content.sciendo.com	us	cooky	store	information	enables	u	optimize	website	make	browsing	comfortable	to	learn	use	cooky	please	read	privacy	policy	ok
clinical	practice	case	emergency	medicine	skip	main	content	open	access	publication	university	california	search	escholarship	refine	search	all	escholarship	this	journal	uc	irvine	escholarship	uc	berkeley	uc	davis	uc	irvine	ucla	uc	merced	uc	riverside	uc	san	diego	ucsf	uc	santa	barbara	uc	santa	cruz	uc	office	president	lawrence	berkeley
bmc	medical	ethic	home	page	skip	main	content	advertisement	springer	nature	make	sars	cov	2	covid	19	research	free	view	research	view	late	news	sign	update	search	explore	journal	get	publish	about	bmc	login	menu	explore	journal	get	publish	about	bmc	login	search	bmc	article	search	bmc	medical	ethic	home
life	science	society	policy	home	page	skip	main	content	advertisement	springer	nature	make	sars	cov	2	covid	19	research	free	view	research	view	late	news	sign	update	search	explore	journal	get	publish	about	bmc	login	menu	explore	journal	get	publish	about	bmc	login	search	bmc	article	search	life	science	society
philosophy	ethic	humanity	medicine	home	page	skip	main	content	advertisement	springer	nature	make	sars	cov	2	covid	19	research	free	view	research	view	late	news	sign	update	search	explore	journal	get	publish	about	bmc	login	menu	explore	journal	get	publish	about	bmc	login	search	bmc	article	search	philosophy	ethic	humanity
global	bioethics	vol	31	no	1	access	provide	national	chiao	tung	university	log	register	cart	search	this	journal	anywhere	advanced	search	global	bioethics	an	open	access	journal	submit	article	new	content	alert	r	citation	search	citation	search	current	issue	browse	list	issue	explore	support	global	health	bioethics	network	this	journal
ejnmmi	physic	home	page	skip	main	content	advertisement	springer	nature	make	sars	cov	2	covid	19	research	free	view	research	view	late	news	sign	update	search	get	publish	explore	journal	book	about	login	menu	get	publish	explore	journal	book	about	login	search	springeropen	article	search	ejnmmi	physic	about	article	submission
cancer	image	home	page	skip	main	content	advertisement	springer	nature	make	sars	cov	2	covid	19	research	free	view	research	view	late	news	sign	update	search	explore	journal	get	publish	about	bmc	login	menu	explore	journal	get	publish	about	bmc	login	search	bmc	article	search	cancer	image	home	about	article
radiation	oncology	home	page	skip	main	content	advertisement	springer	nature	make	sars	cov	2	covid	19	research	free	view	research	view	late	news	sign	update	search	explore	journal	get	publish	about	bmc	login	menu	explore	journal	get	publish	about	bmc	login	search	bmc	article	search	radiation	oncology	home	about	article
ejnmmi	research	home	page	skip	main	content	advertisement	springer	nature	make	sars	cov	2	covid	19	research	free	view	research	view	late	news	sign	update	search	get	publish	explore	journal	book	about	login	menu	get	publish	explore	journal	book	about	login	search	springeropen	article	search	ejnmmi	research	about	article	submission
insight	image	home	skip	main	content	advertisement	springer	nature	make	sars	cov	2	covid	19	research	free	view	research	view	late	news	sign	update	search	get	publish	explore	journal	book	about	login	menu	get	publish	explore	journal	book	about	login	search	springeropen	article	search	insight	image	about	article	submission	guideline
the	ultrasound	journal	home	page	skip	main	content	advertisement	springer	nature	make	sars	cov	2	covid	19	research	free	view	research	view	late	news	sign	update	search	get	publish	explore	journal	book	about	login	menu	get	publish	explore	journal	book	about	login	search	springeropen	article	search	the	ultrasound	journal	about
european	journal	radiology	open	elsevier	menu	search	search	search	all	webpage	book	journal	10	result	per	page	20	result	per	page	50	result	per	page	100	result	per	page	home	journal	european	journal	radiology	open	twitter	issn	2352	0477	european	journal	radiology	open	editor	chief	dr	s	romano	view	editorial
journal	apply	clinical	medical	physic	wiley	online	library	skip	main	content	access	national	chiao	tung	university	access	national	chiao	tung	university	search	within	this	journal	aapm	journal	wiley	online	library	search	term	advanced	search	citation	search	search	term	advanced	search	citation	search	search	term	advanced	search	citation	search	login	register
advance	radiation	oncology	journal	elsevier	menu	search	search	search	all	webpage	book	journal	10	result	per	page	20	result	per	page	50	result	per	page	100	result	per	page	home	journal	advance	radiation	oncology	facebook	twitter	issn	2452	1094	advance	radiation	oncology	an	official	journal	american	society	radiation	oncology	editor
1	tomcat	1.irl.safaribooks.com	2	fe80	0	0	0	34	a0ff	fe4a	8dd4	eth0	request	tomcat	1.irl.safaribooks.com	10.200.3.211	radiology	oncology	sciendo	jump	content	jump	main	navigation	http	content.sciendo.com	us	cooky	store	information	enables	u	optimize	website	make	browsing	comfortable	to	learn	use	cooky	please	read	privacy	policy	ok	dismiss	home	about
journal	medical	radiation	science	wiley	online	library	skip	main	content	access	national	chiao	tung	university	access	national	chiao	tung	university	search	within	this	journal	anywhere	search	term	advanced	search	citation	search	search	term	advanced	search	citation	search	login	register	journal	list	menu	journal	about	overview	contact	editorial	board	advertise	permission
radiology	research	practice	hindawi	journal	publish	u	publishing	partnership	about	u	blog	radiology	research	practice	journal	menu	journal	overview	for	author	for	reviewer	for	editor	table	content	submit	journal	metric	acceptance	rate	14	submission	final	decision	88	day	acceptance	publication	29	day	citescore	impact	factor	apc	950	submit	recently	publish
international	journal	biomedical	image	hindawi	journal	publish	u	publishing	partnership	about	u	blog	international	journal	biomedical	image	journal	menu	journal	overview	for	author	for	reviewer	for	editor	table	content	special	issue	submit	journal	metric	acceptance	rate	18	submission	final	decision	101	day	acceptance	publication	65	day	citescore	2.110	impact	factor
journal	medical	physic	free	full	text	article	j	med	phys	this	website	us	cooky	by	continue	use	website	give	consent	cooky	use	for	information	cooky	disable	visit	privacy	cookie	policy	agree	amp	proceed	home	search	ahead	print	current	issue	archive	instruction	subscription	login	the	official	journal	association	medical	physicist	india
molecular	image	and	radionuclide	therapy	issn	2146	1414	e	issn	2147	1959	home	page	instruction	author	about	u	editorial	board	contact	u	archive	author	index	turkish	society	nuclear	medicine	web	page	archive	author	index	turkish	society	nuclear	medicine	web	page	issn	2146	1414	e	issn	2147	1959	toggle	navigation	home
radiology	case	report	journal	elsevier	menu	search	search	search	all	webpage	book	journal	10	result	per	page	20	result	per	page	50	result	per	page	100	result	per	page	home	journal	radiology	case	report	twitter	issn	1930	0433	radiology	case	report	editor	in	chief	felix	s	chew	md	mba	md
journal	belgian	society	radiology	home	about	about	journal	editorial	team	editorial	policy	submission	contact	content	article	issue	archive	special	collection	research	integrity	log	log	do	n	t	account	register	here	log	with	orcid	or	email	username	password	you	reset	password	log	register	start	submission	become	reviewer	bsr	annual	meeting	2019
world	journal	nuclear	medicine	free	full	text	article	world	j	nucl	med	this	website	us	cooky	by	continue	use	website	give	consent	cooky	use	for	information	cooky	disable	visit	privacy	cookie	policy	agree	amp	proceed	home	about	u	editorial	board	search	ahead	print	current	issue	archive	submit	article	instruction	subscribe
case	report	radiology	hindawi	journal	publish	u	publishing	partnership	about	u	blog	case	report	radiology	journal	menu	journal	overview	for	author	for	reviewer	for	editor	table	content	submit	journal	metric	acceptance	rate	31	submission	final	decision	92	day	acceptance	publication	34	day	citescore	impact	factor	apc	650	submit	recently	publish
radiology	ultrasound	international	open	sidebar	home	log	in	cart	shop	book	new	release	key	specialty	neurosurgery	plastic	surgery	radiology	student	education	communication	science	otolaryngology	ophthalmology	orthopaedic	surgery	journal	eproducts	resource	contact	u	home	thieme	germany	thieme	india	thieme	uk	thieme	brazil	thieme	australia	thieme	china	log	in	cart	thieme	medical
bjr	case	report	vol	6	no	1	national	chiao	tung	university	login	register	cart	advanced	search	search	all	publication	book	journal	citation	journal	bjr	bjr	case	report	bjr	open	dmfr	image	archive	collection	reprint	browse	specialty	breast	cardiac	forensic	gastrointestinal	genitourinary	head	neck	interventional	musculoskeletal	soft	tissue	neuro	nuclear	medicine
acta	radiologica	open	sage	journal	skip	main	content	cooky	notification	this	site	us	cooky	by	continue	browse	site	agree	use	cooky	find	menu	search	browse	resource	author	librarian	editor	society	advanced	search	in	this	journal	journal	home	browse	journal	all	article	browse	year	onlinefirst	accepted	manuscript	journal	info	journal	description
international	journal	particle	therapy	online	national	chiao	tung	university	log	in	register	cart	home	journal	online	first	current	issue	previous	issue	about	journal	disclaimer	author	amp	reviewer	instruction	author	submission	checklist	submit	manuscript	instruction	reviewer	special	issue	research	spotlight	expert	insight	perspective	particle	therapy	help	home	advanced	search	news	amp
ejnmmi	radiopharmacy	chemistry	home	skip	main	content	advertisement	springer	nature	make	sars	cov	2	covid	19	research	free	view	research	view	late	news	sign	update	search	get	publish	explore	journal	book	about	login	menu	get	publish	explore	journal	book	about	login	search	springeropen	article	search	ejnmmi	radiopharmacy	chemistry	about	article
3d	printing	medicine	home	skip	main	content	advertisement	springer	nature	make	sars	cov	2	covid	19	research	free	view	research	view	late	news	sign	update	search	explore	journal	get	publish	about	bmc	login	menu	explore	journal	get	publish	about	bmc	login	search	bmc	article	search	3d	printing	medicine	home	about
clinical	translational	radiation	oncology	journal	elsevier	menu	search	search	search	all	webpage	book	journal	10	result	per	page	20	result	per	page	50	result	per	page	100	result	per	page	home	journal	clinical	translational	radiation	oncology	twitter	issn	2405	6308	clinical	translational	radiation	oncology	editor	pierre	blanchard	md	phd	daniel
european	radiology	experimental	home	skip	main	content	advertisement	springer	nature	make	sars	cov	2	covid	19	research	free	view	research	view	late	news	sign	update	search	get	publish	explore	journal	book	about	login	menu	get	publish	explore	journal	book	about	login	search	springeropen	article	search	european	radiology	experimental	about	article
the	ultrasound	journal	home	page	skip	main	content	advertisement	springer	nature	make	sars	cov	2	covid	19	research	free	view	research	view	late	news	sign	update	search	get	publish	explore	journal	book	about	login	menu	get	publish	explore	journal	book	about	login	search	springeropen	article	search	the	ultrasound	journal	about
journal	biomedical	optic	this	website	us	cooky	provide	variety	service	improve	usability	website	by	use	website	agree	use	cooky	accordance	privacy	policy	close	sign	in	view	cart	help	email	username	forgot	username	password	forgot	password	show	keep	sign	please	wait	no	spie	account	create	account	institutional	access	sign	institutional	credential
ultrasonography	home	e	submission	sitemap	contact	u	home	about	aim	scope	about	journal	editorial	board	open	access	subscription	information	best	practice	contact	u	article	category	review	article	original	article	technical	note	pictorial	essay	case	report	letter	editorial	perspective	in	memoriam	meta	analysis	invite	review	browse	article	gt	topic	abdomen	breast
biomaterials	research	home	page	skip	main	content	advertisement	springer	nature	make	sars	cov	2	covid	19	research	free	view	research	view	late	news	sign	update	search	explore	journal	get	publish	about	bmc	login	menu	explore	journal	get	publish	about	bmc	login	search	bmc	article	search	biomaterials	research	home	about	article
bmc	medical	image	home	page	skip	main	content	advertisement	springer	nature	make	sars	cov	2	covid	19	research	free	view	research	view	late	news	sign	update	search	explore	journal	get	publish	about	bmc	login	menu	explore	journal	get	publish	about	bmc	login	search	bmc	article	search	bmc	medical	image	home
medical	device	evidence	research	dove	press	journal	why	publish	with	u	author	guideline	peer	review	guideline	open	outlook	blog	reprint	submit	manuscript	menu	about	contact	sustainability	press	center	testimonial	blog	favor	author	program	permission	pre	submission	reprint	login	open	access	scientific	medical	research	advanced	search	home	journal	why	publish	u
biomedical	engineering	online	home	page	skip	main	content	advertisement	springer	nature	make	sars	cov	2	covid	19	research	free	view	research	view	late	news	sign	update	search	explore	journal	get	publish	about	bmc	login	menu	explore	journal	get	publish	about	bmc	login	search	bmc	article	search	biomedical	engineering	online	home
contrast	medium	amp	molecular	image	hindawi	journal	publish	u	publishing	partnership	about	u	blog	contrast	medium	amp	molecular	image	journal	menu	journal	overview	for	author	for	reviewer	for	editor	table	content	special	issue	submit	journal	metric	acceptance	rate	38	submission	final	decision	76	day	acceptance	publication	47	day	citescore	2.440
iet	digital	library	healthcare	technology	letter	publish	edit	cancel	preview	ok	your	change	publish	home	this	page	remove	http	iet.metastore.ingenta.com	1887	visit	www.theiet.org	my	iet	shopping	cart	subscribe	contact	help	all	content	journal	amp	magazine	conference	book	reference	work	advanced	search	journal	amp	magazine	conference	ebooks	reference	subject	collection	about
journal	healthcare	engineering	hindawi	journal	publish	u	publishing	partnership	about	u	blog	journal	healthcare	engineering	journal	menu	journal	overview	for	author	for	reviewer	for	editor	table	content	special	issue	submit	journal	metric	acceptance	rate	35	submission	final	decision	102	day	acceptance	publication	51	day	citescore	1.610	impact	factor	1.295	apc
journal	medical	ultrasound	free	full	text	article	journal	medical	ultrasound	this	website	us	cooky	by	continue	use	website	give	consent	cooky	use	for	information	cooky	disable	visit	privacy	cookie	policy	agree	amp	proceed	advanced	search	user	online	566	about	about	journal	editorial	board	article	ahead	print	current	issue	archive	author
gm	gm	health	innovation	technology	gm	health	technology	assessment	gm	german	medical	science	deutsch	portal	journal	meeting	report	guideline	handbook	hint	about	hint	for	author	contact	imprint	hint	meeting	gm	health	innovation	technology	euroscan	international	network	e	v	euroscan	issn	2698	6388	newsletter	search	hint	archive	current	volume	welcome	defsemihidden
jhf	jmir	human	factor	jmir	publication	menu	search	user	sign	in	sign	up	follow	u	twitter	home	browse	journal	current	issue	upcoming	issue	browse	by	year	browse	year	select	2014	2015	2016	2017	2018	2019	2020	submit	browse	issue	browse	author	browse	theme	other	journal	journal	medical	internet	research	jmir
jrat	jmir	rehabilitation	assistive	technology	jmir	publication	menu	search	user	sign	in	sign	up	follow	u	twitter	home	browse	journal	current	issue	upcoming	issue	browse	by	year	browse	year	select	2014	2015	2016	2017	2018	2019	2020	submit	browse	issue	browse	author	browse	theme	other	journal	journal	medical	internet	research
brain	circulation	free	full	text	article	brain	circulation	this	website	us	cooky	by	continue	use	website	give	consent	cooky	use	for	information	cooky	disable	visit	privacy	cookie	policy	agree	amp	proceed	user	online	2096	home	about	u	editorial	board	ahead	print	current	issue	search	archive	submit	article	instruction	subscribe	contact
plo	medicine	a	peer	review	open	access	journal	advertisement	plos.org	create	account	sign	plo	medicine	browse	current	issue	journal	archive	special	issue	collection	find	read	article	publish	submission	get	start	submission	guideline	figure	table	support	information	latex	other	article	type	revise	your	manuscript	submit	now	policy	best	practice	research	reporting
late	research	elife	skip	content	elife	home	page	about	community	submit	research	log	in	register	via	orcid	an	orcid	persistent	digital	identifier	researcher	menu	home	magazine	innovation	search	elife	site	search	keyword	author	reset	form	search	close	menu	research	category	author	guide	reviewer	guide	about	inside	elife	community	innovation	back
genome	medicine	home	page	skip	main	content	advertisement	springer	nature	make	sars	cov	2	covid	19	research	free	view	research	view	late	news	sign	update	search	explore	journal	get	publish	about	bmc	login	menu	explore	journal	get	publish	about	bmc	login	search	bmc	article	search	genome	medicine	home	about	article
bmc	medicine	home	page	skip	main	content	advertisement	springer	nature	make	sars	cov	2	covid	19	research	free	view	research	view	late	news	sign	update	search	explore	journal	get	publish	about	bmc	login	menu	explore	journal	get	publish	about	bmc	login	search	bmc	article	search	bmc	medicine	home	about	article
npj	genomic	medicine	cookie	notice	we	use	cooky	personalise	content	ad	provide	social	medium	feature	analyse	traffic	we	also	share	information	use	site	social	medium	advertising	analytics	partner	accordance	privacy	policy	you	manage	preference	manage	cooky	close	ok	manage	cooky	your	privacy	strictly	necessary	cooky	performance	amp	analytics	cooky	functional
clinical	epigenetics	home	page	skip	main	content	advertisement	springer	nature	make	sars	cov	2	covid	19	research	free	view	research	view	late	news	sign	update	search	explore	journal	get	publish	about	bmc	login	menu	explore	journal	get	publish	about	bmc	login	search	bmc	article	search	clinical	epigenetics	home	about	article
cell	communication	signal	home	page	skip	main	content	advertisement	springer	nature	make	sars	cov	2	covid	19	research	free	view	research	view	late	news	sign	update	search	explore	journal	get	publish	about	bmc	login	menu	explore	journal	get	publish	about	bmc	login	search	bmc	article	search	cell	communication	signal	home
rmd	open	publishes	peer	review	original	research	full	spectrum	musculoskeletal	disorder	rheumatism	connective	tissue	disease	advanced	search	search	late	content	archive	author	about	email	alert	intro	widget	rmd	open	publishes	high	quality	peer	review	original	research	cover	full	spectrum	musculoskeletal	disorder	rheumatism	connective	tissue	disease	include	osteoporosis	spine	rehabilitation	clinical
journal	clinical	medicine	an	open	access	journal	mdpi	journal	information	for	author	for	reviewer	for	editor	for	librarian	for	publisher	for	society	article	processing	charge	open	access	policy	institutional	open	access	program	editorial	process	mdpi	blog	research	publication	ethic	author	service	initiative	sciforum	preprints	scilit	sciprofiles	mdpi	book	encyclopedia	about
systematic	review	home	page	skip	main	content	advertisement	springer	nature	make	sars	cov	2	covid	19	research	free	view	research	view	late	news	sign	update	search	explore	journal	get	publish	about	bmc	login	menu	explore	journal	get	publish	about	bmc	login	search	bmc	article	search	systematic	review	home	about	article
human	genomics	home	page	skip	main	content	advertisement	springer	nature	make	sars	cov	2	covid	19	research	free	view	research	view	late	news	sign	update	search	explore	journal	get	publish	about	bmc	login	menu	explore	journal	get	publish	about	bmc	login	search	bmc	article	search	human	genomics	home	about	article
journal	biomedical	science	home	page	skip	main	content	advertisement	springer	nature	make	sars	cov	2	covid	19	research	free	view	research	view	late	news	sign	update	search	explore	journal	get	publish	about	bmc	login	menu	explore	journal	get	publish	about	bmc	login	search	bmc	article	search	journal	biomedical	science	home
journal	translational	medicine	home	page	skip	main	content	advertisement	springer	nature	make	sars	cov	2	covid	19	research	free	view	research	view	late	news	sign	update	search	explore	journal	get	publish	about	bmc	login	menu	explore	journal	get	publish	about	bmc	login	search	bmc	article	search	journal	translational	medicine	home
orphanet	journal	rare	disease	home	page	skip	main	content	advertisement	springer	nature	make	sars	cov	2	covid	19	research	free	view	research	view	late	news	sign	update	search	explore	journal	get	publish	about	bmc	login	menu	explore	journal	get	publish	about	bmc	login	search	bmc	article	search	orphanet	journal	rare
scientific	report	cookie	notice	we	use	cooky	personalise	content	ad	provide	social	medium	feature	analyse	traffic	we	also	share	information	use	site	social	medium	advertising	analytics	partner	accordance	privacy	policy	you	manage	preference	manage	cooky	close	ok	manage	cooky	your	privacy	strictly	necessary	cooky	performance	amp	analytics	cooky	functional	cooky
biology	sex	difference	home	page	skip	main	content	advertisement	springer	nature	make	sars	cov	2	covid	19	research	free	view	research	view	late	news	sign	update	search	explore	journal	get	publish	about	bmc	login	menu	explore	journal	get	publish	about	bmc	login	search	bmc	article	search	biology	sex	difference	home
bmj	open	bmj	open	medical	journal	address	research	question	clinical	medicine	public	health	epidemiology	advanced	search	search	late	content	archive	author	about	browse	topic	email	alert	intro	pullout	text	widget	bmj	open	online	open	access	journal	dedicate	publishing	medical	research	discipline	therapeutic	area	the	journal	publishes	research	study	type	protocol
frontier	human	neuroscience	the	last	25	year	see	explosive	growth	method	theoretical	construct	available	study	human	brain	advance	electrophysiological	neuroimaging	neuropsychological	psychophysical	neuropharmacological	computational	approach	provide	key	insight	mechanism	broad	range	human	behavior	health	disease	work	human	neuroscience	range	cognitive	domain	include	area	memory	attention	language	perception	social	domain	last
journal	cancer	epidemiology	hindawi	journal	publish	u	publishing	partnership	about	u	blog	journal	cancer	epidemiology	journal	menu	journal	overview	for	author	for	reviewer	for	editor	table	content	special	issue	submit	journal	metric	acceptance	rate	8	submission	final	decision	83	day	acceptance	publication	22	day	citescore	3.410	impact	factor	apc	950
home	european	respiratory	society	skip	main	content	main	menu	user	menu	search	main	menu	home	current	issue	archive	for	author	instruction	author	submit	manuscript	er	author	faq	alert	subscription	er	publication	european	respiratory	journal	erj	open	research	european	respiratory	review	breathe	er	book	er	publication	home	user	menu	log	subscribe
the	journal	headache	pain	home	page	skip	main	content	advertisement	springer	nature	make	sars	cov	2	covid	19	research	free	view	research	view	late	news	sign	update	search	explore	journal	get	publish	about	bmc	login	menu	explore	journal	get	publish	about	bmc	login	search	bmc	article	search	the	journal	headache
plo	one	accelerate	publication	peer	review	science	advertisement	plos.org	create	account	sign	plo	one	publish	submission	get	start	submission	guideline	figure	table	support	information	latex	other	article	type	preprints	revise	your	manuscript	submit	now	call	paper	policy	best	practice	research	reporting	human	subject	research	animal	research	compete	interest	disclosure	funding
cell	transplantation	sage	journal	skip	main	content	cooky	notification	this	site	us	cooky	by	continue	browse	site	agree	use	cooky	find	menu	search	browse	resource	author	librarian	editor	society	advanced	search	in	this	journal	journal	home	browse	journal	all	article	browse	year	onlinefirst	special	collection	index	accepted	manuscript	journal	info
wellcome	open	research	open	access	publishing	platform	beyond	research	journal	we	may	use	implement	responsive	design	support	native	device	resolution	the	wellcome	open	research	website	us	cooky	by	continue	browse	site	agree	use	cooky	find	close	wellcome	open	research	search	clear	search	menu	close	clear	search	browse	gateway	amp	collection
peerj	peerj	life	amp	environment	peerj	journal	life	amp	environmental	science	peerj	computer	science	peerj	physical	chemistry	peerj	organic	chemistry	peerj	inorganic	chemistry	peerj	analytical	chemistry	peerj	material	science	visit	peerj.org	get	involve	about	peerj	journal	overview	peerj	journal	faq	what	publish	7	year	publishing	solution	author	reputation	high	quality
biomedicine	all	issue	biomedicine	biomedicine	official	peer	review	publication	china	medical	university	proprietor	taichung	taiwan	archive	biomedicine	late	article	most	read	article	open	access	oral	acute	sub	acute	toxic	effect	hydroalcoholic	terminalia	chebula	retz	achillea	wilhelmsii	extract	balb	c	mouse	mahnaz	jafari	kourosh	manochehri	naeini	zahra	lorigooini	rasool	namjoo	biomedicine
cevr	clinical	experimental	vaccine	research	about	view	full	text	for	contributor	search	the	journal	aim	scope	editorial	board	journal	information	current	issue	archive	cevr	cevr	cevr	cevr	information	contributor	publication	ethic	page	charge	e	submission	contact	u	full	text	search	about	journal	clinical	experimental	vaccine	research	clin	exp	vaccine	re
archive	medical	science	new	date	gettime	event	gtm.js	var	f	d.getelementsbytagname	0	j	d.createelement	dl	l	datalayer	l	l	j.async	true	j.src	http	www.googletagmanager.com	gtm.js	id	i	dl	f.parentnode.insertbefore	j	f	ta	strona	u	ywa	pliki	cooky	w	celu	polepszenia	u	yteczno	ci	funkcjonalno	ci	oraz	w	celach	statystycznych	dowiedz
clinical	proteomics	home	page	skip	main	content	advertisement	springer	nature	make	sars	cov	2	covid	19	research	free	view	research	view	late	news	sign	update	search	explore	journal	get	publish	about	bmc	login	menu	explore	journal	get	publish	about	bmc	login	search	bmc	article	search	clinical	proteomics	home	about	article
international	journal	environmental	research	public	health	an	open	access	journal	mdpi	journal	information	for	author	for	reviewer	for	editor	for	librarian	for	publisher	for	society	article	processing	charge	open	access	policy	institutional	open	access	program	editorial	process	mdpi	blog	research	publication	ethic	author	service	initiative	sciforum	preprints	scilit	sciprofiles	mdpi
biomed	research	international	hindawi	journal	publish	u	publishing	partnership	about	u	blog	biomed	research	international	journal	menu	journal	overview	for	author	for	reviewer	for	editor	table	content	special	issue	submit	journal	metric	acceptance	rate	31	submission	final	decision	84	day	acceptance	publication	50	day	citescore	2.410	impact	factor	2.197	apc
medicine	log	your	account	temporarily	lock	your	account	temporarily	lock	due	incorrect	sign	attempt	automatically	unlocked	30	min	for	immediate	assistance	contact	customer	service	800	638	3030	within	usa	301	223	2300	international	customerservice	lww.com	invalid	username	password	try	register	account	default	message	login	no	user	account	register	free	register
bioresearch	open	access	mary	ann	liebert	inc	publisher	back	top	about	u	publication	author	librarian	open	access	advertising	custom	journal	collection	biomedical	research	biotechnology	regenerative	medicine	medicine	surgery	environmental	research	policy	integrative	medicine	law	policy	nursing	public	health	research	policy	surgery	technology	engineering	publication	by	type	journal	print	online	journal
journal	traditional	complementary	medicine	elsevier	menu	search	search	search	all	webpage	book	journal	10	result	per	page	20	result	per	page	50	result	per	page	100	result	per	page	home	journal	journal	traditional	complementary	medicine	issn	2225	4110	journal	traditional	complementary	medicine	editor	in	chief	lee	yan	sheen	ciro	isidoro
cell	journal	prize	best	most	view	most	citation	home	journal	info	about	journal	contact	u	indexed	in	journal	archive	article	press	current	issue	past	issue	for	author	guide	author	how	submit	help	checklist	form	online	submisssion	for	reviewer	login	how	review	help	reviewer	list	checklist	email	info	celljournal.org	celljournal	royaninstitute.org
bmc	research	note	home	page	skip	main	content	advertisement	springer	nature	make	sars	cov	2	covid	19	research	free	view	research	view	late	news	sign	update	search	explore	journal	get	publish	about	bmc	login	menu	explore	journal	get	publish	about	bmc	login	search	bmc	article	search	bmc	research	note	home
woman	s	health	sage	journal	skip	main	content	cooky	notification	this	site	us	cooky	by	continue	browse	site	agree	use	cooky	find	menu	search	browse	resource	author	librarian	editor	society	advanced	search	in	this	journal	journal	home	browse	journal	all	article	browse	year	onlinefirst	accepted	manuscript	journal	info	journal	description
ymj	yonsei	medical	journal	function	notice	getcookie	name	var	nameofcookie	name	var	x	0	x	document.cookie.length	var	x	nameofcookie.length	document.cookie.substring	x	nameofcookie	endofcookie	document.cookie.indexof	1	endofcookie	document.cookie.length	return	unescape	document.cookie.substring	endofcookie	x	document.cookie.indexof	x	1	x	0	break	return	notice	getcookie	notice	do	popup1	window.open	notice	20190329	r.html	popup1	scrollbars
epih	epidemiology	health	home	about	about	epi	h	editorial	board	best	practice	open	access	journal	catalog	contact	u	article	category	original	article	review	editorial	lecture	epidemiologic	investigation	brief	communication	cohort	profile	data	profile	perspective	letter	method	hypothesis	health	statistic	covid	19	browse	article	gt	browse	article	new	issue	all	issue
medical	principle	practice	home	karger	publisher	this	website	us	cooky	ensure	get	best	experience	website	by	use	website	agree	karger	cookie	policy	more	info	get	title	title	mr	m	dr	professor	first	name	last	name	company	institution	e	mail	message	indicates	require	field	this	site	protect	recaptcha	google	privacy	policy
central	european	journal	immunology	new	date	gettime	event	gtm.js	var	f	d.getelementsbytagname	0	j	d.createelement	dl	l	datalayer	l	l	j.async	true	j.src	http	www.googletagmanager.com	gtm.js	id	i	dl	f.parentnode.insertbefore	j	f	ta	strona	u	ywa	pliki	cooky	w	celu	polepszenia	u	yteczno	ci	funkcjonalno	ci	oraz	w	celach	statystycznych
american	journal	men	s	health	sage	journal	skip	main	content	cooky	notification	this	site	us	cooky	by	continue	browse	site	agree	use	cooky	find	menu	search	browse	resource	author	librarian	editor	society	advanced	search	in	this	journal	journal	home	browse	journal	all	article	onlinefirst	browse	year	accepted	manuscript	special	collection
journal	research	medical	science	free	full	text	article	journal	research	medical	science	this	website	us	cooky	by	continue	use	website	give	consent	cooky	use	for	information	cooky	disable	visit	privacy	cookie	policy	agree	amp	proceed	home	about	u	editorial	board	ahead	print	browse	article	search	submit	article	instruction	subscribe	contact
nanobiomedicine	sage	journal	skip	main	content	cooky	notification	this	site	us	cooky	by	continue	browse	site	agree	use	cooky	find	menu	search	browse	resource	author	librarian	editor	society	advanced	search	in	this	journal	journal	home	browse	journal	all	article	browse	year	onlinefirst	accepted	manuscript	journal	info	journal	description	aim	scope
european	journal	medical	research	home	page	skip	main	content	advertisement	springer	nature	make	sars	cov	2	covid	19	research	free	view	research	view	late	news	sign	update	search	explore	journal	get	publish	about	bmc	login	menu	explore	journal	get	publish	about	bmc	login	search	bmc	article	search	european	journal	medical
contemporary	oncology	new	date	gettime	event	gtm.js	var	f	d.getelementsbytagname	0	j	d.createelement	dl	l	datalayer	l	l	j.async	true	j.src	http	www.googletagmanager.com	gtm.js	id	i	dl	f.parentnode.insertbefore	j	f	ta	strona	u	ywa	pliki	cooky	w	celu	polepszenia	u	yteczno	ci	funkcjonalno	ci	oraz	w	celach	statystycznych	dowiedz	si
journal	injury	violence	research	plugins.themes.bootstrap3.accessible	menu.label	plugins.themes.bootstrap3.accessible	menu.main	navigation	plugins.themes.bootstrap3.accessible	menu.main	content	plugins.themes.bootstrap3.accessible	menu.sidebar	home	about	about	journal	editorial	team	contact	reader	author	librarian	register	login	search	browse	current	archive	submission	about	journal	the	journal	injury	violence	research	jivr	peer	review	open	access	medical	journal	cover	aspect	traumatology	include	quantitative
journal	osteoporosis	hindawi	journal	publish	u	publishing	partnership	about	u	blog	journal	osteoporosis	journal	menu	journal	overview	for	author	for	reviewer	for	editor	table	content	special	issue	submit	journal	metric	acceptance	rate	submission	final	decision	acceptance	publication	citescore	1.690	impact	factor	apc	950	submit	recently	publish	correlation	urine	n	terminal
gm	gm	german	medical	science	interdisciplinary	journal	gm	german	medical	science	interdisciplinary	journal	gm	german	medical	science	deutsch	portal	journal	meeting	report	guideline	handbook	gm	about	gm	for	author	contact	imprint	gm	german	medical	science	interdisciplinary	journal	association	scientific	medical	society	germany	awmf	issn	1612	3174	newsletter	search	gm	archive
scientifica	hindawi	journal	publish	u	publishing	partnership	about	u	blog	scientifica	journal	menu	journal	overview	for	author	for	reviewer	for	editor	table	content	special	issue	submit	journal	metric	acceptance	rate	35	submission	final	decision	96	day	acceptance	publication	38	day	citescore	0.910	impact	factor	apc	950	submit	recently	publish	effect
menopause	review	new	date	gettime	event	gtm.js	var	f	d.getelementsbytagname	0	j	d.createelement	dl	l	datalayer	l	l	j.async	true	j.src	http	www.googletagmanager.com	gtm.js	id	i	dl	f.parentnode.insertbefore	j	f	ta	strona	u	ywa	pliki	cooky	w	celu	polepszenia	u	yteczno	ci	funkcjonalno	ci	oraz	w	celach	statystycznych	dowiedz	si
wordpress	error	there	critical	error	website	learn	debug	wordpress
journal	postgraduate	medicine	free	full	text	article	jpgm	india	this	website	us	cooky	by	continue	use	website	give	consent	cooky	use	for	information	cooky	disable	visit	privacy	cookie	policy	agree	amp	proceed	open	access	journal	indexed	index	medicus	amp	isi	s	sci	user	online	1603	home	subscribe	feedback	login	about
advance	interventional	cardiology	new	date	gettime	event	gtm.js	var	f	d.getelementsbytagname	0	j	d.createelement	dl	l	datalayer	l	l	j.async	true	j.src	http	www.googletagmanager.com	gtm.js	id	i	dl	f.parentnode.insertbefore	j	f	ta	strona	u	ywa	pliki	cooky	w	celu	polepszenia	u	yteczno	ci	funkcjonalno	ci	oraz	w	celach	statystycznych	dowiedz
bmc	proceeding	home	page	skip	main	content	advertisement	springer	nature	make	sars	cov	2	covid	19	research	free	view	research	view	late	news	sign	update	search	explore	journal	get	publish	about	bmc	login	menu	explore	journal	get	publish	about	bmc	login	search	bmc	article	search	bmc	proceeding	home	about	article
jcdr	journal	clinical	diagnostic	research	doctor	medical	journal	journal	medical	medicine	diagnostic	clinical	research	primary	care	general	user	online	33849	home	about	u	salient	feature	bibliographic	information	abstract	index	specialty	cover	publisher	testimonial	license	academic	jcdr	performance	international	stats	journal	policy	legitimate	non	predatory	issue	current	issue	online	ahead	print
reumatologia	new	date	gettime	event	gtm.js	var	f	d.getelementsbytagname	0	j	d.createelement	dl	l	datalayer	l	l	j.async	true	j.src	http	www.googletagmanager.com	gtm.js	id	i	dl	f.parentnode.insertbefore	j	f	ta	strona	u	ywa	pliki	cooky	w	celu	polepszenia	u	yteczno	ci	funkcjonalno	ci	oraz	w	celach	statystycznych	dowiedz	si	wi
1	fe80	0	0	0	e61f	13ff	fe2c	96d0	eno1	2	web	01.dg.safaribooks.com	request	web	01.dg.safaribooks.com	10.248.254.193	open	medicine	degruyter.com	us	cooky	store	information	enables	u	optimize	website	make	browsing	comfortable	to	learn	use	cooky	please	read	privacy	policy	ok	jump	content	jump	main	navigation	language	language	deutsch	user	account
int	j	organ	transplant	med	ijotm	user	username	password	remember	current	issue	journal	content	search	search	scope	all	author	title	abstract	index	term	full	text	browse	by	issue	by	author	by	title	font	size	make	font	size	small	make	font	size	default	make	font	size	large	home	about	login	register
international	journal	telemedicine	application	hindawi	journal	publish	u	publishing	partnership	about	u	blog	international	journal	telemedicine	application	journal	menu	journal	overview	for	author	for	reviewer	for	editor	table	content	special	issue	submit	journal	metric	acceptance	rate	8	submission	final	decision	83	day	acceptance	publication	91	day	citescore	2.000	impact	factor
journal	medical	case	report	home	page	skip	main	content	advertisement	springer	nature	make	sars	cov	2	covid	19	research	free	view	research	view	late	news	sign	update	search	explore	journal	get	publish	about	bmc	login	menu	explore	journal	get	publish	about	bmc	login	search	bmc	article	search	journal	medical	case
acta	clinica	croatica	po	etna	stranica	abecedni	popis	asopisa	asopisi	po	podru	jima	prirodne	znanosti	prirodne	znanosti	matematika	fizika	geologija	kemija	biologija	geofizika	interdisciplinarne	prirodne	znanosti	tehni	ke	znanosti	tehni	ke	znanosti	arhitektura	urbanizam	brodogradnja	elektrotehnika	geodezija	gra	evinarstvo	grafi	ka	tehnologija	kemijsko	in	enjerstvo	metalurgija	ra	unarstvo	rudarstvo	nafta
tzu	chi	medical	journal	free	full	text	article	tzu	chi	medical	journal	this	website	us	cooky	by	continue	use	website	give	consent	cooky	use	for	information	cooky	disable	visit	privacy	cookie	policy	agree	amp	proceed	advanced	search	user	online	397	about	about	journal	editorial	board	article	ahead	print	current	issue
european	journal	case	report	internal	medicine	skip	main	content	skip	main	navigation	menu	skip	site	footer	register	login	about	submission	editorial	team	about	journal	contact	late	current	archive	the	editor	s	choice	link	amp	event	the	european	journal	case	report	internal	medicine	official	journal	european	federation	internal	medicine	efim	represent
dropdown	ghana	medical	journal	official	journal	ghana	medical	association	search	about	journal	current	issue	past	issue	supplement	archive	guide	author	editorial	board	contact	u	dropdown	current	issue	march	2020	vol	54	no	1	member	since	2009	editorial	commentary	reviewer	2019	obituary	professor	rudolph	darko	author	editorial	office	view	full	article
ancient	science	life	free	full	text	article	ancient	sci	life	this	website	us	cooky	by	continue	use	website	give	consent	cooky	use	for	information	cooky	disable	visit	privacy	cookie	policy	agree	amp	proceed	home	about	u	editorial	board	search	ahead	print	current	issue	archive	submit	article	instruction	subscribe	contact	login
international	journal	health	science	international	journal	health	science	register	login	menu	current	archive	about	about	journal	submission	editorial	team	contact	current	issue	vol	14	no	2	2020	mar	apr	publish	march	1	2020	issue.tableofcontents	editorial	internet	addiction	among	saudi	arabian	youth	juliann	saquib	pdf	original	paper	analysis	human	brain	magnetic
case	report	medicine	hindawi	journal	publish	u	publishing	partnership	about	u	blog	case	report	medicine	journal	menu	journal	overview	for	author	for	reviewer	for	editor	table	content	submit	journal	metric	acceptance	rate	28	submission	final	decision	126	day	acceptance	publication	33	day	citescore	impact	factor	apc	650	submit	recently	publish
european	journal	translational	myology	register	login	european	journal	translational	myology	quick	jump	page	content	main	navigation	main	content	sidebar	toggle	navigation	home	about	journal	editorial	board	current	archive	early	release	copyright	announcement	contact	search	eissn	2037	7460	editor	in	chief	ugo	carraro	italy	indexed	esci	indexed	scopus	the	european	journal
tuberculosis	research	treatment	hindawi	journal	publish	u	publishing	partnership	about	u	blog	tuberculosis	research	treatment	journal	menu	journal	overview	for	author	for	reviewer	for	editor	table	content	special	issue	submit	journal	metric	acceptance	rate	16	submission	final	decision	90	day	acceptance	publication	44	day	citescore	impact	factor	apc	750	submit
avicenna	journal	medicine	free	full	text	article	avicenna	j	med	this	website	us	cooky	by	continue	use	website	give	consent	cooky	use	for	information	cooky	disable	visit	privacy	cookie	policy	agree	amp	proceed	home	about	u	editorial	board	search	ahead	print	current	issue	archive	submit	article	instruction	subscribe	advertise	contact
journal	family	medicine	primary	care	free	full	text	article	j	fam	med	primary	care	this	website	us	cooky	by	continue	use	website	give	consent	cooky	use	for	information	cooky	disable	visit	privacy	cookie	policy	agree	amp	proceed	user	online	4884	home	about	u	editorial	board	search	ahead	print	current	issue
advance	medicine	hindawi	journal	publish	u	publishing	partnership	about	u	blog	advance	medicine	journal	menu	journal	overview	for	author	for	reviewer	for	editor	table	content	submit	journal	metric	acceptance	rate	5	submission	final	decision	63	day	acceptance	publication	91	day	citescore	impact	factor	apc	750	submit	recently	publish	association	hypertension
regenerative	medicine	research	vol	8	2020	regenerative	medicine	research	this	journal	transfer	edp	science	open	submission	late	article	most	read	article	open	access	review	liver	regeneration	traditional	chinese	medicine	advance	challenge	feng	zhang	feixia	wang	baoyu	liang	zhanghao	li	jiangjuan	shao	zili	zhang	shijun	wang	shizhong	zheng	regen	med	re
oxford	medical	case	report	oxford	academic	skip	main	content	search	menu	account	menu	menu	national	chiao	tung	university	library	national	chiao	tung	university	library	sign	in	register	navbar	search	filter	all	oxford	medical	case	report	all	journal	mobile	microsite	search	term	search	sign	in	national	chiao	tung	university	library	national
maternal	health	neonatology	perinatology	home	page	skip	main	content	advertisement	springer	nature	make	sars	cov	2	covid	19	research	free	view	research	view	late	news	sign	update	search	explore	journal	get	publish	about	bmc	login	menu	explore	journal	get	publish	about	bmc	login	search	bmc	article	search	maternal	health	neonatology
npj	regenerative	medicine	cookie	notice	we	use	cooky	personalise	content	ad	provide	social	medium	feature	analyse	traffic	we	also	share	information	use	site	social	medium	advertising	analytics	partner	accordance	privacy	policy	you	manage	preference	manage	cooky	close	ok	manage	cooky	your	privacy	strictly	necessary	cooky	performance	amp	analytics	cooky	functional
signal	transduction	target	therapy	cookie	notice	we	use	cooky	personalise	content	ad	provide	social	medium	feature	analyse	traffic	we	also	share	information	use	site	social	medium	advertising	analytics	partner	accordance	privacy	policy	you	manage	preference	manage	cooky	close	ok	manage	cooky	your	privacy	strictly	necessary	cooky	performance	amp	analytics	cooky
journal	clinical	translational	science	cambridge	core	skip	main	content	accessibility	help	we	use	cooky	distinguish	user	provide	well	experience	website	close	message	accept	cooky	find	manage	cookie	setting	login	alert	cancel	log	cup	global	header	open	global	navigation	cambridge	university	press	cambridge	university	press	academic	cambridge	core	institutional	access	book
medical	science	an	open	access	journal	mdpi	journal	information	for	author	for	reviewer	for	editor	for	librarian	for	publisher	for	society	article	processing	charge	open	access	policy	institutional	open	access	program	editorial	process	mdpi	blog	research	publication	ethic	author	service	initiative	sciforum	preprints	scilit	sciprofiles	mdpi	book	encyclopedia	about	sign
disease	an	open	access	journal	mdpi	journal	information	for	author	for	reviewer	for	editor	for	librarian	for	publisher	for	society	article	processing	charge	open	access	policy	institutional	open	access	program	editorial	process	mdpi	blog	research	publication	ethic	author	service	initiative	sciforum	preprints	scilit	sciprofiles	mdpi	book	encyclopedia	about	sign	in
healthcare	an	open	access	journal	mdpi	journal	information	for	author	for	reviewer	for	editor	for	librarian	for	publisher	for	society	article	processing	charge	open	access	policy	institutional	open	access	program	editorial	process	mdpi	blog	research	publication	ethic	author	service	initiative	sciforum	preprints	scilit	sciprofiles	mdpi	book	encyclopedia	about	sign	in
journal	comorbidity	sage	journal	skip	main	content	cooky	notification	this	site	us	cooky	by	continue	browse	site	agree	use	cooky	find	menu	search	browse	resource	author	librarian	editor	society	advanced	search	in	this	journal	journal	home	browse	journal	all	article	browse	year	onlinefirst	accepted	manuscript	journal	info	journal	description	aim
advanced	biomedical	research	free	full	text	article	adv	biomed	re	this	website	us	cooky	by	continue	use	website	give	consent	cooky	use	for	information	cooky	disable	visit	privacy	cookie	policy	agree	amp	proceed	user	online	840	home	about	u	editorial	board	search	browse	article	submit	article	ahead	print	instruction	subscribe
medicine	an	open	access	journal	mdpi	journal	information	for	author	for	reviewer	for	editor	for	librarian	for	publisher	for	society	article	processing	charge	open	access	policy	institutional	open	access	program	editorial	process	mdpi	blog	research	publication	ethic	author	service	initiative	sciforum	preprints	scilit	sciprofiles	mdpi	book	encyclopedia	about	sign	in
burn	amp	trauma	oxford	academic	skip	main	content	search	menu	account	menu	menu	national	chiao	tung	university	library	national	chiao	tung	university	library	sign	in	register	navbar	search	filter	all	burn	amp	trauma	all	journal	mobile	microsite	search	term	search	sign	in	national	chiao	tung	university	library	national	chiao	tung
journal	patient	center	research	review	aurora	health	care	author	institution	country	may	submit	english	language	manuscript	consideration	all	online	content	publish	jpcrr	include	full	text	pdf	file	searchable	worldwide	free	access	www.aurora.org	jpcrr	jpcrr	article	indexed	pubmed	central	directory	open	access	journal	google	scholar	web	science	s	emerge	source	citation
health	science	report	wiley	online	library	skip	main	content	access	national	chiao	tung	university	access	national	chiao	tung	university	search	within	this	journal	anywhere	search	term	advanced	search	citation	search	search	term	advanced	search	citation	search	login	register	journal	list	menu	journal	about	overview	contact	editorial	board	permission	contribute	author
tropical	medicine	infectious	disease	an	open	access	journal	mdpi	journal	information	for	author	for	reviewer	for	editor	for	librarian	for	publisher	for	society	article	processing	charge	open	access	policy	institutional	open	access	program	editorial	process	mdpi	blog	research	publication	ethic	author	service	initiative	sciforum	preprints	scilit	sciprofiles	mdpi	book	encyclopedia
cell	stress	log	register	home	advance	publication	current	issue	archive	for	author	submit	presubmission	inquiry	open	access	policy	manuscript	preparation	editorial	policy	devresearch	program	article	type	fast	track	for	reviewer	about	u	the	journal	editorial	board	the	publisher	archive	policy	news	eri	icp	journal	newsletter	newsfeeds	contact	feature	article	rpa
jfr	jmir	formative	research	jmir	publication	menu	search	user	sign	in	sign	up	follow	u	twitter	home	browse	journal	current	issue	upcoming	issue	browse	by	year	browse	year	select	2017	2018	2019	2020	submit	browse	issue	browse	author	browse	theme	other	journal	journal	medical	internet	research	jmir	research	protocol	jmir
gate	open	research	open	access	publishing	platform	beyond	research	journal	we	may	use	implement	responsive	design	support	native	device	resolution	skip	content	the	gate	open	research	website	us	cooky	by	continue	browse	site	agree	use	cooky	find	close	gate	open	research	search	clear	search	menu	close	clear	search	browse	gateway
life	science	alliance	skip	main	content	advertisement	main	menu	user	menu	search	main	menu	home	article	new	article	current	issue	archive	subject	submit	submit	manuscript	author	guideline	license	copyright	fee	faq	why	submit	about	about	u	editor	amp	staff	board	member	licensing	reuse	reviewer	guideline	privacy	policy	advertise	contact	u
advanced	journal	emergency	medicine	skip	main	content	skip	main	navigation	menu	skip	site	footer	home	current	archive	announcement	about	about	journal	submission	editorial	team	index	abstract	ethic	research	review	policy	contact	search	search	register	login	current	issue	vol	4	no	1	2020	winter	february	publish	2019	12	30	letter	editor
embo	molecular	medicine	skip	main	content	log	embo	press	email	customer	id	password	forgot	password	new	user	institutional	login	change	password	old	password	new	password	too	short	weak	medium	strong	very	strong	too	long	password	change	successfully	your	password	change	create	new	account	email	customer	id	return	user	forgot	password
cell	press	stem	cell	report	pagebuild	admin	ui	skip	main	content	science	inspires	a	cell	press	partner	journal	close	this	journal	back	submit	online	now	current	issue	archive	aim	scope	contact	editorial	board	masthead	meet	editor	author	instruction	frequently	ask	question	figure	guideline	reviewer	instruction	supplemental	information	creative	common	right
implementation	science	home	page	skip	main	content	advertisement	springer	nature	make	sars	cov	2	covid	19	research	free	view	research	view	late	news	sign	update	search	explore	journal	get	publish	about	bmc	login	menu	explore	journal	get	publish	about	bmc	login	search	bmc	article	search	implementation	science	home	about	article
ebiomedicine	journal	elsevier	menu	search	search	search	all	webpage	book	journal	10	result	per	page	20	result	per	page	50	result	per	page	100	result	per	page	home	journal	ebiomedicine	twitter	issn	2352	3964	ebiomedicine	editor	in	chief	dr	duc	h	le	dr	julie	stacey	view	editorial	board	citescore	3.99
the	application	clinical	genetics	dove	press	journal	why	publish	with	u	author	guideline	peer	review	guideline	open	outlook	blog	reprint	submit	manuscript	menu	about	contact	sustainability	press	center	testimonial	blog	favor	author	program	permission	pre	submission	reprint	login	open	access	scientific	medical	research	advanced	search	home	journal	why	publish	u
redox	biology	journal	elsevier	menu	search	search	search	all	webpage	book	journal	10	result	per	page	20	result	per	page	50	result	per	page	100	result	per	page	home	journal	redox	biology	facebook	twitter	issn	2213	2317	redox	biology	an	official	journal	society	redox	biology	medicine	society	free	radical	research
stem	cell	translational	medicine	wiley	online	library	skip	main	content	access	national	chiao	tung	university	access	national	chiao	tung	university	search	within	this	journal	stem	cell	journal	wiley	online	library	search	term	advanced	search	citation	search	search	term	advanced	search	citation	search	search	term	advanced	search	citation	search	login	register
one	health	journal	elsevier	menu	search	search	search	all	webpage	book	journal	10	result	per	page	20	result	per	page	50	result	per	page	100	result	per	page	home	journal	one	health	issn	2352	7714	one	health	the	official	journal	international	federation	tropical	medicine	editor	in	chief	malcolm	jones	phd
404	file	directory	found	server	error	404	file	directory	found	the	resource	look	might	remove	name	change	temporarily	unavailable
bmc	medical	research	methodology	home	page	skip	main	content	advertisement	springer	nature	make	sars	cov	2	covid	19	research	free	view	research	view	late	news	sign	update	search	explore	journal	get	publish	about	bmc	login	menu	explore	journal	get	publish	about	bmc	login	search	bmc	article	search	bmc	medical	research
stem	cell	research	amp	therapy	home	page	skip	main	content	advertisement	springer	nature	make	sars	cov	2	covid	19	research	free	view	research	view	late	news	sign	update	search	explore	journal	get	publish	about	bmc	login	menu	explore	journal	get	publish	about	bmc	login	search	bmc	article	search	stem	cell
health	expectation	wiley	online	library	skip	main	content	access	national	chiao	tung	university	access	national	chiao	tung	university	search	within	this	journal	anywhere	search	term	advanced	search	citation	search	search	term	advanced	search	citation	search	login	register	journal	list	menu	journal	about	overview	contact	editorial	board	news	advertise	permission	contribute
journal	cellular	molecular	medicine	wiley	online	library	skip	main	content	access	national	chiao	tung	university	access	national	chiao	tung	university	search	within	this	journal	anywhere	search	term	advanced	search	citation	search	search	term	advanced	search	citation	search	login	register	journal	list	menu	journal	about	overview	contact	editorial	board	news	advertise
human	resource	health	home	page	skip	main	content	advertisement	springer	nature	make	sars	cov	2	covid	19	research	free	view	research	view	late	news	sign	update	search	explore	journal	get	publish	about	bmc	login	menu	explore	journal	get	publish	about	bmc	login	search	bmc	article	search	human	resource	health	home
bmc	family	practice	home	page	skip	main	content	advertisement	springer	nature	make	sars	cov	2	covid	19	research	free	view	research	view	late	news	sign	update	search	explore	journal	get	publish	about	bmc	login	menu	explore	journal	get	publish	about	bmc	login	search	bmc	article	search	bmc	family	practice	home
trial	home	page	skip	main	content	advertisement	springer	nature	make	sars	cov	2	covid	19	research	free	view	research	view	late	news	sign	update	search	explore	journal	get	publish	about	bmc	login	menu	explore	journal	get	publish	about	bmc	login	search	bmc	article	search	trial	home	about	article	in	review
addiction	science	amp	clinical	practice	home	page	skip	main	content	advertisement	springer	nature	make	sars	cov	2	covid	19	research	free	view	research	view	late	news	sign	update	search	explore	journal	get	publish	about	bmc	login	menu	explore	journal	get	publish	about	bmc	login	search	bmc	article	search	addiction	science
international	journal	nanomedicine	dove	press	journal	why	publish	with	u	author	guideline	peer	review	guideline	open	outlook	blog	reprint	submit	manuscript	menu	about	contact	sustainability	press	center	testimonial	blog	favor	author	program	permission	pre	submission	reprint	login	open	access	scientific	medical	research	advanced	search	home	journal	why	publish	u	editorial
journal	advanced	research	elsevier	menu	search	search	search	all	webpage	book	journal	10	result	per	page	20	result	per	page	50	result	per	page	100	result	per	page	home	journal	journal	advanced	research	facebook	twitter	issn	2090	1232	journal	advanced	research	president	cairo	university	mohamed	o	elkhosht	view	editorial	board
frontier	medicine	in	addition	paper	provide	link	basic	research	clinical	practice	particular	emphasis	give	study	directly	relevant	patient	care	in	spirit	journal	publishes	late	research	result	medical	knowledge	facilitate	translation	scientific	advance	new	therapy	diagnostic	tool	the	full	listing	specialty	section	represent	frontier	medicine	list	a	well	establish	medical	discipline
biological	procedure	online	home	page	skip	main	content	advertisement	springer	nature	make	sars	cov	2	covid	19	research	free	view	research	view	late	news	sign	update	search	explore	journal	get	publish	about	bmc	login	menu	explore	journal	get	publish	about	bmc	login	search	bmc	article	search	biological	procedure	online	home
european	journal	general	practice	vol	26	no	1	load	contrib	a11y	accessibility	menu.js	access	provide	national	chiao	tung	university	log	register	cart	search	this	journal	anywhere	advanced	search	2018	impact	factor	1.617	european	journal	general	practice	2018	impact	factor	1.617	an	open	access	journal	submit	article	new	content	alert	r
international	journal	integrate	care	home	about	aim	scope	about	journal	editorial	team	editorial	policy	submission	contact	content	article	issue	archive	special	collection	research	integrity	log	log	do	n	t	account	register	here	log	with	orcid	or	email	username	password	you	reset	password	log	register	start	submission	become	reviewer	ific	integrate
disease	marker	hindawi	journal	publish	u	publishing	partnership	about	u	blog	disease	marker	journal	menu	journal	overview	for	author	for	reviewer	for	editor	table	content	special	issue	submit	journal	metric	acceptance	rate	34	submission	final	decision	82	day	acceptance	publication	47	day	citescore	2.640	impact	factor	2.761	apc	1950	submit
journal	pain	research	dove	press	open	access	publisher	journal	why	publish	with	u	author	guideline	peer	review	guideline	open	outlook	blog	reprint	submit	manuscript	menu	about	contact	sustainability	press	center	testimonial	blog	favor	author	program	permission	pre	submission	reprint	login	open	access	scientific	medical	research	advanced	search	home	journal	why
global	advance	health	medicine	sage	journal	skip	main	content	cooky	notification	this	site	us	cooky	by	continue	browse	site	agree	use	cooky	find	menu	search	browse	resource	author	librarian	editor	society	advanced	search	in	this	journal	journal	home	browse	journal	all	article	onlinefirst	browse	year	special	collection	index	accepted	manuscript
insight	journal	sage	publication	inc	skip	main	content	login	if	reset	password	since	2017	please	use	forgot	password	link	reset	password	access	sage	online	account	forgot	password	don	account	create	account	technical	support	find	my	rep	log	my	account	log	contact	toggle	navigation	menu	discipline	social	science	amp	humanity	age
home	bioimpacts	home	journal	information	about	journal	journl	annual	award	editor	in	chief	call	paper	advantage	publish	editorial	office	for	reviewer	contact	u	create	account	login	please	n	t	use	dangerous	character	author	title	abstract	keywords	first	name	last	name	search	issn	2228	5660	eissn	2228	5652	2020	vol	10
basic	clinical	andrology	home	page	skip	main	content	advertisement	springer	nature	make	sars	cov	2	covid	19	research	free	view	research	view	late	news	sign	update	search	explore	journal	get	publish	about	bmc	login	menu	explore	journal	get	publish	about	bmc	login	search	bmc	article	search	basic	clinical	andrology	home
insight	journal	sage	publication	inc	skip	main	content	login	if	reset	password	since	2017	please	use	forgot	password	link	reset	password	access	sage	online	account	forgot	password	don	account	create	account	technical	support	find	my	rep	log	my	account	log	contact	toggle	navigation	menu	discipline	social	science	amp	humanity	age
health	economics	review	home	page	skip	main	content	advertisement	springer	nature	make	sars	cov	2	covid	19	research	free	view	research	view	late	news	sign	update	search	explore	journal	get	publish	about	bmc	login	menu	explore	journal	get	publish	about	bmc	login	search	bmc	article	search	health	economics	review	home
pilot	feasibility	study	home	page	skip	main	content	advertisement	springer	nature	make	sars	cov	2	covid	19	research	free	view	research	view	late	news	sign	update	search	explore	journal	get	publish	about	bmc	login	menu	explore	journal	get	publish	about	bmc	login	search	bmc	article	search	pilot	feasibility	study	home
therapeutic	clinical	risk	management	dove	press	journal	why	publish	with	u	author	guideline	peer	review	guideline	open	outlook	blog	reprint	submit	manuscript	menu	about	contact	sustainability	press	center	testimonial	blog	favor	author	program	permission	pre	submission	reprint	login	open	access	scientific	medical	research	advanced	search	home	journal	why	publish	u
biomedical	journal	elsevier	menu	search	search	search	all	webpage	book	journal	10	result	per	page	20	result	per	page	50	result	per	page	100	result	per	page	home	journal	biomedical	journal	twitter	issn	2319	4170	biomedical	journal	editor	in	chief	jan	kan	chen	fu	chan	wei	view	editorial	board	citescore
military	medical	research	home	page	skip	main	content	advertisement	springer	nature	make	sars	cov	2	covid	19	research	free	view	research	view	late	news	sign	update	search	explore	journal	get	publish	about	bmc	login	menu	explore	journal	get	publish	about	bmc	login	search	bmc	article	search	military	medical	research	home
biologics	target	therapy	dove	press	open	access	publisher	journal	why	publish	with	u	author	guideline	peer	review	guideline	open	outlook	blog	reprint	submit	manuscript	menu	about	contact	sustainability	press	center	testimonial	blog	favor	author	program	permission	pre	submission	reprint	login	open	access	scientific	medical	research	advanced	search	home	journal	why
molecular	genetics	metabolism	report	journal	elsevier	menu	search	search	search	all	webpage	book	journal	10	result	per	page	20	result	per	page	50	result	per	page	100	result	per	page	home	journal	molecular	genetics	metabolism	report	issn	2214	4269	molecular	genetics	metabolism	report	co	editor	in	chief	edward	rb	mccabe
journal	stem	cell	regenerative	medicine	jsrm	issn	number	0973	7154	free	online	journal	student	medicine	life	science	biotechnology	home	journal	information	about	journal	editorial	policy	editorial	board	table	content	current	issue	all	issue	for	author	author	instruction	online	submission	publication	fee	advertisors	info	feedback	contact	career	job	article	submission	browse
international	journal	fertility	sterility	book	copyright	2020	power	by	niyasan	co	njm	journal	management	www.niyasan.com
journal	investigative	medicine	high	impact	case	report	sage	journal	skip	main	content	cooky	notification	this	site	us	cooky	by	continue	browse	site	agree	use	cooky	find	menu	search	browse	resource	author	librarian	editor	society	advanced	search	in	this	journal	journal	home	browse	journal	all	article	browse	year	onlinefirst	accepted	manuscript
bmj	open	sport	amp	exercise	medicine	a	new	open	access	journal	cover	aspect	sport	exercise	medicine	physiology	return	play	advanced	search	search	late	content	archive	author	about	email	alert	intro	widget	bmj	open	sport	amp	exercise	medicine	open	access	journal	cover	aspect	sport	exercise	medicine	well	associate	area	physical	activity
journal	clinical	laboratory	analysis	wiley	online	library	skip	main	content	access	national	chiao	tung	university	access	national	chiao	tung	university	search	within	this	journal	anywhere	search	term	advanced	search	citation	search	search	term	advanced	search	citation	search	login	register	journal	list	menu	journal	about	overview	contact	editorial	board	advertise	permission
pain	research	management	hindawi	journal	publish	u	publishing	partnership	about	u	blog	pain	research	management	journal	menu	journal	overview	for	author	for	reviewer	for	editor	table	content	special	issue	submit	journal	metric	acceptance	rate	36	submission	final	decision	108	day	acceptance	publication	37	day	citescore	1.620	impact	factor	1.701	apc
regenerative	therapy	journal	elsevier	menu	search	search	search	all	webpage	book	journal	10	result	per	page	20	result	per	page	50	result	per	page	100	result	per	page	home	journal	regenerative	therapy	issn	2352	3204	regenerative	therapy	editor	in	chief	teruo	okano	view	editorial	board	citescore	1.33	citescore	2018	1.330
international	journal	qualitative	study	health	well	be	vol	15	no	1	access	provide	national	chiao	tung	university	log	register	cart	search	this	journal	anywhere	advanced	search	2018	impact	factor	1.424	international	journal	qualitative	study	health	well	be	2018	impact	factor	1.424	an	open	access	journal	submit	article	new	content	alert
cost	effectiveness	resource	allocation	home	page	skip	main	content	advertisement	springer	nature	make	sars	cov	2	covid	19	research	free	view	research	view	late	news	sign	update	search	explore	journal	get	publish	about	bmc	login	menu	explore	journal	get	publish	about	bmc	login	search	bmc	article	search	cost	effectiveness	resource
practical	laboratory	medicine	journal	elsevier	menu	search	search	search	all	webpage	book	journal	10	result	per	page	20	result	per	page	50	result	per	page	100	result	per	page	home	journal	practical	laboratory	medicine	issn	2352	5517	practical	laboratory	medicine	co	editor	in	chief	william	clarke	phd	david	gaze	view
contemporary	clinical	trial	communication	journal	elsevier	menu	search	search	search	all	webpage	book	journal	10	result	per	page	20	result	per	page	50	result	per	page	100	result	per	page	home	journal	contemporary	clinical	trial	communication	issn	2451	8654	contemporary	clinical	trial	communication	editor	in	chief	zheng	su	view	editorial
medicina	an	open	access	journal	mdpi	journal	information	for	author	for	reviewer	for	editor	for	librarian	for	publisher	for	society	article	processing	charge	open	access	policy	institutional	open	access	program	editorial	process	mdpi	blog	research	publication	ethic	author	service	initiative	sciforum	preprints	scilit	sciprofiles	mdpi	book	encyclopedia	about	sign	in
medical	mycology	case	report	journal	elsevier	menu	search	search	search	all	webpage	book	journal	10	result	per	page	20	result	per	page	50	result	per	page	100	result	per	page	home	journal	medical	mycology	case	report	issn	2211	7539	medical	mycology	case	report	editor	in	chief	professor	a	warris	md
journal	renin	angiotensin	aldosterone	system	sage	journal	skip	main	content	cooky	notification	this	site	us	cooky	by	continue	browse	site	agree	use	cooky	find	menu	search	browse	resource	author	librarian	editor	society	advanced	search	in	this	journal	journal	home	browse	journal	all	article	browse	year	onlinefirst	accepted	manuscript	journal	info
drug	healthcare	patient	safety	dove	press	journal	why	publish	with	u	author	guideline	peer	review	guideline	open	outlook	blog	reprint	submit	manuscript	menu	about	contact	sustainability	press	center	testimonial	blog	favor	author	program	permission	pre	submission	reprint	login	open	access	scientific	medical	research	advanced	search	home	journal	why	publish	u
the	eurasian	journal	medicine	eissn	1308	8742	eajm	be	indexed	in	web	of	science	and	pubmed	central	the	eurasian	journal	medicine	toggle	navigation	archive	aim	and	scope	editorial	board	instruction	to	author	about	abstract	and	index	copyright	contact	eajm	be	indexed	in	web	of	science	and	pubmed	central	the	eurasian
future	science	oa	we	use	cooky	improve	experience	by	continue	browse	site	accept	cookie	policy	login	account	email	password	forgot	password	keep	log	new	user	institutional	login	change	password	old	password	new	password	password	change	successfully	your	password	change	create	new	account	email	return	user	ca	n	t	sign	forgot
palliative	care	social	practice	sage	journal	skip	main	content	cooky	notification	this	site	us	cooky	by	continue	browse	site	agree	use	cooky	find	menu	search	browse	resource	author	librarian	editor	society	advanced	search	in	this	journal	journal	home	browse	journal	all	article	onlinefirst	browse	year	accepted	manuscript	journal	info	journal
insight	journal	sage	publication	inc	skip	main	content	login	if	reset	password	since	2017	please	use	forgot	password	link	reset	password	access	sage	online	account	forgot	password	don	account	create	account	technical	support	find	my	rep	log	my	account	log	contact	toggle	navigation	menu	discipline	social	science	amp	humanity	age
animal	cell	system	vol	24	no	1	load	contrib	a11y	accessibility	menu.js	access	provide	national	chiao	tung	university	log	register	cart	search	this	journal	anywhere	advanced	search	2018	impact	factor	0.549	animal	cell	system	2018	impact	factor	0.549	an	open	access	journal	submit	article	new	content	alert	r	citation	search
rehabilitation	research	practice	hindawi	journal	publish	u	publishing	partnership	about	u	blog	rehabilitation	research	practice	journal	menu	journal	overview	for	author	for	reviewer	for	editor	table	content	special	issue	submit	journal	metric	acceptance	rate	19	submission	final	decision	80	day	acceptance	publication	59	day	citescore	impact	factor	apc	950	submit
journal	taibah	university	medical	science	elsevier	menu	search	search	search	all	webpage	book	journal	10	result	per	page	20	result	per	page	50	result	per	page	100	result	per	page	home	journal	journal	taibah	university	medical	science	issn	1658	3612	journal	taibah	university	medical	science	editor	in	chief	prof	khalid
interventional	medicine	apply	science	sign	register	mobile	cart	home	journal	open	access	about	u	activate	issue	alert	search	this	journal	anywhere	advanced	search	home	interventional	medicine	apply	science	list	issue	interventional	medicine	apply	science	print	issn	2061	1617	online	issn	2061	5094	aim	journal	the	journal	multidisciplinary	english	language	journal
perspective	clinical	research	free	full	text	article	perspect	clin	re	this	website	us	cooky	by	continue	use	website	give	consent	cooky	use	for	information	cooky	disable	visit	privacy	cookie	policy	agree	amp	proceed	home	about	u	editorial	board	ahead	print	current	issue	archive	submit	article	instruction	search	subscribe	advertise	contact
clinical	case	report	wiley	online	library	skip	main	content	access	national	chiao	tung	university	access	national	chiao	tung	university	search	within	this	journal	anywhere	search	term	advanced	search	citation	search	search	term	advanced	search	citation	search	login	register	journal	list	menu	journal	about	overview	society	information	contact	editorial	board	permission
jrsm	open	sage	journal	skip	main	content	cooky	notification	this	site	us	cooky	by	continue	browse	site	agree	use	cooky	find	menu	search	browse	resource	author	librarian	editor	society	advanced	search	in	this	journal	journal	home	browse	journal	all	article	browse	year	onlinefirst	accepted	manuscript	journal	info	journal	description	aim
sage	open	medical	case	report	sage	journal	skip	main	content	cooky	notification	this	site	us	cooky	by	continue	browse	site	agree	use	cooky	find	menu	search	browse	resource	author	librarian	editor	society	advanced	search	in	this	journal	journal	home	browse	journal	all	article	browse	year	onlinefirst	accepted	manuscript	browse	sub
page	found	ims	home	condition	skin	sign	welcome	log	account	username	password	forgot	password	privacy	policy	password	recovery	recover	password	email	search	header	style	7	ims	home	condition	neurodermatitis	child	symptom	treatment	pm	premenstrual	syndrome	symptom	cause	therapy	lung	cancer	life	expectancy	chance	recovery	eye	floater	mouches	volantes	cause	treatment
trial	home	page	skip	main	content	advertisement	springer	nature	make	sars	cov	2	covid	19	research	free	view	research	view	late	news	sign	update	search	explore	journal	get	publish	about	bmc	login	menu	explore	journal	get	publish	about	bmc	login	search	bmc	article	search	trial	home	about	article	in	review
laboratory	animal	research	home	skip	main	content	advertisement	springer	nature	make	sars	cov	2	covid	19	research	free	view	research	view	late	news	sign	update	search	explore	journal	get	publish	about	bmc	login	menu	explore	journal	get	publish	about	bmc	login	search	bmc	article	search	laboratory	animal	research	home	about
journal	patient	experience	sage	journal	skip	main	content	cooky	notification	this	site	us	cooky	by	continue	browse	site	agree	use	cooky	find	menu	search	browse	resource	author	librarian	editor	society	advanced	search	in	this	journal	journal	home	browse	journal	current	issue	onlinefirst	accepted	manuscript	all	issue	journal	info	journal	description
health	service	insight	sage	journal	skip	main	content	cooky	notification	this	site	us	cooky	by	continue	browse	site	agree	use	cooky	find	menu	search	browse	resource	author	librarian	editor	society	advanced	search	in	this	journal	journal	home	browse	journal	all	article	browse	year	onlinefirst	accepted	manuscript	special	collection	index	journal
patient	related	outcome	measure	dove	press	open	access	publisher	journal	why	publish	with	u	author	guideline	peer	review	guideline	open	outlook	blog	reprint	submit	manuscript	menu	about	contact	sustainability	press	center	testimonial	blog	favor	author	program	permission	pre	submission	reprint	login	open	access	scientific	medical	research	advanced	search	home	journal
insight	journal	sage	publication	inc	skip	main	content	login	if	reset	password	since	2017	please	use	forgot	password	link	reset	password	access	sage	online	account	forgot	password	don	account	create	account	technical	support	find	my	rep	log	my	account	log	contact	toggle	navigation	menu	discipline	social	science	amp	humanity	age
journal	international	medical	research	sage	journal	skip	main	content	cooky	notification	this	site	us	cooky	by	continue	browse	site	agree	use	cooky	find	menu	search	browse	resource	author	librarian	editor	society	advanced	search	in	this	journal	journal	home	browse	journal	all	article	browse	year	onlinefirst	special	issue	index	accepted	manuscript
clinic	practice	skip	main	content	skip	main	navigation	menu	skip	site	footer	register	login	about	journal	editorial	board	current	issue	archive	copyright	contact	search	search	eissn	2039	7283	editor	in	chief	camillo	porta	pavia	italy	advertising	advertising	clinic	practice	issn	2039	7283	peer	review	open	access	online	only	journal	publishes
jrsm	open	sage	journal	skip	main	content	cooky	notification	this	site	us	cooky	by	continue	browse	site	agree	use	cooky	find	menu	search	browse	resource	author	librarian	editor	society	advanced	search	in	this	journal	journal	home	browse	journal	all	article	browse	year	onlinefirst	accepted	manuscript	journal	info	journal	description	aim
sage	open	medicine	sage	journal	skip	main	content	cooky	notification	this	site	us	cooky	by	continue	browse	site	agree	use	cooky	find	menu	search	browse	resource	author	librarian	editor	society	advanced	search	in	this	journal	journal	home	browse	journal	all	article	browse	year	onlinefirst	browse	sub	journal	accepted	manuscript	journal
research	involvement	engagement	home	page	skip	main	content	advertisement	springer	nature	make	sars	cov	2	covid	19	research	free	view	research	view	late	news	sign	update	search	explore	journal	get	publish	about	bmc	login	menu	explore	journal	get	publish	about	bmc	login	search	bmc	article	search	research	involvement	engagement	home
bmj	global	health	bmj	global	health	cover	aspect	global	health	particular	interest	underfunded	area	non	communicable	disease	ncds	advanced	search	search	late	content	archive	author	about	email	alert	intro	widget	bmj	global	health	open	access	online	journal	dedicate	publishing	high	quality	peer	review	content	relevant	involve	global	health	include	policy
current	health	science	journal	curr	health	sci	j	chsj
the	cureus	journal	medical	science	peer	review	open	access	home	journal	back	journal	article	people	poster	publishing	back	publishing	about	publishing	author	guide	instruction	prefer	edit	service	reviewer	guide	siq	scholarly	impact	quotient	channel	back	channel	academic	department	back	academic	department	american	osteopathic	neurologic	archive	scholarship	simu	california	institute	behavio
journal	general	family	medicine	wiley	online	library	skip	main	content	access	national	chiao	tung	university	access	national	chiao	tung	university	search	within	this	journal	anywhere	search	term	advanced	search	citation	search	search	term	advanced	search	citation	search	login	register	journal	list	menu	journal	about	overview	society	information	contact	editorial	board
biomedicine	hub	home	karger	publisher	this	website	us	cooky	ensure	get	best	experience	website	by	use	website	agree	karger	cookie	policy	more	info	get	title	title	mr	m	dr	professor	first	name	last	name	company	institution	e	mail	message	indicates	require	field	this	site	protect	recaptcha	google	privacy	policy	term
hypoxia	dove	press	open	access	publisher	journal	why	publish	with	u	author	guideline	peer	review	guideline	open	outlook	blog	reprint	submit	manuscript	menu	about	contact	sustainability	press	center	testimonial	blog	favor	author	program	permission	pre	submission	reprint	login	open	access	scientific	medical	research	advanced	search	home	journal	why	publish	u
learn	health	system	wiley	online	library	skip	main	content	access	national	chiao	tung	university	access	national	chiao	tung	university	search	within	this	journal	anywhere	search	term	advanced	search	citation	search	search	term	advanced	search	citation	search	login	register	journal	list	menu	journal	about	overview	society	information	editorial	board	permission	contribute
mdm	policy	amp	practice	sage	journal	skip	main	content	cooky	notification	this	site	us	cooky	by	continue	browse	site	agree	use	cooky	find	menu	search	browse	resource	author	librarian	editor	society	advanced	search	in	this	journal	journal	home	browse	journal	all	article	browse	year	onlinefirst	accepted	manuscript	special	collection	index
diagnostic	prognostic	research	home	skip	main	content	advertisement	springer	nature	make	sars	cov	2	covid	19	research	free	view	research	view	late	news	sign	update	search	explore	journal	get	publish	about	bmc	login	menu	explore	journal	get	publish	about	bmc	login	search	bmc	article	search	diagnostic	prognostic	research	home	about
bjgp	open	skip	main	content	main	menu	user	menu	search	main	menu	home	late	article	all	issue	author	amp	reviewer	resource	about	bjgp	open	advertising	bjgp	blog	feedback	alert	eletters	conference	rcgp	british	journal	general	practice	bjgp	rcgp	member	rcgp	elearning	innovait	journal	job	career	rcgp	e	portfolio	user	menu
bmj	open	quality	an	expand	bmj	qir	publishing	research	qi	project	host	range	resource	support	qi	work	like	video	blog	podcasts	template	advanced	search	search	late	content	archive	author	about	call	reviewer	email	alert	intro	widget	welcome	bmj	open	quality	the	journal	dedicate	publishing	high	quality	peer	review	healthcare	improvement
pharmacoeconomics	open	home	cookie	notice	we	use	cooky	personalise	content	ad	provide	social	medium	feature	analyse	traffic	we	also	share	information	use	site	social	medium	advertising	analytics	partner	accordance	privacy	policy	you	manage	preference	cookie	setting	close	ok	manage	cooky	your	privacy	strictly	necessary	cooky	performance	amp	analytics	cooky	functional
mayo	clinic	proceeding	innovation	quality	amp	outcome	journal	elsevier	menu	search	search	search	all	webpage	book	journal	10	result	per	page	20	result	per	page	50	result	per	page	100	result	per	page	home	journal	mayo	clinic	proceeding	innovation	quality	amp	outcome	issn	2542	4548	mayo	clinic	proceeding	innovation	quality
animal	model	experimental	medicine	wiley	online	library	skip	main	content	access	national	chiao	tung	university	access	national	chiao	tung	university	search	within	this	journal	anywhere	search	term	advanced	search	citation	search	search	term	advanced	search	citation	search	login	register	journal	list	menu	journal	about	overview	contact	editorial	board	browse	accepted
eclinicalmedicine	pagebuild	admin	ui	skip	main	content	close	this	journal	back	journal	home	online	first	issue	progress	current	issue	all	issue	editorial	team	information	author	in	press	journal	back	the	lancet	the	lancet	child	amp	adolescent	health	the	lancet	diabetes	amp	endocrinology	the	lancet	digital	health	the	lancet	gastroenterology	amp
journal	ayurveda	integrative	medicine	elsevier	menu	search	search	search	all	webpage	book	journal	10	result	per	page	20	result	per	page	50	result	per	page	100	result	per	page	home	journal	journal	ayurveda	integrative	medicine	issn	0975	9476	journal	ayurveda	integrative	medicine	volume	1	6	available	click	subscribe	order	print
archive	physiotherapy	home	page	skip	main	content	advertisement	springer	nature	make	sars	cov	2	covid	19	research	free	view	research	view	late	news	sign	update	search	explore	journal	get	publish	about	bmc	login	menu	explore	journal	get	publish	about	bmc	login	search	bmc	article	search	archive	physiotherapy	home	about	article
cancer	amp	metabolism	home	page	skip	main	content	advertisement	springer	nature	make	sars	cov	2	covid	19	research	free	view	research	view	late	news	sign	update	search	explore	journal	get	publish	about	bmc	login	menu	explore	journal	get	publish	about	bmc	login	search	bmc	article	search	cancer	amp	metabolism	home
journal	immunotherapy	cancer	home	page	skip	main	content	advertisement	springer	nature	make	sars	cov	2	covid	19	research	free	view	research	view	late	news	sign	update	search	explore	journal	get	publish	about	bmc	login	menu	explore	journal	get	publish	about	bmc	login	search	bmc	article	search	journal	immunotherapy	cancer	home
molecular	cancer	home	page	skip	main	content	advertisement	springer	nature	make	sars	cov	2	covid	19	research	free	view	research	view	late	news	sign	update	search	explore	journal	get	publish	about	bmc	login	menu	explore	journal	get	publish	about	bmc	login	search	bmc	article	search	molecular	cancer	home	about	article
npj	breast	cancer	cookie	notice	we	use	cooky	personalise	content	ad	provide	social	medium	feature	analyse	traffic	we	also	share	information	use	site	social	medium	advertising	analytics	partner	accordance	privacy	policy	you	manage	preference	manage	cooky	close	ok	manage	cooky	your	privacy	strictly	necessary	cooky	performance	amp	analytics	cooky	functional
breast	cancer	research	home	page	skip	main	content	advertisement	springer	nature	make	sars	cov	2	covid	19	research	free	view	research	view	late	news	sign	update	search	explore	journal	get	publish	about	bmc	login	menu	explore	journal	get	publish	about	bmc	login	search	bmc	article	search	breast	cancer	research	home
molecular	oncology	wiley	online	library	skip	main	content	access	national	chiao	tung	university	access	national	chiao	tung	university	search	within	this	journal	feb	press	journal	wiley	online	library	search	term	advanced	search	citation	search	search	term	advanced	search	citation	search	search	term	advanced	search	citation	search	login	register	journal	the
journal	carcinogenesis	this	website	us	cooky	by	continue	use	website	give	consent	cooky	use	for	information	cooky	disable	visit	privacy	cookie	policy	agree	amp	proceed	home	about	jc	editorial	board	article	browse	article	search	article	buy	special	issue	most	popular	most	cite	contact	write	u	search	signup	review	article	recent
cell	division	home	page	skip	main	content	advertisement	springer	nature	make	sars	cov	2	covid	19	research	free	view	research	view	late	news	sign	update	search	explore	journal	get	publish	about	bmc	login	menu	explore	journal	get	publish	about	bmc	login	search	bmc	article	search	cell	division	home	about	article
therapeutic	advance	medical	oncology	sage	journal	skip	main	content	cooky	notification	this	site	us	cooky	by	continue	browse	site	agree	use	cooky	find	menu	search	browse	resource	author	librarian	editor	society	advanced	search	in	this	journal	journal	home	browse	journal	all	article	onlinefirst	browse	year	special	collection	index	accepted	manuscript
oncogenesis	cookie	notice	we	use	cooky	personalise	content	ad	provide	social	medium	feature	analyse	traffic	we	also	share	information	use	site	social	medium	advertising	analytics	partner	accordance	privacy	policy	you	manage	preference	manage	cooky	close	ok	manage	cooky	your	privacy	strictly	necessary	cooky	performance	amp	analytics	cooky	functional	cooky	target
neoplasia	journal	elsevier	menu	search	search	search	all	webpage	book	journal	10	result	per	page	20	result	per	page	50	result	per	page	100	result	per	page	home	journal	neoplasia	facebook	twitter	issn	1476	5586	neoplasia	editor	in	chief	a	rehemtulla	view	editorial	board	impact	factor	3.837	impact	factor	2018
frontier	oncology	the	journal	welcome	outstanding	contribution	domain	cancer	research	basic	laboratory	research	clinical	investigation	prevention	treatment	image	study	novel	treatment	strategy	frontier	oncology	member	committee	publication	ethic	home	about	frontier	journal	a	z	institutional	membership	contact	news	submit	faq	term	amp	condition	privacy	policy	newsletter	r	twitter	career	2007
cancer	science	wiley	online	library	skip	main	content	access	national	chiao	tung	university	access	national	chiao	tung	university	search	within	this	journal	anywhere	search	term	advanced	search	citation	search	search	term	advanced	search	citation	search	login	register	journal	list	menu	journal	about	overview	society	information	contact	editorial	board	news	advertise
journal	experimental	amp	clinical	cancer	research	home	page	skip	main	content	advertisement	springer	nature	make	sars	cov	2	covid	19	research	free	view	research	view	late	news	sign	update	search	explore	journal	get	publish	about	bmc	login	menu	explore	journal	get	publish	about	bmc	login	search	bmc	article	search	journal
issue	molecular	therapy	oncolytics	pagebuild	admin	ui	skip	main	content	science	inspires	a	cell	press	partner	journal	close	this	journal	back	submit	just	accepted	late	content	archive	aim	scope	editorial	contact	editorial	board	permission	author	instruction	figure	guideline	video	abstract	supplemental	information	cover	submission	guideline	funding	body	policy	right	share
cancer	medicine	wiley	online	library	skip	main	content	access	national	chiao	tung	university	access	national	chiao	tung	university	search	within	this	journal	anywhere	search	term	advanced	search	citation	search	search	term	advanced	search	citation	search	login	register	journal	list	menu	journal	about	overview	society	information	contact	editorial	board	permission	contribute
bmc	cancer	home	page	skip	main	content	advertisement	springer	nature	make	sars	cov	2	covid	19	research	free	view	research	view	late	news	sign	update	search	explore	journal	get	publish	about	bmc	login	menu	explore	journal	get	publish	about	bmc	login	search	bmc	article	search	bmc	cancer	home	about	article
breast	cancer	target	therapy	dove	press	open	access	publisher	journal	why	publish	with	u	author	guideline	peer	review	guideline	open	outlook	blog	reprint	submit	manuscript	menu	about	contact	sustainability	press	center	testimonial	blog	favor	author	program	permission	pre	submission	reprint	login	open	access	scientific	medical	research	advanced	search	home	journal
cancer	cell	international	home	page	skip	main	content	advertisement	springer	nature	make	sars	cov	2	covid	19	research	free	view	research	view	late	news	sign	update	search	explore	journal	get	publish	about	bmc	my	account	search	bmc	article	search	cancer	cell	international	home	about	article	submission	guideline	search	submit	manuscript
translational	oncology	journal	elsevier	menu	search	search	search	all	webpage	book	journal	10	result	per	page	20	result	per	page	50	result	per	page	100	result	per	page	home	journal	translational	oncology	facebook	twitter	issn	1936	5233	translational	oncology	editor	alnawaz	rehemtulla	view	editorial	board	citescore	3.30	citescore	2018	3.300
journal	oncology	hindawi	journal	publish	u	publishing	partnership	about	u	blog	journal	oncology	journal	menu	journal	overview	for	author	for	reviewer	for	editor	table	content	special	issue	submit	journal	metric	acceptance	rate	33	submission	final	decision	91	day	acceptance	publication	45	day	citescore	3.220	impact	factor	2.600	apc	1950	submit
tumor	biology	sage	journal	skip	main	content	cooky	notification	this	site	us	cooky	by	continue	browse	site	agree	use	cooky	find	menu	search	browse	resource	author	librarian	editor	society	advanced	search	in	this	journal	journal	home	browse	journal	all	article	onlinefirst	browse	year	accepted	manuscript	journal	info	journal	description	aim
clinical	medicine	insight	oncology	sage	journal	skip	main	content	cooky	notification	this	site	us	cooky	by	continue	browse	site	agree	use	cooky	find	menu	search	browse	resource	author	librarian	editor	society	advanced	search	in	this	journal	journal	home	browse	journal	all	article	onlinefirst	browse	year	accepted	manuscript	special	collection	index
oncotargets	therapy	dove	press	open	access	publisher	journal	why	publish	with	u	author	guideline	peer	review	guideline	open	outlook	blog	reprint	submit	manuscript	menu	about	contact	sustainability	press	center	testimonial	blog	favor	author	program	permission	pre	submission	reprint	login	open	access	scientific	medical	research	advanced	search	home	journal	why	publish
breast	cancer	basic	clinical	research	sage	journal	skip	main	content	cooky	notification	this	site	us	cooky	by	continue	browse	site	agree	use	cooky	find	menu	search	browse	resource	author	librarian	editor	society	advanced	search	in	this	journal	journal	home	browse	journal	all	article	browse	year	onlinefirst	accepted	manuscript	special	collection
sarcoma	hindawi	journal	publish	u	publishing	partnership	about	u	blog	sarcoma	journal	menu	journal	overview	for	author	for	reviewer	for	editor	table	content	special	issue	submit	journal	metric	acceptance	rate	50	submission	final	decision	93	day	acceptance	publication	45	day	citescore	2.340	impact	factor	apc	750	submit	recently	publish	ifosfamide
infectious	agent	cancer	home	page	skip	main	content	advertisement	springer	nature	make	sars	cov	2	covid	19	research	free	view	research	view	late	news	sign	update	search	explore	journal	get	publish	about	bmc	login	menu	explore	journal	get	publish	about	bmc	login	search	bmc	article	search	infectious	agent	cancer	home
cancer	management	research	dove	press	open	access	publisher	journal	why	publish	with	u	author	guideline	peer	review	guideline	open	outlook	blog	reprint	submit	manuscript	menu	about	contact	sustainability	press	center	testimonial	blog	favor	author	program	permission	pre	submission	reprint	login	open	access	scientific	medical	research	advanced	search	home	journal	why
hereditary	cancer	clinical	practice	home	page	skip	main	content	advertisement	springer	nature	make	sars	cov	2	covid	19	research	free	view	research	view	late	news	sign	update	search	explore	journal	get	publish	about	bmc	login	menu	explore	journal	get	publish	about	bmc	login	search	bmc	article	search	hereditary	cancer	clinical
integrative	cancer	therapy	sage	journal	skip	main	content	cooky	notification	this	site	us	cooky	by	continue	browse	site	agree	use	cooky	find	menu	search	browse	resource	author	librarian	editor	society	advanced	search	in	this	journal	journal	home	browse	journal	all	article	onlinefirst	browse	year	accepted	manuscript	journal	info	journal	description
lung	cancer	target	therapy	dove	press	open	access	publisher	epidemiology	detection	screen	cellular	research	biomarkers	identification	biotargets	agent	novel	mechanism	action	optimal	clinical	use	exist	anticancer	agent	include	combination	therapy	radiation	surgery	palliative	care	patient	adherence	quality	life	satisfaction	health	economic	evaluation	epidemiology	detection	screen	cellular	research	biomarkers	identification	biotargets
international	journal	breast	cancer	hindawi	journal	publish	u	publishing	partnership	about	u	blog	international	journal	breast	cancer	journal	menu	journal	overview	for	author	for	reviewer	for	editor	table	content	special	issue	submit	journal	metric	acceptance	rate	submission	final	decision	acceptance	publication	citescore	2.210	impact	factor	apc	950	submit	recently	publish
insight	journal	sage	publication	inc	skip	main	content	login	if	reset	password	since	2017	please	use	forgot	password	link	reset	password	access	sage	online	account	forgot	password	don	account	create	account	technical	support	find	my	rep	log	my	account	log	contact	toggle	navigation	menu	discipline	social	science	amp	humanity	age
analytical	cellular	pathology	hindawi	journal	publish	u	publishing	partnership	about	u	blog	analytical	cellular	pathology	journal	menu	journal	overview	for	author	for	reviewer	for	editor	table	content	special	issue	submit	journal	metric	acceptance	rate	34	submission	final	decision	95	day	acceptance	publication	46	day	citescore	2.210	impact	factor	1.788	apc
thoracic	cancer	wiley	online	library	skip	main	content	access	national	chiao	tung	university	access	national	chiao	tung	university	search	within	this	journal	anywhere	search	term	advanced	search	citation	search	search	term	advanced	search	citation	search	login	register	journal	list	menu	journal	about	overview	society	information	contact	editorial	board	news	advertise
cns	oncology	we	use	cooky	improve	experience	by	continue	browse	site	accept	cookie	policy	login	account	email	password	forgot	password	keep	log	new	user	institutional	login	change	password	old	password	new	password	password	change	successfully	your	password	change	create	new	account	email	return	user	ca	n	t	sign	forgot	password
journal	circulate	biomarkers	sage	journal	skip	main	content	cooky	notification	this	site	us	cooky	by	continue	browse	site	agree	use	cooky	find	menu	search	browse	resource	author	librarian	editor	society	advanced	search	in	this	journal	journal	home	browse	journal	all	issue	onlinefirst	stay	connect	feedback	contact	sage	advanced	search	search
international	journal	surgical	oncology	hindawi	journal	publish	u	publishing	partnership	about	u	blog	international	journal	surgical	oncology	journal	menu	journal	overview	for	author	for	reviewer	for	editor	table	content	special	issue	submit	journal	metric	acceptance	rate	27	submission	final	decision	99	day	acceptance	publication	32	day	citescore	1.880	impact	factor
excli	journal	quick	jump	page	content	main	navigation	main	content	sidebar	register	login	toggle	navigation	home	about	about	journal	editorial	team	submission	instruction	author	ethical	standard	privacy	statement	contact	login	register	current	archive	vol	12	2013	today	vol	11	2012	vol	10	2011	vol	9	2010	vol	8	2009	vol
leukemia	research	report	journal	elsevier	menu	search	search	search	all	webpage	book	journal	10	result	per	page	20	result	per	page	50	result	per	page	100	result	per	page	home	journal	leukemia	research	report	twitter	issn	2213	0489	leukemia	research	report	editor	in	chief	suneel	mundle	view	editorial	board	citescore
jco	global	oncology	cookie	notice	this	site	us	track	technology	use	permanent	cooky	web	beacon	pixel	tag	by	default	cooky	set	allow	cooky	if	continue	use	site	acknowledge	use	cooky	for	additional	information	include	change	cookie	setting	please	visit	cooky	setting	review	privacy	policy	term	use	close	accept	cooky	cookie
journal	skin	cancer	hindawi	journal	publish	u	publishing	partnership	about	u	blog	journal	skin	cancer	journal	menu	journal	overview	for	author	for	reviewer	for	editor	table	content	special	issue	submit	journal	metric	acceptance	rate	submission	final	decision	acceptance	publication	citescore	1.920	impact	factor	apc	950	submit	recently	publish	skin	cancer
case	report	oncology	home	karger	publisher	this	website	us	cooky	ensure	get	best	experience	website	by	use	website	agree	karger	cookie	policy	more	info	get	title	title	mr	m	dr	professor	first	name	last	name	company	institution	e	mail	message	indicates	require	field	this	site	protect	recaptcha	google	privacy	policy
case	report	oncological	medicine	hindawi	journal	publish	u	publishing	partnership	about	u	blog	case	report	oncological	medicine	journal	menu	journal	overview	for	author	for	reviewer	for	editor	table	content	submit	journal	metric	acceptance	rate	38	submission	final	decision	131	day	acceptance	publication	19	day	citescore	impact	factor	apc	650	submit
rare	tumor	sage	journal	skip	main	content	cooky	notification	this	site	us	cooky	by	continue	browse	site	agree	use	cooky	find	menu	search	browse	resource	author	librarian	editor	society	advanced	search	in	this	journal	journal	home	browse	journal	all	article	browse	year	onlinefirst	accepted	manuscript	journal	info	journal	description	aim
melanoma	management	we	use	cooky	improve	experience	by	continue	browse	site	accept	cookie	policy	login	account	email	password	forgot	password	keep	log	new	user	institutional	login	change	password	old	password	new	password	password	change	successfully	your	password	change	create	new	account	email	return	user	ca	n	t	sign	forgot	password
cancer	communication	home	page	skip	main	content	advertisement	springer	nature	make	sars	cov	2	covid	19	research	free	view	research	view	late	news	sign	update	search	explore	journal	get	publish	about	bmc	login	menu	explore	journal	get	publish	about	bmc	login	search	bmc	article	search	cancer	communication	home	article	search
analytical	cellular	pathology	hindawi	journal	publish	u	publishing	partnership	about	u	blog	analytical	cellular	pathology	journal	menu	journal	overview	for	author	for	reviewer	for	editor	table	content	special	issue	submit	journal	metric	acceptance	rate	34	submission	final	decision	95	day	acceptance	publication	46	day	citescore	2.210	impact	factor	1.788	apc
analytical	cellular	pathology	hindawi	journal	publish	u	publishing	partnership	about	u	blog	analytical	cellular	pathology	journal	menu	journal	overview	for	author	for	reviewer	for	editor	table	content	special	issue	submit	journal	metric	acceptance	rate	34	submission	final	decision	95	day	acceptance	publication	46	day	citescore	2.210	impact	factor	1.788	apc
biomarkers	cancer	sage	journal	skip	main	content	cooky	notification	this	site	us	cooky	by	continue	browse	site	agree	use	cooky	find	menu	search	browse	resource	author	librarian	editor	society	advanced	search	in	this	journal	journal	home	browse	journal	all	article	browse	year	onlinefirst	accepted	manuscript	special	collection	index	journal	info
clinical	sarcoma	research	home	page	skip	main	content	advertisement	springer	nature	make	sars	cov	2	covid	19	research	free	view	research	view	late	news	sign	update	search	explore	journal	get	publish	about	bmc	login	menu	explore	journal	get	publish	about	bmc	login	search	bmc	article	search	clinical	sarcoma	research	home
cell	death	discovery	cookie	notice	we	use	cooky	personalise	content	ad	provide	social	medium	feature	analyse	traffic	we	also	share	information	use	site	social	medium	advertising	analytics	partner	accordance	privacy	policy	you	manage	preference	manage	cooky	close	ok	manage	cooky	your	privacy	strictly	necessary	cooky	performance	amp	analytics	cooky	functional
esmo	open	esmo	open	european	society	medical	oncology	open	access	journal	publishing	medical	research	educational	content	part	oncology	advanced	search	search	late	content	archive	author	about	news	ema	podcasts	email	alert	intro	widget	our	vision	to	enhance	understand	dissemination	knowledge	address	complexity	cancer	globally	our	mission	support	oncology	professional	provide
cancer	head	amp	neck	home	skip	main	content	advertisement	springer	nature	make	sars	cov	2	covid	19	research	free	view	research	view	late	news	sign	update	search	explore	journal	get	publish	about	bmc	login	menu	explore	journal	get	publish	about	bmc	login	search	bmc	article	search	cancer	head	amp	neck
oncolytic	virotherapy	dove	press	open	access	publisher	journal	why	publish	with	u	author	guideline	peer	review	guideline	open	outlook	blog	reprint	submit	manuscript	menu	about	contact	sustainability	press	center	testimonial	blog	favor	author	program	permission	pre	submission	reprint	login	open	access	scientific	medical	research	advanced	search	home	journal	why	publish
journal	hepatocellular	carcinoma	dove	press	journal	why	publish	with	u	author	guideline	peer	review	guideline	open	outlook	blog	reprint	submit	manuscript	menu	about	contact	sustainability	press	center	testimonial	blog	favor	author	program	permission	pre	submission	reprint	login	open	access	scientific	medical	research	advanced	search	home	journal	why	publish	u	editorial
jc	jmir	cancer	jmir	publication	menu	search	user	sign	in	sign	up	follow	u	twitter	home	browse	journal	current	issue	upcoming	issue	browse	by	year	browse	year	select	2015	2016	2017	2018	2019	2020	submit	browse	issue	browse	author	browse	theme	other	journal	journal	medical	internet	research	jmir	research	protocol
npj	precision	oncology	cookie	notice	we	use	cooky	personalise	content	ad	provide	social	medium	feature	analyse	traffic	we	also	share	information	use	site	social	medium	advertising	analytics	partner	accordance	privacy	policy	you	manage	preference	manage	cooky	close	ok	manage	cooky	your	privacy	strictly	necessary	cooky	performance	amp	analytics	cooky	functional
bad	request	bad	request	request	too	long	http	error	400	the	size	request	header	long
jnci	cancer	spectrum	oxford	academic	skip	main	content	search	menu	account	menu	menu	national	chiao	tung	university	library	national	chiao	tung	university	library	sign	in	register	navbar	search	filter	all	jnci	cancer	spectrum	all	jnci	portfolio	all	journal	mobile	microsite	search	term	search	sign	in	national	chiao	tung	university	library
molecular	neurodegeneration	home	page	skip	main	content	advertisement	springer	nature	make	sars	cov	2	covid	19	research	free	view	research	view	late	news	sign	update	search	explore	journal	get	publish	about	bmc	login	menu	explore	journal	get	publish	about	bmc	login	search	bmc	article	search	molecular	neurodegeneration	home	about	article
neurobiology	stress	journal	elsevier	menu	search	search	search	all	webpage	book	journal	10	result	per	page	20	result	per	page	50	result	per	page	100	result	per	page	home	journal	neurobiology	stress	issn	2352	2895	neurobiology	stress	editor	in	chief	r	valentino	phd	view	editorial	board	citescore	8.28	citescore	2018
acta	neuropathologica	communication	home	page	skip	main	content	advertisement	springer	nature	make	sars	cov	2	covid	19	research	free	view	research	view	late	news	sign	update	search	explore	journal	get	publish	about	bmc	login	menu	explore	journal	get	publish	about	bmc	login	search	bmc	article	search	acta	neuropathologica	communication	home
molecular	autism	home	page	skip	main	content	advertisement	springer	nature	make	sars	cov	2	covid	19	research	free	view	research	view	late	news	sign	update	search	explore	journal	get	publish	about	bmc	login	menu	explore	journal	get	publish	about	bmc	login	search	bmc	article	search	molecular	autism	home	about	article
annals	clinical	translational	neurology	wiley	online	library	skip	main	content	access	national	chiao	tung	university	access	national	chiao	tung	university	search	within	this	journal	anywhere	search	term	advanced	search	citation	search	search	term	advanced	search	citation	search	login	register	journal	list	menu	journal	about	overview	society	information	contact	editorial	board
alzheimer	s	research	amp	therapy	home	page	skip	main	content	advertisement	springer	nature	make	sars	cov	2	covid	19	research	free	view	research	view	late	news	sign	update	search	explore	journal	get	publish	about	bmc	login	menu	explore	journal	get	publish	about	bmc	login	search	bmc	article	search	alzheimer	s
translational	neurodegeneration	home	page	skip	main	content	advertisement	springer	nature	make	sars	cov	2	covid	19	research	free	view	research	view	late	news	sign	update	search	explore	journal	get	publish	about	bmc	login	menu	explore	journal	get	publish	about	bmc	login	search	bmc	article	search	translational	neurodegeneration	home	about	article
journal	neuroinflammation	home	page	skip	main	content	advertisement	springer	nature	make	sars	cov	2	covid	19	research	free	view	research	view	late	news	sign	update	search	explore	journal	get	publish	about	bmc	login	menu	explore	journal	get	publish	about	bmc	login	search	bmc	article	search	journal	neuroinflammation	home	about	article
molecular	brain	home	page	skip	main	content	advertisement	springer	nature	make	sars	cov	2	covid	19	research	free	view	research	view	late	news	sign	update	search	explore	journal	get	publish	about	bmc	login	menu	explore	journal	get	publish	about	bmc	login	search	bmc	article	search	molecular	brain	home	about	article
neurology	neuroimmunology	amp	neuroinflammation	a	peer	review	clinical	translational	neurology	open	access	journal	skip	main	content	universal	navigation	aan.com	aan	publication	search	aan.com	submit	search	display	navigation	close	dialog	aan	publication	neurology	neurology	clinical	practice	neurology	genetics	neurology	neuroimmunology	neuroinflammation	continuum	neurology	today	aannews	brain	amp	life	skip	main	content
neural	development	home	page	skip	main	content	advertisement	springer	nature	make	sars	cov	2	covid	19	research	free	view	research	view	late	news	sign	update	search	explore	journal	get	publish	about	bmc	login	menu	explore	journal	get	publish	about	bmc	login	search	bmc	article	search	neural	development	home	about	article
neurology	genetics	a	peer	review	clinical	translational	neurology	open	access	journal	skip	main	content	universal	navigation	aan.com	aan	publication	search	aan.com	submit	search	display	navigation	close	dialog	aan	publication	neurology	neurology	clinical	practice	neurology	genetics	neurology	neuroimmunology	neuroinflammation	continuum	neurology	today	aannews	brain	amp	life	skip	main	content	advertisement	neurology.org
frontier	integrative	neuroscience	frontier	integrative	neuroscience	member	committee	publication	ethic	home	about	frontier	journal	a	z	institutional	membership	contact	news	submit	faq	term	amp	condition	privacy	policy	newsletter	r	twitter	career	2007	2020	frontier	medium	s.a	all	right	reserve	we	use	cooky	website	improve	user	experience	learn	close
therapeutic	advance	neurological	disorder	sage	journal	skip	main	content	cooky	notification	this	site	us	cooky	by	continue	browse	site	agree	use	cooky	find	menu	search	browse	resource	author	librarian	editor	society	advanced	search	in	this	journal	journal	home	browse	journal	all	article	onlinefirst	browse	year	special	collection	index	accepted	manuscript
fluid	barrier	cns	home	page	skip	main	content	advertisement	springer	nature	make	sars	cov	2	covid	19	research	free	view	research	view	late	news	sign	update	search	explore	journal	get	publish	about	bmc	login	menu	explore	journal	get	publish	about	bmc	login	search	bmc	article	search	fluid	barrier	cns	home
neurology	therapy	home	cookie	notice	we	use	cooky	personalise	content	ad	provide	social	medium	feature	analyse	traffic	we	also	share	information	use	site	social	medium	advertising	analytics	partner	accordance	privacy	policy	you	manage	preference	cookie	setting	close	ok	manage	cooky	your	privacy	strictly	necessary	cooky	performance	amp	analytics	cooky	functional
frontier	neurology	the	journal	publishes	original	article	editorial	review	educate	reader	well	understand	treat	prevent	neurological	disorder	the	journal	stimulates	explore	diagnosis	nature	cause	treatment	public	health	aspect	neurological	illness	these	excite	time	field	neurology	frontier	neurology	ready	publish	novel	contribution	for	submission	case	report	please	send	pre	submission	inquiry
bmc	neurology	home	page	skip	main	content	advertisement	springer	nature	make	sars	cov	2	covid	19	research	free	view	research	view	late	news	sign	update	search	explore	journal	get	publish	about	bmc	login	menu	explore	journal	get	publish	about	bmc	login	search	bmc	article	search	bmc	neurology	home	about	article
stroke	vascular	neurology	stroke	vascular	neurology	advanced	search	search	late	content	current	issue	archive	author	about	email	alert	intro	widget	stroke	vascular	neurology	official	journal	chinese	stroke	association	support	team	renowned	editor	fully	open	access	journal	encourages	debate	controversial	technique	issue	health	policy	social	medicine	the	journal	appeal	clinical	stroke
behavioral	brain	function	home	page	skip	main	content	advertisement	springer	nature	make	sars	cov	2	covid	19	research	free	view	research	view	late	news	sign	update	search	explore	journal	get	publish	about	bmc	login	menu	explore	journal	get	publish	about	bmc	login	search	bmc	article	search	behavioral	brain	function	home
schizophrenia	research	cognition	journal	elsevier	menu	search	search	search	all	webpage	book	journal	10	result	per	page	20	result	per	page	50	result	per	page	100	result	per	page	home	journal	schizophrenia	research	cognition	facebook	twitter	issn	2215	0013	schizophrenia	research	cognition	editor	in	chief	philip	d	harvey	phd	view
neuropsychiatric	disease	treatment	dove	press	journal	why	publish	with	u	author	guideline	peer	review	guideline	open	outlook	blog	reprint	submit	manuscript	menu	about	contact	sustainability	press	center	testimonial	blog	favor	author	program	permission	pre	submission	reprint	login	open	access	scientific	medical	research	advanced	search	home	journal	why	publish	u	editorial
stroke	research	treatment	hindawi	journal	publish	u	publishing	partnership	about	u	blog	stroke	research	treatment	journal	menu	journal	overview	for	author	for	reviewer	for	editor	table	content	special	issue	submit	journal	metric	acceptance	rate	21	submission	final	decision	39	day	acceptance	publication	36	day	citescore	2.430	impact	factor	apc	950
parkinson	disease	hindawi	journal	publish	u	publishing	partnership	about	u	blog	parkinson	disease	journal	menu	journal	overview	for	author	for	reviewer	for	editor	table	content	special	issue	submit	journal	metric	acceptance	rate	45	submission	final	decision	103	day	acceptance	publication	46	day	citescore	2.270	impact	factor	2.051	apc	1650	submit
prion	vol	14	no	1	access	provide	national	chiao	tung	university	log	register	cart	search	this	journal	anywhere	advanced	search	2018	impact	factor	1.596	prion	2018	impact	factor	1.596	an	open	access	journal	submit	article	new	content	alert	r	citation	search	citation	search	current	issue	browse	list	issue	explore	this
dementia	geriatric	cognitive	disorder	extra	home	karger	publisher	this	website	us	cooky	ensure	get	best	experience	website	by	use	website	agree	karger	cookie	policy	more	info	get	title	title	mr	m	dr	professor	first	name	last	name	company	institution	e	mail	message	indicates	require	field	this	site	protect	recaptcha	google
neural	regeneration	research	free	full	text	article	neural	regen	re	this	website	us	cooky	by	continue	use	website	give	consent	cooky	use	for	information	cooky	disable	visit	privacy	cookie	policy	agree	amp	proceed	home	about	u	about	journal	editorial	board	search	simple	search	advanced	search	image	search	issue	ahead	of
multiple	sclerosis	international	hindawi	journal	publish	u	publishing	partnership	about	u	blog	multiple	sclerosis	international	journal	menu	journal	overview	for	author	for	reviewer	for	editor	table	content	special	issue	submit	journal	metric	metric	available	article	publish	apc	950	submit	recently	publish	integrate	caregiver	support	multiple	sclerosis	care	jennifer	martindale	adam
neurology	research	international	hindawi	journal	publish	u	publishing	partnership	about	u	blog	neurology	research	international	journal	menu	journal	overview	for	author	for	reviewer	for	editor	table	content	special	issue	submit	journal	metric	acceptance	rate	18	submission	final	decision	68	day	acceptance	publication	73	day	citescore	1.280	impact	factor	apc	950
neurology	international	register	login	neurology	international	quick	jump	page	content	main	navigation	main	content	sidebar	toggle	navigation	home	about	journal	editorial	board	current	archive	announcement	contact	search	eissn	2035	8377	editor	in	chief	michael	a	meyer	usa	indexed	esci	indexed	scopus	in	recognition	belief	future	dissemination	scientific	medical	research	lie
case	report	neurology	home	karger	publisher	this	website	us	cooky	ensure	get	best	experience	website	by	use	website	agree	karger	cookie	policy	more	info	get	title	title	mr	m	dr	professor	first	name	last	name	company	institution	e	mail	message	indicates	require	field	this	site	protect	recaptcha	google	privacy	policy
neurosignals	home	karger	publisher	a	open	access	journal	provide	maximal	visibility	publish	paper	novel	finding	related	signal	molecule	channel	transporter	this	website	us	cooky	ensure	get	best	experience	website	by	use	website	agree	karger	cookie	policy	more	info	get	title	title	mr	m	dr	professor	first	name	last	name	company
journal	movement	disorder	home	e	submission	sitemap	contact	u	home	about	aim	scope	about	journal	about	society	editorial	board	manage	team	best	practice	metric	jmd	introduction	video	contact	u	browse	article	journal	archive	early	view	current	issue	most	cite	article	j	mov	disord	search	author	index	current	issue	for	contribution
case	report	neurological	medicine	hindawi	journal	publish	u	publishing	partnership	about	u	blog	case	report	neurological	medicine	journal	menu	journal	overview	for	author	for	reviewer	for	editor	table	content	submit	journal	metric	acceptance	rate	47	submission	final	decision	88	day	acceptance	publication	37	day	citescore	impact	factor	apc	650	submit
journal	central	nervous	system	disease	sage	journal	skip	main	content	cooky	notification	this	site	us	cooky	by	continue	browse	site	agree	use	cooky	find	menu	search	browse	resource	author	librarian	editor	society	advanced	search	in	this	journal	journal	home	browse	journal	all	article	browse	year	onlinefirst	accepted	manuscript	special	collection
fluid	barrier	cns	home	page	skip	main	content	advertisement	springer	nature	make	sars	cov	2	covid	19	research	free	view	research	view	late	news	sign	update	search	explore	journal	get	publish	about	bmc	login	menu	explore	journal	get	publish	about	bmc	login	search	bmc	article	search	fluid	barrier	cns	home
cerebellum	amp	ataxia	home	page	skip	main	content	advertisement	springer	nature	make	sars	cov	2	covid	19	research	free	view	research	view	late	news	sign	update	search	explore	journal	get	publish	about	bmc	login	menu	explore	journal	get	publish	about	bmc	login	search	bmc	article	search	cerebellum	amp	ataxia	home
multiple	sclerosis	journal	experimental	translational	clinical	sage	journal	skip	main	content	cooky	notification	this	site	us	cooky	by	continue	browse	site	agree	use	cooky	find	menu	search	browse	resource	author	librarian	editor	society	advanced	search	in	this	journal	journal	home	browse	journal	all	article	browse	year	onlinefirst	accepted	manuscript	journal
npj	parkinson	s	disease	cookie	notice	we	use	cooky	personalise	content	ad	provide	social	medium	feature	analyse	traffic	we	also	share	information	use	site	social	medium	advertising	analytics	partner	accordance	privacy	policy	you	manage	preference	manage	cooky	close	ok	manage	cooky	your	privacy	strictly	necessary	cooky	performance	amp	analytics	cooky
epilepsia	open	wiley	online	library	skip	main	content	access	national	chiao	tung	university	access	national	chiao	tung	university	search	within	this	journal	anywhere	search	term	advanced	search	citation	search	search	term	advanced	search	citation	search	login	register	journal	list	menu	journal	about	overview	society	information	editorial	board	contribute	author	guideline
developmental	cognitive	neuroscience	journal	elsevier	menu	search	search	search	all	webpage	book	journal	10	result	per	page	20	result	per	page	50	result	per	page	100	result	per	page	home	journal	developmental	cognitive	neuroscience	facebook	twitter	issn	1878	9293	developmental	cognitive	neuroscience	official	journal	flux	the	flux	society	developmental	cognitive
translational	psychiatry	cookie	notice	we	use	cooky	personalise	content	ad	provide	social	medium	feature	analyse	traffic	we	also	share	information	use	site	social	medium	advertising	analytics	partner	accordance	privacy	policy	you	manage	preference	manage	cooky	close	ok	manage	cooky	your	privacy	strictly	necessary	cooky	performance	amp	analytics	cooky	functional	cooky
frontier	synaptic	neuroscience	frontier	synaptic	neuroscience	member	committee	publication	ethic	home	about	frontier	journal	a	z	institutional	membership	contact	news	submit	faq	term	amp	condition	privacy	policy	newsletter	r	twitter	career	2007	2020	frontier	medium	s.a	all	right	reserve	we	use	cooky	website	improve	user	experience	learn	close
eneuro	skip	main	content	umbrella	menu	sfn.org	eneuro	the	journal	neuroscience	neuronline	brainfacts.org	main	menu	user	menu	search	main	menu	home	content	early	release	feature	late	article	issue	archive	editorial	research	highlight	topic	cognition	behavior	development	disorder	nervous	system	history	teach	public	awareness	integrative	system	neuronal	excitability	novel	tool	method
social	cognitive	affective	neuroscience	oxford	academic	skip	main	content	search	menu	account	menu	menu	national	chiao	tung	university	library	national	chiao	tung	university	library	sign	in	register	navbar	search	filter	all	social	cognitive	affective	neuroscience	all	journal	mobile	microsite	search	term	search	sign	in	national	chiao	tung	university	library	national
frontier	system	neuroscience	frontier	system	neuroscience	member	committee	publication	ethic	home	about	frontier	journal	a	z	institutional	membership	contact	news	submit	faq	term	amp	condition	privacy	policy	newsletter	r	twitter	career	2007	2020	frontier	medium	s.a	all	right	reserve	we	use	cooky	website	improve	user	experience	learn	close
frontier	cellular	neuroscience	the	past	year	see	excite	progress	cellular	neuroscience	merge	traditionally	separate	field	anatomy	physiology	molecular	genetics	we	welcome	submission	multidisciplinary	study	cellular	function	vertebrate	invertebrate	cell	culture	vivo	use	slice	involve	genetically	amenable	specie	drosophila	c	elegans	mouse	zebrafish	well	specie	suit	elucidate	fundamental	principle	cellular	function
frontier	neural	circuit	frontier	neural	circuit	launch	2011	great	success	remains	central	water	hole	research	neural	circuit	serve	community	worldwide	share	data	idea	inspiration	article	reveal	anatomy	physiology	development	function	neural	circuitry	specie	sponge	human	welcome	our	common	thread	seek	computational	strategy	use	different	circuit	link	structure	function	perceptual	motor
frontier	neuroinformatics	neuroscience	propel	information	age	volume	information	explodes	demand	organization	synthesis	novel	synthesis	approach	opening	new	dimension	exploration	component	brain	element	system	vast	number	variable	underlie	function	neural	data	highly	heterogeneous	complex	inter	relation	across	multiple	level	drive	need	innovative	organize	synthesize	approach	gene	cognition	cover	range	specie	disease
frontier	molecular	neuroscience	frontier	molecular	neuroscience	devote	identify	key	molecule	well	function	interaction	underlie	structure	design	function	brain	across	level	this	journal	encompasses	synaptic	cellular	protein	cod	non	cod	rna	molecular	mechanism	regulate	cellular	dendritic	rna	translation	in	recent	year	plethora	new	cellular	synaptic	player	identify	reduce	system	neuronal	culture
frontier	neuroanatomy	the	use	classical	modern	technique	approach	include	axonal	transport	method	track	connection	brain	region	electron	microscopy	obtain	quantitative	understand	sub	cellular	connectivity	anatomy	immunocytochemistry	map	protein	expression	pattern	situ	hybridization	map	gene	expression	pattern	many	powerful	technique	use	examine	organization	nervous	system	frontier	neuroanatomy	encourages	comparative	study	brain
journal	neurodevelopmental	disorder	home	page	skip	main	content	advertisement	springer	nature	make	sars	cov	2	covid	19	research	free	view	research	view	late	news	sign	update	search	explore	journal	get	publish	about	bmc	login	menu	explore	journal	get	publish	about	bmc	login	search	bmc	article	search	journal	neurodevelopmental	disorder	home
frontier	neuroscience	these	historical	time	brain	research	namely	brain	the	convergence	novel	molecular	optical	technique	pave	way	era	causation	neuroscience	whereby	many	thousand	cell	compose	system	study	record	manipulate	specific	manner	e.g	via	optogenetics	behavioral	functional	consequence	manipulation	explore	vivo	it	also	new	era	anatomical	neuroscience	recently	developed	technique	whole
journal	behavioral	addiction	sign	register	mobile	cart	home	journal	open	access	about	u	activate	issue	alert	search	this	journal	anywhere	advanced	search	home	journal	behavioral	addiction	list	issue	journal	behavioral	addiction	print	issn	2062	5871	online	issn	2063	5303	jba	gold	open	access	title	aim	journal	the	aim	journal	create
frontier	behavioral	neuroscience	this	journal	publishes	major	insight	neural	mechanism	animal	human	behavior	welcome	article	study	interplay	behavior	neurobiological	basis	level	molecular	biology	genetics	morphological	biochemical	neurochemical	electrophysiological	neuroendocrine	pharmacological	neuroimaging	study	frontier	behavioral	neuroscience	welcome	work	animal	specie	include	human	contribute	unravel	mechanism	underlie	behavioral	outcome	in	recent	year
frontier	age	neuroscience	frontier	age	neuroscience	cut	edge	multidisciplinary	journal	aim	foster	understand	mechanistic	process	associate	cns	age	age	related	neuronal	disease	another	central	role	journal	bring	cohesion	discipline	theory	focus	understand	fundamental	process	senescence	special	emphasis	place	integrate	finding	various	sub	discipline	neuroscience	yield	translational	insight	age	process	neurological
neural	plasticity	hindawi	journal	publish	u	publishing	partnership	about	u	blog	neural	plasticity	journal	menu	journal	overview	for	author	for	reviewer	for	editor	table	content	special	issue	submit	journal	metric	acceptance	rate	40	submission	final	decision	63	day	acceptance	publication	39	day	citescore	3.330	impact	factor	3.591	apc	1950	submit
asn	neuro	sage	journal	skip	main	content	cooky	notification	this	site	us	cooky	by	continue	browse	site	agree	use	cooky	find	menu	search	browse	resource	author	librarian	editor	society	advanced	search	in	this	journal	journal	home	browse	journal	all	article	browse	year	onlinefirst	special	collection	index	accepted	manuscript	journal	info
journal	neuroengineering	rehabilitation	home	page	skip	main	content	advertisement	springer	nature	make	sars	cov	2	covid	19	research	free	view	research	view	late	news	sign	update	search	explore	journal	get	publish	about	bmc	login	menu	explore	journal	get	publish	about	bmc	login	search	bmc	article	search	journal	neuroengineering	rehabilitation	home
neurobiology	sleep	circadian	rhythm	journal	elsevier	menu	search	search	search	all	webpage	book	journal	10	result	per	page	20	result	per	page	50	result	per	page	100	result	per	page	home	journal	neurobiology	sleep	circadian	rhythm	issn	2451	9944	neurobiology	sleep	circadian	rhythm	editor	in	chief	mark	opp	phd	view
bmc	neuroscience	home	page	skip	main	content	advertisement	springer	nature	make	sars	cov	2	covid	19	research	free	view	research	view	late	news	sign	update	search	explore	journal	get	publish	about	bmc	login	menu	explore	journal	get	publish	about	bmc	login	search	bmc	article	search	bmc	neuroscience	home	about	article
frontier	computational	neuroscience	progress	understand	amaze	capability	brain	still	limited	believe	come	deep	theoretical	think	mutually	stimulate	cooperation	different	discipline	approach	we	therefore	invite	original	contribution	wide	range	topic	present	fruit	cooperation	provide	stimulus	future	alliance	we	aim	provide	interactive	forum	cut	edge	theoretical	study	nervous	system	promulgate	best	theoretical
brain	science	an	open	access	journal	mdpi	journal	information	for	author	for	reviewer	for	editor	for	librarian	for	publisher	for	society	article	processing	charge	open	access	policy	institutional	open	access	program	editorial	process	mdpi	blog	research	publication	ethic	author	service	initiative	sciforum	preprints	scilit	sciprofiles	mdpi	book	encyclopedia	about	sign
brain	behavior	wiley	online	library	skip	main	content	access	national	chiao	tung	university	access	national	chiao	tung	university	search	within	this	journal	anywhere	search	term	advanced	search	citation	search	search	term	advanced	search	citation	search	login	register	journal	list	menu	journal	about	overview	society	information	contact	editorial	board	advertise	permission
the	journal	mathematical	neuroscience	home	page	skip	main	content	advertisement	springer	nature	make	sars	cov	2	covid	19	research	free	view	research	view	late	news	sign	update	search	get	publish	explore	journal	book	about	login	menu	get	publish	explore	journal	book	about	login	search	springeropen	article	search	the	journal	mathematical
international	journal	mental	health	system	home	page	skip	main	content	advertisement	springer	nature	make	sars	cov	2	covid	19	research	free	view	research	view	late	news	sign	update	search	explore	journal	get	publish	about	bmc	login	menu	explore	journal	get	publish	about	bmc	login	search	bmc	article	search	international	journal
neuroscience	insight	sage	journal	skip	main	content	cooky	notification	this	site	us	cooky	by	continue	browse	site	agree	use	cooky	find	menu	search	browse	resource	author	librarian	editor	society	advanced	search	in	this	journal	journal	home	browse	journal	all	article	browse	year	onlinefirst	accepted	manuscript	special	collection	index	journal	info
behavioural	neurology	hindawi	journal	publish	u	publishing	partnership	about	u	blog	behavioural	neurology	journal	menu	journal	overview	for	author	for	reviewer	for	editor	table	content	special	issue	submit	journal	metric	acceptance	rate	38	submission	final	decision	92	day	acceptance	publication	32	day	citescore	2.190	impact	factor	1.908	apc	1650	submit
1	fe80	0	0	0	e61f	13ff	fe2c	96d0	eno1	2	web	01.dg.safaribooks.com	request	web	01.dg.safaribooks.com	10.248.254.193	translational	neuroscience	degruyter.com	us	cooky	store	information	enables	u	optimize	website	make	browsing	comfortable	to	learn	use	cooky	please	read	privacy	policy	ok	jump	content	jump	main	navigation	language	language	deutsch	user	account
international	journal	alzheimer	disease	hindawi	journal	publish	u	publishing	partnership	about	u	blog	international	journal	alzheimer	disease	journal	menu	journal	overview	for	author	for	reviewer	for	editor	table	content	special	issue	submit	journal	metric	acceptance	rate	submission	final	decision	acceptance	publication	citescore	2.610	impact	factor	apc	750	submit	recently	publish
frontier	neurorobotics	neural	system	include	brain	inspire	algorithm	e.g	connectionist	network	computational	model	biological	neural	network	e.g	artificial	spike	neural	net	large	scale	simulation	neural	microcircuit	actual	biological	system	e.g	vivo	vitro	neural	net	the	focus	journal	embodiment	neural	system	artificial	software	hardware	device	machine	robot	form	physical	actuation	this
epilepsy	amp	behavior	case	report	journal	elsevier	menu	search	search	search	all	webpage	book	journal	10	result	per	page	20	result	per	page	50	result	per	page	100	result	per	page	home	journal	epilepsy	amp	behavior	case	report	facebook	twitter	issn	2213	3232	epilepsy	amp	behavior	case	report	citescore	1.13
bcn	aim	provide	serious	tie	interdisciplinary	communication	accessibility	broad	readership	internationally	effective	peer	review	process	independence	possible	non	scientific	interest	bcn	also	try	empower	national	regional	international	collaborative	network	field	neuroscience	voice	iranian	regional	neuroscience	community	world	neuroscientist	bcn	new	journal	dedicate	neuroscience	field	intend	become	indexed	cite	peer	review
biopsychosocial	medicine	home	page	skip	main	content	advertisement	springer	nature	make	sars	cov	2	covid	19	research	free	view	research	view	late	news	sign	update	search	explore	journal	get	publish	about	bmc	login	menu	explore	journal	get	publish	about	bmc	login	search	bmc	article	search	biopsychosocial	medicine	home	about	article
current	issue	highlight	journal	neuroscience	rural	practice
neuroscience	journal	hindawi	journal	publish	u	publishing	partnership	about	u	blog	neuroscience	journal	journal	menu	table	content	submit	neuroscience	journal	cease	publication	2019	longer	accept	submission	all	previously	publish	article	available	table	content	the	journal	archive	portico	via	lock	initiative	provide	permanent	archive	electronic	scholarly	journal	go	table	content	other
global	mental	health	cambridge	core	skip	main	content	accessibility	help	we	use	cooky	distinguish	user	provide	well	experience	website	close	message	accept	cooky	find	manage	cookie	setting	login	alert	cancel	log	cup	global	header	open	global	navigation	cambridge	university	press	cambridge	university	press	academic	cambridge	core	institutional	access	book	catalogue
journal	clinical	movement	disorder	home	page	skip	main	content	advertisement	springer	nature	make	sars	cov	2	covid	19	research	free	view	research	view	late	news	sign	update	search	explore	journal	get	publish	about	bmc	login	menu	explore	journal	get	publish	about	bmc	login	search	bmc	article	search	journal	clinical	movement
neuroscience	consciousness	oxford	academic	skip	main	content	search	menu	account	menu	menu	national	chiao	tung	university	library	national	chiao	tung	university	library	sign	in	register	navbar	search	filter	all	neuroscience	consciousness	all	journal	mobile	microsite	search	term	search	sign	in	national	chiao	tung	university	library	national	chiao	tung	university	library
international	journal	bipolar	disorder	home	page	skip	main	content	advertisement	springer	nature	make	sars	cov	2	covid	19	research	free	view	research	view	late	news	sign	update	search	get	publish	explore	journal	book	about	login	menu	get	publish	explore	journal	book	about	login	search	springeropen	article	search	international	journal	bipolar
list	issue	network	neuroscience	mit	press	journal	create	new	account	email	return	user	ca	n	t	sign	forgot	password	enter	email	address	send	reset	instruction	email	cancel	if	address	match	exist	account	receive	email	instruction	reset	password	close	ca	n	t	sign	forgot	username	enter	email	address	send	username	email
bmc	nursing	home	page	skip	main	content	advertisement	springer	nature	make	sars	cov	2	covid	19	research	free	view	research	view	late	news	sign	update	search	explore	journal	get	publish	about	bmc	login	menu	explore	journal	get	publish	about	bmc	login	search	bmc	article	search	bmc	nursing	home	about	article
nursing	open	wiley	online	library	skip	main	content	access	national	chiao	tung	university	access	national	chiao	tung	university	search	within	this	journal	anywhere	search	term	advanced	search	citation	search	search	term	advanced	search	citation	search	login	register	journal	list	menu	journal	about	overview	contact	editorial	board	permission	contribute	author	guideline
international	journal	community	base	nursing	amp	midwifery	this	website	us	cooky	ensure	get	best	experience	website	if	trouble	use	system	press	ctrl	f5	button	get	toggle	navigation	home	browse	current	issue	by	issue	by	author	by	subject	author	index	keyword	index	journal	info	about	journal	aim	scope	editorial	board	publication
international	journal	nursing	science	elsevier	menu	search	search	search	all	webpage	book	journal	10	result	per	page	20	result	per	page	50	result	per	page	100	result	per	page	home	journal	international	journal	nursing	science	issn	2352	0132	e	issn	2532	0132	international	journal	nursing	science	honorary	editor	in	chief
global	qualitative	nursing	research	sage	journal	skip	main	content	cooky	notification	this	site	us	cooky	by	continue	browse	site	agree	use	cooky	find	menu	search	browse	resource	author	librarian	editor	society	advanced	search	in	this	journal	journal	home	browse	journal	all	article	browse	year	onlinefirst	accepted	manuscript	special	collection	index
nursing	research	practice	hindawi	journal	publish	u	publishing	partnership	about	u	blog	nursing	research	practice	journal	menu	journal	overview	for	author	for	reviewer	for	editor	table	content	special	issue	submit	journal	metric	acceptance	rate	6	submission	final	decision	80	day	acceptance	publication	34	day	citescore	impact	factor	apc	950	submit
fertility	research	practice	home	page	skip	main	content	advertisement	springer	nature	make	sars	cov	2	covid	19	research	free	view	research	view	late	news	sign	update	search	explore	journal	get	publish	about	bmc	login	menu	explore	journal	get	publish	about	bmc	login	search	bmc	article	search	fertility	research	practice	home
nutrition	amp	metabolism	home	page	skip	main	content	advertisement	springer	nature	make	sars	cov	2	covid	19	research	free	view	research	view	late	news	sign	update	search	explore	journal	get	publish	about	bmc	login	menu	explore	journal	get	publish	about	bmc	login	search	bmc	article	search	nutrition	amp	metabolism	home
nutrition	journal	home	page	skip	main	content	advertisement	springer	nature	make	sars	cov	2	covid	19	research	free	view	research	view	late	news	sign	update	search	explore	journal	get	publish	about	bmc	login	menu	explore	journal	get	publish	about	bmc	login	search	bmc	article	search	nutrition	journal	home	about	article
obesity	fact	home	karger	publisher	this	website	us	cooky	ensure	get	best	experience	website	by	use	website	agree	karger	cookie	policy	more	info	get	title	title	mr	m	dr	professor	first	name	last	name	company	institution	e	mail	message	indicates	require	field	this	site	protect	recaptcha	google	privacy	policy	term
gene	amp	nutrition	home	skip	main	content	advertisement	springer	nature	make	sars	cov	2	covid	19	research	free	view	research	view	late	news	sign	update	search	explore	journal	get	publish	about	bmc	login	menu	explore	journal	get	publish	about	bmc	login	search	bmc	article	search	gene	amp	nutrition	home	about
journal	international	society	sport	nutrition	home	page	skip	main	content	advertisement	springer	nature	make	sars	cov	2	covid	19	research	free	view	research	view	late	news	sign	update	search	explore	journal	get	publish	about	bmc	login	menu	explore	journal	get	publish	about	bmc	login	search	bmc	article	search	journal	international
journal	nutritional	science	cambridge	core	skip	main	content	accessibility	help	we	use	cooky	distinguish	user	provide	well	experience	website	close	message	accept	cooky	find	manage	cookie	setting	login	alert	cancel	log	cup	global	header	open	global	navigation	cambridge	university	press	cambridge	university	press	academic	cambridge	core	institutional	access	book	catalogue
nutrition	metabolic	insight	sage	journal	skip	main	content	cooky	notification	this	site	us	cooky	by	continue	browse	site	agree	use	cooky	find	menu	search	browse	resource	author	librarian	editor	society	advanced	search	in	this	journal	journal	home	browse	journal	all	article	browse	year	onlinefirst	accepted	manuscript	special	collection	index	journal
home	health	promotion	perspective	home	journal	information	about	journal	issue	current	issue	in	press	all	issue	guideline	for	author	for	reviewer	editorial	workflow	create	account	login	please	n	t	use	dangerous	character	author	title	abstract	keywords	first	name	last	name	search	eissn	2228	6497	submit	your	paper	editorial	board	instruction
current	development	nutrition	oxford	academic	skip	main	content	search	menu	account	menu	menu	national	chiao	tung	university	library	national	chiao	tung	university	library	sign	in	register	navbar	search	filter	all	current	development	nutrition	all	asn	journal	all	journal	mobile	microsite	search	term	search	sign	in	national	chiao	tung	university	library
international	journal	behavioral	nutrition	physical	activity	home	page	skip	main	content	advertisement	springer	nature	make	sars	cov	2	covid	19	research	free	view	research	view	late	news	sign	update	search	explore	journal	get	publish	about	bmc	login	menu	explore	journal	get	publish	about	bmc	login	search	bmc	article	search	international
nutrition	amp	diabetes	cookie	notice	we	use	cooky	personalise	content	ad	provide	social	medium	feature	analyse	traffic	we	also	share	information	use	site	social	medium	advertising	analytics	partner	accordance	privacy	policy	you	manage	preference	manage	cooky	close	ok	manage	cooky	your	privacy	strictly	necessary	cooky	performance	amp	analytics	cooky	functional
lipid	health	disease	home	page	skip	main	content	advertisement	springer	nature	make	sars	cov	2	covid	19	research	free	view	research	view	late	news	sign	update	search	explore	journal	get	publish	about	bmc	login	menu	explore	journal	get	publish	about	bmc	login	search	bmc	article	search	lipid	health	disease	home
journal	health	population	nutrition	home	page	skip	main	content	advertisement	springer	nature	make	sars	cov	2	covid	19	research	free	view	research	view	late	news	sign	update	search	explore	journal	get	publish	about	bmc	login	menu	explore	journal	get	publish	about	bmc	login	search	bmc	article	search	journal	health	population
diabetology	amp	metabolic	syndrome	home	page	skip	main	content	advertisement	springer	nature	make	sars	cov	2	covid	19	research	free	view	research	view	late	news	sign	update	search	explore	journal	get	publish	about	bmc	login	menu	explore	journal	get	publish	about	bmc	login	search	bmc	article	search	diabetology	amp	metabolic
journal	nutrition	metabolism	hindawi	journal	publish	u	publishing	partnership	about	u	blog	journal	nutrition	metabolism	journal	menu	journal	overview	for	author	for	reviewer	for	editor	table	content	special	issue	submit	journal	metric	acceptance	rate	23	submission	final	decision	92	day	acceptance	publication	29	day	citescore	1.720	impact	factor	apc	950
journal	home	jov	arvo	journal	jov	issue	topic	for	author	about	editorial	board	journal	home	sign	in	forgot	password	create	account	to	view	more	purchase	article	account	subscribe	now	advanced	search	all	journal	iovs	jov	tvst	all	journal	all	journal	iovs	jov	tvst	issue	topic	for	author	about	editorial	board
international	journal	retina	vitreous	home	page	skip	main	content	advertisement	springer	nature	make	sars	cov	2	covid	19	research	free	view	research	view	late	news	sign	update	search	explore	journal	get	publish	about	bmc	login	menu	explore	journal	get	publish	about	bmc	login	search	bmc	article	search	international	journal	retina
clinical	ophthalmology	dove	press	open	access	publisher	journal	why	publish	with	u	author	guideline	peer	review	guideline	open	outlook	blog	reprint	submit	manuscript	menu	about	contact	sustainability	press	center	testimonial	blog	favor	author	program	permission	pre	submission	reprint	login	open	access	scientific	medical	research	advanced	search	home	journal	why	publish
bmc	ophthalmology	home	page	skip	main	content	advertisement	springer	nature	make	sars	cov	2	covid	19	research	free	view	research	view	late	news	sign	update	search	explore	journal	get	publish	about	bmc	login	menu	explore	journal	get	publish	about	bmc	login	search	bmc	article	search	bmc	ophthalmology	home	about	article
eye	brain	dove	press	open	access	publisher	this	journal	focus	neurological	aspect	vision	physiological	pathological	specific	area	cover	journal	include	clinical	experimental	neuroophthalmology	eye	movement	disorder	strabismus	physiology	visual	apparatus	medical	condition	present	neuroophthalmic	manifestation	patient	support	communication	this	journal	focus	neurological	aspect	vision	physiological	pathological	specific	area	cover	journal
journal	ophthalmology	hindawi	journal	publish	u	publishing	partnership	about	u	blog	journal	ophthalmology	journal	menu	journal	overview	for	author	for	reviewer	for	editor	table	content	special	issue	submit	journal	metric	acceptance	rate	37	submission	final	decision	90	day	acceptance	publication	33	day	citescore	1.780	impact	factor	1.580	apc	2200	submit
ophthalmology	therapy	home	cookie	notice	we	use	cooky	personalise	content	ad	provide	social	medium	feature	analyse	traffic	we	also	share	information	use	site	social	medium	advertising	analytics	partner	accordance	privacy	policy	you	manage	preference	cookie	setting	close	ok	manage	cooky	your	privacy	strictly	necessary	cooky	performance	amp	analytics	cooky	functional
journal	ophthalmic	inflammation	infection	home	page	skip	main	content	advertisement	springer	nature	make	sars	cov	2	covid	19	research	free	view	research	view	late	news	sign	update	search	get	publish	explore	journal	book	about	login	menu	get	publish	explore	journal	book	about	login	search	springeropen	article	search	journal	ophthalmic	inflammation
journal	ophthalmic	vision	research	browse	our	host	journal	article	conference	service	for	conference	organiser	journal	editor	author	about	our	policy	procedure	ethic	organisation	search	journal	ophthalmic	vision	research	browse	archive	about	journal	index	editorial	team	aim	scope	current	ahead	print	archive	journal	ophthalmic	vision	research	jovr	official	scientific	publication	ophthalmic
journal	current	ophthalmology	free	full	text	article	journal	current	ophthalmology	this	website	us	cooky	by	continue	use	website	give	consent	cooky	use	for	information	cooky	disable	visit	privacy	cookie	policy	agree	amp	proceed	advanced	search	user	online	919	article	ahead	print	current	issue	archive	search	search	article	advanced	search	image
welcome	to	international	journal	ophthalmology	press	search	by	key	search	by	title	author	name	institution	keywords	abstract	fund	project	key	advance	query	home	editorial	board	2019acknowledgment	email	alert	instruction	author	current	issue	new	archive	news	event	ico	column	aaco	column	download	center	subscribe	about	ijo	press	important	link	english	edition
case	report	ophthalmology	home	karger	publisher	this	website	us	cooky	ensure	get	best	experience	website	by	use	website	agree	karger	cookie	policy	more	info	get	title	title	mr	m	dr	professor	first	name	last	name	company	institution	e	mail	message	indicates	require	field	this	site	protect	recaptcha	google	privacy	policy
taiwan	journal	ophthalmology	free	full	text	article	taiwan	journal	ophthalmology	this	website	us	cooky	by	continue	use	website	give	consent	cooky	use	for	information	cooky	disable	visit	privacy	cookie	policy	agree	amp	proceed	advanced	search	user	online	981	about	about	journal	editorial	board	article	ahead	print	current	issue	archive	author
american	journal	ophthalmology	case	report	elsevier	menu	search	search	search	all	webpage	book	journal	10	result	per	page	20	result	per	page	50	result	per	page	100	result	per	page	home	journal	american	journal	ophthalmology	case	report	twitter	issn	2451	9936	american	journal	ophthalmology	case	report	editor	in	chief	quan
community	eye	health	journal	search	site	news	amp	notice	for	author	continue	professional	development	useful	resource	topic	contact	u	search	site	current	issue	past	issue	subscribe	donate	about	u	current	issue	past	issue	subscribe	donate	about	u	more	advanced	search	news	amp	notice	for	author	continue	professional	development	useful	resource
case	report	ophthalmological	medicine	hindawi	journal	publish	u	publishing	partnership	about	u	blog	case	report	ophthalmological	medicine	journal	menu	journal	overview	for	author	for	reviewer	for	editor	table	content	special	issue	submit	journal	metric	acceptance	rate	47	submission	final	decision	95	day	acceptance	publication	24	day	citescore	impact	factor	apc
therapeutic	advance	ophthalmology	sage	journal	skip	main	content	cooky	notification	this	site	us	cooky	by	continue	browse	site	agree	use	cooky	find	menu	search	browse	resource	author	librarian	editor	society	advanced	search	in	this	journal	journal	home	browse	journal	all	article	browse	year	onlinefirst	accepted	manuscript	special	collection	index	journal
gm	gm	ophthalmology	case	an	open	access	journal	gm	oc	homepage	gm	german	medical	science	deutsch	portal	journal	meeting	report	guideline	handbook	gm	oc	about	gm	oc	for	author	contact	imprint	gm	ophthalmology	case	an	open	access	journal	bundesverband	deutscher	ophthalmochirurgen	e	v	bdoc	issn	2193	1496	newsletter	search	gm
eye	vision	home	page	skip	main	content	advertisement	springer	nature	make	sars	cov	2	covid	19	research	free	view	research	view	late	news	sign	update	search	explore	journal	get	publish	about	bmc	login	menu	explore	journal	get	publish	about	bmc	login	search	bmc	article	search	eye	vision	home	about	article
bmj	open	opthalmology	the	journal	publishes	high	quality	peer	review	article	basic	translational	clinical	science	aspect	ophthalmology	vision	science	advanced	search	search	late	content	archive	author	about	email	alert	intro	widget	bmj	open	ophthalmology	open	access	journal	publishes	high	quality	article	basic	translational	clinical	science	it	cover	aspect	ophthalmology	vision
therapeutic	advance	ophthalmology	sage	journal	skip	main	content	cooky	notification	this	site	us	cooky	by	continue	browse	site	agree	use	cooky	find	menu	search	browse	resource	author	librarian	editor	society	advanced	search	in	this	journal	journal	home	browse	journal	all	article	browse	year	onlinefirst	accepted	manuscript	special	collection	index	journal
acta	orthopaedica	vol	91	no	1	access	provide	national	chiao	tung	university	log	register	cart	search	this	journal	anywhere	advanced	search	2018	impact	factor	3.217	acta	orthopaedica	2018	impact	factor	3.217	an	open	access	journal	a	lead	open	access	journal	present	original	research	article	clinical	study	orthopedics	related	sub	discipline
journal	orthopaedics	traumatology	home	skip	main	content	advertisement	springer	nature	make	sars	cov	2	covid	19	research	free	view	research	view	late	news	sign	update	search	get	publish	explore	journal	book	about	login	menu	get	publish	explore	journal	book	about	login	search	springeropen	article	search	journal	orthopaedics	traumatology	official	journal
advance	orthopedics	hindawi	journal	publish	u	publishing	partnership	about	u	blog	advance	orthopedics	journal	menu	journal	overview	for	author	for	reviewer	for	editor	table	content	special	issue	submit	journal	metric	acceptance	rate	20	submission	final	decision	57	day	acceptance	publication	35	day	citescore	1.630	impact	factor	apc	950	submit	recently
journal	orthopaedic	surgery	research	home	page	skip	main	content	advertisement	springer	nature	make	sars	cov	2	covid	19	research	free	view	research	view	late	news	sign	update	search	explore	journal	get	publish	about	bmc	login	menu	explore	journal	get	publish	about	bmc	login	search	bmc	article	search	journal	orthopaedic	surgery
cio	clinic	orthopedic	surgery	about	view	full	text	for	contributor	search	the	journal	aim	scope	editorial	board	journal	information	forthcoming	issue	current	issue	archive	cio	cio	cio	cio	hot	article	most	read	most	cite	instruction	author	e	submission	contact	u	full	text	search	review	article	new	mar	2020	v12	n1
404	not	found	not	found	the	request	url	found	server
arthroplasty	today	journal	elsevier	menu	search	search	search	all	webpage	book	journal	10	result	per	page	20	result	per	page	50	result	per	page	100	result	per	page	home	journal	arthroplasty	today	twitter	issn	2352	3441	arthroplasty	today	official	open	access	journal	american	association	hip	knee	surgeon	editor	in	chief
orthopaedic	surgery	wiley	online	library	skip	main	content	access	national	chiao	tung	university	access	national	chiao	tung	university	search	within	this	journal	anywhere	search	term	advanced	search	citation	search	search	term	advanced	search	citation	search	login	register	journal	list	menu	journal	about	overview	society	information	contact	editorial	board	news	advertise
strategy	trauma	limb	reconstruction	home	cookie	notice	we	use	cooky	personalise	content	ad	provide	social	medium	feature	analyse	traffic	we	also	share	information	use	site	social	medium	advertising	analytics	partner	accordance	privacy	policy	you	manage	preference	cookie	setting	close	ok	manage	cooky	your	privacy	strictly	necessary	cooky	performance	amp	analytics
orthopaedic	surgery	journal	brachial	plexus	peripheral	nerve	injury	sidebar	home	log	in	cart	shop	book	new	release	key	specialty	neurosurgery	plastic	surgery	radiology	student	education	communication	science	otolaryngology	ophthalmology	orthopaedic	surgery	journal	eproducts	resource	contact	u	home	thieme	germany	thieme	india	thieme	uk	thieme	brazil	thieme	australia	thieme	china	log
orthopedic	research	review	dove	press	open	access	publisher	journal	why	publish	with	u	author	guideline	peer	review	guideline	open	outlook	blog	reprint	submit	manuscript	menu	about	contact	sustainability	press	center	testimonial	blog	favor	author	program	permission	pre	submission	reprint	login	open	access	scientific	medical	research	advanced	search	home	journal	why
case	report	orthopedics	hindawi	journal	publish	u	publishing	partnership	about	u	blog	case	report	orthopedics	journal	menu	journal	overview	for	author	for	reviewer	for	editor	table	content	submit	journal	metric	acceptance	rate	50	submission	final	decision	104	day	acceptance	publication	22	day	citescore	impact	factor	apc	650	submit	recently	publish
geriatric	orthopaedic	surgery	amp	rehabilitation	sage	journal	skip	main	content	cooky	notification	this	site	us	cooky	by	continue	browse	site	agree	use	cooky	find	menu	search	browse	resource	author	librarian	editor	society	advanced	search	in	this	journal	journal	home	browse	journal	all	article	onlinefirst	browse	year	accepted	manuscript	special	collection
journal	orthopaedic	case	report	issn	number	issn	2250	0685	home	about	jocr	academic	partner	index	abstract	editorial	board	editorial	board	affiliation	reviewer	board	current	issue	archive	submit	article	login	submit	journal	guideline	review	process	editorial	policy	advertise	u	november	december	2019	volume	9	issue	6	preschool	child	d	learn	point
journal	hip	preservation	surgery	oxford	academic	skip	main	content	search	menu	account	menu	menu	national	chiao	tung	university	library	national	chiao	tung	university	library	sign	in	register	navbar	search	filter	all	journal	hip	preservation	surgery	all	journal	mobile	microsite	search	term	search	sign	in	national	chiao	tung	university	library	national
efort	open	review	we	use	cooky	give	best	experience	website	to	find	use	cooky	change	setting	see	privacy	policy	accept	log	account	email	password	forgot	password	keep	log	new	user	institutional	login	openathens	login	change	password	old	password	new	password	too	short	weak	medium	strong	very	strong	too	long	password
journal	experimental	orthopaedics	home	page	skip	main	content	advertisement	springer	nature	make	sars	cov	2	covid	19	research	free	view	research	view	late	news	sign	update	search	get	publish	explore	journal	book	about	login	menu	get	publish	explore	journal	book	about	login	search	springeropen	article	search	journal	experimental	orthopaedics	about
sicot	j	by	use	website	agree	edp	science	may	store	web	audience	measurement	cooky	page	cooky	social	network	more	information	setup	ok	submit	paper	edp	account	login	all	issue	special	issue	forthcoming	about	search	menu	browse	all	issue	special	issue	forthcoming	about	journal	aim	scope	editorial	board	ethical	standard	indexed
jbjs	open	access	jbjs	journal	case	connector	review	jbjs.org	surgical	technique	open	access	jopa	visit	site	jbjs.org	jbjs	journal	case	connector	review	surgical	technique	open	access	jopa	jbjs.org	jbjs	journal	case	connector	review	surgical	technique	open	access	jopa	log	register	subscribe	journal	subscribe	get	new	issue	alert	get	alert	subscribe
jbmr	plus	wiley	online	library	skip	main	content	access	national	chiao	tung	university	access	national	chiao	tung	university	search	within	this	journal	asbmr	journal	wiley	online	library	search	term	advanced	search	citation	search	search	term	advanced	search	citation	search	search	term	advanced	search	citation	search	login	register	jbmr	read	submit
jaaos	global	research	amp	review	visit	educational	website	aaos.org	jaaos	aaosnow	clinical	guideline	appropriate	use	criterion	visit	site	aaosnow	clinical	guideline	appropriate	use	criterion	aaosnow	clinical	guideline	appropriate	use	criterion	log	your	account	temporarily	lock	your	account	temporarily	lock	due	incorrect	sign	attempt	automatically	unlocked	30	min	for	immediate	assistance
rheumatology	advance	practice	oxford	academic	skip	main	content	search	menu	account	menu	menu	national	chiao	tung	university	library	national	chiao	tung	university	library	sign	in	register	navbar	search	filter	all	rheumatology	advance	practice	all	british	society	rheumatology	journal	all	journal	mobile	microsite	search	term	search	sign	in	national	chiao	tung
jor	spine	wiley	online	library	skip	main	content	access	national	chiao	tung	university	access	national	chiao	tung	university	search	within	this	journal	anywhere	search	term	advanced	search	citation	search	search	term	advanced	search	citation	search	login	register	journal	list	menu	journal	about	overview	society	information	contact	editorial	board	early	career
oncology	review	skip	main	content	skip	main	navigation	menu	skip	site	footer	register	login	about	journal	editorial	board	publication	ethic	current	issue	archive	contact	search	search	pissn	1970	5557	eissn	1970	5565	editor	in	chief	camillo	porta	pavia	italy	advertising	advertising	oncology	review	open	access	peer	review	international	journal	publishes
404	not	found	not	found	the	request	url	found	server
bmc	complementary	medicine	therapy	home	page	skip	main	content	advertisement	springer	nature	make	sars	cov	2	covid	19	research	free	view	research	view	late	news	sign	update	search	explore	journal	get	publish	about	bmc	login	menu	explore	journal	get	publish	about	bmc	login	search	bmc	article	search	bmc	complementary	medicine
journal	ethnobiology	ethnomedicine	home	page	skip	main	content	advertisement	springer	nature	make	sars	cov	2	covid	19	research	free	view	research	view	late	news	sign	update	search	explore	journal	get	publish	about	bmc	login	menu	explore	journal	get	publish	about	bmc	login	search	bmc	article	search	journal	ethnobiology	ethnomedicine	home
evidence	base	complementary	alternative	medicine	hindawi	journal	publish	u	publishing	partnership	about	u	blog	evidence	base	complementary	alternative	medicine	journal	menu	journal	overview	for	author	for	reviewer	for	editor	table	content	special	issue	submit	journal	metric	acceptance	rate	28	submission	final	decision	78	day	acceptance	publication	45	day	citescore	2.010
sexual	medicine	journal	elsevier	menu	search	search	search	all	webpage	book	journal	10	result	per	page	20	result	per	page	50	result	per	page	100	result	per	page	home	journal	sexual	medicine	twitter	issn	2050	1161	sexual	medicine	official	journal	international	society	sexual	medicine	editor	in	chief	kwangsung	park	md
journal	evidence	base	integrative	medicine	sage	journal	skip	main	content	cooky	notification	this	site	us	cooky	by	continue	browse	site	agree	use	cooky	find	menu	search	browse	resource	author	librarian	editor	society	advanced	search	in	this	journal	journal	home	browse	journal	all	article	browse	year	onlinefirst	accepted	manuscript	journal	info
journal	evidence	base	integrative	medicine	sage	journal	skip	main	content	cooky	notification	this	site	us	cooky	by	continue	browse	site	agree	use	cooky	find	menu	search	browse	resource	author	librarian	editor	society	advanced	search	in	this	journal	journal	home	browse	journal	all	article	browse	year	onlinefirst	accepted	manuscript	journal	info
trend	hearing	sage	journal	skip	main	content	cooky	notification	this	site	us	cooky	by	continue	browse	site	agree	use	cooky	find	menu	search	browse	resource	author	librarian	editor	society	advanced	search	in	this	journal	journal	home	browse	journal	all	article	browse	year	onlinefirst	special	issue	index	accepted	manuscript	journal	info
clinical	experimental	otorhinolaryngology	home	e	submission	sitemap	contact	u	home	about	aim	scope	about	journal	editorial	board	journal	management	team	copyright	open	access	archive	policy	principle	transparency	best	practice	abstract	amp	index	readership	ceo	disclaimer	subscription	contact	u	archive	current	issue	all	issue	online	first	by	category	best	article	fund
otolaryngology	international	archive	otorhinolaryngology	sidebar	home	log	in	cart	shop	book	new	release	key	specialty	neurosurgery	plastic	surgery	radiology	student	education	communication	science	otolaryngology	ophthalmology	orthopaedic	surgery	journal	eproducts	resource	contact	u	home	thieme	germany	thieme	india	thieme	uk	thieme	brazil	thieme	australia	thieme	china	log	in	cart	thieme	medical
the	journal	international	advanced	otology	issn	1308	7649	eissn	2148	3817	scopus	citescore	0.80	impact	factor	0.735	jiao	be	indexed	in	web	of	science	and	pubmed	the	journal	international	advanced	otology	toggle	navigation	archive	aim	and	scope	editorial	board	instruction	to	author	about	abstract	and	index	copyright	contact	scopus	citescore
audiology	research	skip	main	content	skip	main	navigation	menu	skip	site	footer	contact	register	login	about	journal	editorial	board	current	issue	archive	copyright	announcement	search	search	eissn	2039	4349	editor	in	chief	giacinto	asprella	libonati	italy	advertising	advertising	audiology	research	international	peer	review	open	access	journal	design	place	reader	quickly
international	journal	otolaryngology	hindawi	journal	publish	u	publishing	partnership	about	u	blog	international	journal	otolaryngology	journal	menu	journal	overview	for	author	for	reviewer	for	editor	table	content	special	issue	submit	journal	metric	acceptance	rate	15	submission	final	decision	88	day	acceptance	publication	25	day	citescore	impact	factor	apc	750	submit
case	report	otolaryngology	hindawi	journal	publish	u	publishing	partnership	about	u	blog	case	report	otolaryngology	journal	menu	journal	overview	for	author	for	reviewer	for	editor	table	content	submit	journal	metric	acceptance	rate	27	submission	final	decision	119	day	acceptance	publication	24	day	citescore	impact	factor	apc	650	submit	recently	publish
insight	journal	sage	publication	inc	skip	main	content	login	if	reset	password	since	2017	please	use	forgot	password	link	reset	password	access	sage	online	account	forgot	password	don	account	create	account	technical	support	find	my	rep	log	my	account	log	contact	toggle	navigation	menu	discipline	social	science	amp	humanity	age
allergy	amp	rhinology	sage	journal	skip	main	content	cooky	notification	this	site	us	cooky	by	continue	browse	site	agree	use	cooky	find	menu	search	browse	resource	author	librarian	editor	society	advanced	search	in	this	journal	journal	home	browse	journal	all	article	browse	year	onlinefirst	special	collection	index	accepted	manuscript	journal
oto	open	sage	journal	skip	main	content	cooky	notification	this	site	us	cooky	by	continue	browse	site	agree	use	cooky	find	menu	search	browse	resource	author	librarian	editor	society	advanced	search	in	this	journal	journal	home	browse	journal	all	article	browse	year	onlinefirst	accepted	manuscript	journal	info	journal	description	aim
home	disease	model	amp	mechanism	we	use	cooky	help	u	improve	website	learn	skip	main	content	advertisement	main	menu	user	menu	search	main	menu	home	article	accepted	manuscript	issue	progress	late	complete	issue	issue	archive	archive	article	type	subject	collection	interview	sign	alert	about	u	about	dmm	editor	board	editor
journal	inflammation	research	dove	press	open	access	publisher	journal	why	publish	with	u	author	guideline	peer	review	guideline	open	outlook	blog	reprint	submit	manuscript	menu	about	contact	sustainability	press	center	testimonial	blog	favor	author	program	permission	pre	submission	reprint	login	open	access	scientific	medical	research	advanced	search	home	journal	why
mediator	inflammation	hindawi	journal	publish	u	publishing	partnership	about	u	blog	mediator	inflammation	journal	menu	journal	overview	for	author	for	reviewer	for	editor	table	content	special	issue	submit	journal	metric	acceptance	rate	35	submission	final	decision	75	day	acceptance	publication	30	day	citescore	3.570	impact	factor	3.545	apc	2050	submit
molecular	pain	sage	journal	skip	main	content	cooky	notification	this	site	us	cooky	by	continue	browse	site	agree	use	cooky	find	menu	search	browse	resource	author	librarian	editor	society	advanced	search	in	this	journal	journal	home	browse	journal	all	article	onlinefirst	browse	year	accepted	manuscript	journal	info	journal	description	aim
international	journal	inflammation	hindawi	journal	publish	u	publishing	partnership	about	u	blog	international	journal	inflammation	journal	menu	journal	overview	for	author	for	reviewer	for	editor	table	content	special	issue	submit	journal	metric	acceptance	rate	submission	final	decision	acceptance	publication	citescore	3.330	impact	factor	apc	950	submit	recently	publish	caveolin	1
diagnostic	pathology	home	page	skip	main	content	advertisement	springer	nature	make	sars	cov	2	covid	19	research	free	view	research	view	late	news	sign	update	search	explore	journal	get	publish	about	bmc	login	menu	explore	journal	get	publish	about	bmc	login	search	bmc	article	search	diagnostic	pathology	home	about	article
clinical	pathology	sage	journal	skip	main	content	cooky	notification	this	site	us	cooky	by	continue	browse	site	agree	use	cooky	find	menu	search	browse	resource	author	librarian	editor	society	advanced	search	in	this	journal	journal	home	browse	journal	all	article	onlinefirst	browse	year	accepted	manuscript	special	collection	index	journal	info
academic	pathology	sage	journal	skip	main	content	cooky	notification	this	site	us	cooky	by	continue	browse	site	agree	use	cooky	find	menu	search	browse	resource	author	librarian	editor	society	advanced	search	in	this	journal	journal	home	browse	journal	all	article	browse	year	onlinefirst	accepted	manuscript	journal	info	journal	description	aim
case	report	pathology	hindawi	journal	publish	u	publishing	partnership	about	u	blog	case	report	pathology	journal	menu	journal	overview	for	author	for	reviewer	for	editor	table	content	submit	journal	metric	acceptance	rate	48	submission	final	decision	95	day	acceptance	publication	30	day	citescore	impact	factor	apc	650	submit	recently	publish
inflammation	regeneration	home	skip	main	content	advertisement	springer	nature	make	sars	cov	2	covid	19	research	free	view	research	view	late	news	sign	update	search	explore	journal	get	publish	about	bmc	login	menu	explore	journal	get	publish	about	bmc	login	search	bmc	article	search	inflammation	regeneration	home	about	article	submission
the	journal	pathology	clinical	research	wiley	online	library	skip	main	content	access	national	chiao	tung	university	access	national	chiao	tung	university	search	within	this	journal	anywhere	search	term	advanced	search	citation	search	search	term	advanced	search	citation	search	login	register	journal	list	menu	journal	about	overview	contact	editorial	board	contribute
pathogen	immunity	editorial	staff	editor	chief	michael	m	lederman	md	senior	editor	donald	d	anthony	md	phd	robert	a	bonomo	md	mahmoud	a	ghannoum	phd	neil	s	greenspan	md	phd	poetry	editor	daniel	c	douek	md	phd	manage	editor	robert	a	lucas	it	nikhil	chand	online	submission	user	username	password
clinical	pathology	sage	journal	skip	main	content	cooky	notification	this	site	us	cooky	by	continue	browse	site	agree	use	cooky	find	menu	search	browse	resource	author	librarian	editor	society	advanced	search	in	this	journal	journal	home	browse	journal	all	article	onlinefirst	browse	year	accepted	manuscript	special	collection	index	journal	info
international	breastfeeding	journal	home	page	skip	main	content	advertisement	springer	nature	make	sars	cov	2	covid	19	research	free	view	research	view	late	news	sign	update	search	explore	journal	get	publish	about	bmc	login	menu	explore	journal	get	publish	about	bmc	login	search	bmc	article	search	international	breastfeeding	journal	home
bmc	pediatrics	home	page	skip	main	content	advertisement	springer	nature	make	sars	cov	2	covid	19	research	free	view	research	view	late	news	sign	update	search	explore	journal	get	publish	about	bmc	login	menu	explore	journal	get	publish	about	bmc	login	search	bmc	article	search	bmc	pediatrics	home	about	article
child	adolescent	psychiatry	mental	health	home	page	skip	main	content	advertisement	springer	nature	make	sars	cov	2	covid	19	research	free	view	research	view	late	news	sign	update	search	explore	journal	get	publish	about	bmc	login	menu	explore	journal	get	publish	about	bmc	login	search	bmc	article	search	child	adolescent
frontier	pediatrics	frontier	pediatrics	also	feature	research	topic	frontier	special	theme	focus	issue	manage	guest	associate	editor	address	important	area	pediatrics	in	fashion	frontier	serf	outlet	publish	broad	aspect	pediatrics	basic	clinical	research	include	high	quality	review	case	report	editorial	commentary	related	aspect	pediatrics	the	specialty	section	frontier	pediatrics	list
annals	pediatric	endocrinology	amp	metabolism	home	e	submission	sitemap	contact	u	home	about	aim	scope	about	journal	editorial	board	principle	transparency	best	practice	open	access	subscription	information	contact	u	article	category	original	article	review	article	case	report	others	browse	article	gt	browse	article	new	issue	all	issue	ahead	of	print
pediatric	rheumatology	home	page	skip	main	content	advertisement	springer	nature	make	sars	cov	2	covid	19	research	free	view	research	view	late	news	sign	update	search	explore	journal	get	publish	about	bmc	login	menu	explore	journal	get	publish	about	bmc	login	search	bmc	article	search	pediatric	rheumatology	home	about	article
adolescent	health	medicine	therapeutic	dove	press	journal	why	publish	with	u	author	guideline	peer	review	guideline	open	outlook	blog	reprint	submit	manuscript	menu	about	contact	sustainability	press	center	testimonial	blog	favor	author	program	permission	pre	submission	reprint	login	open	access	scientific	medical	research	advanced	search	home	journal	why	publish	u
journal	of	clinical	research	n	pediatric	endocrinology	issn	1308	5727	e	issn	1308	5735	about	u	instruction	author	editorial	board	link	congress	contact	u	archive	author	index	pediatric	endocrinology	diabetes	society	web	page	archive	author	index	pediatric	endocrinology	diabetes	society	web	page	issn	1308	5727	e	issn	1308	5735	toggle
journal	child	s	orthopaedics	we	use	cooky	give	best	experience	website	to	find	use	cooky	change	setting	see	privacy	policy	accept	log	account	email	password	forgot	password	keep	log	new	user	institutional	login	openathens	login	change	password	old	password	new	password	too	short	weak	medium	strong	very	strong	too	long
italian	journal	pediatrics	home	page	skip	main	content	advertisement	springer	nature	make	sars	cov	2	covid	19	research	free	view	research	view	late	news	sign	update	search	explore	journal	get	publish	about	bmc	login	menu	explore	journal	get	publish	about	bmc	login	search	bmc	article	search	italian	journal	pediatrics	home
international	journal	pediatric	endocrinology	home	page	skip	main	content	advertisement	springer	nature	make	sars	cov	2	covid	19	research	free	view	research	view	late	news	sign	update	search	explore	journal	get	publish	about	bmc	login	menu	explore	journal	get	publish	about	bmc	login	search	bmc	article	search	international	journal	pediatric
annals	pediatric	cardiology	free	full	text	article	ann	pediatr	card	this	website	us	cooky	by	continue	use	website	give	consent	cooky	use	for	information	cooky	disable	visit	privacy	cookie	policy	agree	amp	proceed	about	u	current	issue	archive	ahead	print	instruction	submission	subscribe	advertise	contact	login	user	online	1432	advanced
pediatric	report	register	login	pediatric	report	quick	jump	page	content	main	navigation	main	content	sidebar	toggle	navigation	home	about	journal	editorial	board	current	archive	announcement	contact	search	eissn	2036	7503	editor	in	chief	maurizio	aric	italy	indexed	esci	indexed	scopus	the	aim	pediatric	report	provide	specialist	involve	clinical	practice	clinical
pediatric	neurology	brief	home	about	about	journal	editorial	team	editorial	policy	submission	contact	content	article	issue	archive	research	integrity	log	log	do	n	t	account	register	here	log	with	orcid	or	email	username	password	you	reset	password	log	register	start	submission	become	reviewer	follow	twitter	like	facebook	follow	via	r
international	journal	pediatrics	hindawi	journal	publish	u	publishing	partnership	about	u	blog	international	journal	pediatrics	journal	menu	journal	overview	for	author	for	reviewer	for	editor	table	content	special	issue	submit	journal	metric	acceptance	rate	16	submission	final	decision	92	day	acceptance	publication	65	day	citescore	impact	factor	apc	950	submit
case	report	pediatrics	hindawi	journal	publish	u	publishing	partnership	about	u	blog	case	report	pediatrics	journal	menu	journal	overview	for	author	for	reviewer	for	editor	table	content	submit	journal	metric	acceptance	rate	34	submission	final	decision	80	day	acceptance	publication	26	day	citescore	impact	factor	apc	650	submit	recently	publish
orthopaedic	surgery	european	journal	pediatric	surgery	report	sidebar	home	log	in	cart	shop	book	new	release	key	specialty	neurosurgery	plastic	surgery	radiology	student	education	communication	science	otolaryngology	ophthalmology	orthopaedic	surgery	journal	eproducts	resource	contact	u	home	thieme	germany	thieme	india	thieme	uk	thieme	brazil	thieme	australia	thieme	china	log	in
clinical	medicine	insight	pediatrics	sage	journal	skip	main	content	cooky	notification	this	site	us	cooky	by	continue	browse	site	agree	use	cooky	find	menu	search	browse	resource	author	librarian	editor	society	advanced	search	in	this	journal	journal	home	browse	journal	all	article	browse	year	onlinefirst	accepted	manuscript	special	collection	index
clinical	medicine	insight	pediatrics	sage	journal	skip	main	content	cooky	notification	this	site	us	cooky	by	continue	browse	site	agree	use	cooky	find	menu	search	browse	resource	author	librarian	editor	society	advanced	search	in	this	journal	journal	home	browse	journal	all	article	browse	year	onlinefirst	accepted	manuscript	special	collection	index
pediatric	health	medicine	therapeutic	dove	press	journal	why	publish	with	u	author	guideline	peer	review	guideline	open	outlook	blog	reprint	submit	manuscript	menu	about	contact	sustainability	press	center	testimonial	blog	favor	author	program	permission	pre	submission	reprint	login	open	access	scientific	medical	research	advanced	search	home	journal	why	publish	u
child	an	open	access	journal	mdpi	journal	information	for	author	for	reviewer	for	editor	for	librarian	for	publisher	for	society	article	processing	charge	open	access	policy	institutional	open	access	program	editorial	process	mdpi	blog	research	publication	ethic	author	service	initiative	sciforum	preprints	scilit	sciprofiles	mdpi	book	encyclopedia	about	sign	in
child	neurology	open	sage	journal	skip	main	content	cooky	notification	this	site	us	cooky	by	continue	browse	site	agree	use	cooky	find	menu	search	browse	resource	author	librarian	editor	society	advanced	search	in	this	journal	journal	home	browse	journal	all	article	browse	year	onlinefirst	accepted	manuscript	special	collection	index	journal
global	pediatric	health	sage	journal	skip	main	content	cooky	notification	this	site	us	cooky	by	continue	browse	site	agree	use	cooky	find	menu	search	browse	resource	author	librarian	editor	society	advanced	search	in	this	journal	journal	home	browse	journal	all	article	browse	year	onlinefirst	accepted	manuscript	special	collection	index	special
international	journal	pediatrics	adolescent	medicine	elsevier	menu	search	search	search	all	webpage	book	journal	10	result	per	page	20	result	per	page	50	result	per	page	100	result	per	page	home	journal	international	journal	pediatrics	adolescent	medicine	twitter	linkedin	issn	2352	6467	international	journal	pediatrics	adolescent	medicine	editor	in	chief
bmj	paediatrics	open	bmj	paediatrics	open	open	access	journal	dedicate	publishing	original	research	clinical	review	protocol	deal	aspect	child	health	advanced	search	search	late	content	archive	author	about	email	alert	intro	pullout	text	widget	bmj	paediatrics	open	publish	research	health	wellbeing	neonate	infant	child	young	people	ethically	scientifically	sound	interpretation
pediatric	quality	amp	safety	log	your	account	temporarily	lock	your	account	temporarily	lock	due	incorrect	sign	attempt	automatically	unlocked	30	min	for	immediate	assistance	contact	customer	service	800	638	3030	within	usa	301	223	2300	international	customerservice	lww.com	invalid	username	password	try	register	account	default	message	login	no	user	account
jpp	jmir	pediatrics	parent	jmir	publication	menu	search	user	sign	in	sign	up	follow	u	twitter	home	browse	journal	current	issue	upcoming	issue	browse	by	year	browse	year	select	2018	2019	2020	submit	browse	issue	browse	author	browse	theme	other	journal	journal	medical	internet	research	jmir	research	protocol	jmir	mhealth
journal	research	pharmacy	practice	free	full	text	article	j	re	pharm	pract	this	website	us	cooky	by	continue	use	website	give	consent	cooky	use	for	information	cooky	disable	visit	privacy	cookie	policy	agree	amp	proceed	user	online	526	home	about	u	editorial	board	search	ahead	print	current	issue	archive	submit
journal	pharmacy	and	bioallied	science	free	full	text	article	journal	pharmacy	and	bioallied	science	this	website	us	cooky	by	continue	use	website	give	consent	cooky	use	for	information	cooky	disable	visit	privacy	cookie	policy	agree	amp	proceed	login	user	online	2531	home	about	u	editorial	board	search	ahead	print	current
scientia	pharmaceutica	an	open	access	journal	mdpi	journal	information	for	author	for	reviewer	for	editor	for	librarian	for	publisher	for	society	article	processing	charge	open	access	policy	institutional	open	access	program	editorial	process	mdpi	blog	research	publication	ethic	author	service	initiative	sciforum	preprints	scilit	sciprofiles	mdpi	book	encyclopedia	about	sign
journal	drug	delivery	hindawi	journal	publish	u	publishing	partnership	about	u	blog	journal	drug	delivery	journal	menu	table	content	special	issue	submit	journal	drug	delivery	cease	publication	2019	longer	accept	submission	all	previously	publish	article	available	table	content	the	journal	archive	portico	via	lock	initiative	provide	permanent	archive	electronic	scholarly
journal	pharmaceutic	hindawi	journal	publish	u	publishing	partnership	about	u	blog	journal	pharmaceutic	journal	menu	table	content	submit	journal	pharmaceutic	cease	publication	2020	longer	accept	submission	all	previously	publish	article	available	table	content	the	journal	archive	portico	via	lock	initiative	provide	permanent	archive	electronic	scholarly	journal	go	table	content	other
integrate	pharmacy	research	practice	dove	press	journal	why	publish	with	u	author	guideline	peer	review	guideline	open	outlook	blog	reprint	submit	manuscript	menu	about	contact	sustainability	press	center	testimonial	blog	favor	author	program	permission	pre	submission	reprint	login	open	access	scientific	medical	research	advanced	search	home	journal	why	publish	u
international	journal	pharmaceutic	x	elsevier	menu	search	search	search	all	webpage	book	journal	10	result	per	page	20	result	per	page	50	result	per	page	100	result	per	page	home	journal	international	journal	pharmaceutic	x	facebook	twitter	issn	2590	1567	international	journal	pharmaceutic	x	editor	in	chief	j	rgen	siepmann
international	journal	tryptophan	research	sage	journal	skip	main	content	cooky	notification	this	site	us	cooky	by	continue	browse	site	agree	use	cooky	find	menu	search	browse	resource	author	librarian	editor	society	advanced	search	in	this	journal	journal	home	browse	journal	all	article	browse	year	onlinefirst	accepted	manuscript	special	collection	index
cell	physiol	biochem	cellular	physiology	amp	biochemistry	international	journal	experimental	cellular	physiology	biochemistry	pharmacology	home	current	issue	archive	submission	peer	review	ethic	editorial	board	fee	contact	open	access	please	click	here	to	navigate	home	current	issue	archive	submission	peer	review	ethic	editorial	board	fee	contact	open	access	to	submit	manuscript
frontier	physiology	the	central	tenet	physiology	unites	various	sub	discipline	quest	understand	various	component	organism	work	together	maintain	healthy	state	it	understand	normal	bodily	function	disruption	lead	disease	determine	ultimately	correct	restore	healthy	state	please	consider	content	article	type	specification	state	article	address	purely	pathological	process	treatment	management	disease	fall
physiological	report	wiley	online	library	skip	main	content	access	national	chiao	tung	university	access	national	chiao	tung	university	search	within	this	journal	the	physiological	society	journal	wiley	online	library	search	term	advanced	search	citation	search	search	term	advanced	search	citation	search	search	term	advanced	search	citation	search	login	register	journal
journal	lipid	hindawi	journal	publish	u	publishing	partnership	about	u	blog	journal	lipid	journal	menu	journal	overview	for	author	for	reviewer	for	editor	table	content	special	issue	submit	journal	metric	metric	available	article	publish	apc	950	submit	recently	publish	lipoprotein	insurgent	a	new	insight	structure	function	metabolism	pathogenicity	medication	affect
npj	schizophrenia	cookie	notice	we	use	cooky	personalise	content	ad	provide	social	medium	feature	analyse	traffic	we	also	share	information	use	site	social	medium	advertising	analytics	partner	accordance	privacy	policy	you	manage	preference	manage	cooky	close	ok	manage	cooky	your	privacy	strictly	necessary	cooky	performance	amp	analytics	cooky	functional	cooky
european	journal	psychotraumatology	vol	11	no	1	access	provide	national	chiao	tung	university	log	register	cart	search	this	journal	anywhere	advanced	search	2018	impact	factor	3.020	european	journal	psychotraumatology	2018	impact	factor	3.020	an	open	access	journal	submit	article	new	content	alert	r	citation	search	citation	search	current	issue	browse
bmc	psychiatry	home	page	skip	main	content	advertisement	springer	nature	make	sars	cov	2	covid	19	research	free	view	research	view	late	news	sign	update	search	explore	journal	get	publish	about	bmc	login	menu	explore	journal	get	publish	about	bmc	login	search	bmc	article	search	bmc	psychiatry	home	about	article
frontier	psychiatry	the	journal	s	mission	use	translational	approach	improve	therapeutic	option	mental	illness	consequently	improve	patient	treatment	outcome	modern	psychiatry	interdisciplinary	collaborative	medically	socially	relevant	clinical	subject	in	recent	decade	advance	basic	research	lead	promising	perspective	field	study	psychiatric	disease	predictive	image	genomics	well	computational	model	novel	biomarkers	provide
schizophrenia	research	treatment	hindawi	journal	publish	u	publishing	partnership	about	u	blog	schizophrenia	research	treatment	journal	menu	journal	overview	for	author	for	reviewer	for	editor	table	content	special	issue	submit	journal	metric	acceptance	rate	submission	final	decision	acceptance	publication	citescore	2.710	impact	factor	apc	950	submit	recently	publish	lack	association
nature	science	sleep	dove	press	open	access	publisher	journal	why	publish	with	u	author	guideline	peer	review	guideline	open	outlook	blog	reprint	submit	manuscript	menu	about	contact	sustainability	press	center	testimonial	blog	favor	author	program	permission	pre	submission	reprint	login	open	access	scientific	medical	research	advanced	search	home	journal	why
journal	eat	disorder	home	page	skip	main	content	advertisement	springer	nature	make	sars	cov	2	covid	19	research	free	view	research	view	late	news	sign	update	search	explore	journal	get	publish	about	bmc	login	menu	explore	journal	get	publish	about	bmc	login	search	bmc	article	search	journal	eat	disorder	home
annals	general	psychiatry	home	page	skip	main	content	advertisement	springer	nature	make	sars	cov	2	covid	19	research	free	view	research	view	late	news	sign	update	search	explore	journal	get	publish	about	bmc	login	menu	explore	journal	get	publish	about	bmc	login	search	bmc	article	search	annals	general	psychiatry	home
borderline	personality	disorder	emotion	dysregulation	home	page	skip	main	content	advertisement	springer	nature	make	sars	cov	2	covid	19	research	free	view	research	view	late	news	sign	update	search	explore	journal	get	publish	about	bmc	login	menu	explore	journal	get	publish	about	bmc	login	search	bmc	article	search	borderline	personality
depression	research	treatment	hindawi	journal	publish	u	publishing	partnership	about	u	blog	depression	research	treatment	journal	menu	journal	overview	for	author	for	reviewer	for	editor	table	content	special	issue	submit	journal	metric	acceptance	rate	35	submission	final	decision	88	day	acceptance	publication	77	day	citescore	2.090	impact	factor	apc	750
bjpsych	bulletin	cambridge	core	skip	main	content	accessibility	help	we	use	cooky	distinguish	user	provide	well	experience	website	close	message	accept	cooky	find	manage	cookie	setting	login	alert	cancel	log	cup	global	header	open	global	navigation	cambridge	university	press	cambridge	university	press	academic	cambridge	core	institutional	access	book	catalogue	individual
sleep	disorder	hindawi	journal	publish	u	publishing	partnership	about	u	blog	sleep	disorder	journal	menu	journal	overview	for	author	for	reviewer	for	editor	table	content	special	issue	submit	journal	metric	metric	available	article	publish	apc	750	submit	recently	publish	the	association	sleep	duration	use	electronic	cigarette	nhanes	2015	2016	r
login	mental	illness	register	login	mental	illness	quick	jump	page	content	main	navigation	main	content	sidebar	toggle	navigation	home	about	journal	editorial	board	current	archive	copyright	announcement	contact	search	home	login	username	password	forgot	password	keep	log	login	link	professional	copyedit	alert	advertising	pubmed	pubmed	central	scopus	doaj	product	flyer
industrial	psychiatry	journal	free	full	text	article	ind	psychiatry	j	this	website	us	cooky	by	continue	use	website	give	consent	cooky	use	for	information	cooky	disable	visit	privacy	cookie	policy	agree	amp	proceed	home	about	ipj	editorial	board	ahead	print	current	issue	archive	instruction	contact	u	login	search	article	advanced
bjpsych	international	cambridge	core	skip	main	content	accessibility	help	we	use	cooky	distinguish	user	provide	well	experience	website	close	message	accept	cooky	find	manage	cookie	setting	login	alert	cancel	log	cup	global	header	open	global	navigation	cambridge	university	press	cambridge	university	press	academic	cambridge	core	institutional	access	book	catalogue	individual
autism	research	treatment	hindawi	journal	publish	u	publishing	partnership	about	u	blog	autism	research	treatment	journal	menu	journal	overview	for	author	for	reviewer	for	editor	table	content	special	issue	submit	journal	metric	metric	available	article	publish	apc	750	submit	recently	publish	ambra1	autophagy	extreme	male	brain	theory	autism	bernard	crespi
case	report	psychiatry	hindawi	journal	publish	u	publishing	partnership	about	u	blog	case	report	psychiatry	journal	menu	journal	overview	for	author	for	reviewer	for	editor	table	content	submit	journal	metric	acceptance	rate	71	submission	final	decision	91	day	acceptance	publication	17	day	citescore	impact	factor	apc	650	submit	recently	publish
psychiatry	journal	hindawi	journal	publish	u	publishing	partnership	about	u	blog	psychiatry	journal	journal	menu	journal	overview	for	author	for	reviewer	for	editor	table	content	submit	journal	metric	acceptance	rate	14	submission	final	decision	109	day	acceptance	publication	64	day	citescore	impact	factor	apc	750	submit	recently	publish	perceive	patient
bjpsych	open	cambridge	core	skip	main	content	accessibility	help	we	use	cooky	distinguish	user	provide	well	experience	website	close	message	accept	cooky	find	manage	cookie	setting	login	alert	cancel	log	cup	global	header	open	global	navigation	cambridge	university	press	cambridge	university	press	academic	cambridge	core	institutional	access	book	catalogue	individual
general	psychiatry	general	psychiatry	open	access	journal	provide	lead	psychiatry	research	since	1959	advanced	search	search	late	content	archive	author	about	email	alert	intro	pullout	text	widget	general	psychiatry	provide	lead	psychiatry	research	since	1959	it	publishes	open	access	research	relevant	psychiatrist	mental	health	professional	publishing	charge	levy	general	psychiatry
eurosurveillance	manage	cooky	cooky	we	use	cooky	collect	statistic	visitor	navigate	website	improve	user	experience	find	use	cooky	change	setting	i	accept	cooky	i	n	t	accept	cooky	remind	later	1887	network	ecdc	european	antibiotic	awareness	day	escaide	scientific	conference	eurosurveillance	journal	login	contact	support	toggle	search	navigation	toggle	main
journal	global	health	home	journal	global	health	peer	review	journal	publish	international	society	global	health	not	for	profit	organization	register	uk	company	number	sc630328	we	publish	editorial	news	watch	survival	the	story	global	health	jogh	recommends	order	amazon.com	order	amazon.co.uk	order	amazon.com	order	amazon.co.uk	the	ninth	international	congress	peer	review
bmc	public	health	home	page	skip	main	content	advertisement	springer	nature	make	sars	cov	2	covid	19	research	free	view	research	view	late	news	sign	update	search	explore	journal	get	publish	about	bmc	login	menu	explore	journal	get	publish	about	bmc	login	search	bmc	article	search	bmc	public	health	home
international	journal	equity	health	home	page	skip	main	content	advertisement	springer	nature	make	sars	cov	2	covid	19	research	free	view	research	view	late	news	sign	update	search	explore	journal	get	publish	about	bmc	login	menu	explore	journal	get	publish	about	bmc	login	search	bmc	article	search	international	journal	equity
globalization	health	home	page	skip	main	content	advertisement	springer	nature	make	sars	cov	2	covid	19	research	free	view	research	view	late	news	sign	update	search	explore	journal	get	publish	about	bmc	login	menu	explore	journal	get	publish	about	bmc	login	search	bmc	article	search	globalization	health	home	about	article
risk	management	healthcare	policy	dove	press	journal	why	publish	with	u	author	guideline	peer	review	guideline	open	outlook	blog	reprint	submit	manuscript	menu	about	contact	sustainability	press	center	testimonial	blog	favor	author	program	permission	pre	submission	reprint	login	open	access	scientific	medical	research	advanced	search	home	journal	why	publish	u
harm	reduction	journal	home	page	skip	main	content	advertisement	springer	nature	make	sars	cov	2	covid	19	research	free	view	research	view	late	news	sign	update	search	explore	journal	get	publish	about	bmc	login	menu	explore	journal	get	publish	about	bmc	login	search	bmc	article	search	harm	reduction	journal	home
evolution	medicine	public	health	oxford	academic	skip	main	content	search	menu	account	menu	menu	national	chiao	tung	university	library	national	chiao	tung	university	library	sign	in	register	navbar	search	filter	all	evolution	medicine	public	health	all	journal	mobile	microsite	search	term	search	sign	in	national	chiao	tung	university	library	national
bmc	international	health	human	right	home	page	skip	main	content	advertisement	springer	nature	make	sars	cov	2	covid	19	research	free	view	research	view	late	news	sign	update	search	explore	journal	get	publish	about	bmc	login	menu	explore	journal	get	publish	about	bmc	login	search	bmc	article	search	bmc	international
bmc	health	service	research	home	page	skip	main	content	advertisement	springer	nature	make	sars	cov	2	covid	19	research	free	view	research	view	late	news	sign	update	search	explore	journal	get	publish	about	bmc	login	menu	explore	journal	get	publish	about	bmc	login	search	bmc	article	search	bmc	health	service
global	health	action	vol	12	no	sup1	access	provide	national	chiao	tung	university	log	register	cart	search	this	journal	anywhere	advanced	search	2018	impact	factor	1.817	global	health	action	2018	impact	factor	1.817	an	open	access	journal	submit	article	new	content	alert	r	citation	search	citation	search	current	issue	browse
health	research	policy	system	home	page	skip	main	content	advertisement	springer	nature	make	sars	cov	2	covid	19	research	free	view	research	view	late	news	sign	update	search	explore	journal	get	publish	about	bmc	login	menu	explore	journal	get	publish	about	bmc	login	search	bmc	article	search	health	research	policy
substance	abuse	treatment	prevention	policy	home	page	skip	main	content	advertisement	springer	nature	make	sars	cov	2	covid	19	research	free	view	research	view	late	news	sign	update	search	explore	journal	get	publish	about	bmc	login	menu	explore	journal	get	publish	about	bmc	login	search	bmc	article	search	substance	abuse
substance	abuse	research	treatment	sage	journal	skip	main	content	cooky	notification	this	site	us	cooky	by	continue	browse	site	agree	use	cooky	find	menu	search	browse	resource	author	librarian	editor	society	advanced	search	in	this	journal	journal	home	browse	journal	all	article	browse	year	onlinefirst	accepted	manuscript	special	collection	index
archive	public	health	home	page	skip	main	content	advertisement	springer	nature	make	sars	cov	2	covid	19	research	free	view	research	view	late	news	sign	update	search	explore	journal	get	publish	about	bmc	login	menu	explore	journal	get	publish	about	bmc	login	search	bmc	article	search	archive	public	health	home
public	health	review	home	page	skip	main	content	advertisement	springer	nature	make	sars	cov	2	covid	19	research	free	view	research	view	late	news	sign	update	search	explore	journal	get	publish	about	bmc	login	menu	explore	journal	get	publish	about	bmc	login	search	bmc	article	search	public	health	review	home
international	journal	health	policy	management	this	website	us	cooky	ensure	get	best	experience	website	if	trouble	use	system	press	ctrl	f5	button	get	toggle	navigation	home	browse	current	issue	by	issue	by	author	by	subject	author	index	keyword	index	journal	info	about	journal	aim	scope	editorial	board	editorial	staff	publication
frontier	public	health	human	modification	environment	proceeds	rapid	way	speed	research	investigate	impact	human	health	much	low	epidemiology	crucial	identify	causal	relationship	strong	impact	modern	public	health	however	aware	causal	relationship	become	much	complex	world	live	the	impact	low	socio	economic	position	society	increase	poverty	stratum	population	widespread	environmental	transformation
inquiry	the	journal	health	care	organization	provision	financing	sage	journal	skip	main	content	cooky	notification	this	site	us	cooky	by	continue	browse	site	agree	use	cooky	find	menu	search	browse	resource	author	librarian	editor	society	advanced	search	in	this	journal	journal	home	browse	journal	all	article	browse	year	onlinefirst	special
journal	environmental	public	health	hindawi	journal	publish	u	publishing	partnership	about	u	blog	journal	environmental	public	health	journal	menu	journal	overview	for	author	for	reviewer	for	editor	table	content	special	issue	submit	journal	metric	acceptance	rate	18	submission	final	decision	110	day	acceptance	publication	35	day	citescore	1.720	impact	factor
primary	health	care	research	amp	development	cambridge	core	skip	main	content	accessibility	help	we	use	cooky	distinguish	user	provide	well	experience	website	close	message	accept	cooky	find	manage	cookie	setting	login	alert	cancel	log	cup	global	header	open	global	navigation	cambridge	university	press	cambridge	university	press	academic	cambridge	core	institutional
environmental	health	preventive	medicine	home	skip	main	content	advertisement	springer	nature	make	sars	cov	2	covid	19	research	free	view	research	view	late	news	sign	update	search	explore	journal	get	publish	about	bmc	login	menu	explore	journal	get	publish	about	bmc	login	search	bmc	article	search	environmental	health	preventive	medicine
health	human	right	journal	a	global	movement	toward	health	equity	search	search	about	hhr	expand	child	menu	about	editor	editorial	board	term	reference	about	publisher	harvard	school	public	health	mission	objective	peer	review	process	open	access	policy	data	share	compete	interest	privacy	blog	archive	resource	expand	child	menu	special	rapporteur
health	amp	justice	home	page	skip	main	content	advertisement	springer	nature	make	sars	cov	2	covid	19	research	free	view	research	view	late	news	sign	update	search	explore	journal	get	publish	about	bmc	login	menu	explore	journal	get	publish	about	bmc	login	search	bmc	article	search	health	amp	justice	home
sahara	j	journal	social	aspect	hiv	aid	vol	16	no	1	access	provide	national	chiao	tung	university	log	register	cart	search	this	journal	anywhere	advanced	search	2018	impact	factor	0.619	sahara	j	journal	social	aspect	hiv	aid	an	open	access	journal	2018	impact	factor	0.619	an	open	access	journal	publishes
journal	public	health	research	skip	main	content	skip	main	navigation	menu	skip	site	footer	register	login	about	journal	editorial	board	current	issue	archive	announcement	contact	search	search	eissn	2279	9036	index	pubmed	pubmed	central	pmc	scopus	doaj	cabi	esci	the	journal	public	health	research	online	open	access	peer	review	scholarly
journal	healthcare	leadership	dove	press	open	access	publisher	journal	why	publish	with	u	author	guideline	peer	review	guideline	open	outlook	blog	reprint	submit	manuscript	menu	about	contact	sustainability	press	center	testimonial	blog	favor	author	program	permission	pre	submission	reprint	login	open	access	scientific	medical	research	advanced	search	home	journal	why
journal	family	community	medicine	free	full	text	article	j	fam	community	med	this	website	us	cooky	by	continue	use	website	give	consent	cooky	use	for	information	cooky	disable	visit	privacy	cookie	policy	agree	amp	proceed	home	about	u	editorial	board	search	ahead	print	current	issue	archive	submit	article	instruction	subscribe
advance	preventive	medicine	hindawi	journal	publish	u	publishing	partnership	about	u	blog	advance	preventive	medicine	journal	menu	journal	overview	for	author	for	reviewer	for	editor	table	content	special	issue	submit	journal	metric	acceptance	rate	36	submission	final	decision	54	day	acceptance	publication	100	day	citescore	impact	factor	apc	750	submit
international	journal	maternal	child	health	aid	ijma	home	current	issue	archive	announcement	about	about	journal	author	guideline	editorial	team	privacy	statement	contact	register	login	prev	next	start	stop	1	2	3	4	5	6	7	8	9	10	11	about	journal	the	i	nternational	j	ournal	maternal	child	health	m
hlrp	health	literacy	research	practice	public	health	all	healio	aesthetic	allergy	immunology	athletic	training	cardiac	vascular	intervention	cardiology	dermatology	endocrinology	gastroenterology	hematology	oncology	hepatology	infectious	disease	nephrology	nursing	occupational	therapy	ophthalmology	optometry	orthopedics	pediatrics	physical	therapy	primary	care	psychiatry	public	health	pulmonology	rheumatology	speech	language	pathology	special	education	login	register
tobacco	use	insight	sage	journal	skip	main	content	cooky	notification	this	site	us	cooky	by	continue	browse	site	agree	use	cooky	find	menu	search	browse	resource	author	librarian	editor	society	advanced	search	in	this	journal	journal	home	browse	journal	all	article	browse	year	onlinefirst	accepted	manuscript	special	collection	index	journal
substance	abuse	rehabilitation	dove	press	open	access	publisher	journal	why	publish	with	u	author	guideline	peer	review	guideline	open	outlook	blog	reprint	submit	manuscript	menu	about	contact	sustainability	press	center	testimonial	blog	favor	author	program	permission	pre	submission	reprint	login	open	access	scientific	medical	research	advanced	search	home	journal	why
online	journal	public	health	informatics	online	journal	public	health	informatics	online	journal	public	health	informatics	online	journal	public	health	informatics	about	about	journal	editorial	team	privacy	statement	contact	submission	current	archive	search	announcement	register	login	register	login	current	issue	vol	11	no	3	2019	publish	december	31	2019	interest	informatics
journal	market	access	amp	health	policy	vol	8	no	1	load	contrib	a11y	accessibility	menu.js	access	provide	national	chiao	tung	university	log	register	cart	search	this	journal	anywhere	advanced	search	journal	market	access	amp	health	policy	an	open	access	journal	submit	article	new	content	alert	r	citation	search	citation	search
global	health	epidemiology	genomics	cambridge	core	skip	main	content	accessibility	help	we	use	cooky	distinguish	user	provide	well	experience	website	close	message	accept	cooky	find	manage	cookie	setting	login	alert	cancel	log	cup	global	header	open	global	navigation	cambridge	university	press	cambridge	university	press	academic	cambridge	core	institutional	access	book
gm	gm	hygiene	infection	control	gm	hygiene	infection	control	gm	german	medical	science	deutsch	portal	journal	meeting	report	guideline	handbook	dgkh	about	journal	for	author	contact	imprint	gm	hygiene	infection	control	deutsche	gesellschaft	f	r	krankenhaushygiene	dgkh	issn	2196	5226	newsletter	search	dgkh	archive	current	volume	welcome	gm	hygiene	infection
gt	aim	public	health	open	access	journal	home	journal	news	about	about	ethical	standard	contact	u	mathematical	bioscience	engineering	aim	agriculture	food	aim	allergy	immunology	aim	bioengineering	aim	biophysics	aim	electronics	electrical	engineering	aim	energy	aim	environmental	science	aim	genetics	aim	geosciences	aim	material	science	aim	mathematics	aim	medical	science
health	service	research	managerial	epidemiology	sage	journal	skip	main	content	cooky	notification	this	site	us	cooky	by	continue	browse	site	agree	use	cooky	find	menu	search	browse	resource	author	librarian	editor	society	advanced	search	in	this	journal	journal	home	browse	journal	all	article	browse	year	onlinefirst	accepted	manuscript	journal	info
jph	jmir	public	health	surveillance	jmir	publication	menu	search	user	sign	in	sign	up	follow	u	twitter	home	browse	journal	current	issue	upcoming	issue	browse	by	year	browse	year	select	2015	2016	2017	2018	2019	2020	submit	browse	issue	browse	author	browse	theme	other	journal	journal	medical	internet	research	jmir
global	health	research	policy	home	skip	main	content	advertisement	springer	nature	make	sars	cov	2	covid	19	research	free	view	research	view	late	news	sign	update	search	explore	journal	get	publish	about	bmc	login	menu	explore	journal	get	publish	about	bmc	login	search	bmc	article	search	global	health	research	policy
bad	request	bad	request	request	too	long	http	error	400	the	size	request	header	long
journal	patient	report	outcome	home	skip	main	content	advertisement	springer	nature	make	sars	cov	2	covid	19	research	free	view	research	view	late	news	sign	update	search	get	publish	explore	journal	book	about	login	menu	get	publish	explore	journal	book	about	login	search	springeropen	article	search	journal	patient	report	outcome
reproductive	biomedicine	amp	society	online	journal	elsevier	menu	search	search	search	all	webpage	book	journal	10	result	per	page	20	result	per	page	50	result	per	page	100	result	per	page	home	journal	reproductive	biomedicine	amp	society	online	facebook	twitter	issn	2405	6618	reproductive	biomedicine	amp	society	online	co	editor
medical	education	online	vol	25	no	1	access	provide	national	chiao	tung	university	log	register	cart	search	this	journal	anywhere	advanced	search	2018	impact	factor	1.715	medical	education	online	2018	impact	factor	1.715	an	open	access	journal	submit	article	new	content	alert	r	citation	search	citation	search	current	issue	browse
jeehp	journal	educational	evaluation	health	profession	home	e	submission	sitemap	contact	u	home	browse	article	new	issue	all	issue	most	read	article	most	download	article	most	cite	article	fund	article	jeehp	search	author	index	metric	toc	alert	publication	ethic	research	publication	ethic	advertising	policy	for	contributor	instruction	author	why	publish
asmscience	journal	microbiology	amp	amp	biology	education	1887	toggle	navigation	toggle	navigation	more	toggle	navigation	toggle	navigation	personal	account	sign	in	register	access	provide	national	chiao	tung	university	asm	member	status	join	asm	sign	in	a	administrator	username	password	sign	need	login	help	sign	www.asm.org	membership	subscription	contact	u	home
journal	education	health	promotion	free	full	text	article	j	edu	health	promot	this	website	us	cooky	by	continue	use	website	give	consent	cooky	use	for	information	cooky	disable	visit	privacy	cookie	policy	agree	amp	proceed	home	about	u	editorial	board	search	browse	article	submit	article	instruction	contact	login	user	online
advance	medical	education	practice	dove	press	journal	why	publish	with	u	author	guideline	peer	review	guideline	open	outlook	blog	reprint	submit	manuscript	menu	about	contact	sustainability	press	center	testimonial	blog	favor	author	program	permission	pre	submission	reprint	login	open	access	scientific	medical	research	advanced	search	home	journal	why	publish	u
npj	science	learn	cookie	notice	we	use	cooky	personalise	content	ad	provide	social	medium	feature	analyse	traffic	we	also	share	information	use	site	social	medium	advertising	analytics	partner	accordance	privacy	policy	you	manage	preference	manage	cooky	close	ok	manage	cooky	your	privacy	strictly	necessary	cooky	performance	amp	analytics	cooky	functional
journal	european	cme	vol	9	no	1	load	contrib	a11y	accessibility	menu.js	access	provide	national	chiao	tung	university	log	register	cart	search	this	journal	anywhere	advanced	search	journal	european	cme	an	open	access	journal	submit	article	new	content	alert	r	citation	search	citation	search	current	issue	browse	list	issue	explore
perspective	medical	education	home	skip	main	content	advertisement	springer	nature	make	sars	cov	2	covid	19	research	free	view	research	view	late	news	sign	update	search	author	amp	editor	my	account	menu	author	amp	editor	my	account	http	media.springernature.com	w92	springer	static	cover	journal	40037.jpg	1x	http	media.springernature.com	w138	springer
jme	jmir	medical	education	jmir	publication	menu	search	user	sign	in	sign	up	follow	u	twitter	home	browse	journal	current	issue	upcoming	issue	browse	by	year	browse	year	select	2015	2016	2017	2018	2019	2020	submit	browse	issue	browse	author	browse	theme	other	journal	journal	medical	internet	research	jmir	research
journal	medical	education	curricular	development	sage	journal	skip	main	content	cooky	notification	this	site	us	cooky	by	continue	browse	site	agree	use	cooky	find	menu	search	browse	resource	author	librarian	editor	society	advanced	search	in	this	journal	journal	home	browse	journal	all	article	browse	year	onlinefirst	accepted	manuscript	special	collection
conflict	health	home	page	skip	main	content	advertisement	springer	nature	make	sars	cov	2	covid	19	research	free	view	research	view	late	news	sign	update	search	explore	journal	get	publish	about	bmc	login	menu	explore	journal	get	publish	about	bmc	login	search	bmc	article	search	conflict	health	home	about	article
bmc	palliative	care	home	page	skip	main	content	advertisement	springer	nature	make	sars	cov	2	covid	19	research	free	view	research	view	late	news	sign	update	search	explore	journal	get	publish	about	bmc	login	menu	explore	journal	get	publish	about	bmc	login	search	bmc	article	search	bmc	palliative	care	home
bmc	emergency	medicine	home	page	skip	main	content	advertisement	springer	nature	make	sars	cov	2	covid	19	research	free	view	research	view	late	news	sign	update	search	explore	journal	get	publish	about	bmc	login	menu	explore	journal	get	publish	about	bmc	login	search	bmc	article	search	bmc	emergency	medicine	home
bmc	emergency	medicine	home	page	skip	main	content	advertisement	springer	nature	make	sars	cov	2	covid	19	research	free	view	research	view	late	news	sign	update	search	explore	journal	get	publish	about	bmc	login	menu	explore	journal	get	publish	about	bmc	login	search	bmc	article	search	bmc	emergency	medicine	home
bad	request	bad	request	request	too	long	http	error	400	the	size	request	header	long
diabetes	metabolic	syndrome	obesity	target	therapy	journal	why	publish	with	u	author	guideline	peer	review	guideline	open	outlook	blog	reprint	submit	manuscript	menu	about	contact	sustainability	press	center	testimonial	blog	favor	author	program	permission	pre	submission	reprint	login	open	access	scientific	medical	research	advanced	search	home	journal	why	publish	u
head	amp	face	medicine	home	page	skip	main	content	advertisement	springer	nature	make	sars	cov	2	covid	19	research	free	view	research	view	late	news	sign	update	search	explore	journal	get	publish	about	bmc	login	menu	explore	journal	get	publish	about	bmc	login	search	bmc	article	search	head	amp	face
psoriasis	target	therapy	dove	press	open	access	publisher	journal	why	publish	with	u	author	guideline	peer	review	guideline	open	outlook	blog	reprint	submit	manuscript	menu	about	contact	sustainability	press	center	testimonial	blog	favor	author	program	permission	pre	submission	reprint	login	open	access	scientific	medical	research	advanced	search	home	journal	why
sport	medicine	open	home	page	skip	main	content	advertisement	springer	nature	make	sars	cov	2	covid	19	research	free	view	research	view	late	news	sign	update	search	get	publish	explore	journal	book	about	login	menu	get	publish	explore	journal	book	about	login	search	springeropen	article	search	sport	medicine	open	about
biology	sport	new	date	gettime	event	gtm.js	var	f	d.getelementsbytagname	0	j	d.createelement	dl	l	datalayer	l	l	j.async	true	j.src	http	www.googletagmanager.com	gtm.js	id	i	dl	f.parentnode.insertbefore	j	f	ta	strona	u	ywa	pliki	cooky	w	celu	polepszenia	u	yteczno	ci	funkcjonalno	ci	oraz	w	celach	statystycznych	dowiedz	si
1	tomcat	1.irl.safaribooks.com	2	fe80	0	0	0	34	a0ff	fe4a	8dd4	eth0	request	tomcat	1.irl.safaribooks.com	10.200.3.211	journal	human	kinetics	sciendo	jump	content	jump	main	navigation	http	content.sciendo.com	us	cooky	store	information	enables	u	optimize	website	make	browsing	comfortable	to	learn	use	cooky	please	read	privacy	policy	ok	dismiss	home
bmc	sport	science	medicine	rehabilitation	home	page	skip	main	content	advertisement	springer	nature	make	sars	cov	2	covid	19	research	free	view	research	view	late	news	sign	update	search	explore	journal	get	publish	about	bmc	login	menu	explore	journal	get	publish	about	bmc	login	search	bmc	article	search	bmc	sport
journal	sport	medicine	hindawi	journal	publish	u	publishing	partnership	about	u	blog	journal	sport	medicine	journal	menu	journal	overview	for	author	for	reviewer	for	editor	table	content	submit	journal	metric	metric	available	article	publish	apc	750	submit	recently	publish	change	renal	parameter	training	camp	among	handball	player	sub	saharan	environment
open	access	journal	sport	medicine	dove	press	journal	why	publish	with	u	author	guideline	peer	review	guideline	open	outlook	blog	reprint	submit	manuscript	menu	about	contact	sustainability	press	center	testimonial	blog	favor	author	program	permission	pre	submission	reprint	login	open	access	scientific	medical	research	advanced	search	home	journal	why	publish
bmc	sport	science	medicine	rehabilitation	home	page	skip	main	content	advertisement	springer	nature	make	sars	cov	2	covid	19	research	free	view	research	view	late	news	sign	update	search	explore	journal	get	publish	about	bmc	login	menu	explore	journal	get	publish	about	bmc	login	search	bmc	article	search	bmc	sport
orthopaedic	surgery	sport	medicine	international	open	sidebar	home	log	in	cart	shop	book	new	release	key	specialty	neurosurgery	plastic	surgery	radiology	student	education	communication	science	otolaryngology	ophthalmology	orthopaedic	surgery	journal	eproducts	resource	contact	u	home	thieme	germany	thieme	india	thieme	uk	thieme	brazil	thieme	australia	thieme	china	log	in	cart
world	journal	emergency	surgery	world	society	emergency	surgery	skip	main	content	advertisement	springer	nature	make	sars	cov	2	covid	19	research	free	view	research	view	late	news	sign	update	search	explore	journal	get	publish	about	bmc	login	menu	explore	journal	get	publish	about	bmc	login	search	bmc	article	search	world
global	spine	journal	sage	journal	skip	main	content	cooky	notification	this	site	us	cooky	by	continue	browse	site	agree	use	cooky	find	menu	search	browse	resource	author	librarian	editor	society	advanced	search	in	this	journal	journal	home	browse	journal	current	issue	onlinefirst	accepted	manuscript	all	issue	special	issue	index	special
journal	otolaryngology	head	amp	neck	surgery	home	page	skip	main	content	advertisement	springer	nature	make	sars	cov	2	covid	19	research	free	view	research	view	late	news	sign	update	search	explore	journal	get	publish	about	bmc	login	menu	explore	journal	get	publish	about	bmc	login	search	bmc	article	search	journal
world	journal	surgical	oncology	home	page	skip	main	content	advertisement	springer	nature	make	sars	cov	2	covid	19	research	free	view	research	view	late	news	sign	update	search	explore	journal	get	publish	about	bmc	login	menu	explore	journal	get	publish	about	bmc	login	search	bmc	article	search	world	journal	surgical
archive	plastic	surgery	home	e	submission	sitemap	contact	u	home	about	aim	scope	about	journal	about	society	editorial	board	manage	team	open	access	best	practice	advertising	policy	contact	u	article	amp	speciality	article	category	editorial	review	article	original	article	case	report	idea	innovation	continue	medical	education	topic	book	review	letter
bmc	surgery	home	page	skip	main	content	advertisement	springer	nature	make	sars	cov	2	covid	19	research	free	view	research	view	late	news	sign	update	search	explore	journal	get	publish	about	bmc	login	menu	explore	journal	get	publish	about	bmc	login	search	bmc	article	search	bmc	surgery	home	about	article
plastic	reconstructive	surgery	global	open	american	society	of	plastic	surgeon	plastic	amp	reconstructive	surgery	pr	global	open	asp	education	network	visit	site	american	society	of	plastic	surgeon	plastic	amp	reconstructive	surgery	pr	global	open	asp	education	network	american	society	of	plastic	surgeon	plastic	amp	reconstructive	surgery	pr	global	open	asp
diabetic	foot	amp	ankle	vol	10	no	1	load	contrib	a11y	accessibility	menu.js	access	provide	national	chiao	tung	university	log	register	cart	search	this	journal	anywhere	advanced	search	diabetic	foot	amp	ankle	an	open	access	journal	new	content	alert	r	citation	search	citation	search	current	issue	browse	list	issue	explore
surgery	research	practice	hindawi	journal	publish	u	publishing	partnership	about	u	blog	surgery	research	practice	journal	menu	journal	overview	for	author	for	reviewer	for	editor	table	content	submit	journal	metric	acceptance	rate	18	submission	final	decision	113	day	acceptance	publication	23	day	citescore	impact	factor	apc	750	submit	recently	publish
patient	safety	surgery	home	page	skip	main	content	advertisement	springer	nature	make	sars	cov	2	covid	19	research	free	view	research	view	late	news	sign	update	search	explore	journal	get	publish	about	bmc	login	menu	explore	journal	get	publish	about	bmc	login	search	bmc	article	search	patient	safety	surgery	home
journal	minimal	access	surgery	jmas	free	full	text	article	j	min	access	surg	india	this	website	us	cooky	by	continue	use	website	give	consent	cooky	use	for	information	cooky	disable	visit	privacy	cookie	policy	agree	amp	proceed	user	online	1110	about	u	subscribe	e	alert	feedback	login	current	issue	archive
journal	cutaneous	aesthetic	surgery	jcas	free	full	text	article	j	cutan	aesthet	surg	this	website	us	cooky	by	continue	use	website	give	consent	cooky	use	for	information	cooky	disable	visit	privacy	cookie	policy	agree	amp	proceed	home	about	u	current	issue	archive	instruction	submission	subscribe	editorial	board	partner	contact	e
minimally	invasive	surgery	hindawi	journal	publish	u	publishing	partnership	about	u	blog	minimally	invasive	surgery	journal	menu	journal	overview	for	author	for	reviewer	for	editor	table	content	special	issue	submit	journal	metric	acceptance	rate	submission	final	decision	acceptance	publication	citescore	0.840	impact	factor	apc	950	submit	recently	publish	laparoscopic	suture
ejves	short	report	journal	elsevier	menu	search	search	search	all	webpage	book	journal	10	result	per	page	20	result	per	page	50	result	per	page	100	result	per	page	home	journal	ejves	short	report	facebook	twitter	issn	2405	6553	ejves	short	report	the	official	journal	european	society	vascular	surgery	citescore
trauma	case	report	journal	elsevier	menu	search	search	search	all	webpage	book	journal	10	result	per	page	20	result	per	page	50	result	per	page	100	result	per	page	home	journal	trauma	case	report	twitter	issn	2352	6440	trauma	case	report	editor	in	chief	peter	giannoudis	bsc	md	facs	frcs
journal	vascular	surgery	case	innovative	technique	elsevier	menu	search	search	search	all	webpage	book	journal	10	result	per	page	20	result	per	page	50	result	per	page	100	result	per	page	home	journal	journal	vascular	surgery	case	innovative	technique	facebook	twitter	issn	2468	4287	journal	vascular	surgery	case	innovative	technique
case	report	woman	s	health	journal	elsevier	menu	search	search	search	all	webpage	book	journal	10	result	per	page	20	result	per	page	50	result	per	page	100	result	per	page	home	journal	case	report	woman	s	health	facebook	twitter	issn	2214	9112	case	report	woman	s	health	editor	in
journal	transplantation	hindawi	journal	publish	u	publishing	partnership	about	u	blog	journal	transplantation	journal	menu	journal	overview	for	author	for	reviewer	for	editor	table	content	special	issue	submit	journal	metric	acceptance	rate	18	submission	final	decision	42	day	acceptance	publication	32	day	citescore	impact	factor	apc	950	submit	recently	publish
case	report	surgery	hindawi	journal	publish	u	publishing	partnership	about	u	blog	case	report	surgery	journal	menu	journal	overview	for	author	for	reviewer	for	editor	table	content	submit	journal	metric	acceptance	rate	37	submission	final	decision	92	day	acceptance	publication	19	day	citescore	impact	factor	apc	650	submit	recently	publish
case	report	transplantation	hindawi	journal	publish	u	publishing	partnership	about	u	blog	case	report	transplantation	journal	menu	journal	overview	for	author	for	reviewer	for	editor	table	content	submit	journal	metric	metric	available	article	publish	apc	650	submit	recently	publish	parvovirus	infection	related	anemia	kidney	transplantation	neeraj	sharma	ranvir	bajwa	read
neurosurgery	journal	neurological	surgery	report	sidebar	home	log	in	cart	shop	book	new	release	key	specialty	neurosurgery	plastic	surgery	radiology	student	education	communication	science	otolaryngology	ophthalmology	orthopaedic	surgery	journal	eproducts	resource	contact	u	home	thieme	germany	thieme	india	thieme	uk	thieme	brazil	thieme	australia	thieme	china	log	in	cart	thieme
surgery	the	thoracic	cardiovascular	surgeon	report	sidebar	home	log	in	cart	shop	book	new	release	key	specialty	neurosurgery	plastic	surgery	radiology	student	education	communication	science	otolaryngology	ophthalmology	orthopaedic	surgery	journal	eproducts	resource	contact	u	home	thieme	germany	thieme	india	thieme	uk	thieme	brazil	thieme	australia	thieme	china	log	in	cart
orthopaedic	surgery	the	surgery	journal	sidebar	home	log	in	cart	shop	book	new	release	key	specialty	neurosurgery	plastic	surgery	radiology	student	education	communication	science	otolaryngology	ophthalmology	orthopaedic	surgery	journal	eproducts	resource	contact	u	home	thieme	germany	thieme	india	thieme	uk	thieme	brazil	thieme	australia	thieme	china	log	in	cart	thieme
clinical	cardiology	wiley	online	library	skip	main	content	access	national	chiao	tung	university	access	national	chiao	tung	university	search	within	this	journal	anywhere	search	term	advanced	search	citation	search	search	term	advanced	search	citation	search	login	register	journal	list	menu	journal	about	overview	contact	editorial	board	advertise	permission	oa	licensing
journal	surgical	case	report	oxford	academic	skip	main	content	search	menu	account	menu	menu	national	chiao	tung	university	library	national	chiao	tung	university	library	sign	in	register	navbar	search	filter	all	journal	surgical	case	report	all	journal	mobile	microsite	search	term	search	sign	in	national	chiao	tung	university	library	national
perioperative	medicine	home	page	skip	main	content	advertisement	springer	nature	make	sars	cov	2	covid	19	research	free	view	research	view	late	news	sign	update	search	explore	journal	get	publish	about	bmc	login	menu	explore	journal	get	publish	about	bmc	login	search	bmc	article	search	perioperative	medicine	home	about	article
gm	gm	interdisciplinary	plastic	reconstructive	surgery	dgpw	gm	iprs	homepage	gm	german	medical	science	deutsch	portal	journal	meeting	report	guideline	handbook	gm	iprs	about	gm	iprs	for	author	contact	imprint	iprs	meeting	gm	interdisciplinary	plastic	reconstructive	surgery	dgpw	deutsche	gesellschaft	f	r	plastische	und	wiederherstellungschirurgie	dgpw	issn	2193	8091	newsletter
surgical	case	report	home	page	skip	main	content	advertisement	springer	nature	make	sars	cov	2	covid	19	research	free	view	research	view	late	news	sign	update	search	get	publish	explore	journal	book	about	login	menu	get	publish	explore	journal	book	about	login	search	springeropen	article	search	surgical	case	report	about
frontier	surgery	frontier	surgery	member	committee	publication	ethic	home	about	frontier	journal	a	z	institutional	membership	contact	news	submit	faq	term	amp	condition	privacy	policy	newsletter	r	twitter	career	2007	2020	frontier	medium	s.a	all	right	reserve	we	use	cooky	website	improve	user	experience	learn	close
1	fe80	0	0	0	e61f	13ff	fe2c	96d0	eno1	2	web	01.dg.safaribooks.com	request	web	01.dg.safaribooks.com	10.248.254.193	innovative	surgical	science	degruyter.com	us	cooky	store	information	enables	u	optimize	website	make	browsing	comfortable	to	learn	use	cooky	please	read	privacy	policy	ok	jump	content	jump	main	navigation	language	language	deutsch	user
transplantation	direct	advertisement	log	your	account	temporarily	lock	your	account	temporarily	lock	due	incorrect	sign	attempt	automatically	unlocked	30	min	for	immediate	assistance	contact	customer	service	800	638	3030	within	usa	301	223	2300	international	customerservice	lww.com	invalid	username	password	try	register	account	default	message	login	no	user	account	register
laryngoscope	investigative	otolaryngology	wiley	online	library	skip	main	content	access	national	chiao	tung	university	access	national	chiao	tung	university	search	within	this	journal	anywhere	search	term	advanced	search	citation	search	search	term	advanced	search	citation	search	login	register	journal	list	menu	journal	about	overview	society	information	editorial	board	article	publication
trauma	surgery	amp	acute	care	open	trauma	surgery	amp	acute	care	open	advanced	search	search	late	content	archive	author	about	email	alert	intro	widget	trauma	surgery	amp	acute	care	open	american	association	surgery	trauma	open	access	journal	dedicate	rapid	publication	peer	review	high	quality	trauma	acute	care	research	trauma	surgery
[truncated: 57 more rows]
[truncated: 5,000 more columns]
