# Supplementary material for: An open automation system for predatory journal detection
Source: Sci Rep. 2023 Feb 20;13:2976. doi: 10.1038/s41598-023-30176-z (PMC9940686; doi:10.1038/s41598-023-30176-z)
Supplement: Supplementary file 5 — Supplementary Information 5. [file 41598_2023_30176_MOESM5_ESM.csv]

BMC Anesthesiology | Home page	Skip to main content	Advertisement	Springer Nature is making SARS-CoV-2 and COVID-19 research free.	View research	|	View latest news	|	Sign up for updates	Search	Explore journals	Get published	About BMC	Login	Menu	Explore journals	Get published	About BMC	Login	Search all BMC articles	Search	BMC Anesthesiology	Home	About	Articles	Submission Guidelines	In Review	Search	Submit manuscript	Call for papers: Acute care anesthesiology	Articles	Recent	Most accessed	Intranasal dexmedetomidine is an effective sedative agent for electroencephalography in children	Authors:	Hang Chen, Fei Yang, Mao Ye, Hui Liu, Jing Zhang, Qin Tian, Ruiqi Liu, Qing Yu, Shangyingying Li and Shengfen Tu	Content type:	Research article	7 March 2020	Fluid overload after coronary artery bypass graft in patients on maintenance hemodialysis is associated with prolonged time on mechanical ventilation	Authors:	Sirlei Cristina da Silva, Fernanda Marciano Consolim-Colombo, Renata Gomes Rodrigues, Fábio Antonio Gaiotto, Ludhmila Abrahão Hajjar, Rosa Maria Affonso Moysés and Rosilene Motta Elias	Content type:	Research article	7 March 2020	Effects of ultrasound-guided paravertebral block on MMP-9 and postoperative pain in patients undergoing VATS lobectomy: a randomized, controlled clinical trial	Authors:	Haichen Chu, He Dong, Yongjie Wang and Zejun Niu	Content type:	Research article
Journal of Cardiothoracic Surgery | Home page	Skip to main content	Advertisement	Springer Nature is making SARS-CoV-2 and COVID-19 research free.	View research	|	View latest news	|	Sign up for updates	Search	Explore journals	Get published	About BMC	Login	Menu	Explore journals	Get published	About BMC	Login	Search all BMC articles	Search	Journal of Cardiothoracic Surgery	Home	About	Articles	Submission Guidelines	Search	Submit manuscript	Editor-in-Chief:	Dr Vipin Zamvar,	Royal Infirmary of Edinburgh, UK	Proceedings of the World Society of Cardiovascular and Thoracic Surgeons 29th Annual Congress	Edited by Gencho Nachev and Vipin Zamvar	Articles	Recent	Most accessed	Application of a new blood flow regulator in aortic endovascular therapy	Authors:	Chang Liu, Yun-xing Xue, Dong-jin Wang and Qing Zhou	Content type:	Research article	28 February 2020	Is lobe specific lymph node dissection adequate for cN0–1 non-small cell lung cancer?	Authors:	Likui Fang, Jinming Xu, Bo Ye, Guocan Yu, Gang Chen and Jun Yang	Content type:	Research article	27 February 2020	Uniportal VATS right superior lobectomy: management of pulmonary vein variation: a case report	Authors:
Journal of Anaesthesiology Clinical Pharmacology : Free full text articles from J Anaesth Clin Pharmacol	This website uses cookies. By continuing to use this website you are giving consent to cookies being used. For information on cookies and how you can disable them visit our	Privacy and Cookie Policy.	AGREE &amp; PROCEED	Users Online: 993	Home	|	About us	|	Editorial board	|	Search	|	Ahead of	print	|	Current issue	|	Archives	|	Submit article	|	Instructions	|	Subscribe	|	Contacts	|	Login	RSACP wishes to inform that it shall be discontinuing the dispatch of print copy of JOACP to it's Life members.	The print copy of JOACP will be posted only to those life members who send us a written confirmation for continuation of print copy.	Kindly email your affirmation for print copies to	dranjugrewal@gmail.com	preferably by 30	th	June 2019.	Current Issue	January-March 2020	|	Vol 36 | Issue 1	Editorial	Are we too focused on blocks, to care, for the patient as an individual who needs holistic care?	“Work is love made visible”	Khalil Gibran	We feel very contented, useful and happy when our patients are safe and comfortable in the perioperative period. Learning new techniques and i...	[Abstract]	|	[HTML Full text]	|	[PDF]
Anesthesiology Research and Practice | Hindawi	Journals	Publish with us	Publishing partnerships	About us	Blog	Anesthesiology Research and Practice	+	Journal Menu	Journal overview	For authors	For reviewers	For editors	Table of Contents	Special Issues	Submit	Journal metrics	Acceptance rate	46%	Submission to final decision	71 days	Acceptance to publication	33 days	CiteScore	1.320	Impact Factor	-	APC	$950	Submit	Recently Published	Dying in the Intensive Care Unit (ICU): A Retrospective Descriptive Analysis of Deaths in the ICU in a Communal Tertiary Hospital in Germany	Esma Ay | Markus. A. Weigand | ... | Marco Gruss | + 1 Others	Read the full article	Journal profile	Anesthesiology Research and Practice	provides a forum for health care professionals engaged in perioperative medicine, critical care, and pain management. Topics include anesthetic administration, preoperative and postoperative considerations etc.	About this journal	Editor spotlight	Anesthesiology Research and Practice	maintains an Editorial Board of practicing researchers from around the world, to ensure manuscripts are handled by editors who are experts in the field of study.	Meet the editorial board	Special Issues	Do you think there is an emerging area of research that really needs to be highlighted? Or an existing research area that has been overlooked or would benefit from deeper investigation? Raise the profile of a research area by leading a Special Issue.	Submit your proposal	Latest Articles	More articles	Research Article	01 Mar 2020	Are Intoxicated Trauma Patients at an Increased Risk for Intraoperative Anesthetic Complications? A Retrospective Study
Annals of Cardiac Anaesthesia: Free full text articles from Ann Card Anaesth	This website uses cookies. By continuing to use this website you are giving consent to cookies being used. For information on cookies and how you can disable them visit our	Privacy and Cookie Policy.	AGREE &amp; PROCEED	Home	|	About us	|	Editorial Board	|	Search	|	Ahead of print	|	Current Issue	|	Archives	|	Submission	|	Subscribe	|	Advertise	|	Contact	|	Login	Users online:	567	Advanced search	Recommend this journal to your library	visit the blog :	http://www.annalsblog.com	Current Issue	January-March 2020|	Vol 23 | Issue 1	Review Article	Anaphylaxis-induced atrial fibrillation and anesthesia: Pathophysiologic and therapeutic considerations	Atrial fibrillation is the most common cardiac arrhythmia in western society affecting more than 35 million individuals worldwide annually. It is a common postoperative complication and may also occ...	[Abstract]	|	[HTML Full text]	|	[PDF]	|	[Mobile HTML Full text]	|	[EPub]	Review Article	Does minimal invasive cardiac surgery reduce the incidence of post-operative atrial fibrillation?
Pain and Therapy | Home	Cookie Notice	We use cookies to personalise content and ads, to provide social media features and to analyse our traffic. We also share information about your use of our site with our social media, advertising and analytics partners in accordance with our	Privacy Policy	. You can manage your preferences in Cookie Settings.	Close	OK	Manage Cookies	Your Privacy	Strictly Necessary Cookies	Performance &amp; Analytics Cookies	Functional Cookies	Targeting Cookies	More Information	Privacy Preference Centre	Active	Always Active	Save Settings	Allow All	Skip to main content	Advertisement	Springer Nature is making SARS-CoV-2 and COVID-19 research free.	View research	|	View latest news	|	Sign up for updates	Search	Authors &amp; Editors	My account	Menu	Authors &amp; Editors	My account	https://media.springernature.com/w92/springer-static/cover/journal/40122.jpg 1x,	https://media.springernature.com/w138/springer-static/cover/journal/40122.jpg 1.5x,	https://media.springernature.com/w184/springer-static/cover/journal/40122.jpg 2x,	Pain and Therapy	Aims and Scope	Pain and Therapy is an international, open access, peer-reviewed, rapid publication journal dedicated to the publication of high-quality clinical (all phases), observational, real-world, and health outcomes research around the discovery, development, and use of pain therapies and pain-related devices. Studies relating to diagnosis, pharmacoeconomics, public health, quality of life, and patient ca…	Areas of focus include, but are not limited to, acute pain, cancer pain, chronic pain, headache and migraine, neuropathic pain, opioids, palliative care and pain ethics, peri- and post-operative pain as well as rheumatic pain and fibromyalgia.	The journal is of interest to a broad audience of pharmaceutical and healthcare professionals and publishes original research, reviews, case reports, trial protocols, short communications such as commentaries and editorials, and letters. The journal is read by a global audience and receives submissions from around the world. Pain and Therapy will consider all scientifically sound research be it p…	Rapid Publication	The journal’s publication timelines aim for a rapid peer review of 2 weeks. If an article is accepted it will be published 3–4 weeks from acceptance. The rapid timelines are achieved through the combination of a dedicated in-house editorial team, who manage article workflow, and an extensive Editorial and Advisory Board who assist with peer review. This allows the journal to support the rapid dis…	Personal Service	The journal’s dedicated in-house editorial team offer a personal “concierge service” meaning that authors will always have a personal point of contact able to update them on the status of their manuscript. The editorial team check all manuscripts to ensure that articles conform to the most recent COPE, GPP and ICMJE publishing guidelines. This supports the publication of ethically sound and trans…	Digital Features and Plain Language Summaries	Pain and Therapy offers a range of additional features designed to increase the visibility, readership and educational value of the journal’s content. Each article is accompanied by key summary points, giving a time-efficient overview of the content to a wide readership. Articles may be accompanied by plain language summaries to assist readers who have some knowledge of, but not in-depth expertis…	Peer Review Process	Upon submission, manuscripts are assessed by the editorial team to ensure they fit within the aims and scope of the journal and are also checked for plagiarism. All suitable submissions are then subject to a comprehensive single-blind peer review. Reviewers are selected based on their relevant expertise and publication history in the subject area. The journal has an extensive pool of editorial an…	At least two extensive reviews are required to make the editorial decision. Where reviewer recommendations are conflicted, the editorial board will be contacted for further advice and a presiding decision. Manuscripts are then either accepted, rejected or authors are required to make major or minor revisions (both reviewer comments and editorial comments may need to be addressed). Once a revised …
Local and Regional Anesthesia - Dove Press Open Access Publisher	Journals	Why Publish With Us?	Author Guidelines	Peer Review Guidelines	Open Outlook	Blog	Reprints	Submit Manuscript	Menu	About	Contact	Sustainability	Press Center	Testimonials	Blog	Favored Author Program	Permissions	Pre-Submission	Reprints	Login	open access to scientific and medical research	Advanced search	Home	Journals	Why publish with us?	Editorial Policies	Author Information	Peer Review Guidelines	Open Outlook	Average Article Statistics	3	1	Days	*	From submission to first editorial decision.	1	2	Days	*	From editorial acceptance to publication.	*Business days (Mon-Fri)	Rejection Rate	6	1	%	*	The above percentage of manuscripts have been rejected in the last 12 months.	Submit Manuscript	Journal Email Alerts
JA Clinical Reports | Home page	Skip to main content	Advertisement	Springer Nature is making SARS-CoV-2 and COVID-19 research free.	View research	|	View latest news	|	Sign up for updates	Search	Get published	Explore Journals	Books	About	Login	Menu	Get published	Explore Journals	Books	About	Login	Search all SpringerOpen articles	Search	JA Clinical Reports	About	Articles	Submission Guidelines	Articles	Recent	Most accessed	A rare case of atropine-resistant bradycardia following sugammadex administration	Authors:	Takayuki Yoshida, Chisato Sumi, Takeo Uba, Haruka Miyata, Takeshi Umegaki and Takahiko Kamibayashi	Content type:	Case report	2 March 2020	Opposite changes in blood pressure and pulse rate in two patients with distigmine and rivastigmine intoxication	Authors:	Hiraku Sedogawa and Mitsuhiro Matsuo	Content type:	Case report	29 February 2020	Anesthetic management of a child with catecholaminergic polymorphic ventricular tachycardia undergoing insertion of implantable cardioverter defibrillator : a case report	Authors:	Keisuke Omiya, Kazuha Mitsui and Takashi Matsukawa	Content type:	Case report	26 February 2020	Severe and persistent nerve palsy after ultrasound-guided continuous interscalene brachial plexus block in a teenager undergoing shoulder surgery: a case report	Authors:
Case Reports in Anesthesiology | Hindawi	Journals	Publish with us	Publishing partnerships	About us	Blog	Case Reports in Anesthesiology	+	Journal Menu	Journal overview	For authors	For reviewers	For editors	Table of Contents	Submit	Journal metrics	Acceptance rate	42%	Submission to final decision	82 days	Acceptance to publication	28 days	CiteScore	-	Impact Factor	-	APC	$650	Submit	Recently Published	Irreversible Acquired Noncompaction Cardiomyopathy in a Parturient with Corrected Atrial Septal Defect: A Case Report and Clinical Implications	Is’haq Al-Aamri | Simone Derzi | ... | Roupen Hatzakorzian | + 4 Others	Read the full article	Journal profile	Case Reports in Anesthesiology	publishes case reports and case series related to anesthetic administration and efficacy, preoperative and postoperative considerations, perioperative care, critical care etc.	About this journal	Editor spotlight	Case Reports in Anesthesiology	maintains an Editorial Board of practicing researchers from around the world, to ensure manuscripts are handled by editors who are experts in the field of study.	Meet the editorial board	Abstracting and Indexing	This journal's articles appear in a wide range of abstracting and indexing databases, and are covered by numerous other services that aid discovery and access. Find out more about where and how the content of this journal is available.	Find out more	Latest Articles	More articles	Case Report	22 Feb 2020	Early Recognition and Treatment of Malignant Hyperthermia in Pediatric Patient during Bronchoscopy	Warangkana Lapisatepun | Supawan Arkarattanakul
PAIN Reports	International Association for the Study of Pain	PAIN	PAIN Reports	Visit our other sites	International Association for the Study of Pain	PAIN	PAIN Reports	International Association for the Study of Pain	PAIN	PAIN Reports	Log in	Your account has been temporarily locked	Your account has been temporarily locked due to incorrect sign in attempts and will be automatically unlocked in	30 mins.	For immediate assistance, contact Customer Service:	800-638-3030 (within USA), 301-223-2300 (international)	customerservice@lww.com	Invalid username or password. Try again or register an account.	default message	Login	No user account?	Register for free.	Register for free.	Lippincott Journals Subscribers	, use your username or email along with your password to log in.	Forgot Password?	or	Register	Register for a free account	Existing User Log In	Existing User Log In	Registered users can save articles, searches, and manage email alerts.	All registration fields are required.	What's your profession?	What's your profession?	What's your speciality?	What's your speciality?	What's your work setting?	What's your work setting?	I have read &amp; acknowledge the	End User License Agreement	.	I have read &amp; accept the terms of the	Privacy Policy	.	Subscribe to journal	Subscribe	Get new issue alerts	Get alerts
BMC Biochemistry | Home page	Skip to main content	Advertisement	Springer Nature is making SARS-CoV-2 and COVID-19 research free.	View research	|	View latest news	|	Sign up for updates	Search	Explore journals	Get published	About BMC	Login	Menu	Explore journals	Get published	About BMC	Login	Search all BMC articles	Search	BMC Biochemistry	Home	About	Articles	Submission Guidelines	Search	Submit manuscript	Closure notice	We are no longer accepting submissions to this journal as we have now merged in scope with newly re-launched	BMC Molecular and Cell Biology	.	Get credit for your data	Are you holding on to data that you've not yet published? You can get recognition for it by publishing a data note in BMC Research Notes.	Featured article: An evolutionary encounter between tRNA and myelin maturation	tRNA splicing is an essential process in the maturation of eukaryotic pre-tRNA molecules. This study shows that tRNA healing enzymes from yeast and lancelet share structural and functional properties with members of the 2H-phosphoesterase superfamily, in particular the vertebrate myelin enzyme CNPase. While domain organization has been conserved, functions of the individual domains may have been …	Read More	Featured article: Essential residues of Dnmt3a	The conserved residues of Dnmt3a, R200 and R202, are essential for methylation activity. They are involved in positioning of the flipped target base and in creating and stabilizing of the transient covalent intermediate of the methylation reaction.	Articles	Recent	Most accessed	Application of WST-8 based colorimetric NAD(P)H detection for quantitative dehydrogenase assays	Authors:	Kamonwan Chamchoy, Danaya Pakotiprapha, Pornpan Pumirat, Ubolsree Leartsakulpanich and Usa Boonyuen	Content type:	Methodology article	8 April 2019	Association of TM6SF2 rs58542926 gene polymorphism with the risk of non-alcoholic fatty liver disease and colorectal adenoma in Chinese Han population	Authors:
OSA | Biomedical Optics Express	Expand this Topic	clickable element to expand a topic	Login or Create Account	This website uses cookies to deliver some of our products and services as well as for analytics and to provide you a more personalized experience. Click	here	to learn more. By continuing to use this site, you agree to our use of cookies. We've also updated our Privacy Notice. Click	here	to see what's new.	Allow All Cookies	×	Toggle navigation	Options	Options	Search Options	Close	Keywords	Only if other resources available (images, video, datasets)	Title and Abstract	All text	Authors	• Use these formats for best results: Smith or J Smith	• Use a comma to separate multiple people: J Smith, RL Jones, Macarthur	Any :	All :	?	Tips for preparing a search:	Keep it simple - don't use too many different parameters.	Separate search groups with parentheses and Booleans. Note the Boolean sign must be in upper-case.	Example: (diode OR solid-state) AND laser [search contains "diode" or "solid-state" and laser]	Example: (photons AND downconversion) - pump [search contains both "photons" and "downconversion" but not "pump"]	Improve efficiency in your search by using wildcards.	Asterisk ( * ) -- Example: "elect*" retrieves documents containing "electron," "electronic," and "electricity"	Question mark (?) -- Example: "gr?y" retrieves documents containing "grey" or "gray"	Use quotation marks " " around specific phrases where you want the entire phrase only.	For best results, use the separate Authors field to search for author names.	Author name searching:	Use these formats for best results: Smith or J Smith	Use a comma to separate multiple people: J Smith, RL Jones, Macarthur	Note: Author names will be searched in the keywords field, also, but that may find papers where the person is mentioned, rather than papers they authored.	Search in:	Journals	Vol.	Issue	Page	Proceedings	Year	Paper #	OIDA Reports	Report Year
Neurophotonics	This website uses cookies to provide you with a variety of services and to improve the usability of our website. By using the website, you agree to the use of cookies in accordance with our	Privacy Policy.	Close	Sign In	View Cart	Help	Email or Username	Forgot your username?	Password	Forgot your password?	Show	Keep me signed in	Please wait...	No SPIE account?	Create an account	Institutional Access:	Sign in with your institutional credentials	CONFERENCE PROCEEDINGS	Papers	Presentations	Journals	Advanced Photonics	Journal of Applied Remote Sensing	Journal of Astronomical Telescopes, Instruments, and Systems	Journal of Biomedical Optics	Journal of Electronic Imaging	Journal of Medical Imaging	Journal of Micro/Nanolithography, MEMS, and MOEMS	Journal of Nanophotonics	Journal of Photonics for Energy	Neurophotonics	Optical Engineering	Ebooks	Advanced Search	Neurophotonics	Editor-in-Chief:	David A. Boas, Boston University	Neurophotonics	is an open access journal covering advances in optical technology applicable to study of the brain and their impact on the basic and clinical neuroscience applications.	Current Issue	All Issues	Issues in Progress	FEATURED CONTENT	SCOPE &amp; DETAILS	EDITORIAL BOARD	CALL FOR PAPERS	AUTHOR GUIDELINES	Neurophotonics	Submit a manuscript
PLOS Neglected Tropical Diseases: A Peer-Reviewed Open-Access Journal	Advertisement	plos.org	create account	sign in	PLOS Neglected Tropical Diseases	Browse	Current Issue	Journal Archive	Collections	Find and Read Articles	Publish	Submissions	Getting Started	Presubmission Inquiries	Submission Guidelines	Figures	Tables	Supporting Information	LaTeX	Other Article Types	Preprints	Revising Your Manuscript	Submit Now	Policies	Best Practices in Research Reporting	Human Subjects Research	Animal Research	Competing Interests	Disclosure of Funding Sources	Licenses and Copyright	Data Availability	Materials and Software Sharing	Ethical Publishing Practice	Authorship	Downloads and Translations	Manuscript Review and Publication	Editorial and Peer Review Process	Guidelines for Reviewers	Guidelines for Editors	Accepted Manuscripts	Corrections and Retractions	Comments	Article-Level Metrics	Submit Your Manuscript	PLOS Neglected Tropical Diseases	is the top Open Access tropical medicine journal, featuring an International Editorial Board and increased	support	for developing country authors.	Get Started
Malaria Journal | Home page	Skip to main content	Advertisement	Springer Nature is making SARS-CoV-2 and COVID-19 research free.	View research	|	View latest news	|	Sign up for updates	Search	Explore journals	Get published	About BMC	Login	Menu	Explore journals	Get published	About BMC	Login	Search all BMC articles	Search	Malaria Journal	Home	About	Articles	Submission Guidelines	Search	Submit manuscript	Featured article	Clinical and laboratory features associated with serum phosphate concentrations in malaria and other febrile illnesses	Low serum phosphate levels are often seen in patients with severe infections but the reason for this is not well understood. In this study of patients with malaria and other infections, low phosphate levels were found to be strongly associated with increased body temperature, and to a lesser extent with low platelet count. This was consistent between individuals with malaria, regardless of parasi…	(Image credit: Jason Alden, Aubrey Cunnington and Athina Georgiadou)	Articles	Recent	Most accessed	Collections	Assessment of subpatent	Plasmodium	infection in northwestern Ethiopia	Authors:	Ashenafi Assefa, Ahmed Ali Ahmed, Wakgari Deressa, G. Glenn Wilson, Amha Kebede, Hussein Mohammed, Maruon Sassine, Mebrahtom Haile, Dereje Dilu, Hiwot Teka, Matthew W. Murphy, Sheila Sergent, Eric Rogier, Zhou Zhiyong, Brian S. Wakeman, Chris Drakeley…	Content type:	Research	4 March 2020	Molecular characterization of	Plasmodium falciparum	antifolate resistance markers in Thailand between 2008 and 2016	Authors:	Rungniran Sugaram, Kanokon Suwannasin, Chanon Kunasol, Vivek Bhakta Mathema, Nicholas P. J. Day, Prayuth Sudathip, Preecha Prempree, Arjen M. Dondorp and Mallika Imwong	Content type:
Tropical Diseases, Travel Medicine and Vaccines | Home page	Skip to main content	Advertisement	Springer Nature is making SARS-CoV-2 and COVID-19 research free.	View research	|	View latest news	|	Sign up for updates	Search	Explore journals	Get published	About BMC	Login	Menu	Explore journals	Get published	About BMC	Login	Search all BMC articles	Search	Tropical Diseases, Travel Medicine and Vaccines	Home	About	Articles	Submission Guidelines	Search	Submit manuscript	Articles	Recent	Most accessed	Essential in-vitro laboratory diagnostic services provision in accordance with the WHO standards in Guragae zone primary health care unit level, South Ethiopia	Authors:	Teha Shumbej, Sofia Menu, Teklemichael Gebru, Tadele Girum, Fitsum Bekele, Absra Solomon, Dereje Mesfin and Abdulewhab Jemal	Content type:	Research	6 March 2020	Testing for	Mycobacterium tuberculosis	infection using the QuantiFERON-TB GOLD assay in patients with comorbid conditions in a tertiary care endemic setting	Authors:	Kiran Iqbal Masood, Bushra Jamil, Alnoor Akber, Maheen Hassan, Muniba Islam and Zahra Hasan	Content type:	Research	19 February 2020	The “wing-heeled” traveler	Authors:	Taylor Kain, Jordan Weinstein, Aaron Thompson and Andrea K. Boggild	Content type:	Review
Journal of Venomous Animals and Toxins including Tropical Diseases - Home Page	RSS	Updated on	February 28, 2020	Português	Español	journal's site	about the journal	editorial board	instructions to authors	subscription	metrics	SciELO	Scimago	Google Scholar	2019	h5 index:	18	h5 median:	34	more details	Search	All indexes	Title	Author	Subject	This Journal	All Collection	Publication of	Centro de Estudos de Venenos e Animais Peçonhentos	On-line version	ISSN	1678-9199	Mission	This is an open access interdisciplinary publication, dedicated to publish research on all aspects of toxins, venomous animals and their derivative products. Also publishes a broad range of papers covering topics in tropical medicine with a focus on infectious diseases, parasitology, immunology and animal science, especially zoonoses.	Former Title:	Journal of Venomous Animals and Toxins	Press Releases	All the contents of this journal, except where otherwise noted, is licensed under a	Creative Commons Attribution License	Caixa Postal 577	18618-000 Botucatu SP Brazil	Tel. / Fax: +55 14 3814-5555 | 3814-5446 | 3811-7241	jvat@cevap.org.br
Tropical Medicine and Health | Home page	Skip to main content	Advertisement	Springer Nature is making SARS-CoV-2 and COVID-19 research free.	View research	|	View latest news	|	Sign up for updates	Search	Explore journals	Get published	About BMC	Login	Menu	Explore journals	Get published	About BMC	Login	Search all BMC articles	Search	Tropical Medicine and Health	Home	About	Articles	Submission Guidelines	Search	Submit manuscript	Featured collection: Systematic reviews and meta-analysis for tropical medicine and health	Tropical health encompasses a diverse group of issues related to infectious diseases (viral, bacterial, parasitic and fungal infections), non-communicable diseases and malnutrition with its consequences.	This collection will cover the topics of new approaches as well as the challenges and perspectives for systematic reviews and meta-analysis in tropical medicine and health.	Articles	Recent	Most accessed	Coronavirus disease-2019: is fever an adequate screening for the returning travelers?	Authors:	George M. Bwire and Linda S. Paulo	Content type:	Letter to the Editor	9 March 2020	The burden of Japanese encephalitis, the catch-up vaccination campaign, and health service providers’ perceptions in Myanmar: 2012–2017	Authors:	Aung Ye Naung Win, Khin Thet Wai, Anthony D. Harries, Nang Thu Thu Kyaw, Tin Oo, Wint Phyo Than, Htar Htar Lin and Zaw Lin	Content type:	Research	5 March 2020	Do we need to go further to train healthcare providers in the targeted regions for malaria elimination in Myanmar? A mixed-methods study	Authors:	Zar Ni Min Hein, Thae Maung Maung, Poe Poe Aung, Nwe Oo Mon, Wai Wai Han, Tin Oo, Nay Yi Yi Linn, Aung Thi and Khin Thet Wai	Content type:
Journal of Tropical Medicine | Hindawi	Journals	Publish with us	Publishing partnerships	About us	Blog	Journal of Tropical Medicine	+	Journal Menu	Journal overview	For authors	For reviewers	For editors	Table of Contents	Special Issues	Submit	Journal metrics	Acceptance rate	25%	Submission to final decision	111 days	Acceptance to publication	26 days	CiteScore	1.290	Impact Factor	due 2020	APC	$1350	Submit	Indexing news	Journal of Tropical Medicine has recently been accepted into Science Citation Index Expanded.	Go to Table of Contents	Journal profile	Journal of Tropical Medicine	publishes articles on all aspects of tropical diseases. Topics include pathology, diagnosis and treatment, parasites and their hosts, epidemiology, and public health issues.	About this journal	Editor spotlight	Journal of Tropical Medicine	maintains an Editorial Board of practicing researchers from around the world, to ensure manuscripts are handled by editors who are experts in the field of study.	Meet the editorial board	Special Issues	Do you think there is an emerging area of research that really needs to be highlighted? Or an existing research area that has been overlooked or would benefit from deeper investigation? Raise the profile of a research area by leading a Special Issue.	Submit your proposal	Latest Articles	More articles	Research Article	18 Feb 2020	LC-MS Analysis, 15-Lipoxygenase Inhibition, Cytotoxicity, and Genotoxicity of	Dissotis multiflora
International Journal of Circumpolar Health: Vol 79, No 1	Access provided by	National Chiao Tung University 國立交通大學	Log in	|	Register	Cart	Search in:	This Journal	Anywhere	Advanced search	2018 Impact Factor	1.180	International Journal of Circumpolar Health	2018 Impact Factor	1.180	An open access journal	Submit an article	New content alerts	RSS	Citation search	Citation search	Current issue	Browse list of issues	Explore	Published in cooperation with Circumpolar Health Research Network (CircHNet)	This journal	Aims and scope	Instructions for authors	Journal information	Editorial board	Journal news	Format-free submission: save more time for your research	Latest articles	See all volumes and issues	Volume 79,	2020	Vol 78,	2019	Vol 77,	2018	Vol 76,	2017	Vol 75,	2016	Vol 74,	2015	Vol 73,	2014	Vol 72,
Research and Reports in Tropical Medicine - Dove Press	Journals	Why Publish With Us?	Author Guidelines	Peer Review Guidelines	Open Outlook	Blog	Reprints	Submit Manuscript	Menu	About	Contact	Sustainability	Press Center	Testimonials	Blog	Favored Author Program	Permissions	Pre-Submission	Reprints	Login	open access to scientific and medical research	Advanced search	Home	Journals	Why publish with us?	Editorial Policies	Author Information	Peer Review Guidelines	Open Outlook	Average Article Statistics	2	4	Days	*	From submission to first editorial decision.	*Business days (Mon-Fri)	Rejection Rate	6	2	%	*	The above percentage of manuscripts have been rejected in the last 12 months.	Submit Manuscript	Journal Email Alerts	Signup for Alerts	About Dove Press	Open access peer-reviewed scientific and medical journals.	Learn more	Open Access
Journal of the Medical Library Association	Notifications	View	Subscribe	Journal Content	Search	Search Scope	All	Authors	Title	Abstract	Index terms	Full Text	Browse	By Issue	By Author	By Title	Visit	PMC	to search older issues.	Current Issue	Keywords	Bibliometrics	Book Review	Corrections	Erich Meyerhoff	Evidence-Based Medicine	Evidence-Based Practice	Health Literacy	Health Sciences Librarians	History of Medicine	Information Literacy	Information Storage and Retrieval	Journal of the Medical Library Association	Librarians	Libraries	Libraries, Medical	Medical Library Association	PubMed	Publishing	Resource Review	Review Literature as Topic	Systematic Reviews	Journal Help	For Authors Only	Login/Logout	Home	About	Login	Register
PLOS Biology: A Peer-Reviewed Open-Access Journal	Advertisement	plos.org	create account	sign in	PLOS Biology	Browse	Current Issue	Journal Archive	Collections	Find and Read Articles	Publish	Submissions	Submission Guidelines	Figures	Tables	Supporting Information	LaTeX	Other Article Types	Preprints	Revising Your Manuscript	Submit Now	Policies	Best Practices in Research Reporting	Human Subjects Research	Animal Research	Competing Interests	Disclosure of Funding Sources	Licenses and Copyright	Data Availability	Materials and Software Sharing	Ethical Publishing Practice	Authorship	Downloads and Translations	Manuscript Review and Publication	Editorial and Peer Review Process	Guidelines for Reviewers	Accepted Manuscripts	Corrections and Retractions	Comments	Article-Level Metrics	Submit Your Manuscript	PLOS Biology	provides an Open Access platform to showcase your best research and commentary across all areas of biological science.	Submit Now	About	Journal Information	Staff Editors	Editorial Board	Publishing Information
BMC Biology | Home page	Skip to main content	Advertisement	Springer Nature is making SARS-CoV-2 and COVID-19 research free.	View research	|	View latest news	|	Sign up for updates	Search	Explore journals	Get published	About BMC	Login	Menu	Explore journals	Get published	About BMC	Login	Search all BMC articles	Search	BMC Biology	Home	About	Articles	Submission Guidelines	Search	Submit manuscript	Introducing our Research Synthesis Series	In their inaugural Editorial, our Guest Editors Shinichi Nakagawa, Julia Koricheva, Malcolm Macleod, and Wolfgang Viechtbauer discuss how meta-analyses and other research synthesis methodologies support research, and the benefits of embracing them across biological disciplines.	Call for papers: Research Synthesis and Meta-research in Biology	We’re inviting submissions to our new Series guest edited by Shinichi Nakagawa, Julia Koricheva, Malcolm Macleod and Wolfgang Viechtbauer.	Natural variation in autophagy genes modifies polyQ aggregation	Tali Gidalevitz and colleagues show that natural variants in genes encoding proteostasis components, although not causing detectable phenotypes, have profound and cell-type dependent effects on aggregation-prone proteins.	Maintaining the ER redox homeostasis	New research from Beáta Lizák, Gábor Bánhegyi and colleagues suggests that an influx of glutathione causes a reductive shift in the endoplasmic reticulum upon Ca2+mobilization, indicating the existence of a Ca2+-sensitive GSH transporter in the ER membrane.	Pervasive contamination in bacterial WGS datasets	New research from Galo Goig and colleagues finds that short-read contaminants are pervasive in bacterial whole-genome sequencing datasets, and that they can introduce large biases in variant analyses.	The genetic ancestry of the Afrikaner population	Carina Schlebusch and colleagues perform a genome-wide analysis of the Afrikaner population, finding predominant northern European contributions, but also non-European admixture, arising from people brought as slaves and from local ethnic groups.	Featured Editorial	Introducing our series: research synthesis and meta-research in biology	Shinichi Nakagawa, Julia Koricheva, Malcolm Macleod &amp; Wolfgang Viechtbauer	Published 05 March 2020	Reviews	Opinions	Q&amp;As	Featured Videos	​​​​​​​	Open Questions
Genomics, Proteomics &amp; Bioinformatics - Journal - Elsevier	Menu	Search	Search	Search in:	All	Webpages	Books	Journals	10 results per page	20 results per page	50 results per page	100 results per page	Home	Journals	Genomics, Proteomics &amp; Bioinformatics	Twitter	ISSN:	1672-0229	Genomics, Proteomics &amp; Bioinformatics	The official journal of the Beijing Institute of Genomics, the Chinese Academy of Sciences and the Genetics Society of China	Editor-in-Chief:	Jun Yu	View Editorial Board	CiteScore:	6.82	ℹ	CiteScore:	2018: 6.820	CiteScore measures the average citations received per document published in this title. CiteScore values are based on citation counts in a given year (e.g. 2015) to documents published in three previous calendar years (e.g. 2012 – 14), divided by the number of documents in these three previous years (e.g. 2012 – 14).	Impact Factor:	6.597	ℹ	Impact Factor:	2018: 6.597	The Impact Factor measures the average number of citations received in a particular year by papers published in the journal during the two preceding years.	Journal Citation Reports	(Clarivate Analytics, 2019)	Time to first decision:	3.3w	ℹ	Time to first decision:	3.3w	The average number of weeks it takes from manuscript submission to the initial decision on the article for this journal, including standard and desk rejects.	Submit Your Paper	Enter your login details below. If you do not already have an account you will need to	register here	.	Username	Password
PLOS Computational Biology: A Peer-Reviewed Open-Access Journal	Advertisement	plos.org	create account	sign in	PLOS Computational Biology	Browse	Current Issue	Journal Archive	Collections	Find and Read Articles	Publish	Submissions	Getting Started	Presubmission Inquiries	Submission Guidelines	Figures	Tables	Supporting Information	LaTeX	Other Article Types	Preprints	Revising Your Manuscript	Submit Now	Policies	Best Practices in Research Reporting	Human Subjects Research	Animal Research	Competing Interests	Disclosure of Funding Sources	Licenses and Copyright	Data Availability	Materials and Software Sharing	Ethical Publishing Practice	Authorship	Downloads and Translations	Manuscript Review and Publication	Editorial and Peer Review Process	Guidelines for Reviewers	Guidelines for Editors	Accepted Manuscripts	Corrections and Retractions	Comments	Article-Level Metrics	About	Journal Information	Editors-in-Chief	Editorial Board	Publishing Information	Publication Fees
Home | Open Biology	Login to your account	Email	Password	Forgot password?	Keep me logged in	New User	Institutional Login	Change Password	Old Password	New Password	Too Short	Weak	Medium	Strong	Very Strong	Too Long	Congrats!	Your password has been changed	Create a new account	Email	Returning user	Can't sign in? Forgot your password?	Enter your email address below and we will send you the reset instructions	Email	Cancel	If the address matches an existing account you will receive an email with instructions to reset your password	Close	Request Username	Can't sign in? Forgot your username?	Enter your email address below and we will send you your username	Email	Close	If the address matches an existing account you will receive an email with instructions to retrieve your username	brought to you by	National Chiao Tung University	Anywhere	Anywhere	This Journal	Quick Search anywhere	Enter words, phrases, DOI, keywords, authors, etc...	Search	Go	Quick Search in Journals	Enter words, phrases, DOI, keywords, authors, etc...	Search	Go	Advanced Search	Skip main navigation	Journal menu
Frontiers in Cell and Developmental Biology	The journal welcomes submissions on a wide spectrum of cell and developmental biology, covering intracellular and extracellular dynamics, with sections focusing on signaling, cell adhesion and migration, cell growth and division, cell death and survival, membrane trafficking and epigenetic regulation. Additionally, the journal offers sections dedicated to the cutting edge of fundamental and trans…	With a collaborative, rigorous and transparent peer-review, the journal produces the highest scientific quality in both fundamental and applied research, and advanced article-level metrics measure the real-time impact and influence of each publication.	Frontiers in Cell and Developmental Biology is member of the Committee on Publication Ethics.	Home	About Frontiers	Journals A-Z	Institutional Membership	Contact	News	Submit	FAQs	Terms &amp; Conditions	Privacy Policy	Newsletters	RSS/Twitter	Careers	© 2007 - 2020 Frontiers Media S.A. All Rights Reserved	We use cookies on this website to improve your user experience.	Learn more	Close
Movement Ecology | Home page	Skip to main content	Advertisement	Springer Nature is making SARS-CoV-2 and COVID-19 research free.	View research	|	View latest news	|	Sign up for updates	Search	Explore journals	Get published	About BMC	Login	Menu	Explore journals	Get published	About BMC	Login	Search all BMC articles	Search	Movement Ecology	Home	About	Articles	Submission Guidelines	Search	Submit manuscript	Articles	Recent	Most accessed	Modelling movement and stage-specific habitat preferences of a polyphagous insect pest	Authors:	Adriano G. Garcia, Wesley A. C. Godoy, Fernando L. Cônsoli and Claudia P. Ferreira	Content type:	Research	2 March 2020	Causes and consequences of individual variation in animal movement	Authors:	Allison K. Shaw	Content type:	Review	17 February 2020	Sex-differences in fine-scale home-range use in an upper-trophic level marine predator	Authors:	D. C. Lidgard, W. D. Bowen and S. J. Iverson	Content type:	Research	13 February 2020	Habitat availability influences migration speed, refueling patterns and seasonal flyways of a fly-and-forage migrant
Bone Research	Cookie Notice	We use cookies to personalise content and ads, to provide social media features and to analyse our traffic. We also share information about your use of our site with our social media, advertising and analytics partners in accordance with our	Privacy Policy	. You can manage your preferences in 'Manage Cookies'.	Close	OK	Manage Cookies	Your Privacy	Strictly Necessary Cookies	Performance &amp; Analytics Cookies	Functional Cookies	Targeting Cookies	More Information	Privacy Preference Centre	Active	Always Active	Save Settings	Allow All	Skip to main	content	Thank you for visiting nature.com. You are using a browser version with limited support for CSS. To obtain	the best experience, we recommend you use a more up to date browser (or turn off compatibility mode in	Internet Explorer). In the meantime, to ensure continued support, we are displaying the site without styles	and JavaScript.	Springer Nature is making SARS-CoV-2 and COVID-19 research free.	View research	|	View latest news	|	Sign up for updates	nature	bone research	Menu	Search	E-alert	Submit	My Account	Login	Close menu	Search	Article search	Search	Advanced search	Quick links	Explore articles by subject	Find a job	Guide to authors	Editorial policies	Close menu
Frontiers in Molecular Biosciences	To this end, the journal draws from empirical disciplines such as structural biology, enzymology, biochemistry, and biophysics, capitalizing as well on the technological advancements that have enabled metabolomics and proteomics measurements in massively parallel throughput, and the development of robust and innovative computational biology strategies. We also recognize influences from medicine a…	In addition to interesting new findings, techniques, and applications, Frontiers in Molecular Biosciences will consider new testable hypotheses to inspire different perspectives and stimulate scientific dialogue. The integration of in silico, in vitro, and in vivo approaches will benefit endeavors across all domains of the life sciences.	Our ultimate objective is the comprehensive illustration of the molecular mechanisms regulating proteins, nucleic acids, carbohydrates, lipids, and small metabolites in organisms across all branches of life.	Frontiers in Molecular Biosciences is a member of the Committee on Publication Ethics.	Home	About Frontiers	Journals A-Z	Institutional Membership	Contact	News	Submit	FAQs	Terms &amp; Conditions	Privacy Policy	Newsletters	RSS/Twitter	Careers	© 2007 - 2020 Frontiers Media S.A. All Rights Reserved	We use cookies on this website to improve your user experience.	Learn more	Close
PPAR Research | Hindawi	Journals	Publish with us	Publishing partnerships	About us	Blog	PPAR Research	+	Journal Menu	Journal overview	For authors	For reviewers	For editors	Table of Contents	Special Issues	Submit	Journal metrics	Acceptance rate	45%	Submission to final decision	67 days	Acceptance to publication	40 days	CiteScore	4.330	Impact Factor	4.186	APC	$1650	Submit	Recently Published	Adenosine Receptor A1-A2a Heteromers Regulate EAAT2 Expression and Glutamate Uptake via YY1-Induced Repression of PPAR	γ	Transcription	Xianhua Hou | Yuan Li | ... | Li Gui | + 2 Others	Read the full article	Journal profile	PPAR Research	publishes articles related to mechanisms involved in the activation of peroxisome proliferator-activated receptors, as well as their role in regulation of cellular differentiation, development, energy homeostasis and metabolic function.	About this journal	Editor spotlight	PPAR Research	maintains an Editorial Board of practicing researchers from around the world, to ensure manuscripts are handled by editors who are experts in the field of study.	Meet the editorial board	Special Issues	Do you think there is an emerging area of research that really needs to be highlighted? Or an existing research area that has been overlooked or would benefit from deeper investigation? Raise the profile of a research area by leading a Special Issue.	Submit your proposal	Latest Articles	More articles	Review Article
BMC Developmental Biology | Home page	Skip to main content	Advertisement	Springer Nature is making SARS-CoV-2 and COVID-19 research free.	View research	|	View latest news	|	Sign up for updates	Search	Explore journals	Get published	About BMC	Login	Menu	Explore journals	Get published	About BMC	Login	Search all BMC articles	Search	BMC Developmental Biology	Home	About	Articles	Submission Guidelines	Search	Submit manuscript	Call for papers: Eco-evo-devo	The Editors of	BMC Developmental Biology	,	BMC Ecology	and	BMC Evolutionary Biology	announce	the launch of the cross-journal thematic series on eco-evo-devo	, the effect of the environment of development and evolution. Please click the above link for further information and to submit to the collection.	Deadline for submissions is 30th April 2020.	Call for Papers: New Section Launches	The Editors of	BMC Developmental Biology	are pleased to announce the launch of five new sections to acknowledge the growing field of developmental biology:	● Stem cell biology and cellular reprogramming	● Organogenesis and organoids	● Morphogenesis and mechanobiology	● Development and disease	● Plant development	BMC Series Focus Issues	March: Senescence and Aging
Horticulture Research	Cookie Notice	We use cookies to personalise content and ads, to provide social media features and to analyse our traffic. We also share information about your use of our site with our social media, advertising and analytics partners in accordance with our	Privacy Policy	. You can manage your preferences in 'Manage Cookies'.	Close	OK	Manage Cookies	Your Privacy	Strictly Necessary Cookies	Performance &amp; Analytics Cookies	Functional Cookies	Targeting Cookies	More Information	Privacy Preference Centre	Active	Always Active	Save Settings	Allow All	Skip to main	content	Thank you for visiting nature.com. You are using a browser version with limited support for CSS. To obtain	the best experience, we recommend you use a more up to date browser (or turn off compatibility mode in	Internet Explorer). In the meantime, to ensure continued support, we are displaying the site without styles	and JavaScript.	Springer Nature is making SARS-CoV-2 and COVID-19 research free.	View research	|	View latest news	|	Sign up for updates	nature	horticulture research	Menu	Search	E-alert	Submit	My Account	Login	Close menu	Search	Article search	Search	Advanced search	Quick links	Explore articles by subject	Find a job	Guide to authors	Editorial policies	Close menu
Conservation Physiology | Oxford Academic	Skip to Main Content	Search Menu	Account Menu	Menu	National Chiao Tung University Library	National Chiao Tung University Library	Sign In	Register	Navbar Search Filter	All Conservation Physiology	All Journals	Mobile Microsite Search Term	Search	Sign In	National Chiao Tung University Library	National Chiao Tung University Library	Register	Issues	Volume 8, Issue 1, 2020 (In Progress)	Volume 7, Issue 1, 2019	Browse all	More content	Special Issues	Virtual Issues	Research articles	Perspectives	Conservation Physiology in Action	Toolbox	Voices in Conservation Physiology	Reviews	Submit	Author Guidelines	Submission Site	Open Access	Alerts	About	About Conservation Physiology	About the Society for Experimental Biology	Editorial Board	Advertising and Corporate Services	Journals Career Network	Self-Archiving Policy	Contact Us	Issues	Volume 8, Issue 1, 2020 (In Progress)	Volume 7, Issue 1, 2019	Browse all	More content	Special Issues
Biology Direct | Home page	Skip to main content	Advertisement	Springer Nature is making SARS-CoV-2 and COVID-19 research free.	View research	|	View latest news	|	Sign up for updates	Search	Explore journals	Get published	About BMC	Login	Menu	Explore journals	Get published	About BMC	Login	Search all BMC articles	Search	Biology Direct	Home	About	Articles	Submission Guidelines	Search	Submit manuscript	Editor-in-Chief	Eugene Koonin	,	NCBI, NLM, NIH, USA	Journal Sections	Biology Direct	publishes in the following sections:	Bioinformatics	Evolutionary Biology	Structural &amp; Molecular Biology	Systems Biology	Genomics	Mathematical Biology	Non-coding DNA &amp; RNA	Cell Biology	Articles	Recent	Most accessed	Genome-based classification of	Burkholderia cepacia	complex provides new insight into its taxonomic status	Authors:
International Journal of Molecular Sciences | An Open Access Journal from MDPI	Journals	Information	For Authors	For Reviewers	For Editors	For Librarians	For Publishers	For Societies	Article Processing Charges	Open Access Policy	Institutional Open Access Program	Editorial Process	MDPI Blog	Research and Publication Ethics	Author Services	Initiatives	Sciforum	Preprints	Scilit	SciProfiles	MDPI Books	Encyclopedia	About	Sign In / Sign Up	Notice	You can make submissions to other journals	here	.	clear	clear	search	menu	Journals	Information	For Authors	For Reviewers	For Editors	For Librarians	For Publishers	For Societies	Article Processing Charges	Open Access Policy	Institutional Open Access Program	Editorial Process	MDPI Blog	Research and Publication Ethics	Author Services	Initiatives	Sciforum
Home | Biology Open	We use cookies to help us improve this website.	Learn more	Skip to main content	Advertisement	Main menu	User menu	Search	Main menu	Home	Articles	Accepted manuscripts	Issue in progress	Latest complete issue	Issue archive	Archive by article type	Interviews	Sign up for alerts	About us	About BiO	Editors and Board	Editor biographies	Grants and funding	Journal Meetings	Workshops	The Company of Biologists	Journal news	For authors	Submit a manuscript	Aims and scope	Presubmission enquiries	Article types	Manuscript preparation	Cover suggestions	Editorial process	Promoting your paper	Open Access	Biology Open transfer option	Journal info	Journal policies	Rights and permissions	Media policies	Reviewer guide	Sign up for alerts	Contact	Contact BiO	Advertising	Feedback	COB	About The Company of Biologists
Biomedicines | An Open Access Journal from MDPI	Journals	Information	For Authors	For Reviewers	For Editors	For Librarians	For Publishers	For Societies	Article Processing Charges	Open Access Policy	Institutional Open Access Program	Editorial Process	MDPI Blog	Research and Publication Ethics	Author Services	Initiatives	Sciforum	Preprints	Scilit	SciProfiles	MDPI Books	Encyclopedia	About	Sign In / Sign Up	Notice	You can make submissions to other journals	here	.	clear	clear	search	menu	Journals	Information	For Authors	For Reviewers	For Editors	For Librarians	For Publishers	For Societies	Article Processing Charges	Open Access Policy	Institutional Open Access Program	Editorial Process	MDPI Blog	Research and Publication Ethics	Author Services	Initiatives	Sciforum
Journal of Biological Engineering | Home page	Skip to main content	Advertisement	Springer Nature is making SARS-CoV-2 and COVID-19 research free.	View research	|	View latest news	|	Sign up for updates	Search	Explore journals	Get published	About BMC	Login	Menu	Explore journals	Get published	About BMC	Login	Search all BMC articles	Search	Journal of Biological Engineering	Home	About	Articles	Submission Guidelines	Search	Submit manuscript	New thematic series: Emerging leaders in biological engineering	Over the past decade, biological engineering has promoted the convergence of themes from multiple disciplines and has gained significant promise in integrating the principles of biology and engineering methodologies to address grand challenges in human health and the health of the planet. This thematic series highlights exciting new areas and emerging leaders who are addressing many of these chal…	Edited by Raj R Rao	Read the thematic series	here	.	Click	here	for an Editorial highlighting the thematic series	Announcing the launch of In Review	Journal of Biological Engineering	, in partnership with Research Square, is now offering	In Review	. Authors choosing this free optional service will be able to:	Share their work with fellow researchers to read, comment on, and cite even before publication	Showcase their work to funders and others with a citable DOI while it is still under review	Track their manuscript - including seeing when reviewers are invited, and when reports are received	See the full range of benefits of In Review and how to opt-in	See what the In Review platform looks like	Articles	Recent	Most accessed
BMB Reports	HOME	About the Journal	Archives	Instructions to Authors	Policy	Title	Author	Keyword	::: Volume :::	Vol. 53	Vol. 52	Vol. 51	Vol. 50	Vol. 49	Vol. 48	Vol. 47	Vol. 46	Vol. 45	Vol. 44	Vol. 43	Vol. 42	Vol. 41	::: Issue :::	No. 12	No. 11	No. 10	No. 9	No. 8	No. 7	No. 6	No. 5	No. 4	No. 3	No. 2	No. 1	Impact of Mesenchymal Stem Cell Senescence on Inflammaging	MSCs as a key modulator of inflammaging. The diagram illustrates how senescence and inflammation regulate MSC fate and lead to inflammaging. Cellular senescence facilitates MSCs to differentiate toward adipogenesis, and biased adipogenesis in the BM niche skews hematopoietic reconstitution, inhibits lymphopoiesis but increased myelopoiesis. Aged MSCs show increased secretion of extracellular vesi…	Traction Force Microscopy for Understanding Cellular Mechanotransduction	Traction force microscopy (TFM)-based cell-ECM force quantification. (A) Schematic diagram for typical TFM platform using deformable substrates, where fluorescence beads (orange dots) are embedded. Cells can adhere to the substrate through surface-conjugated ECMs or protein ligands (purple line). Traction forces (indicated by red arrows) exerted by cells can cause subtle deformation of a substrat…	Fig. 1A, B	: ref. (	32	,	Fig. 1C, D	: ref. (	36	,	Fig. 1E, F	: ref. (
European Journal of Histochemistry	Skip to main content	Skip to main navigation menu	Skip to site footer	Contacts	Register	Login	About the Journal	Editorial Board	Current Issue	Archives	Copyright	Announcements	Special Issues	Overview	Forthcoming Special Issue	Search	Search	pISSN 1121-760X	eISSN 2038-8306	Editor-in-Chief	Carlo Pellicciari	Italy	IF AND WOS	Impact Factor 2018: 2.425	Web of Science 2013-2018	ADVERTISING	Advertising	The	European Journal of Histochemistry	has been an influential cytology journal for over 60 years, publishing research articles on functional cytology and histology in animals and plants. The	European Journal of Histochemistry	offers original research articles investigating on structural and molecular components performed by histochemical and immunohistochemical methods, at light and electron microscopy, cytometry and imaging techniques.	Areas of particular interest include cell differentiation, senescence and death, and cell-cell interactions in normal and pathological tissues; attention is also given to articles on newly developed or originally applied histochemical and microscopical techniques.	Since its foundation in 1954, the	European Journal of Histochemistry	is the official organ of the Italian Society of Histochemistry.	The Proceedings of the 29th National Conference of the Italian Group for the Study of Neuromorphology "Gruppo Italiano per lo Studio della Neuromorfologia" G.I.S.N. are available	here	.	Announcements	Stem cells and regenerative medicine 2020	2019-11-14	In 2020, a special issue of the	European Journal of Histochemistry	will be published on	Stem cells and regenerative medicine	, guest-edited by Qinan Yin (Clinical Center, National Institutes of Health, Maryland, USA), Xuehong Xu (Departments of Cell Biology and Developmental Biology at Shanxi Normal University College of Life Sciences, China) and Jianjie Ma (Wexner Medical Center, Ohio State University, USA).	This Special Issue will be focused on the application of microscopical and histochemical techniques to investigate stem cell biology in different tissues and organs, the influence of the stem-cell niche during aging, injury and regeneration, and cell membrane repair.	Manuscripts should be addressed to the Guest Editors via the journal submission system, choosing journal section “
Journal of Biological Research-Thessaloniki | Home page	Skip to main content	Advertisement	Springer Nature is making SARS-CoV-2 and COVID-19 research free.	View research	|	View latest news	|	Sign up for updates	Search	Explore journals	Get published	About BMC	Login	Menu	Explore journals	Get published	About BMC	Login	Search all BMC articles	Search	Journal of Biological Research-Thessaloniki	Home	About	Articles	Submission Guidelines	Search	Submit manuscript	Featured Article	The family Raphitomidae (Mollusca: Gastropoda: Conoidea) in the Greek Seas with the description of two new species	Thanasis Manousis, Constantinos Kontadakis, George Mbazios and Georgios Polyzoulis	Read More	Featured Collection	Evolutionary Biology	Guest edited by Professor Nikos Poulakakis and Professor Antonis Rokas, this group of research and reviews forms a special series that explores multiple themes in Evolutionary Biology.	Read More	Articles	Recent	Most accessed	A review on Zika virus outbreak, epidemiology, transmission and infection dynamics	Authors:	Syeda Sidra Kazmi, Waqar Ali, Nousheen Bibi and Faisal Nouroz	Content type:	Review	4 March 2020	Effect of crocin on antioxidant gene expression, fibrinolytic parameters, redox status and blood biochemistry in nicotinamide-streptozotocin-induced diabetic rats	Authors:	Ioannis Margaritis, Katerina Angelopoulou, Sophia Lavrentiadou, Ilias C. Mavrovouniotis, Maria Tsantarliotou, Ioannis Taitzoglou, Alexandros Theodoridis, Aristidis Veskoukis, Efthalia Kerasioti, Dimitrios Kouretas and Ioannis Zervos	Content type:	Research
Biological Research | Home page	Skip to main content	Advertisement	Springer Nature is making SARS-CoV-2 and COVID-19 research free.	View research	|	View latest news	|	Sign up for updates	Search	Explore journals	Get published	About BMC	Login	Menu	Explore journals	Get published	About BMC	Login	Search all BMC articles	Search	Biological Research	Home	About	Articles	Submission Guidelines	Search	Submit manuscript	Featured collection: Selected articles from Biological Research for the meeting of the Chilean Biology Society 2018	To coincide with the	Chilean Society of Biology Annual Meeting 2018	(20-22 November), Biological Research has published this collection which highlights the top cited and top accessed articles in the journal in 2018.	Read the collection here	Articles	Recent	Most accessed	Studies on the cold tolerance of ratoon ‘Chaling’ common wild rice	Authors:	Mengliang Xu, Xiangzhen Li, Xiang Mo, Siyu Tu, Yanchun Cui and Daichang Yang	Content type:	Research article	18 February 2020	LncRNA SNHG7/miR-34a-5p/SYVN1 axis plays a vital role in proliferation, apoptosis and autophagy in osteoarthritis	Authors:	Feng Tian, Junhu Wang, Zhanhua Zhang and Jie Yang	Content type:	Research article	17 February 2020	CtpB is a plasma membrane copper (I) transporting P-type ATPase of	Mycobacterium tuberculosis
FEBS Open Bio - Wiley Online Library	Skip to Main Content	Access by	National Chiao Tung University	Access by	National Chiao Tung University	Search within	This Journal	FEBS Press Journals	Wiley Online Library	Search term	Advanced Search	Citation Search	Search term	Advanced Search	Citation Search	Search term	Advanced Search	Citation Search	Login / Register	Journals	The FEBS Journal	FEBS Letters	Molecular Oncology	Open access	FEBS Open Bio	Open access	FEBS.org	Journal list menu	Journal	Editorial Board	Editorial Board	Editorial Advisory Board	Author Guidelines	Contact Us	Articles	Browse	Accepted Articles	Early View	Current Issue	All Issues	Virtual Issues	About	Read Full Aims and Scope	Metrics	Abstracting and Indexing	Permissions	Open Access	Actions	Tools
Enzyme Research | Hindawi	Journals	Publish with us	Publishing partnerships	About us	Blog	Enzyme Research	+	Journal Menu	Table of Contents	Special Issues	Submit	Enzyme Research ceased publication in 2019 and is no longer accepting submissions.	All previously published articles are available through the Table of Contents.	The journal is archived in Portico and via the LOCKSS initiative, which provides permanent archiving for electronic scholarly journals.	Go to Table of Contents	Other journals from Hindawi	Other journals	Browse all Hindawi Journals	Browse all	Advances in Medicine	Journal metrics	Acceptance rate	5%	Submission to final decision	63 days	Acceptance to publication	91 days	CiteScore	-	Impact Factor	-	APC	$750	Biochemistry Research International	Journal metrics	Acceptance rate	6%	Submission to final decision	61 days	Acceptance to publication	35 days	CiteScore	1.670	Impact Factor	-	APC	$1350	BioMed Research International	Journal metrics
Communicative &amp; Integrative Biology: Vol 13, No 1	Loading [Contrib]/a11y/accessibility-menu.js	Access provided by	National Chiao Tung University 國立交通大學	Log in	|	Register	Cart	Search in:	This Journal	Anywhere	Advanced search	Communicative &amp; Integrative Biology	An open access journal	Indexed in PubMed Central and Scopus, this open access journal publishes research on all aspects of biology related to communication and signaling at all levels of biological complexity.	Submit an article	New content alerts	RSS	Citation search	Citation search	Current issue	Browse list of issues	Explore	This journal	Aims and scope	Instructions for authors	Journal information	Editorial board	Advertising information	Journal news	2018 CiteScore: 1.57	Format-free submission: save more time for your research	Latest articles	See all volumes and issues	Volume 13,	2020	Vol 12,	2019	Vol 11,	2018	Vol 10,	2017	Vol 9,	2016	Vol 8,	2015	Vol 7,	2014	Vol 6,	2013
Insights Journals | SAGE Publications Inc	Skip to main content	Login	If you have not reset your password since 2017, please use the 'forgot password' link below to reset your password and access your SAGE online account.	Forgot password?	Don’t have an account?	Create account	Technical Support	Find My Rep	Log in	My account	Log out	Contact	Toggle navigation	Menu	Disciplines	Social Sciences &amp; Humanities	Aging &amp; Gerontology	Anthropology &amp; Archaeology	Area &amp; Ethnic Studies	Arts &amp; Humanities	Business &amp; Management	Communication &amp; Media Studies	Counseling &amp; Psychotherapy	Criminology &amp; Criminal Justice	Cultural Studies	Economic &amp; Development Studies	Education	Family Studies	Gender &amp; Sexuality Studies	Geography, Earth &amp; Environmental Science	History	Interpersonal/Domestic Violence	Law	Political Science &amp; International Relations	Psychology	Public Affairs	Research Methods, Statistics &amp; Evaluation	Social Work &amp; Human Services	Sociology	Study Skills	Religion	Vocational &amp; Professional Studies	Health, Life &amp; Biomedical Sciences	Allied Health &amp; Other Health Specialties	Biology	Clinical Medicine	Health Services	Life &amp; Biomedical Sciences	Nursing
Journal of Nematology	Sign In	HOME	ABOUT US	PUBLICATIONS	SERVICES	CONTACT US	Advanced Search	Home	Publications	Journal of Nematology	Publications	Share	/	Export Citation	/	Email	Email	/	Print	Print	/	Text size:	+	-	READ	Journal of Nematology	Society of Nematologists	EDITOR IN CHIEF	:	David I. Shapiro-Ilan	Number of Issues : volume open	Subject:	Life Sciences	ISSN:	0022-300X	eISSN:	2640-396X	GET ALERTS	DONATE	Impact Factor:	1.386	(2018)	CiteScore:	1.37	(2018)	JOURNAL METRICS	License type:	CC BY 4.0	Follow us:
Journal of Insect Science | Oxford Academic	We use cookies to enhance your experience on our website. By clicking 'continue' or by continuing to use our website, you are agreeing to our use of cookies. You can change your cookie settings at any time.	Continue	Find out more	Skip to Main Content	Search Menu	Account Menu	Menu	National Chiao Tung University Library	National Chiao Tung University Library	Sign In	Register	Navbar Search Filter	All Journal of Insect Science	All ESA Publications	All Journals	Mobile Microsite Search Term	Search	Sign In	National Chiao Tung University Library	National Chiao Tung University Library	Register	Issues	Volume 20, Issue 2, March 2020 (In Progress)	Volume 20, Issue 1, January 2020	Volume 17, Issue 2, March 2017 (In Progress)	Volume 14, Issue 1, 2014 (In Progress)	Browse all	Special Collections	Submit	Author Guidelines	Submission Site	Open Access	Alerts	About	About Journal of Insect Science	About the Entomological Society of America	Editorial Board	Policies	Self-Archiving Policy	Contact Us	Issues	Volume 20, Issue 2, March 2020 (In Progress)	Volume 20, Issue 1, January 2020	Volume 17, Issue 2, March 2017 (In Progress)	Volume 14, Issue 1, 2014 (In Progress)	Browse all	Special Collections	Submit	Author Guidelines
Applications in Plant Sciences	Skip to Main Content	Access by	National Chiao Tung University	Access by	National Chiao Tung University	Search within	This Journal	BSA Publications	Wiley Online Library	Search term	Advanced Search	Citation Search	Search term	Advanced Search	Citation Search	Search term	Advanced Search	Citation Search	Login / Register	PUBLICATIONS	American Journal of Botany	Applications in Plant Sciences	Plant Science Bulletin	Special Collections	RESOURCES	AJB Author Guidelines	APPS Author Guidelines	Wiley Author Resources	Print-on-Demand Issues of the AJB	Become a member	Botany.org	BSA Member Login	Journal list menu	Journal	More from this Journal	Open Access Licenses and Copyright	Article Publication Charges	Institution &amp; Funder Payments	Wiley Open Access	Articles	Actions	Tools	Submit an article	Get content alerts	BSA Publications Hub	Follow journal	Alert	Facebook page	Twitter channel
BMC Biophysics | Home page	Skip to main content	Advertisement	Springer Nature is making SARS-CoV-2 and COVID-19 research free.	View research	|	View latest news	|	Sign up for updates	Search	Explore journals	Get published	About BMC	Login	Menu	Explore journals	Get published	About BMC	Login	Search all BMC articles	Search	BMC Biophysics	Home	Articles	Search	BMC Biophysics	is now closed.	BMC will continue to host an archive of all articles published in	BMC Biophysics	and it will remain fully searchable via the BMC website. Please consider submitting to	BMC Molecular and Cell Biology	.	Advertisement	Advertisement	BMC Biophysics	ISSN: 2046-1682	Read more on our blogs	Receive BMC newsletters	Manage article alerts	Language editing for authors	Scientific editing for authors	Policies	Accessibility	Press center	Support and Contact	Leave feedback	Careers	Follow BMC	BMC Twitter page	BMC Facebook page
Biochemistry and Biophysics Reports - Journal - Elsevier	Menu	Search	Search	Search in:	All	Webpages	Books	Journals	10 results per page	20 results per page	50 results per page	100 results per page	Home	Journals	Biochemistry and Biophysics Reports	Twitter	ISSN:	2405-5808	Biochemistry and Biophysics Reports	Editor-in-Chief:	Hans van Leeuwen	View Editorial Board	CiteScore:	1.58	ℹ	CiteScore:	2018: 1.580	CiteScore measures the average citations received per document published in this title. CiteScore values are based on citation counts in a given year (e.g. 2015) to documents published in three previous calendar years (e.g. 2012 – 14), divided by the number of documents in these three previous years (e.g. 2012 – 14).	Submit Your Paper	Open Access	View Articles	Guide for Authors	Author instructions	Download Guide for Authors in PDF	View Guide for Authors online	Useful links	Journal Finder	Download the ‘Understanding the Publishing Process’ PDF	Abstracting/ Indexing	Track Your Paper	Check submitted paper	Check the status of your submitted manuscript in the	submission system	Track accepted paper	Once production of your article has started, you can track the status of your article via	Track Your Accepted Article.	Biochemistry and Biophysics Reports (BB Reports)	publishes original research in all aspects of Biochemistry, Biophysics and related areas like Molecular and Cell Biology.	BB Reports
Biodiversity Data Journal	About Pensoft	Books	E-Books	Journals	News &amp; Blog	Contact	Register	|	Login	Full Text	Author	Title	Submit a manuscript	Home	Articles	About	Journal features	Articles	About	Focus and Scope	Peer Review	Guidelines for Authors	Terms of Use	Editorial Team	Contacts	Most Visited Papers	Most Active Editors	Most Active Reviewers	Most Productive Authors	This work is licensed under the	Creative Commons Attribution License	(CC BY 4.0)	Grandidierella gilesi Chilton, 1921 (Amphipoda, Aoridae), first ...	First records of 31 species of butterflies and moths (Lepidoptera) ...	A new alien mantis in Italy: is the Indochina mantis Hierodula ...	The Odonata of Quebec: Specimen data from seven collections	Towards conserving natural diversity: A biotic inventory by observations, ...	A new genus and new species in the tribe Uramyini (Diptera: Tachinidae) ...	Craspedotropis gretathunbergae, a new species of Cyclophoridae ...	A novel Enterostomula (Platyhelminthes, Prolecithophora) species ...	Cave morphology, microclimate and abundance of five cave predators ...	Biodiversity Data Journal	(BDJ) is a community peer-reviewed, open access journal, designed to accelerate publishing, dissemination and sharing of biodiversity-related data of any kind. All structural elements of the articles – text, morphological descriptions, occurrences, data tables, etc. – are treated and stored as data.	The journal publishes papers in biodiversity science containing taxonomic, floristic/faunistic, morphological, genomic, phylogenetic, ecological or environmental data on any taxon of any geological age from any part of the world. BDJ aims at integrating data and narrative in the article content to the maximum extent possible. Supplementary data files that underpin graphs, hypotheses and results s…	Journal Impact Factor (JIF): 1.029	Scopus CiteScore 2018:	0.94	CiteScoreTracker 2019:	1.24
Advances in Bioinformatics | Hindawi	Journals	Publish with us	Publishing partnerships	About us	Blog	Advances in Bioinformatics	+	Journal Menu	Table of Contents	Special Issues	Submit	Advances in Bioinformatics ceased publication in 2019 and is no longer accepting submissions.	All previously published articles are available through the Table of Contents.	The journal is archived in Portico and via the LOCKSS initiative, which provides permanent archiving for electronic scholarly journals.	Go to Table of Contents	Other journals from Hindawi	Other journals	Browse all Hindawi Journals	Browse all	Advances in Medicine	Journal metrics	Acceptance rate	5%	Submission to final decision	63 days	Acceptance to publication	91 days	CiteScore	-	Impact Factor	-	APC	$750	BioMed Research International	Journal metrics	Acceptance rate	31%	Submission to final decision	84 days	Acceptance to publication	50 days	CiteScore	2.410	Impact Factor	2.197	APC	$2200	Scientifica	Journal metrics
Journal of Circadian Rhythms	Home	About	About the Journal	Editorial Team	Editorial Policies	Submissions	Contact	Content	Articles	Issue Archive	Research Integrity	\	Log in	Log in	Don't have an account?	Register Here	Log in With ORCiD	-------------- OR --------------	Email/Username:	Password:	You can	reset your password here	Log in	Register	Start Submission	Become a Reviewer	Manuel Miranda-Anaya et al.	Differences in Photic Entrainment of Circadian Locomotor Activity Between Lean and Obese...	Dale Clayton	Circadian and Geotactic Behaviors: Genetic Pleiotropy in	Drosophila Melanogaster	Comparison of Melatonin Profile and Alertness of Firefighters with Different Work...	Reza Kazemi, Sajad Zare and Rasol Hematjoo	Seasonal Variation in Bright Daylight Exposure, Mood and Behavior among a Group of Office...	Mathias Adamsson, Thorbjörn Laike, Takeshi Morita	Relationship Between the Cortisol-Estradiol Phase Difference and Affect in Women	Karyn Geralyn Butler	Intracerebral Adenosine During Sleep Deprivation: A Meta-Analysis and New Experimental...	Cathalijn H. C. Leenaars, Sergey A. Savelyev, Stevie Van der Mierden, Ruud N. J. M. A....	A Systematic Search and Mapping Review of Studies on Intracerebral Microdialysis of Amino...	Cathalijn H. C. Leenaars , Jennifer Freymann, Koen Jakobs, Julia M. L. Menon, Thomas J....	Overexpression of Prokineticin 2 in Transgenic Mice Leads to Reduced Circadian Behavioral...	Xiaohan Li, Chengkang Zhang, Qun-Yong Zhou	Follow on Twitter	Like on Facebook	Follow Via RSS	Join Mailing List	About this Journal	The
Molecular Imaging: SAGE Journals	Skip to main content	Cookies Notification	This site uses cookies. By continuing to browse	the site you are agreeing to our use of cookies.	Find out more.	MENU	Search	Browse	Resources	Authors	Librarians	Editors	Societies	Advanced Search	IN THIS JOURNAL	Journal Home	Browse Journal	All Articles	Browse by Year	OnlineFirst	Special Collections Index	Accepted Manuscripts	Journal Info	Journal Description	Aims and Scope	Editorial Board	Submission Guidelines	Abstracting/Indexing	Reprints	Journal Permissions	Recommend to Library	Advertising &amp; Promotion	Stay Connected	Email Alerts	RSS Feed	Feedback / Contact SAGE	Submit Paper	Submission Guidelines	Open Special Collections	Submit Now	Advanced Search	Search	Browse	Resources	Authors	Librarians	Editors	Societies	Advanced Search
Mycology: Vol 11, No 1	Loading [Contrib]/a11y/accessibility-menu.js	Access provided by	National Chiao Tung University 國立交通大學	Log in	|	Register	Cart	Search in:	This Journal	Anywhere	Advanced search	Mycology	An International Journal on Fungal Biology	An open access journal	Submit an article	New content alerts	RSS	Citation search	Citation search	Current issue	Browse list of issues	Explore	Official Journal of the Mycological Society of China	This journal	Aims and scope	Instructions for authors	Journal information	Special issues	Editorial board	Latest articles	Latest articles	Article	Evaluation of the hypoglycaemic and antioxidant effects of submerged	Ganoderma lucidum	cultures in type 2 diabetic rats	Huang et al.	Published online:	1 Mar 2020	review	Occurrence and analysis of mycotoxins in domestic Chinese herbal medicines	Qin et al.	Published online:	20 Feb 2020	Article	Copper induces transcription of	BcLCC2	laccase gene in phytopathogenic fungus,	Botrytis cinerea	Buddhika et al.
Reports of Biochemistry and Molecular Biology	Reports of Biochemistry	and Molecular Biology	Mon, Mar 9, 2020	[	Archive	]	Remember me	Create Account	Reset Password	Home	Journal Information	◆	About the Journal	Editorial Board	Aims&amp; Scopes	Journal News	Indexing	Conflict of Interest Policy and Ethics	Articles archive	◆	All Issues	Current Issue	For Authors	◆	Submission Instruction	Submission	User guide (Farsi)	Registration	◆	Registration Form	Contact us	◆	Contact Information	Contact us	Site Facilities	◆	Site map	Search contents	FAQ	Top 10 contents	Inform to friends	Home	Journal Information	About the Journal	Editorial Board	Aims&amp; Scopes	Journal News	Indexing	Conflict of Interest Policy and Ethics
High-Throughput | An Open Access Journal from MDPI	Journals	Information	For Authors	For Reviewers	For Editors	For Librarians	For Publishers	For Societies	Article Processing Charges	Open Access Policy	Institutional Open Access Program	Editorial Process	MDPI Blog	Research and Publication Ethics	Author Services	Initiatives	Sciforum	Preprints	Scilit	SciProfiles	MDPI Books	Encyclopedia	About	Sign In / Sign Up	Notice	You can make submissions to other journals	here	.	clear	clear	search	menu	Journals	Information	For Authors	For Reviewers	For Editors	For Librarians	For Publishers	For Societies	Article Processing Charges	Open Access Policy	Institutional Open Access Program	Editorial Process	MDPI Blog	Research and Publication Ethics	Author Services	Initiatives	Sciforum
Tropical Life Sciences Research: Home	.: Journal Menu	Home	Editorial Board	Full Text Articles	Submission Guidelines	Subscriptions	Contact Us	.: Related Links	Universiti Sains Malaysia	Penerbit Universiti Sains Malaysia	ScholarOne™ Manuscripts	border: solid 0.5px #FFF;	/* for firefox 3.6+ */	border: solid 0.5px #FFF;	/* for firefox 3.6+ */	View content online	[	Current Issue	]	[	Early View	]	Subscribe to receive Table of Content Alerts for the latest TLSR issue	*	indicates required	Email Address	*	First Name	Last Name	Published by	Penerbit Universiti Sains Malaysia	×	search	Print ISSN:	1985-3718	Online ISSN:	2180-4249	Frequency:	Three times a year	Current Issue:	Volume 30, No. 3, 2019	Abstracting/Indexing:	SCOPUS, PubMed, CAS, CABI, AGRICOLA, Zoological Record, MyCite, Google Scholar, GEOBASE, Embiology, Ulrich, DOAJ, EBSCO and ACI (Asean Citation Index)	USM has extended content delivery format for its journals’ publication in print and PDF to include ePub, to address the growing need for more mobile accessibility.	:: Aims &amp; Scope	Tropical Life Sciences Research (TLSR)	formerly known as	Journal of Bioscience	seeks to publish relevant ideas and knowledge addressing vital life sciences issues in the tropical region. The Journal’s scope is interdisciplinary in nature and covers any aspects related to issues on life sciences especially from the field of biochemistry, microbiology, biotechnology and animal, plant, environmental, biomedical and pharmaceutical sciences. TLSR practices double blind peer revi…
Journal of Biology | Home	Skip to main content	Advertisement	Springer Nature is making SARS-CoV-2 and COVID-19 research free.	View research	|	View latest news	|	Sign up for updates	Search	Explore journals	Get published	About BMC	Login	Menu	Explore journals	Get published	About BMC	Login	Search all BMC articles	Search	Journal of Biology	Home	Articles	Search	Journal of Biology	has now been fused with	BMC Biology	under the title	BMC Biology	.	The fused journal will maintain and build on the strengths of both journals, publishing high-quality research across all of biology, as well as authoritative and topical review and comment.	Find out more	here	about BMC Biology features and editorial policy.	Sign up	for	BMC Biology	article alerts.	Submit a manuscript	to	BMC Biology	.	Search articles	in	BMC Biology	.	Search articles	in	Journal of Biology
Insights Journals | SAGE Publications Inc	Skip to main content	Login	If you have not reset your password since 2017, please use the 'forgot password' link below to reset your password and access your SAGE online account.	Forgot password?	Don’t have an account?	Create account	Technical Support	Find My Rep	Log in	My account	Log out	Contact	Toggle navigation	Menu	Disciplines	Social Sciences &amp; Humanities	Aging &amp; Gerontology	Anthropology &amp; Archaeology	Area &amp; Ethnic Studies	Arts &amp; Humanities	Business &amp; Management	Communication &amp; Media Studies	Counseling &amp; Psychotherapy	Criminology &amp; Criminal Justice	Cultural Studies	Economic &amp; Development Studies	Education	Family Studies	Gender &amp; Sexuality Studies	Geography, Earth &amp; Environmental Science	History	Interpersonal/Domestic Violence	Law	Political Science &amp; International Relations	Psychology	Public Affairs	Research Methods, Statistics &amp; Evaluation	Social Work &amp; Human Services	Sociology	Study Skills	Religion	Vocational &amp; Professional Studies	Health, Life &amp; Biomedical Sciences	Allied Health &amp; Other Health Specialties	Biology	Clinical Medicine	Health Services	Life &amp; Biomedical Sciences	Nursing
Regeneration - Wiley Online Library	Skip to Main Content	Access by	National Chiao Tung University	Access by	National Chiao Tung University	Search within	This Journal	Anywhere	Search term	Advanced Search	Citation Search	Search term	Advanced Search	Citation Search	Login / Register	Journal list menu	Journal	Browse	All Issues	Virtual Issues	Articles	Actions	Tools	Subscribe to this journal	Follow journal	Alert	Most recent (RSS)	Most cited (RSS)	Regeneration	Edited By: Susan V. Bryant and Enrique Amaya	Online ISSN:	2052-4412	© John Wiley &amp; Sons, Inc.	LATEST ISSUE	Volume 5,	Issue 1	March 2018	Navigation Bar	Menu	Home	Home	Browse	All Issues	Virtual Issues	Alert	RSS Feeds	Most recent (RSS)	Most cited (RSS)	Regeneration
npj Systems Biology and Applications	Cookie Notice	We use cookies to personalise content and ads, to provide social media features and to analyse our traffic. We also share information about your use of our site with our social media, advertising and analytics partners in accordance with our	Privacy Policy	. You can manage your preferences in 'Manage Cookies'.	Close	OK	Manage Cookies	Your Privacy	Strictly Necessary Cookies	Performance &amp; Analytics Cookies	Functional Cookies	Targeting Cookies	More Information	Privacy Preference Centre	Active	Always Active	Save Settings	Allow All	Skip to main	content	Thank you for visiting nature.com. You are using a browser version with limited support for CSS. To obtain	the best experience, we recommend you use a more up to date browser (or turn off compatibility mode in	Internet Explorer). In the meantime, to ensure continued support, we are displaying the site without styles	and JavaScript.	Springer Nature is making SARS-CoV-2 and COVID-19 research free.	View research	|	View latest news	|	Sign up for updates	nature	npj systems biology and applications	A Nature Research Journal	Menu	Search	E-alert	Submit	My Account	Login	Close menu	Search	Article search	Search	Advanced search	Quick links	Explore articles by subject	Find a job	Guide to authors	Editorial policies
Cells | An Open Access Journal from MDPI	Journals	Information	For Authors	For Reviewers	For Editors	For Librarians	For Publishers	For Societies	Article Processing Charges	Open Access Policy	Institutional Open Access Program	Editorial Process	MDPI Blog	Research and Publication Ethics	Author Services	Initiatives	Sciforum	Preprints	Scilit	SciProfiles	MDPI Books	Encyclopedia	About	Sign In / Sign Up	Notice	You can make submissions to other journals	here	.	clear	clear	search	menu	Journals	Information	For Authors	For Reviewers	For Editors	For Librarians	For Publishers	For Societies	Article Processing Charges	Open Access Policy	Institutional Open Access Program	Editorial Process	MDPI Blog	Research and Publication Ethics	Author Services	Initiatives	Sciforum
Journal of Fungi | An Open Access Journal from MDPI	Journals	Information	For Authors	For Reviewers	For Editors	For Librarians	For Publishers	For Societies	Article Processing Charges	Open Access Policy	Institutional Open Access Program	Editorial Process	MDPI Blog	Research and Publication Ethics	Author Services	Initiatives	Sciforum	Preprints	Scilit	SciProfiles	MDPI Books	Encyclopedia	About	Sign In / Sign Up	Notice	You can make submissions to other journals	here	.	clear	clear	search	menu	Journals	Information	For Authors	For Reviewers	For Editors	For Librarians	For Publishers	For Societies	Article Processing Charges	Open Access Policy	Institutional Open Access Program	Editorial Process	MDPI Blog	Research and Publication Ethics	Author Services	Initiatives	Sciforum
Microbial Cell	Log in	|	Register	Home	Advance publication	Special issues	Archive	For authors	Submit	Presubmission Inquiry	Open Access Policy	DevResearch Program	Editorial Policies	Article Types	Manuscript Preparation	For reviewers	About us	The Journal	The Publisher	Editorial Board	Archiving Policies	Newsfeeds	Newsletter	Contact	Featured article:	The euchromatic histone mark H3K36me3 preserves heterochromatin through sequestration of an acetyltransferase complex in fission yeast	Paula R. Georgescu, Matías Capella, Sabine Fischer-Burkart and Sigurd Braun	Maintaining the identity of chromatin states requires mechanisms that ensure their structural integrity through the concerted actions of histone modifiers, readers, and erasers. Histone H3K9me and H3K27me are hallmarks of repressed heterochromatin, whereas H3K4me and H3K36me are associated with actively transcribed euchromatin. Paradoxically, several studies have reported that loss of Set2, the m…	Read More	|	Current Issue	About us	Microbial Cell	(MIC) emerges as a peer-reviewed publishing platform for high-impact research that uses unicellular organisms (and multicellular microorganisms) to understand cellular responses to internal and external stimuli and/or human diseases. MIC articles are archived MIC publishes articles of extraordinary novelty and significance, including research papers and reviews that cover	heterogenous topics	in the field of microbial and general cell biology and signaling. MIC is an open access online journal that thus allows its readership and general public around the world to read, download, store, distribute or print any article free of charge.	Long-term archiving	and accessibility of all published articles is secured through partnership with different repositories, including Pubmed Central. At the same time, our	open access policy	ensures fast publication as well as high visibility and broad divulgement of the author’s published research. The financing of this policy is sustained by charging a publication fee/article processing charges (	APCs	). By pursuing an open access approach and the universal accessibility to scientific knowledge, we support the return to one of the essential values of science: the free exchange of ideas.	News	MIC indexed in Scopus	13th International Meeting on Yeast Apoptosis in August 2018	50 issues of Microbial Cell	Microbial Cell accepted in Pubmed Central	12th International Meeting on Yeast Apoptosis in May 2017	Read all news
Journal of Biological Methods	Have an account?	Login	or	Register	Home	About	About JBM	Editorial Team	Editorial Board	Information for Authors	Article Processing Charge	Login	Register	Search	Current	Archives	Online Submission	Information	About The Journal	Information for Authors	Online Submission	For Readers	For Librarians	Journal Content	All	Authors	Title	Abstract	Index terms	Full Text	Browse	By Issue	By Author	By Title	Current Issue	Home	Vol 7, No 1 (2020)	The	Journal of Biological Methods (JBM)	(ISSN 2326-9901) is a multidisciplinary and open-access journal committed to publishing peer-reviewed papers on cutting-edge and innovative biological techniques, methods and protocols.	JBM has been included by the following indexing and archiving services: Google Scholar, CrossRef, OCLC, Portico and SHERPA/RoMEO, BIOSIS Previews and Biological Abstracts.	New	JBM is now indexed by PubMed Central (PMC) and all papers are also searchable in PubMed.	Most cited articles of all time	Edelstein AD, Tsuchida MA, Amodaj N, Pinkard H, Vale RD,	Stuurman N. Advanced methods of microscope control using μManager software	.	J	Biol
Communications Biology	Cookie Notice	We use cookies to personalise content and ads, to provide social media features and to analyse our traffic. We also share information about your use of our site with our social media, advertising and analytics partners in accordance with our	Privacy Policy	. You can manage your preferences in 'Manage Cookies'.	Close	OK	Manage Cookies	Your Privacy	Strictly Necessary Cookies	Performance &amp; Analytics Cookies	Functional Cookies	Targeting Cookies	More Information	Privacy Preference Centre	Active	Always Active	Save Settings	Allow All	Skip to main	content	Thank you for visiting nature.com. You are using a browser version with limited support for CSS. To obtain	the best experience, we recommend you use a more up to date browser (or turn off compatibility mode in	Internet Explorer). In the meantime, to ensure continued support, we are displaying the site without styles	and JavaScript.	Springer Nature is making SARS-CoV-2 and COVID-19 research free.	View research	|	View latest news	|	Sign up for updates	nature	communications biology	A Nature Research Journal	Menu	Search	E-alert	Submit	My Account	Login	Close menu	Search	Article search	Search	Advanced search	Quick links	Explore articles by subject	Find a job	Guide to authors	Editorial policies
Methods and Protocols | An Open Access Journal from MDPI	Journals	Information	For Authors	For Reviewers	For Editors	For Librarians	For Publishers	For Societies	Article Processing Charges	Open Access Policy	Institutional Open Access Program	Editorial Process	MDPI Blog	Research and Publication Ethics	Author Services	Initiatives	Sciforum	Preprints	Scilit	SciProfiles	MDPI Books	Encyclopedia	About	Sign In / Sign Up	Notice	You can make submissions to other journals	here	.	clear	clear	search	menu	Journals	Information	For Authors	For Reviewers	For Editors	For Librarians	For Publishers	For Societies	Article Processing Charges	Open Access Policy	Institutional Open Access Program	Editorial Process	MDPI Blog	Research and Publication Ethics	Author Services	Initiatives	Sciforum
Vision | An Open Access Journal from MDPI	Journals	Information	For Authors	For Reviewers	For Editors	For Librarians	For Publishers	For Societies	Article Processing Charges	Open Access Policy	Institutional Open Access Program	Editorial Process	MDPI Blog	Research and Publication Ethics	Author Services	Initiatives	Sciforum	Preprints	Scilit	SciProfiles	MDPI Books	Encyclopedia	About	Sign In / Sign Up	Notice	You can make submissions to other journals	here	.	clear	clear	search	menu	Journals	Information	For Authors	For Reviewers	For Editors	For Librarians	For Publishers	For Societies	Article Processing Charges	Open Access Policy	Institutional Open Access Program	Editorial Process	MDPI Blog	Research and Publication Ethics	Author Services	Initiatives	Sciforum
Plant Diversity - Journal - KeAi	English |	中文	Home	About Us	Mission and Objectives	Management and Governance	Publishing Team	Publishing Team	Publishing Services	Marketing Support	Journals	Health and Medical Sciences	Advances in Biomarker Sciences and Technology	Brain Hemorrhages	Chronic Diseases and Translational Medicine	Clinical eHealth	Digital Chinese Medicine	Engineered Regeneration	Food Science and Human Wellness	Global Health Journal	Infectious Disease Modelling	Intelligent Surgery	Journal of Interventional Medicine	Laparoscopic, Endoscopic and Robotic Surgery	Liver Research	Mental Disorders and Neurodegenerative Diseases	Oncology Signaling	Radiation Medicine and Protection	Sports Medicine and Health Science	Translational Medicine of Aging	Translational Metabolic Syndrome Research	Urine	World Journal of Otorhinolaryngology - Head and Neck Surgery	Life Sciences	Animal Nutrition	Aquaculture and Fisheries	Biotechnology Notes	Grain &amp; Oil Science and Technology	Green Synthesis and Catalysis	Horticultural Plant Journal	Journal of Bioresources and Bioproducts	Journal of Biosafety and Biosecurity	Mitochondrial Communications	Non-coding RNA Research	Oil Crop Science	Open Proceedings in Life Sciences	Plant Diversity	Synthetic and Systems Biotechnology	The Crop Journal
BMC Genomics | Home page	Skip to main content	Advertisement	Springer Nature is making SARS-CoV-2 and COVID-19 research free.	View research	|	View latest news	|	Sign up for updates	Search	Explore journals	Get published	About BMC	Login	Menu	Explore journals	Get published	About BMC	Login	Search all BMC articles	Search	BMC Genomics	Home	About	Articles	Submission Guidelines	Search	Submit manuscript	Read our highly accessed articles	dnAQET: a framework to compute a consolidated metric for benchmarking quality of de novo assemblies	A comparison between whole transcript and 3' RNA sequencing methods using Kapa and Lexogen library preparation methods	The Komodo dragon ( Varanus komodoensis ) genome and identification of innate immunity genes and clusters	BMC Series Focus Issues	March: Senescence and Aging	Read this month's selection of articles on senescence and aging from across the BMC Series Journals.	Featured articles	Archaic mitochondrial DNA inserts in modern day nuclear genomes	Human genome scanning revealed the presence of a nuclear insert of mitochondrial DNA most likely to be a result of admixture between Neanderthals and Denisovans.	Articles	Recent	Most accessed	Bacillus velezensis	LG37: transcriptome profiling and functional verification of GlnK and MnrA in ammonia assimilation	Authors:	Guangxin Liu, Sarath Babu Vijayaraman, Yanjun Dong, Xinfeng Li, Binda Tembeng Andongmaa, Lijuan Zhao, Jiagang Tu, Jin He and Li Lin	Content type:	Research article	6 March 2020	Novel heavy metal resistance gene clusters are present in the genome of	Cupriavidus neocaledonicus
Computational and Structural Biotechnology Journal - Elsevier	Menu	Search	Search	Search in:	All	Webpages	Books	Journals	10 results per page	20 results per page	50 results per page	100 results per page	Home	Journals	Computational and Structural Biotechnology Journal	Twitter	ISSN:	2001-0370	Computational and Structural Biotechnology Journal	Editor-in-Chief:	Gianni Panagiotou	View Editorial Board	CiteScore:	5.59	ℹ	CiteScore:	2018: 5.590	CiteScore measures the average citations received per document published in this title. CiteScore values are based on citation counts in a given year (e.g. 2015) to documents published in three previous calendar years (e.g. 2012 – 14), divided by the number of documents in these three previous years (e.g. 2012 – 14).	Impact Factor:	4.720	ℹ	Impact Factor:	2018: 4.720	The Impact Factor measures the average number of citations received in a particular year by papers published in the journal during the two preceding years.	Journal Citation Reports	(Clarivate Analytics, 2019)	Submit Your Paper	Open Access	View Articles	Guide for Authors	Author instructions	Download Guide for Authors in PDF	View Guide for Authors online	Useful links	Journal Finder	Download the ‘Understanding the Publishing Process’ PDF	Abstracting/ Indexing	Track Your Paper	Check submitted paper
Metabolic Engineering Communications - Journal - Elsevier	Menu	Search	Search	Search in:	All	Webpages	Books	Journals	10 results per page	20 results per page	50 results per page	100 results per page	Home	Journals	Metabolic Engineering Communications	ISSN:	2214-0301	Metabolic Engineering Communications	An official journal of the	International Metabolic Engineering Society	Editors-in-Chief:	Dr. Nancy A. Da Silva	,	Dr. Mattheos Koffas	View Editorial Board	CiteScore:	5.05	ℹ	CiteScore:	2018: 5.050	CiteScore measures the average citations received per document published in this title. CiteScore values are based on citation counts in a given year (e.g. 2015) to documents published in three previous calendar years (e.g. 2012 – 14), divided by the number of documents in these three previous years (e.g. 2012 – 14).	Submit Your Paper	Open Access	View Articles	Guide for Authors	Author instructions	Download Guide for Authors in PDF	View Guide for Authors online	Useful links	Journal Finder	Download the ‘Understanding the Publishing Process’ PDF	Abstracting/ Indexing	Track Your Paper	Check submitted paper	Due to migration of article submission systems, please check the status of your submitted manuscript in the relevant system below:	Check the status of your submitted manuscript in	EVISE	Check the status of your submitted manuscript in EES:	Username
Cell &amp; Bioscience | Home page	Skip to main content	Advertisement	Springer Nature is making SARS-CoV-2 and COVID-19 research free.	View research	|	View latest news	|	Sign up for updates	Search	Explore journals	Get published	About BMC	Login	Menu	Explore journals	Get published	About BMC	Login	Search all BMC articles	Search	Cell &amp; Bioscience	Home	About	Articles	Submission Guidelines	Search	Submit manuscript	Call for papers:	Autophagy Biology: Autophagy and the Cellular Mechanism of Diseases	This collection aims to address essential molecular and cellular mechanisms for understanding autophagy and its comprehensive associations with a variety of conditions.	Deadline for submissions: April 1	st	2020	Read more	Mesenchymal stem cells in disease development and therapy	This thematic series aims to give a holistic overview of how mesenchymal stem cells (MSCs) are involved in disease development and what insights they can provide into treatment strategies.	Read more	Deadline for submissions: May 1	st	2020	© vchal / Getty Images / iStock	Featured article: CRISPR Cpf1 proteins: structure, function and implications for genome editing	In this review, the Safari	et al.	discuss the evolutionary origins, basic architectures, and molecular mechanisms of Cpf1 family proteins, as well as crRNA designing and delivery strategies.	Articles	Recent	Most accessed	Collections
Journal of Nanobiotechnology | Home page	Skip to main content	Advertisement	Springer Nature is making SARS-CoV-2 and COVID-19 research free.	View research	|	View latest news	|	Sign up for updates	Search	Explore journals	Get published	About BMC	Login	Menu	Explore journals	Get published	About BMC	Login	Search all BMC articles	Search	Journal of Nanobiotechnology	Home	About	Articles	Submission Guidelines	Search	Submit manuscript	Announcing the launch of In Review	Journal of Nanobiotechnology	, in partnership with Research Square, is now offering	In Review	. Authors choosing this free optional service will be able to:	Share their work with fellow researchers to read, comment on, and cite even before publication	Showcase their work to funders and others with a citable DOI while it is still under review	Track their manuscript - including seeing when reviewers are invited, and when reports are received	See the full range of benefits of In Review and how to opt-in	See what the In Review platform looks like	Articles	Recent	Most accessed	Collections	Surface chemistry modified upconversion nanoparticles as fluorescent sensor array for discrimination of foodborne pathogenic bacteria	Authors:	Mingyuan Yin, Chuang Jing, Haijie Li, Qiliang Deng and Shuo Wang	Content type:	Research	28 February 2020	Preparation of antibacterial and osteoconductive 3D-printed PLGA/Cu(I)@ZIF-8 nanocomposite scaffolds for infected bone repair	Authors:
Frontiers in Bioengineering and Biotechnology	In today`s world, an enhancement of communication between multidisciplinary experts, together with the promotion of joint projects and close collaborations among scientists, engineers, industry people, regulatory agencies and physicians are absolute requirements for the success of any attempt to develop and clinically apply a new biological therapy or an innovative device involving the collective…	Frontiers in Bioengineering and Biotechnology is a member of the Committee on Publication Ethics.	Home	About Frontiers	Journals A-Z	Institutional Membership	Contact	News	Submit	FAQs	Terms &amp; Conditions	Privacy Policy	Newsletters	RSS/Twitter	Careers	© 2007 - 2020 Frontiers Media S.A. All Rights Reserved	We use cookies on this website to improve your user experience.	Learn more	Close
Regenerative Biomaterials | Oxford Academic	Skip to Main Content	Search Menu	Account Menu	Menu	National Chiao Tung University Library	National Chiao Tung University Library	Sign In	Register	Navbar Search Filter	All Regenerative Biomaterials	All Journals	Mobile Microsite Search Term	Search	Sign In	National Chiao Tung University Library	National Chiao Tung University Library	Register	Issues	Advance articles	Submit	Author Guidelines	Submission Site	Open Access	Alerts	About	About Regenerative Biomaterials	About the Chinese Society for Biomaterials	Editorial Board	Advertising and Corporate Services	Journals Career Network	Policies	Self-Archiving Policy	Journal disclaimer	Contact Us	Issues	Advance articles	Submit	Author Guidelines	Submission Site	Open Access	Alerts	About	About Regenerative Biomaterials	About the Chinese Society for Biomaterials	Editorial Board	Advertising and Corporate Services	Journals Career Network	Policies	Self-Archiving Policy
Microbial Biotechnology - Wiley Online Library	Skip to Main Content	Access by	National Chiao Tung University	Access by	National Chiao Tung University	Search within	This Journal	SfAM Journals	Wiley Online Library	Search term	Advanced Search	Citation Search	Search term	Advanced Search	Citation Search	Search term	Advanced Search	Citation Search	Login / Register	Journals	Journal of Applied Microbiology	Letters in Applied Microbiology	Environmental Microbiology	Environmental Microbiology Reports	Microbial Biotechnology	Open access	Join SfAM	sfam.org.uk	Journal list menu	Journal	About	Overview	Society Information	Contact	Editorial Board	Advertise	Permissions	Contribute	Author Guidelines	Submit a Manuscript	Articles	Browse	Accepted Articles	Early View	Current Issue	All Issues	Most Accessed	Actions	Tools
BMC Biotechnology | Home page	Skip to main content	Advertisement	Springer Nature is making SARS-CoV-2 and COVID-19 research free.	View research	|	View latest news	|	Sign up for updates	Search	Explore journals	Get published	About BMC	Login	Menu	Explore journals	Get published	About BMC	Login	Search all BMC articles	Search	BMC Biotechnology	Home	About	Articles	Submission Guidelines	Search	Submit manuscript	BMC Series Focus Issues	March: Senescence and Aging	Read this month's selection of articles on senescence and aging from across the BMC Series Journals.	Featured Article	Back to top	A new method for cheaper and longer-lasting vaccines	A recent article published in	BMC Biotechnology	explores a new method to build longer lasting thermo-stable vaccines for a fraction of the cost. Read the full article	here	.	Call for papers to two new Sections	BMC Biotechnology	has launched two new sections:	Biomaterials	section led by Prof. Hyung Joon Cha, Pohang University of Science and Technology, Republic of Korea;	Systems and synthetic biology	section led by Prof. Ting Lu, University of Illinois at Urbana-Champaign, USA.	Both sections are now open for submissions.	Announcing the launch of In Review	BMC Biotechnology	, in partnership with Research Square, is now offering
Synthetic and Systems Biotechnology - Journal - KeAi	English |	中文	Home	About Us	Mission and Objectives	Management and Governance	Publishing Team	Publishing Team	Publishing Services	Marketing Support	Journals	Health and Medical Sciences	Advances in Biomarker Sciences and Technology	Brain Hemorrhages	Chronic Diseases and Translational Medicine	Clinical eHealth	Digital Chinese Medicine	Engineered Regeneration	Food Science and Human Wellness	Global Health Journal	Infectious Disease Modelling	Intelligent Surgery	Journal of Interventional Medicine	Laparoscopic, Endoscopic and Robotic Surgery	Liver Research	Mental Disorders and Neurodegenerative Diseases	Oncology Signaling	Radiation Medicine and Protection	Sports Medicine and Health Science	Translational Medicine of Aging	Translational Metabolic Syndrome Research	Urine	World Journal of Otorhinolaryngology - Head and Neck Surgery	Life Sciences	Animal Nutrition	Aquaculture and Fisheries	Biotechnology Notes	Grain &amp; Oil Science and Technology	Green Synthesis and Catalysis	Horticultural Plant Journal	Journal of Bioresources and Bioproducts	Journal of Biosafety and Biosecurity	Mitochondrial Communications	Non-coding RNA Research	Oil Crop Science	Open Proceedings in Life Sciences	Plant Diversity	Synthetic and Systems Biotechnology	The Crop Journal
ScienceDirect	Science Direct	Journals &amp;	Books	ScienceDirect help	!	There was a problem providing the content you requested	Please	contact us via our	support center	for more information and provide the details below.	Reference Number: 571339feabd6f095	IP Address: 140.113.207.50	Timestamp: 2020-03-09 07:54:12 UTC	Access denied	This website is using a security service to protect itself from online attacks.	Ray ID: 571339feabd6f095	Timestamp: 2020-03-09 07:54:11 UTC	Your IP address: 140.113.207.50	Requested URL: www.sciencedirect.com/science/journal/2215017X	Error reference number: 1020	Server ID: FL_80F80	User-Agent: Mozilla/5.0 (Windows NT 6.2; WOW64) AppleWebKit/538.1 (KHTML, like Gecko) PhantomJS/2.1.1 Safari/538.1	Elsevier	About ScienceDirect	Shopping cart	Contact and	support	Terms and	conditions	Privacy policy	We use cookies to help provide and enhance our service and tailor content and ads. By continuing you agree to the	use of	cookies	.	Copyright ©	2020	Elsevier B.V. or its licensors or contributors. ScienceDirect ® is a registered trademark of Elsevier B.V.	RELX Group
npj Microgravity	Cookie Notice	We use cookies to personalise content and ads, to provide social media features and to analyse our traffic. We also share information about your use of our site with our social media, advertising and analytics partners in accordance with our	Privacy Policy	. You can manage your preferences in 'Manage Cookies'.	Close	OK	Manage Cookies	Your Privacy	Strictly Necessary Cookies	Performance &amp; Analytics Cookies	Functional Cookies	Targeting Cookies	More Information	Privacy Preference Centre	Active	Always Active	Save Settings	Allow All	Skip to main	content	Thank you for visiting nature.com. You are using a browser version with limited support for CSS. To obtain	the best experience, we recommend you use a more up to date browser (or turn off compatibility mode in	Internet Explorer). In the meantime, to ensure continued support, we are displaying the site without styles	and JavaScript.	Springer Nature is making SARS-CoV-2 and COVID-19 research free.	View research	|	View latest news	|	Sign up for updates	nature	npj microgravity	A Nature Research Journal	Menu	Search	E-alert	Submit	My Account	Login	Close menu	Search	Article search	Search	Advanced search	Quick links	Explore articles by subject	Find a job	Guide to authors	Editorial policies
AMB Express | Home page	Skip to main content	Advertisement	Springer Nature is making SARS-CoV-2 and COVID-19 research free.	View research	|	View latest news	|	Sign up for updates	Search	Get published	Explore Journals	Books	About	Login	Menu	Get published	Explore Journals	Books	About	Login	Search all SpringerOpen articles	Search	AMB Express	About	Articles	Submission Guidelines	Self-assembly into virus–like particles of the recombinant capsid protein of porcine circovirus type 3 and its application on antibodies detection	This article is the first report of the ability of PCV3 virus–like particles to self-assemble. They were successfully expressed in	E. coli	and applied in the development of an ELISA for testing the specific antibodies of clinical pig serum. The VLP ELISA was highly specific, sensitive and reproducible and is a valuable tool to monitor the prevalence of the PCV3 virus. The invention of virus-like particles will play a significant role in providing a new tool for the study of PCV3.	Articles	Recent	Most accessed	Cloning and characterization of low-temperature adapted GH5-CBM3 endo-cellulase from	Bacillus subtilis	1AJ3 and their application in the saccharification of switchgrass and coffee grounds	Authors:	Lingling Ma, Rakhmanova Aizhan, Xin Wang, Yanglei Yi, Yuanyuan Shan, Bianfang Liu, Yuan Zhou and Xin Lü	Content type:	Original article	5 March 2020	Production of tailor-made enzymes to facilitate lipid extraction from the oleaginous yeast	Schwanniomyces occidentalis	Authors:	Ruud Heshof, Bram Visscher, Eric van de Zilver, Rick van de Vondervoort, Femke van Keulen, Roy J. B. M. Delahaije and Richèle D. Wind	Content type:	Original article	28 February 2020	A candidate probiotic strain of
International Journal of Biomaterials | Hindawi	Journals	Publish with us	Publishing partnerships	About us	Blog	International Journal of Biomaterials	+	Journal Menu	Journal overview	For authors	For reviewers	For editors	Table of Contents	Special Issues	Submit	Journal metrics	Acceptance rate	15%	Submission to final decision	63 days	Acceptance to publication	50 days	CiteScore	2.410	Impact Factor	-	APC	$950	Submit	Recently Published	Osteopromotion Capacity of Bovine Cortical Membranes in Critical Defects of Rat Calvaria: Histological and Immunohistochemical Analysis	Carolina Ferrairo Danieletto-Zanna | Vinícius Ferreira Bizelli | ... | Ana Paula Farnezi Bassi | + 3 Others	Read the full article	Journal profile	International Journal of Biomaterials	publishes research on the theory, design, engineering, fabrication, and implementation of materials and devices for therapeutic or diagnostic use in biological systems.	About this journal	Editor spotlight	International Journal of Biomaterials	maintains an Editorial Board of practicing researchers from around the world, to ensure manuscripts are handled by editors who are experts in the field of study.	Meet the editorial board	Special Issues	Do you think there is an emerging area of research that really needs to be highlighted? Or an existing research area that has been overlooked or would benefit from deeper investigation? Raise the profile of a research area by leading a Special Issue.	Submit your proposal	Latest Articles	More articles	Research Article	14 Dec 2019	Potentials of Biochars Derived from Bamboo Leaf Biomass as Energy Sources: Effect of Temperature and Time of Heating
Home	FTB journal	Home	Current Issue	Previous Issues	For Authors	General Info for Authors	Editorial Process	Copyright	Submitting an Article	Manuscript Organization	Tables and Figures Guidelines	Nomenclature and SI Guidelines	References Guidelines	Submission Checklist	Authorship Declaration and Conflict of Interest	Proceed to Online Submission	Useful Info	Online Submission	For Reviewers	General Remarks	Receiving a Manuscript	Writing a Report	Conflict of Interest	Publication Policy and Ethics	Acknowledgements	Certification and Benefits	About FTB	General Information	Aims and Scope	Abstracting and Indexing	Impact Factor	History	Location	GDPR	Editorial Policy	Editor-in-Chief	Advisory Board	Editorial Board	Editors	Advertising	Subscription	Contact	Home	Current Issue	Previous Issues	For Authors	General Info for Authors	Editorial Process	Copyright
Journal of Genetic Engineering and Biotechnology | Home	Skip to main content	Advertisement	Springer Nature is making SARS-CoV-2 and COVID-19 research free.	View research	|	View latest news	|	Sign up for updates	Search	Get published	Explore Journals	Books	About	Login	Menu	Get published	Explore Journals	Books	About	Login	Search all SpringerOpen articles	Search	Journal of Genetic Engineering and Biotechnology	About	Articles	Submission Guidelines	Recent	Most accessed	Detection of polymorphism within leptin gene in Egyptian river buffalo and predict its effects on different molecular levels	Authors:	Karima F. Mahrous, Mohamad M. Aboelenin, Mohamed A. Rashed, Mahmoud A. Sallam and Hossam E. Rushdi	Content type:	Research	4 March 2020	In silico analysis of a novel causative mutation in Cadherin23 gene identified in an Omani family with hearing loss	Authors:	Mohammed Nasser Al-Kindi, Mazin Jawad Al-Khabouri, Khalsa Ahmad Al-Lamki, Flavia Palombo, Tommaso Pippucci, Giovanni Romeo and Nadia Mohammed Al-Wardy	Content type:	Research	2 March 2020	Effects of some gelling agents and their concentrations on conversion of oil palm polyembryoids into plantlets	Authors:	Sharrmila Rengeswari Palanyandy, Saikat Gantait and Uma Rani Sinniah	Content type:	Short Communications	3 February 2020	Sodium antiporters of	Pseudomonas aeruginosa	in challenging conditions: effects on growth, biofilm formation, and swarming motility
Bioengineered: Vol 11, No 1	Access provided by	National Chiao Tung University 國立交通大學	Log in	|	Register	Cart	Search in:	This Journal	Anywhere	Advanced search	2018 Impact Factor	1.544	Bioengineered	2018 Impact Factor	1.544	An open access journal	Submit an article	New content alerts	RSS	Citation search	Citation search	Current issue	Browse list of issues	Explore	This journal	Aims and scope	Instructions for authors	Journal information	Editorial board	Related websites	News &amp; offers	Advertising information	Journal news	Format-free submission: save more time for your research	Special issue call for papers	Latest articles	See all volumes and issues	Volume 11,	2019-2020	Vol 10,	2019	Vol 9,	2018	Vol 8,	2017	Vol 7,	2016	Vol 6,	2015
Bioinorganic Chemistry and Applications | Hindawi	Journals	Publish with us	Publishing partnerships	About us	Blog	Bioinorganic Chemistry and Applications	+	Journal Menu	Journal overview	For authors	For reviewers	For editors	Table of Contents	Special Issues	Submit	Journal metrics	Acceptance rate	-	Submission to final decision	-	Acceptance to publication	-	CiteScore	2.050	Impact Factor	2.583	APC	$1350	Submit	Recently Published	Impact of Molybdenum Compounds as Anticancer Agents	Ayodele T. Odularu | Peter A. Ajibade | Johannes Z. Mbese	Read the full article	Journal profile	Bioinorganic Chemistry and Applications	publishes research in all aspects of bioinorganic chemistry, including bioorganometallic chemistry and applied bioinorganic chemistry, and applications in fields such as medicine and immunology.	About this journal	Editor spotlight	Bioinorganic Chemistry and Applications	maintains an Editorial Board of practicing researchers from around the world, to ensure manuscripts are handled by editors expert and up-to-date in the field of study.	Meet the editorial board	Special Issues	Do you think there is an emerging area of research that really needs to be highlighted? Or an existing research area that has been overlooked or would benefit from deeper investigation? Raise the profile of a research area by leading a Special Issue.	Submit your proposal	Latest Articles	More articles	Research Article	07 Jul 2019	Mg-Al Mixed Oxide Adsorbent Synthesized Using FCT Template for Fluoride Removal from Drinking Water
Applied Bionics and Biomechanics | Hindawi	Journals	Publish with us	Publishing partnerships	About us	Blog	Applied Bionics and Biomechanics	+	Journal Menu	Journal overview	For authors	For reviewers	For editors	Table of Contents	Special Issues	Submit	Journal metrics	Acceptance rate	38%	Submission to final decision	115 days	Acceptance to publication	28 days	CiteScore	1.540	Impact Factor	1.525	APC	$1650	Submit	Recently Published	A Systematic Review of Real-Time Medical Simulations with Soft-Tissue Deformation: Computational Approaches, Interaction Devices, System Architectures, and Clinical Validations	Tan-Nhu Nguyen | Marie-Christine Ho Ba Tho | Tien-Tuan Dao	Read the full article	Journal profile	Applied Bionics and Biomechanics	publishes original research articles as well as review articles that seek to understand the mechanics of biological systems, or that use the functions of living organisms as inspiration for the design new devices.	About this journal	Editor spotlight	Applied Bionics and Biomechanics	maintains an Editorial Board of practicing researchers from around the world, to ensure manuscripts are handled by editors who are experts in the field of study.	Meet the editorial board	Special Issues	We currently have a number of Special Issues open for submission. Special Issues highlight emerging areas of research within a field, or provide a venue for a deeper investigation into an existing research area.	Submit to Special Issue	Latest Articles	More articles	Research Article	19 Feb 2020	Study on Behind Helmet Blunt Trauma Caused by High-Speed Bullet
1 - fe80:0:0:0:e61f:13ff:fe2c:96d0%eno1	2 - web-01.dg.safaribooks.com	Requested: web-01.dg.safaribooks.com/10.248.254.193	Journal of Integrative Bioinformatics	degruyter.com uses cookies to store information that enables us to optimize our website and make browsing more comfortable for you. To learn more about the use of cookies, please read our	privacy policy	.	OK	Jump to Content	Jump to Main Navigation	Languages	Languages	Deutsch	User Account	Log in	Register	Help	Take a Tour	Sign up for a free trial	Subscribe	Search	Close	Advanced Search	Help	My Content	(1)	Recently viewed	(1)	Journal of Integrative...	My Searches	(0)	(0)	My Cart	Added To Cart	Check Out	Menu	Subjects	Architecture and Design	Arts	Asian and Pacific Studies	Business and Economics	Chemistry	Classical and Ancient Near Eastern Studies	Computer Sciences	Cultural Studies	Engineering	General Interest	Geosciences	History	Industrial Chemistry
BioMed Research International | Hindawi	Journals	Publish with us	Publishing partnerships	About us	Blog	BioMed Research International	+	Journal Menu	Journal overview	For authors	For reviewers	For editors	Table of Contents	Special Issues	Submit	Journal metrics	Acceptance rate	31%	Submission to final decision	84 days	Acceptance to publication	50 days	CiteScore	2.410	Impact Factor	2.197	APC	$2200	Submit	Recently Published	Dosimetric Comparison of Three Radiotherapy Techniques in Irradiation of Left-Sided Breast Cancer Patients after Radical Mastectomy	Jian Hu | Guang Han | ... | Xiangpan Li | + 6 Others	Read the full article	Journal profile	BioMed Research International	publishes original research articles, review articles, and clinical studies covering a wide range of subjects within the biomedical sciences. The journal will accept both basic and translational research.	About this journal	Editor spotlight	BioMed Research International	maintains an Editorial Board of practicing researchers from around the world, to ensure manuscripts are handled by editors who are experts in the field of study.	Meet the editorial board	Special Issues	We currently have a number of Special Issues open for submission. Special Issues highlight emerging areas of research within a field, or provide a venue for a deeper investigation into an existing research area.	Submit to Special Issue	Latest Articles	More articles	Research Article	09 Mar 2020	Risk Factors for Brain Metastases in Patients with Renal Cell Carcinoma
Fungal Biology and Biotechnology | Home page	Skip to main content	Advertisement	Springer Nature is making SARS-CoV-2 and COVID-19 research free.	View research	|	View latest news	|	Sign up for updates	Search	Explore journals	Get published	About BMC	Login	Menu	Explore journals	Get published	About BMC	Login	Search all BMC articles	Search	Fungal Biology and Biotechnology	Home	About	Articles	Submission Guidelines	Search	Submit manuscript	Aims and scope	Fungal Biology and Biotechnology	is a peer-reviewed journal that publishes original scientific research and reviews covering all areas of fundamental and applied research which involve unicellular and multicellular fungi.	Announcing the launch of In Review	Fungal Biology &amp; Biotechnology	, in partnership with Research Square, is now offering	In Review.	Authors choosing this free optional service will be able to:	Share their work with fellow researchers to read, comment on, and cite even before publication	Showcase their work to funders and others with a citable DOI while it is still under review	Track their manuscript - including seeing when reviewers are invited, and when reports are received	See the full range of benefits of In Review and how to opt-in	See what the In Review platform looks like	Do you have an idea for a thematic series? Let us know!	Articles	Recent	Most accessed	Towards a better understanding of the role of nectar-inhabiting yeasts in plant–animal interactions	Authors:	Joon Klaps, Bart Lievens and Sergio Álvarez-Pérez	Content type:	PRIMER
Nano Convergence | Home page	Skip to main content	Advertisement	Springer Nature is making SARS-CoV-2 and COVID-19 research free.	View research	|	View latest news	|	Sign up for updates	Search	Get published	Explore Journals	Books	About	Login	Menu	Get published	Explore Journals	Books	About	Login	Search all SpringerOpen articles	Search	Nano Convergence	About	Articles	Submission Guidelines	Welcome	Nano Convergence	is a peer reviewed, international and interdisciplinary research journal that focuses on all aspects of nano science and nanotechnology.	• Indexed by the	Science Citation Index Expanded	(Web of Science), Scopus, PubMed Central and other databases.	• Impact Factor :	3.324	(2018)	• Journal Rank in Categories	- Physics, Applied (Q1, 24%)	- Materials Science, Multidisciplinary (Q2, 30.9%)	- Nanoscience &amp; Nanotechnology(Q2, 45%)	Read full aims and scope	Articles	Recent	Most accessed	Collections	Ultrathin MEMS thermoelectric generator with Bi	2	Te	3	/(Pt, Au) multilayers and Sb
APL Bioengineering	This website uses cookies to ensure the best user experience.	Learn more	Got it!	MENU	SIGN IN	Access provided by National Chiao Tung University	Sign in/Register	Enter words / phrases / DOI / ISBN / authors / keywords / etc.	SEARCH	CITATION SEARCH	SEARCH	CITATION SEARCH	ADVANCED SEARCH	Search in:	This Publication	Anywhere	This Publisher/Society	This Publication	This Publication	This Publication	Anywhere	This Publisher/Society	search	Advanced	This option allows users to search by Publication, Volume and Page	Selecting this option will search the current publication in context.	Selecting this option will search all publications across the Scitation platform	Selecting this option will search all publications for the Publisher/Society in context	Publishers	Scilight	Conference Proceedings	Author Resources	Librarian Resources	Advertiser	Contact Us	FAQ	Help	Publications	View All Publications	Applied Physics Reviews	Applied Physics Letters	Journal of Applied Physics	The Journal of Chemical Physics	Physics Today	The Journal of the Acoustical Society of America	Review of Scientific Instruments	American Journal of Physics	Physics of Fluids	AIP Advances
Bioengineering &amp; Translational Medicine - Wiley Online Library	Skip to Main Content	Access by	National Chiao Tung University	Access by	National Chiao Tung University	Search within	This Journal	Anywhere	Search term	Advanced Search	Citation Search	Search term	Advanced Search	Citation Search	Login / Register	Journals	Journal of Advanced Manufacturing and Processing	Bioengineering &amp; Translational Medicine	AIChE Journal	Environmental Progress &amp; Sustainable Energy	Biotechnology Progress	Process Safety Progress	CEP Magazine	Books	Join AIChE	aiche.org	Journal list menu	Journal	About	Overview	Society Information	Editorial Board	Advertise	Contribute	Author Guidelines	Submit a Manuscript	For Referees	Articles	Browse	Accepted Articles	Early View	Current Issue	All Issues	Actions	Tools	Submit an article	Get Content alerts	Follow journal	Alert
Chiropractic &amp; Manual Therapies | Home page	Skip to main content	Advertisement	Springer Nature is making SARS-CoV-2 and COVID-19 research free.	View research	|	View latest news	|	Sign up for updates	Search	Explore journals	Get published	About BMC	Login	Menu	Explore journals	Get published	About BMC	Login	Search all BMC articles	Search	Chiropractic &amp; Manual Therapies	Home	About	Articles	Submission Guidelines	Search	Submit manuscript	Featured article: Addition of MoodGYM to physical treatments for chronic low back pain: A randomized controlled trial	People living with chronic low back pain experience negative impacts on their psychological health and wellbeing. These negative impacts affect social interactions, occupational performances and long-term health. These factors further compound the cycle of chronic pain and depression. A biopsychosocial treatment approach involving physical and cognitive behavioural therapy (CBT) is recommended fo…	Articles	Recent	Most accessed	The safety of spinal manipulative therapy in children under 10 years: a rapid review	Authors:	Melissa Corso, Carol Cancelliere, Silvano Mior, Anne Taylor-Vaisey and Pierre Côté	Content type:	Review	25 February 2020	Effects of manual therapies on stability in people with musculoskeletal pain: a systematic review	Authors:	Julie C. Kendall, Dein Vindigni, Barbara I. Polus, Michael F. Azari and Samantha C. Harman	Content type:	Systematic review	18 February 2020	Degenerative findings in lumbar spine MRI: an inter-rater reliability study involving three raters	Authors:	Klaus Doktor, Tue Secher Jensen, Henrik Wulff Christensen, Ulrich Fredberg, Morten Kindt, Eleanor Boyle and Jan Hartvigsen	Content type:	Research
Chiropractic &amp; Manual Therapies | Home page	Skip to main content	Advertisement	Springer Nature is making SARS-CoV-2 and COVID-19 research free.	View research	|	View latest news	|	Sign up for updates	Search	Explore journals	Get published	About BMC	Login	Menu	Explore journals	Get published	About BMC	Login	Search all BMC articles	Search	Chiropractic &amp; Manual Therapies	Home	About	Articles	Submission Guidelines	Search	Submit manuscript	Featured article: Addition of MoodGYM to physical treatments for chronic low back pain: A randomized controlled trial	People living with chronic low back pain experience negative impacts on their psychological health and wellbeing. These negative impacts affect social interactions, occupational performances and long-term health. These factors further compound the cycle of chronic pain and depression. A biopsychosocial treatment approach involving physical and cognitive behavioural therapy (CBT) is recommended fo…	Articles	Recent	Most accessed	The safety of spinal manipulative therapy in children under 10 years: a rapid review	Authors:	Melissa Corso, Carol Cancelliere, Silvano Mior, Anne Taylor-Vaisey and Pierre Côté	Content type:	Review	25 February 2020	Effects of manual therapies on stability in people with musculoskeletal pain: a systematic review	Authors:	Julie C. Kendall, Dein Vindigni, Barbara I. Polus, Michael F. Azari and Samantha C. Harman	Content type:	Systematic review	18 February 2020	Degenerative findings in lumbar spine MRI: an inter-rater reliability study involving three raters	Authors:	Klaus Doktor, Tue Secher Jensen, Henrik Wulff Christensen, Ulrich Fredberg, Morten Kindt, Eleanor Boyle and Jan Hartvigsen	Content type:	Research
GigaScience | Oxford Academic	Skip to Main Content	Search Menu	Account Menu	Menu	National Chiao Tung University Library	National Chiao Tung University Library	Sign In	Register	Navbar Search Filter	All GigaScience	All Journals	Mobile Microsite Search Term	Search	Sign In	National Chiao Tung University Library	National Chiao Tung University Library	Register	Articles	Submit	Author Guidelines	Submission Site	Open Access	Alerts	About	About GigaScience	Editorial Board	Reviewer Guidelines	Editorial Policies	Authorship Guidelines	Articles	Submit	Author Guidelines	Submission Site	Open Access	Alerts	About	About GigaScience	Editorial Board	Reviewer Guidelines	Editorial Policies	Authorship Guidelines	Close	search filter	All GigaScience	All Journals	search input	Search	Advanced Search	Search Menu
Database | Oxford Academic	Skip to Main Content	Search Menu	Account Menu	Menu	National Chiao Tung University Library	National Chiao Tung University Library	Sign In	Register	Navbar Search Filter	All Database	All Journals	Mobile Microsite Search Term	Search	Sign In	National Chiao Tung University Library	National Chiao Tung University Library	Register	Volumes	Volume 2020, 2020 (In Progress)	Volume 2019, 2019	Browse all	Submit	Author Guidelines	Submission Site	Open Access	Alerts	About	About Database	About the International Society for Biocuration	Editorial Board	Advertising and Corporate Services	Journals Career Network	Self-Archiving Policy	Volumes	Volume 2020, 2020 (In Progress)	Volume 2019, 2019	Browse all	Submit	Author Guidelines	Submission Site	Open Access	Alerts	About	About Database	About the International Society for Biocuration	Editorial Board	Advertising and Corporate Services	Journals Career Network	Self-Archiving Policy
NeuroImage: Clinical - Journal - Elsevier	Menu	Search	Search	Search in:	All	Webpages	Books	Journals	10 results per page	20 results per page	50 results per page	100 results per page	Home	Journals	NeuroImage: Clinical	Facebook	Twitter	ISSN:	2213-1582	NeuroImage: Clinical	Editor-in-Chief:	H.R. Siebner	View Editorial Board	CiteScore:	4.45	ℹ	CiteScore:	2018: 4.450	CiteScore measures the average citations received per document published in this title. CiteScore values are based on citation counts in a given year (e.g. 2015) to documents published in three previous calendar years (e.g. 2012 – 14), divided by the number of documents in these three previous years (e.g. 2012 – 14).	Impact Factor:	3.943	ℹ	Impact Factor:	2018: 3.943	The Impact Factor measures the average number of citations received in a particular year by papers published in the journal during the two preceding years.	Journal Citation Reports	(Clarivate Analytics, 2019)	Submit Your Paper	Enter your login details below. If you do not already have an account you will need to	register here	.	Username	Password	I forgot my password	Register new account	Open Access	View Articles	Guide for Authors	Author instructions
Population Health Metrics | Home page	Skip to main content	Advertisement	Springer Nature is making SARS-CoV-2 and COVID-19 research free.	View research	|	View latest news	|	Sign up for updates	Search	Explore journals	Get published	About BMC	Login	Menu	Explore journals	Get published	About BMC	Login	Search all BMC articles	Search	Population Health Metrics	Home	About	Articles	Collections	Submission Guidelines	Search	Submit manuscript	Regional variation of premature mortality in Ontario, Canada: a spatial analysis	Premature mortality is a meaningful indicator of both population health and health system performance, which varies by geography in Ontario. This study used the Local Health Integration Network sub-regions to conduct a spatial analysis of premature mortality, adjusting for key population-level demographic and behavioural characteristics.	Read more	What are the economic, health and population effects of palm cooking oil consumption?	Palm oil is associated with non-communicable disease, but neither the economic or disease burdens have been assessed previously. This novel palm oil-focussed disease burden assessment employs a fully integrated health, macroeconomic and demographic Computable General Equilibrium Model for Thailand.	Read more	Articles	Recent	Most accessed	Population Health Metrics	: the next phase	Authors:	Jonathan M. Samet, Christopher J. L. Murray and Alan D. Lopez	Content type:	Editorial	5 February 2020	Reweighting national survey data for small area behaviour estimates: modelling alcohol consumption in Local Authorities in England	Authors:	Robert Pryce, Colin Angus, John Holmes, Duncan Gillespie, Penny Buykx, Petra Meier, Matt Hickman, Frank de Vocht and Alan Brennan	Content type:	Research
BMC Bioinformatics | Home page	Skip to main content	Advertisement	Springer Nature is making SARS-CoV-2 and COVID-19 research free.	View research	|	View latest news	|	Sign up for updates	Search	Explore journals	Get published	About BMC	Login	Menu	Explore journals	Get published	About BMC	Login	Search all BMC articles	Search	BMC Bioinformatics	Home	About	Articles	In Review	Submission Guidelines	Search	Submit manuscript	Read our highly accessed articles	Comparative analysis of differential gene expression analysis tools for single-cell RNA sequencing data	Visualization methods for differential expression analysis	A comparison of three programming languages for a full-fledged next-generation sequencing tool	Pixabay	Announcement: BMC Bioinformatics is piloting code peer review with Code Ocean	The Editor of	BMC Bioinformatics	is delighted to announce a 6 month author opt in pilot in partnership with	Code Ocean	, to faciliate peer review of source code.	BMC Series Focus Issues	March: Senescence and Aging	Read this month's selection of articles on senescence and aging from across the BMC Series Journals.	Pixabay	Thematic series: Machine learning for computational and systems biology	BMC Bioinformatics	is pleased to announce papers included as part of the thematic series "Machine learning for computational and systems biology" are now being published.	Articles	Recent	Most accessed
Health and Quality of Life Outcomes | Home page	Skip to main content	Advertisement	Springer Nature is making SARS-CoV-2 and COVID-19 research free.	View research	|	View latest news	|	Sign up for updates	Search	Explore journals	Get published	About BMC	Login	Menu	Explore journals	Get published	About BMC	Login	Search all BMC articles	Search	Health and Quality of Life Outcomes	Home	About	Articles	Submission Guidelines	Search	Submit manuscript	Featured article: overcoming knowledge gaps on the burden of disease caused by meningococcal disease	​​​​​​​Invasive meningococcal disease (IMB) occurs most commonly in children. There can be challenges in estimating the long term quality of life of IMD survivors.	In this study, researchers conducted a DELPHI questionnaire to identify knowledge gaps and to seek consensus on appropriate methods and study designs when investigating the burden caused by IMD.	To read the full research article, click here.	Articles	Recent	Most accessed	Quality of life, level of functioning, and its relationship with mental and physical disorders in the elderly: results from the MentDis_ICF65+ study	Authors:	Luigi Grassi, Rosangela Caruso, Chiara Da Ronch, Martin Härter, Holger Schulz, Jana Volkert, Maria Dehoust, Susanne Sehner, Anna Suling, Karl Wegscheider, Berta Ausín, Alessandra Canuto, Manuel Muñoz, Mike J. Crawford, Yael Hershkovitz, Alan Quirk…	Content type:	Research	6 March 2020	Assessment of the psychometric properties and refinement of the Health and Self-Management in Diabetes Questionnaire (HASMID)	Authors:	Jill Carlton, Donna Rowen and Jackie Elliott	Content type:	Research	5 March 2020	Health related quality of life associated with extreme obesity in adolescents – results from the baseline evaluation of the YES-study	Authors:	J. Felix, R. Stark, C. Teuner, R. Leidl, B. Lennerz, S. Brandt, J. von Schnurbein, A. Moss, E. Bollow, E. Sergeyev, Y. Mühlig, S. Wiegand, R. W. Holl, T. Reinehr, W. Kiess, A. Scherag…
International Journal of Health Geographics | Home page	Skip to main content	Advertisement	Springer Nature is making SARS-CoV-2 and COVID-19 research free.	View research	|	View latest news	|	Sign up for updates	Search	Explore journals	Get published	About BMC	Login	Menu	Explore journals	Get published	About BMC	Login	Search all BMC articles	Search	International Journal of Health Geographics	Home	About	Articles	Collections	Submission Guidelines	Search	Submit manuscript	Featured editorial: An overview of GeoAI applications in health and healthcare	There is an emerging role for GeoAI in health and healthcare, as location is an integral part of both population and individual health. This editorial provides an overview of GeoAI technologies and their current and potential applications in several disciplines within public health, precision medicine, and Internet of Things-powered smart healthy cities.	Read more	Call for papers: Digital public health	In recent years the world has seen a rapid expansion in the development and use of digital technologies. This cross-journal collection is interested in manuscripts that address digital (e-health) interventions and their applications in health care and public health. We are also interested in manuscripts that address the added value of e-health interventions with regard to usual care.	Read more	Articles	Recent	Most accessed	Daily activity locations k-anonymity for the evaluation of disclosure risk of individual GPS datasets	Authors:	Jue Wang and Mei-Po Kwan	Content type:	Research	5 March 2020	Dealing with spatial misalignment to model the relationship between deprivation and life expectancy: a model-based geostatistical approach	Authors:	Olatunji Johnson, Peter Diggle and Emanuele Giorgi	Content type:	Methodology	4 March 2020
Journal of Biomedical Semantics | Home page	Skip to main content	Advertisement	Springer Nature is making SARS-CoV-2 and COVID-19 research free.	View research	|	View latest news	|	Sign up for updates	Search	Explore journals	Get published	About BMC	Login	Menu	Explore journals	Get published	About BMC	Login	Search all BMC articles	Search	Journal of Biomedical Semantics	Home	About	Articles	Submission Guidelines	Search	Submit manuscript	Featured Article: Representing vaccine misinformation using ontologies	Scepticism of vaccines driven by misinformation has important public health implications. In this paper, the authors use semantic web and ontological techniques to represent the domain scope of vaccine misinformation. In developing the Vaccine Misinformation Ontology (VAXMO) the authors provide a framework to catalogue and analyse vaccine misinformation, with potential application in the automate…	Call for papers	Journal of Biomedical Semantics	is currently accepting submissions to an exciting new article series entitled 'Microbiology-related Ontology Studies', focusing on the development and applications of ontologies and controlled terminologies in topics of clinical, basic and translational microbiology studies. Please see the	call for papers	for more details and how to submit.	Articles	Recent	Most accessed	Combining lexical and context features for automatic ontology extension	Authors:	Sara Althubaiti, Şenay Kafkas, Marwa Abdelhakim and Robert Hoehndorf	Content type:	Research	13 January 2020	OHMI: the ontology of host-microbiome interactions	Authors:	Yongqun He, Haihe Wang, Jie Zheng, Daniel P. Beiting, Anna Maria Masci, Hong Yu, Kaiyong Liu, Jianmin Wu, Jeffrey L. Curtis, Barry Smith, Alexander V. Alekseyenko and Jihad S. Obeid	Content type:	Research	30 December 2019
Journal of Pathology Informatics : Free full text articles from Journal of Pathology Informatics	This website uses cookies. By continuing to use this website you are giving consent to cookies being used. For information on cookies and how you can disable them visit our	Privacy and Cookie Policy.	AGREE &amp; PROCEED	Contact us	|	Home	|	Login	| Users Online: 848	ISSN -	Print:	2229-5089,	Online:	2153-3539	Submit your manuscripts to the journal	Online submission	Wider visibility though	open access	Higher impact with wider	visibility	Prompt review	Latest	published articles	Value of public challenges for the development of pathology deep learning algorithms	Douglas Joseph Hartman, Jeroen A. W. M. Van Der Laak, Metin N Gurcan, Liron Pantanowitz	The introduction of digital pathology is changing the practice of diagnostic anatomic pathology. Digital pathology offers numerous advantages over using a physical slide on a physical microscope, in...	J Pathol Inform	2020,	11:7 (26 February 2020)	[Abstract]	|	[HTML Full text]	|	[PDF]	|	[Mobile HTML Full text]	|	[EPub]	Payment reform in the era of advanced diagnostics, artificial intelligence, and machine learning	James Sorace	Health care is undergoing a profound transformation driven by an increase in new types of diagnostic data, increased data sharing enabled by interoperability, and improvements in our ability to inte...	J Pathol Inform	2020,	11:6 (21 February 2020)	[Abstract]	|	[HTML Full text]	|	[PDF]
BMC Medical Informatics and Decision Making | Home page	Skip to main content	Advertisement	Springer Nature is making SARS-CoV-2 and COVID-19 research free.	View research	|	View latest news	|	Sign up for updates	Search	Explore journals	Get published	About BMC	Login	Menu	Explore journals	Get published	About BMC	Login	Search all BMC articles	Search	BMC Medical Informatics and Decision Making	Home	About	Articles	In Review	Submission Guidelines	Search	Submit manuscript	Call for papers: Explainable AI	We want to inspire cross-domain experts interested in artificial intelligence and machine learning to stimulate research on explainable AI in medical informatics and decision making.	We are recruiting!	BMC Medical Informatics and Decision Making	is seeking a highly qualified individual to serve as the Section Editor for the	Healthcare Information Systems	section. The ideal candidate will be a well established biomedical informatics investigator with substantial peer-review experience. Diversity in all forms will be a driving factor when selecting an individual to serve in this capacity.	Articles	Recent	Most accessed	An evaluation of time series summary statistics as features for clinical prediction tasks	Authors:	Chonghui Guo, Menglin Lu and Jingfeng Chen	Content type:	Research Article	5 March 2020	A Neuro-ontology for the neurological examination	Authors:	Daniel B. Hier and Steven U. Brint	Content type:	Research article
BioData Mining | Home page	Skip to main content	Advertisement	Springer Nature is making SARS-CoV-2 and COVID-19 research free.	View research	|	View latest news	|	Sign up for updates	Search	Explore journals	Get published	About BMC	Login	Menu	Explore journals	Get published	About BMC	Login	Search all BMC articles	Search	BioData Mining	Home	About	Articles	Submission Guidelines	Search	Submit manuscript	Announcing our new Aims &amp; Scope!	We are excited to announce that our Aims &amp; Scope has undergone some changes, incorporating an encouragement of submissions pertaining to Artificial Intelligence, Machine Learning, and Visual Analytics, and expanding the data types we consider, to include imaging, electronic health records, biobanks, environmental data, social and behavioral data, wearable devices, and social media data. Pleas…	here	to check out the new Aims &amp; Scope and types of submissions that we readily encourage you to submit.	Featured series: Next-generation machine learning	Our new thematic series, edited by Jason Moore and Marylyn Ritchie, seeks manuscripts on the topic of machine learning. We are interested in both original research and review papers, especially those that address new and novel machine learning methods and their application to biological and biomedical big data. The series is open, and you can find out more about it (including submission instructi…	here	.	Articles	Recent	Most accessed	SEQdata-BEACON: a comprehensive database of sequencing performance and statistical tools for performance evaluation and yield simulation in BGISEQ-500	Authors:	Yanqiu Zhou, Chen Liu, Rongfang Zhou, Anzhi Lu, Biao Huang, Liling Liu, Ling Chen, Bei Luo, Jin Huang and Zhijian Tian	Content type:	Research	15 November 2019	Screening for mouse genes lost in mammals with long lifespans	Authors:	Lev I. Rubanov, Andrey G. Zaraisky, Gregory A. Shilovsky, Alexandr V. Seliverstov, Oleg A. Zverkov and Vassily A. Lyubetsky	Content type:	Research
Brain Informatics | Home	Skip to main content	Advertisement	Springer Nature is making SARS-CoV-2 and COVID-19 research free.	View research	|	View latest news	|	Sign up for updates	Search	Get published	Explore Journals	Books	About	Login	Menu	Get published	Explore Journals	Books	About	Login	Search all SpringerOpen articles	Search	Brain Informatics	About	Articles	Submission Guidelines	Recent	Most accessed	Improved fruit fly algorithm on structural optimization	Authors:	Yancang Li and Muxuan Han	Content type:	Research	16 February 2020	Deterioration from healthy to mild cognitive impairment and Alzheimer’s disease mirrored in corresponding loss of centrality in directed brain networks	Authors:	Sinan Zhao, D. Rangaprakash, Peipeng Liang and Gopikrishna Deshpande	Content type:	Research	2 December 2019	A EEG-based emotion recognition model with rhythm and time characteristics	Authors:	Jianzhuo Yan, Shangbin Chen and Sinuo Deng	Content type:	Research	23 September 2019	Predicting the course of Alzheimer’s progression	Authors:	Samuel Iddi, Dan Li, Paul S. Aisen, Michael S. Rafii, Wesley K. Thompson and Michael C. Donohue
IEEE websites place cookies on your device to give you the best user experience. By using our websites, you agree to the placement of these cookies. To learn more, read our	Privacy Policy.	Accept &amp; Close	Skip to Main Content	IEEE.org	IEEE	Xplore	Digital Library	IEEE-SA	IEEE Spectrum	More Sites	Cart	Create Account	Personal Sign In	Personal Sign In	For IEEE to continue sending you helpful information on our products	and services, please consent to our updated Privacy Policy.	I have read and accepted the	IEEE Privacy Policy	.	Accept &amp; Sign In	Email Address	Password	Sign In	Forgot Password?	TODOS	* update the way the shopping cart updates counts. It's inserting string text + count.	* port logic for modal service unavailable to js	Access provided by:	National Chiao Tung Univ.	Sign Out	X	Browse	Books	Conferences	Courses	Journals &amp; Magazines	Standards	My Settings	Alerts	MyXplore	App	Preferences	Purchase History	Search History	What can I access?	Get Help	Contact Us	Resources and Help	All
Theoretical Biology and Medical Modelling | Home page	Skip to main content	Advertisement	Springer Nature is making SARS-CoV-2 and COVID-19 research free.	View research	|	View latest news	|	Sign up for updates	Search	Explore journals	Get published	About BMC	Login	Menu	Explore journals	Get published	About BMC	Login	Search all BMC articles	Search	Theoretical Biology and Medical Modelling	Home	About	Articles	Submission Guidelines	Search	Submit manuscript	Articles	Recent	Most accessed	Computational modeling of the effects of autophagy on amyloid-β peptide levels	Authors:	Kyungreem Han, Soon Ho Kim and MooYoung Choi	Content type:	Research	26 February 2020	Modeling methods for estimating HIV incidence: a mathematical review	Authors:	Xiaodan Sun, Hiroshi Nishiura and Yanni Xiao	Content type:	Review	22 January 2020	UGM: a more stable procedure for large-scale multiple testing problems, new solutions to identify oncogene	Authors:	Chengyou Liu, Leilei Zhou, Yuhe Wang, Shuchang Tian, Junlin Zhu, Hang Qin, Yong Ding and Hongbing Jiang	Content type:	Review	23 December 2019	Modelling the effects of glucagon during glucose tolerance testing
Journal of Primary Care &amp; Community Health: SAGE Journals	Skip to main content	Cookies Notification	This site uses cookies. By continuing to browse	the site you are agreeing to our use of cookies.	Find out more.	MENU	Search	Browse	Resources	Authors	Librarians	Editors	Societies	Advanced Search	IN THIS JOURNAL	Journal Home	Browse Journal	All Articles	OnlineFirst	Browse by Year	Accepted Manuscripts	Special Collections Index	Journal Info	Journal Description	Aims and Scope	Editorial Board	Submission Guidelines	Abstracting/Indexing	Reprints	Journal Permissions	Recommend to Library	Advertising &amp; Promotion	Stay Connected	Email Alerts	RSS Feed	Feedback / Contact SAGE	Submit Paper	Submission Guidelines	Submit Now	Advanced Search	Search	Browse	Resources	Authors	Librarians	Editors	Societies	Advanced Search	Sign In
Source Code for Biology and Medicine | Home page	Skip to main content	Advertisement	Springer Nature is making SARS-CoV-2 and COVID-19 research free.	View research	|	View latest news	|	Sign up for updates	Search	Explore journals	Get published	About BMC	Login	Menu	Explore journals	Get published	About BMC	Login	Search all BMC articles	Search	Source Code for Biology and Medicine	Home	About	Articles	Submission Guidelines	Search	Submit manuscript	Articles	Recent	Most accessed	2DKD: a toolkit for content-based local image search	Authors:	Julian S. DeVille, Daisuke Kihara and Atilla Sit	Content type:	Software	10 February 2020	Computing and graphing probability values of pearson distributions: a SAS/IML macro	Authors:	Qing Yang, Xinming An and Wei Pan	Content type:	Software	20 December 2019	iPBAvizu: a PyMOL plugin for an efficient 3D protein structure superimposition approach	Authors:	Guilhem Faure, Agnel Praveen Joseph, Pierrick Craveur, Tarun J. Narwani, Narayanaswamy Srinivasan, Jean-Christophe Gelly, Joseph Rebehmed and Alexandre G. de Brevern	Content type:	Research	2 November 2019	Social support for collaboration and group awareness in life science research teams
Computational and Mathematical Methods in Medicine | Hindawi	Journals	Publish with us	Publishing partnerships	About us	Blog	Computational and Mathematical Methods in Medicine	+	Journal Menu	Journal overview	For authors	For reviewers	For editors	Table of Contents	Special Issues	Submit	Journal metrics	Acceptance rate	30%	Submission to final decision	80 days	Acceptance to publication	45 days	CiteScore	1.840	Impact Factor	1.563	APC	$2050	Submit	Recently Published	Energy Balance Approach to Study the Role of Perspiration in Heat Distribution of Human Skin	Aijaz Mir | Ibrahim M. Almanjahie | Javid Gani Dar	Read the full article	Journal profile	Computational and Mathematical Methods in Medicine	publishes research and review articles focused on the application of mathematics to problems arising from the biomedical sciences.	About this journal	Editor spotlight	Computational and Mathematical Methods in Medicine	maintains an Editorial Board of practicing researchers from around the world, to ensure manuscripts are handled by editors expert and up-to-date in the field of study.	Meet the editorial board	Special Issues	We currently have a number of Special Issues open for submission. Special Issues highlight emerging areas of research within a field, or provide a venue for a deeper investigation into an existing research area.	Submit to Special Issue	Latest Articles	More articles	Research Article	21 Feb 2020	Virtual FFR Quantified with a Generalized Flow Model Using Windkessel Boundary Conditions
Computational Intelligence and Neuroscience | Hindawi	Journals	Publish with us	Publishing partnerships	About us	Blog	Computational Intelligence and Neuroscience	+	Journal Menu	Journal overview	For authors	For reviewers	For editors	Table of Contents	Special Issues	Submit	Journal metrics	Acceptance rate	27%	Submission to final decision	84 days	Acceptance to publication	36 days	CiteScore	2.270	Impact Factor	2.154	APC	$2050	Submit	Recently Published	Construction Project Safety Performance Management Using Analytic Network Process (ANP) as a Multicriteria Decision-Making (MCDM) Tool	Murat Gunduz | Basil K. Khader	Read the full article	Journal profile	Computational Intelligence and Neuroscience	is a forum for the interdisciplinary field of neural computing, neural engineering and artificial intelligence. The journal’s focus is on intelligent systems for computational neuroscience.	About this journal	Editor spotlight	Chief Editor, Professor Cichocki, engages in world-leading research in the field of artificial intelligence and biomedical applications of advanced data analytics technologies.	Meet the editorial board	Special Issues	We currently have a number of Special Issues open for submission. Special Issues highlight emerging areas of research within a field, or provide a venue for a deeper investigation into an existing research area.	Submit to Special Issue	Latest Articles	More articles	Research Article	25 Feb 2020	Robot Path Planning Based on Genetic Algorithm Fused with Continuous Bezier Optimization	Jianwei Ma | Yang Liu | ... | Lin Wang
Data in Brief - Journal - Elsevier	Menu	Search	Search	Search in:	All	Webpages	Books	Journals	10 results per page	20 results per page	50 results per page	100 results per page	Home	Journals	Data in Brief	ISSN:	2352-3409	Data in Brief	Editors-in-Chief:	Hao-Ran Wang	,	Ganhui Lan	View Editorial Board	CiteScore:	0.93	ℹ	CiteScore:	2018: 0.930	CiteScore measures the average citations received per document published in this title. CiteScore values are based on citation counts in a given year (e.g. 2015) to documents published in three previous calendar years (e.g. 2012 – 14), divided by the number of documents in these three previous years (e.g. 2012 – 14).	Submit Your Paper	Enter your login details below. If you do not already have an account you will need to	register here	.	Username	Password	I forgot my password	Register new account	Open Access	View Articles	Guide for Authors	Author instructions	Download Guide for Authors in PDF	View Guide for Authors online	Useful links	Journal Finder	Download the ‘Understanding the Publishing Process’ PDF	Abstracting/ Indexing	Track Your Paper	Check submitted paper
Biomedical Informatics Insights: SAGE Journals	Skip to main content	Cookies Notification	This site uses cookies. By continuing to browse	the site you are agreeing to our use of cookies.	Find out more.	MENU	Search	Browse	Resources	Authors	Librarians	Editors	Societies	Advanced Search	IN THIS JOURNAL	Journal Home	Browse Journal	All Issues	OnlineFirst	Stay Connected	Feedback / Contact SAGE	Advanced Search	Search	Browse	Resources	Authors	Librarians	Editors	Societies	Advanced Search	Sign In	NATIONAL CHIAO TUNG UNIV LIB	Society	Access Options	You can be signed in via any or all of the methods shown below at the same time.	My Profile	Sign in here to access free tools such as favourites and alerts, or to access personal subscriptions	The email address and/or password entered does not match our records, please check and try again.	Email	(required)	Password	(required)	Remember me	Forgotten your password?	I don't have a profile	Create Profile	I am signed in as:	View My Account	Logout
IJMR - Interactive Journal of Medical Research	JMIR Publications	Menu	Search	User	Sign In	Sign Up	Follow Us on Twitter	Home	Browse Journal	Current Issue	Upcoming Issue	Browse By Year	Browse by Year:	Select...	2012	2013	2014	2015	2016	2017	2018	2019	2020	Submit	Browse by Issue	Browse by Author	Browse by Theme	Other Journals	Journal of Medical Internet Research	JMIR Research Protocols	JMIR mHealth and uHealth	JMIR Mental Health	JMIR Medical Informatics	JMIR Public Health and Surveillance	Iproceedings	JMIR Formative Research	JMIR Human Factors	JMIR Serious Games	JMIR Medical Education	JMIR Cancer	JMIR Diabetes	JMIR Rehabilitation and Assistive Technologies	JMIR Aging	JMIR Pediatrics and Parenting	JMIR Cardio	Journal of Participatory Medicine	Medicine 2.0	JMIR Perioperative Medicine	JMIR Biomedical Engineering
JRP - JMIR Research Protocols	JMIR Publications	Menu	Search	User	Sign In	Sign Up	Follow Us on Twitter	Home	Browse Journal	Current Issue	Upcoming Issue	Browse By Year	Browse by Year:	Select...	2012	2013	2014	2015	2016	2017	2018	2019	2020	Submit	Browse by Issue	Browse by Author	Browse by Theme	Other Journals	Journal of Medical Internet Research	JMIR mHealth and uHealth	JMIR Mental Health	JMIR Medical Informatics	JMIR Public Health and Surveillance	Iproceedings	Interactive Journal of Medical Research	JMIR Formative Research	JMIR Human Factors	JMIR Serious Games	JMIR Medical Education	JMIR Cancer	JMIR Diabetes	JMIR Rehabilitation and Assistive Technologies	JMIR Aging	JMIR Pediatrics and Parenting	JMIR Cardio	Journal of Participatory Medicine	Medicine 2.0	JMIR Perioperative Medicine	JMIR Biomedical Engineering
International Journal of Telerehabilitation	International Journal of Telerehabilitation	Journal Help	User	Login	Language	Select Language	English	Español (España)	Português (Brasil)	Journal Content	Search	Search Scope	All	Authors	Title	Abstract	Index terms	Full Text	Browse	By Issue	By Author	By Title	Information	For Readers	For Authors	For Librarians	Notifications	View	Subscribe	Home	About	Login	Register	Search	Current	Archives	Home	Vol 11, No 2 (2019)	International Journal of Telerehabilitation	The International Journal of Telerehabilitation (IJT) is a biannual journal dedicated to advancing telerehabilitation by disseminating information about current research and practices.	Vol 11, No 2 (2019)	Table of Contents	Accessible Table of Contents	Ellen R. Cohn	RTF (ACCESSIBLE VERSION)	Editors' Note	Editors' Note	Ellen R. Cohn, Jana Cason	PDF
DIGITAL HEALTH: SAGE Journals	Skip to main content	Cookies Notification	This site uses cookies. By continuing to browse	the site you are agreeing to our use of cookies.	Find out more.	MENU	Search	Browse	Resources	Authors	Librarians	Editors	Societies	Advanced Search	IN THIS JOURNAL	Journal Home	Browse Journal	All Articles	Browse by Year	OnlineFirst	Accepted Manuscripts	Special Collections Index	Journal Info	Journal Description	Aims and Scope	Editorial Board	Submission Guidelines	Abstracting/Indexing	Reprints	Journal Permissions	Recommend to Library	Advertising &amp; Promotion	Stay Connected	Email Alerts	RSS Feed	Feedback / Contact SAGE	Submit Paper	Submission Guidelines	Open Special Collections	Submit Now	Advanced Search	Search	Browse	Resources	Authors	Librarians	Editors	Societies	Advanced Search
Advances in Simulation | Home page	Skip to main content	Advertisement	Springer Nature is making SARS-CoV-2 and COVID-19 research free.	View research	|	View latest news	|	Sign up for updates	Search	Explore journals	Get published	About BMC	Login	Menu	Explore journals	Get published	About BMC	Login	Search all BMC articles	Search	Advances in Simulation	Home	About	Articles	Submission Guidelines	Search	Submit manuscript	Aims and scope	Advances in Simulation	provides a forum to share scholarly practice to advance the use of simulation in the context of health and social care.	Do you have an idea for a thematic series? Let us know!	Articles	Recent	Most accessed	The unexpected and the non-fitting – considering the edges of simulation as social practice	Authors:	Peter Dieckmann	Content type:	Editorial	5 February 2020	How to include medical students in your healthcare simulation centre workforce	Authors:	Sandra Viggers, Doris Østergaard and Peter Dieckmann	Content type:	Innovation	7 January 2020	Community-based in situ simulation: bringing simulation to the masses	Authors:	Barbara M. Walsh, Marc A. Auerbach, Marcie N. Gawel, Linda L. Brown, Bobbi J. Byrne and Aaron Calhoun
JMI - JMIR Medical Informatics	JMIR Publications	Menu	Search	User	Sign In	Sign Up	Follow Us on Twitter	Home	Browse Journal	Current Issue	Upcoming Issue	Browse By Year	Browse by Year:	Select...	2013	2014	2015	2016	2017	2018	2019	2020	Submit	Browse by Issue	Browse by Author	Browse by Theme	Other Journals	Journal of Medical Internet Research	JMIR Research Protocols	JMIR mHealth and uHealth	JMIR Mental Health	JMIR Public Health and Surveillance	Iproceedings	Interactive Journal of Medical Research	JMIR Formative Research	JMIR Human Factors	JMIR Serious Games	JMIR Medical Education	JMIR Cancer	JMIR Diabetes	JMIR Rehabilitation and Assistive Technologies	JMIR Aging	JMIR Pediatrics and Parenting	JMIR Cardio	Journal of Participatory Medicine	Medicine 2.0	JMIR Perioperative Medicine	JMIR Biomedical Engineering	JMIR Dermatology
eGEMs (Generating Evidence &amp; Methods to improve patient outcomes)	Home	About	About the Journal	Editorial Policies	Submissions	Contact	Content	Articles	Issue Archive	Special Collections	AHRQ Special Collection	HCSRN Special Collection	Health Datapalooza 2017	Better Decisions Together	High Value Healthcare	All Collections	Research Integrity	\	Log in	Log in	Don't have an account?	Register Here	Log in With ORCiD	-------------- OR --------------	Email/Username:	Password:	You can	reset your password here	Log in	Register	Follow on Twitter	About this Journal	This title is no longer publishing and submissions have been closed.	eGEMs	has transitioned from a free-standing journal to a special section within the journal	Healthcare: The Journal of Delivery Science and Innovation	. All published papers are currently still freely available on this website, but any new submissions should be sent to	Healthcare	.	eGEMs (Generating Evidence &amp; Methods to improve patient outcomes)	was	AcademyHealth	’s open access, peer-reviewed online journal dedicated to accelerating research and quality improvement using electronic health data.	Read more	.	Latest Articles	Popular Articles	Implementing a Novel Quality Improvement-Based Approach to Data Quality Monitoring and Enhancement in a Multipurpose Clinical Registry	Pratt et al.
npj Digital Medicine	Cookie Notice	We use cookies to personalise content and ads, to provide social media features and to analyse our traffic. We also share information about your use of our site with our social media, advertising and analytics partners in accordance with our	Privacy Policy	. You can manage your preferences in 'Manage Cookies'.	Close	OK	Manage Cookies	Your Privacy	Strictly Necessary Cookies	Performance &amp; Analytics Cookies	Functional Cookies	Targeting Cookies	More Information	Privacy Preference Centre	Active	Always Active	Save Settings	Allow All	Skip to main	content	Thank you for visiting nature.com. You are using a browser version with limited support for CSS. To obtain	the best experience, we recommend you use a more up to date browser (or turn off compatibility mode in	Internet Explorer). In the meantime, to ensure continued support, we are displaying the site without styles	and JavaScript.	Springer Nature is making SARS-CoV-2 and COVID-19 research free.	View research	|	View latest news	|	Sign up for updates	nature	npj digital medicine	A Nature Research Journal	Menu	Search	E-alert	Submit	My Account	Login	Close menu	Search	Article search	Search	Advanced search	Quick links	Explore articles by subject	Find a job	Guide to authors	Editorial policies
JAMIA Open | Oxford Academic	Skip to Main Content	Search Menu	Account Menu	Menu	National Chiao Tung University Library	National Chiao Tung University Library	Sign In	Register	Navbar Search Filter	All JAMIA Open	All AMIA Journals	All Journals	Mobile Microsite Search Term	Search	Sign In	National Chiao Tung University Library	National Chiao Tung University Library	Register	Issues	Advance Articles	Submit	Author Guidelines	Submission Site	Open Access	Self-Archiving Policy	Alerts	About	About JAMIA Open	About American Medical Informatics Association	Why Publish	Editorial Board	Advertising &amp; Corporate Services	Journals Career Network	Issues	Advance Articles	Submit	Author Guidelines	Submission Site	Open Access	Self-Archiving Policy	Alerts	About	About JAMIA Open	About American Medical Informatics Association	Why Publish	Editorial Board	Advertising &amp; Corporate Services	Journals Career Network	Close
Forensic Sciences Research: Vol 4, No 4	Access provided by	National Chiao Tung University 國立交通大學	Log in	|	Register	Cart	Search in:	This Journal	Anywhere	Advanced search	Forensic Sciences Research	An open access journal	Submit an article	New content alerts	RSS	Citation search	Citation search	Current issue	Browse list of issues	Explore	This journal	Aims and scope	Instructions for authors	Society information	Journal information	Editorial board	Latest articles	Latest articles	case report	DNA analysis of the last Brazilian unknown soldier’s remains buried in Pistoia (Italy)	Agostini	Published online:	18 Feb 2020	Article	The impact of scavenging: perspective from casework in forensic anthropology	Ubelaker et al.	Published online:	9 Feb 2020	Article	Identification of adrafinil and its main metabolite modafinil in human hair. Self-administration study and interpretation of an authentic case	Ameline et al.	Published online:	29 Jan 2020	Article	Methods for fusing uncertain results obtained from different models in accident reconstruction	Zou et al.	Published online:	27 Jan 2020	View more
Journal of Extracellular Vesicles: Vol 9, No 1	Access provided by	National Chiao Tung University 國立交通大學	Log in	|	Register	Cart	Search in:	This Journal	Anywhere	Advanced search	2018 Impact Factor	11.000	Journal of Extracellular Vesicles	2018 Impact Factor	11.000	An open access journal	Submit an article	New content alerts	RSS	Citation search	Citation search	Current issue	Browse list of issues	Explore	Published on behalf of the International Society for Extracellular Vesicles	This journal	Aims and scope	Instructions for authors	Journal information	Editorial board	Advertising information	Journal news	Format-free submission: save more time for your research	Latest articles	See all volumes and issues	Volume 9,	2020	Vol 8,	2019	Vol 7,	2018	Vol 6,	2017	Vol 5,	2016	Vol 4,	2015	Vol 3,	2014
Cell Discovery	Cookie Notice	We use cookies to personalise content and ads, to provide social media features and to analyse our traffic. We also share information about your use of our site with our social media, advertising and analytics partners in accordance with our	Privacy Policy	. You can manage your preferences in 'Manage Cookies'.	Close	OK	Manage Cookies	Your Privacy	Strictly Necessary Cookies	Performance &amp; Analytics Cookies	Functional Cookies	Targeting Cookies	More Information	Privacy Preference Centre	Active	Always Active	Save Settings	Allow All	Skip to main	content	Thank you for visiting nature.com. You are using a browser version with limited support for CSS. To obtain	the best experience, we recommend you use a more up to date browser (or turn off compatibility mode in	Internet Explorer). In the meantime, to ensure continued support, we are displaying the site without styles	and JavaScript.	Springer Nature is making SARS-CoV-2 and COVID-19 research free.	View research	|	View latest news	|	Sign up for updates	nature	cell discovery	Menu	Search	E-alert	Submit	My Account	Login	Close menu	Search	Article search	Search	Advanced search	Quick links	Explore articles by subject	Find a job	Guide to authors	Editorial policies	Close menu
Cell Death &amp; Disease	Cookie Notice	We use cookies to personalise content and ads, to provide social media features and to analyse our traffic. We also share information about your use of our site with our social media, advertising and analytics partners in accordance with our	Privacy Policy	. You can manage your preferences in 'Manage Cookies'.	Close	OK	Manage Cookies	Your Privacy	Strictly Necessary Cookies	Performance &amp; Analytics Cookies	Functional Cookies	Targeting Cookies	More Information	Privacy Preference Centre	Active	Always Active	Save Settings	Allow All	Skip to main	content	Thank you for visiting nature.com. You are using a browser version with limited support for CSS. To obtain	the best experience, we recommend you use a more up to date browser (or turn off compatibility mode in	Internet Explorer). In the meantime, to ensure continued support, we are displaying the site without styles	and JavaScript.	Springer Nature is making SARS-CoV-2 and COVID-19 research free.	View research	|	View latest news	|	Sign up for updates	nature	cell death &amp; disease	Menu	Search	E-alert	Submit	My Account	Login	Close menu	Search	Article search	Search	Advanced search	Quick links	Explore articles by subject	Find a job	Guide to authors	Editorial policies	Close menu
Protein &amp; Cell | Home	Cookie Notice	We use cookies to personalise content and ads, to provide social media features and to analyse our traffic. We also share information about your use of our site with our social media, advertising and analytics partners in accordance with our	Privacy Policy	. You can manage your preferences in Cookie Settings.	Close	OK	Manage Cookies	Your Privacy	Strictly Necessary Cookies	Performance &amp; Analytics Cookies	Functional Cookies	Targeting Cookies	More Information	Privacy Preference Centre	Active	Always Active	Save Settings	Allow All	Skip to main content	Advertisement	Springer Nature is making SARS-CoV-2 and COVID-19 research free.	View research	|	View latest news	|	Sign up for updates	Search	Authors &amp; Editors	My account	Menu	Authors &amp; Editors	My account	https://media.springernature.com/w92/springer-static/cover/journal/13238.jpg 1x,	https://media.springernature.com/w138/springer-static/cover/journal/13238.jpg 1.5x,	https://media.springernature.com/w184/springer-static/cover/journal/13238.jpg 2x,	Protein &amp; Cell	Protein &amp; Cell	publishes original research articles, reviews, and commentaries concerning the latest developments in multidisciplinary areas in biology and biomedicine, with an emphasis on protein and cell research.	Subject areas include biochemistry/biophysics, cell biology, developmental biology, genetics, immunology, microbiology, molecular biology, neuroscience, oncology, protein science, structural biology and translational medicine. In addition, Protein &amp; Cell addresses research highlights, news and views, and commentaries covering research policies and funding trends in China, and provides a forum…	Protein &amp;	Cell	is a peer-reviewed open access journal published monthly. The open access fees (article-processing charges) for this journal are kindly sponsored by Higher Education Press, Beijing Institutes of Life Science, Chinese Academy of Sciences and Biophysical Society of China. Authors can publish in the journal without any additional charges.	Provides a forum to foster academic exchange among researchers across different fields of the life sciences	Presents research highlights, news and views, and commentaries covering research policies and funding trends in China	Covers the latest developments in multidisciplinary areas in biology and biomedicine, emphasizing protein and cell research	Journal information	Editor-in-Chief	Zihe Rao	Publishing model
Cell Adhesion &amp; Migration: Vol 14, No 1	Loading [Contrib]/a11y/accessibility-menu.js	Access provided by	National Chiao Tung University 國立交通大學	Log in	|	Register	Cart	Search in:	This Journal	Anywhere	Advanced search	2018 Impact Factor	3.296	Cell Adhesion &amp; Migration	2018 Impact Factor	3.296	An open access journal	Submit an article	New content alerts	RSS	Citation search	Citation search	Current issue	Browse list of issues	Explore	This journal	Aims and scope	Instructions for authors	Journal information	Special issues	Editorial board	Related websites	Journal news	Format-free submission: save more time for your research	Call for papers	Submissions Welcome for Cell Adhesion &amp; Migration	Latest articles	Latest articles	Article	Amblyomin-X, a recombinant Kunitz-type inhibitor, regulates cell adhesion and migration of human tumor cells	Schmidt et al.	Published online:	25 Sep 2018	See all volumes and issues	Volume 14,	2020	Vol 13,	2019	Vol 12,
BMC Molecular and Cell Biology | Home page	Skip to main content	Advertisement	Springer Nature is making SARS-CoV-2 and COVID-19 research free.	View research	|	View latest news	|	Sign up for updates	Search	Explore journals	Get published	About BMC	Login	Menu	Explore journals	Get published	About BMC	Login	Search all BMC articles	Search	BMC Molecular and Cell Biology	Home	About	Articles	Submission Guidelines	Search	Submit manuscript	BMC Series Focus Issues	March: Senescence and Aging	Read this month's selection of articles on senescence and aging from across the BMC Series Journals.	Pixabay	Featured article: A groovy kind of protein?	In the first of a series of blog posts on structural biology, we present research featured recently in	BMC Molecular and Cell Biology	investigating new ways to understand how lipids reach their eventual location inside cells to form membranes.	Articles	Recent	Most accessed	In silico analysis of non-synonymous single nucleotide polymorphisms (nsSNPs) in the human	GJA3	gene associated with congenital cataract	Authors:	Mingzhou Zhang, Chen Huang, Zhenyu Wang, Huibin Lv and Xuemin Li	Content type:	Research article	6 March 2020	Systematic optimization of square-wave electroporation conditions for bovine primary fibroblasts	Authors:	Iqbal Hyder, Shahin Eghbalsaied and Wilfried A. Kues
Oxidative Medicine and Cellular Longevity | Hindawi	Journals	Publish with us	Publishing partnerships	About us	Blog	Oxidative Medicine and Cellular Longevity	+	Journal Menu	Journal overview	For authors	For reviewers	For editors	Table of Contents	Special Issues	Submit	Journal metrics	Acceptance rate	48%	Submission to final decision	76 days	Acceptance to publication	37 days	CiteScore	4.520	Impact Factor	4.868	APC	$2200	Submit	Recently Published	Red Beetroot Extract Abrogates Chlorpyrifos-Induced Cortical Damage in Rats	Gadah Albasher | Asma S. Alsaleh | ... | Rafa Almeer | + 5 Others	Read the full article	Journal profile	Oxidative Medicine and Cellular Longevity	publishes research involving cellular and molecular mechanisms of oxidative stress in the nervous system and related organ systems in relation to aging, immune function, vascular biology, metabolism etc.	About this journal	Editor spotlight	Chief Editor, Dr Vasquez-Vivar has experience in free radical and redox biology research including the discovery of the role of tetrahydrobiopterin in the regulation of superoxide generation by endothelial and neuronal nitric oxide synthase.	Meet the editorial board	Special Issues	We currently have a number of Special Issues open for submission. Special Issues highlight emerging areas of research within a field, or provide a venue for a deeper investigation into an existing research area.	Submit to Special Issue	Latest Articles	More articles	Review Article	09 Mar 2020	Molecular Mechanisms Linking Oxidative Stress and Diabetes Mellitus	Habib Yaribeygi | Thozhukat Sathyapalan | ... | Amirhossein Sahebkar
Stem Cells and Cloning: Advances and Applications - Dove Press	Journals	Why Publish With Us?	Author Guidelines	Peer Review Guidelines	Open Outlook	Blog	Reprints	Submit Manuscript	Menu	About	Contact	Sustainability	Press Center	Testimonials	Blog	Favored Author Program	Permissions	Pre-Submission	Reprints	Login	open access to scientific and medical research	Advanced search	Home	Journals	Why publish with us?	Editorial Policies	Author Information	Peer Review Guidelines	Open Outlook	Rejection Rate	5	3	%	*	The above percentage of manuscripts have been rejected in the last 12 months.	Submit Manuscript	Journal Email Alerts	Signup for Alerts	About Dove Press	Open access peer-reviewed scientific and medical journals.	Learn more	Open Access	Dove Medical Press is a member of the OAI.	Learn more	Reprints	Bulk reprints for the pharmaceutical industry.	Learn more	Favored Authors	We offer real benefits to our authors, including fast-track processing of papers.
International Journal of Cell Biology | Hindawi	Journals	Publish with us	Publishing partnerships	About us	Blog	International Journal of Cell Biology	+	Journal Menu	Journal overview	For authors	For reviewers	For editors	Table of Contents	Special Issues	Submit	Journal metrics	Acceptance rate	14%	Submission to final decision	52 days	Acceptance to publication	139 days	CiteScore	4.430	Impact Factor	-	APC	$750	Submit	Recently Published	Rat Olfactory Mucosa Mesenchymal Stem/Stromal Cells (OM-MSCs): A Characterization Study	Rui D. Alvites | Mariana V. Branquinho | ... | Ana C. Maurício | + 11 Others	Read the full article	Journal profile	International Journal of Cell Biology	publishes original research articles as well as review articles in all areas of cell biology.	About this journal	Editor spotlight	International Journal of Cell Biology	maintains an Editorial Board of practicing researchers from around the world, to ensure manuscripts are handled by editors who are experts in the field of study.	Meet the editorial board	Special Issues	Do you think there is an emerging area of research that really needs to be highlighted? Or an existing research area that has been overlooked or would benefit from deeper investigation? Raise the profile of a research area by leading a Special Issue.	Submit your proposal	Latest Articles	More articles	Research Article	07 Jan 2020	Morphology of Mitochondria in Syncytial Annelid Female Germ-Line Cyst Visualized by Serial Block-Face SEM
Cellular &amp; Molecular Biology Letters | Home	Skip to main content	Advertisement	Springer Nature is making SARS-CoV-2 and COVID-19 research free.	View research	|	View latest news	|	Sign up for updates	Search	Explore journals	Get published	About BMC	Login	Menu	Explore journals	Get published	About BMC	Login	Search all BMC articles	Search	Cellular &amp; Molecular Biology Letters	Home	About	Articles	Submission Guidelines	Search	Submit manuscript	Featured article: 3D visualization of extracellular vesicle uptake by endothelial cells	Extracellular vesicles are small vesicles that contain cytoplasmic and membrane components from their paternal cells. They enter target cells through uptake to transfer their biological cargo. In this study, the authors investigated the process of endothelial EV internalization and created a 3D visualization of their intracellular distribution. The 3D visualization allows the determination of a m…	Recent	Most accessed	Adipose-derived stromal cells in regulation of hematopoiesis	Authors:	Jing Zhang, Yunsheng Liu, Wen Yin and Xingbin Hu	Content type:	Review Letter	5 March 2020	Metabolic host response and therapeutic approaches to influenza infection	Authors:	Mohsen Keshavarz, Farid Solaymani-Mohammadi, Haideh Namdari, Yaser Arjeini, Mohammad Javad Mousavi and Farhad Rezaei	Content type:	Review	5 March 2020	MicroRNA-125b exerts antitumor functions in cutaneous squamous cell carcinoma by targeting the STAT3 pathway	Authors:	Ke Tian, Wanggen Liu, Jing Zhang, Xiaoyi Fan, Jingyuan Liu, Nan Zhao, Chunxia Yao and Guoying Miao	Content type:	Research Letter	5 March 2020
Cilia | Home page	Skip to main content	Advertisement	Springer Nature is making SARS-CoV-2 and COVID-19 research free.	View research	|	View latest news	|	Sign up for updates	Search	Explore journals	Get published	About BMC	Login	Menu	Explore journals	Get published	About BMC	Login	Search all BMC articles	Search	Cilia	Home	About	Articles	Submission Guidelines	Search	Submit manuscript	Featured article: Assaying sensory ciliopathies using calcium biosensor expression in zebrafish ciliated olfactory neurons	Zebrafish provide a robust discovery platform for genes involved in both motile and sensory cilia function. In an article by Bergboer et al, stimulating olfactory sensory cilia with odorants coupled with transgenic expression of genetically encoded fluorescent calcium biosensors in olfactory sensory neurons generated a live assay system where requirements for intraflagellar transport and other sy…	Articles	Recent	Most accessed	SF-Assemblin genes in	Paramecium	: phylogeny and phenotypes of RNAi silencing on the ciliary-striated rootlets and surface organization	Authors:	Ashikun Nabi, Junji Yano, Megan S. Valentine, Tyler Picariello and Judith L. Van Houten	Content type:	Research	29 October 2019	New software for automated cilia detection in cells (ACDC)	Authors:	Max C. Lauring, Tianqi Zhu, Wei Luo, Wenqi Wu, Feng Yu and Derek Toomre	Content type:	Methodology	1 August 2019	Glioma cell proliferation is enhanced in the presence of tumor-derived cilia vesicles	Authors:	Lan B. Hoang-Minh, Marina Dutra-Clarke, Joshua J. Breunig and Matthew R. Sarkisian
Proteome Science | Home page	Skip to main content	Advertisement	Springer Nature is making SARS-CoV-2 and COVID-19 research free.	View research	|	View latest news	|	Sign up for updates	Search	Explore journals	Get published	About BMC	Login	Menu	Explore journals	Get published	About BMC	Login	Search all BMC articles	Search	Proteome Science	Home	About	Articles	Submission Guidelines	Search	Submit manuscript	Featured series: Chemical proteomics	Proteomics is a relatively new field of research that evolved from electrophoresis and the desire to investigate proteins on a genome-wide basis. More recently the development of chemical proteomics marks the crossing of proteomics into the discipline of chemistry and is quickly becoming an integrated research engine that bridges the hurdle of identifying protein targets of biologically active sm…	Articles	Recent	Most accessed	Collections	Comprehensive analysis of the cardiac proteome in a rat model of myocardial ischemia-reperfusion using a TMT-based quantitative proteomic strategy	Authors:	Sun Ha Lim, Jongwon Lee and Mee-Jung Han	Content type:	Research	6 March 2020	Comparative proteomic analysis of the brain and colon in three rat models of irritable bowel syndrome	Authors:	Beihua Zhang, Hong Xue, Wei Wang, Ting Chen, Min Su, Nan Kang, Jianqin Yang, Zhaoxiang Bian, Fengyun Wang and Xudong Tang	Content type:	Research	24 February 2020	The interactome and proteomic responses of ALKBH7 in cell lines by in-depth proteomics analysis	Authors:	Shu Meng, Shaohua Zhan, Wanchen Dou and Wei Ge	Content type:
CytoJournal - Home	Skip to content	News	|	Peer review policies	|	OA Steward’s Corner	|	Reviewer Corner	|	CytoJ OA Scholar	|	CytoJournal Advocacy	|	CytoJournal Monographs	|	Register	Home	Browse Articles	About Us	Editorial Board	For Authors	For Reviewers	Contact Us	Menu	Home	Browse Articles	About Us	Editorial Board	For Authors	For Reviewers	Contact Us	CytoJournal	Gateway to the Latest Developments in the field of Diagnostic Cytopathology including	Molecular	aspects	.	The CytoJournal is an open-access peer-reviewed journal committed to publishing high-quality articles in the field of Diagnostic Cytopathology including Molecular aspects.	Online submission	Wider visibility through open access	Higher impact with wider visibility	Double-blind peer-review	Indexed in	We are accepting new	manuscripts, please submit your	manuscript to us	Submit Manuscript	How to write an article	Read CytoJournal issues similar to print copy, free print for CF members.	Must check this
Journal of Cytology (JOC): Free full text articles from J Cytol	This website uses cookies. By continuing to use this website you are giving consent to cookies being used. For information on cookies and how you can disable them visit our	Privacy and Cookie Policy.	AGREE &amp; PROCEED	Home	About us	Ahead of print	Instructions	Submission	Subscribe	Advertise	Contact	e-Alerts	Login	Users Online:630	Highlights of current issue	January-March 2020 | Vol 37 | Issue 1	Invited Review article	Indian academy of cytologists guidelines for collection, preparation, interpretation, and reporting of serous effusion fluid samples	Radhika Srinivasan, Bharat Rekhi, Arvind Rajwanshi, Saleem Pathuthara, Sandeep Mathur, Deepali Jain, Nalini Gupta, Upasana Gautam, Naresh Rai, Vijay Shrawan Nijhawan, Venkat Iyer, Pranab Dey, Prabal Deb, Dev Prasoon	Cytological examination plays an important role in the initial work-up of the serous cavity effusion fluids to find out the possible etiology as benign or malignant. Among malignant effusions, cytol...	[Abstract]	|	[HTML Full text]	|	[PDF]	|	[Mobile HTML Full text]	|	[EPub]	Original Article	Fine-needle aspiration cytology of salivary gland lesions: A revised classification based on “Milan system”—4years experience of tertiary care cancer center of South India	Malathi Mukundapai, Neelam Sharma, Akkamahadevi Patil, Champaka Gopal	Background:	Fine-needle aspiration cytology plays role in preoperative diagnosis of any salivary gland mass lesions. Because of heterogeneity of salivary gland lesions and cytomorphology over...	[Abstract]	|	[HTML Full text]	|	[PDF]	|	[Mobile HTML Full text]	|	[EPub]	Original Article	Evaluation of accuracy of milan system for reporting salivary gland cytology: Review of morphology and diagnostic challenges in each category	K Amita, HB Rakshitha, Avinash Singh, S Vijay Shankar	Background:	Fine-needle aspiration cytology (FNAC) in salivary gland lesions is challenging for the cytopathologists due to diverse morphological pattern and overlapping morphologic features ...	[Abstract]
BMC Molecular and Cell Biology | Home page	Skip to main content	Advertisement	Springer Nature is making SARS-CoV-2 and COVID-19 research free.	View research	|	View latest news	|	Sign up for updates	Search	Explore journals	Get published	About BMC	Login	Menu	Explore journals	Get published	About BMC	Login	Search all BMC articles	Search	BMC Molecular and Cell Biology	Home	About	Articles	Submission Guidelines	Search	Submit manuscript	BMC Series Focus Issues	March: Senescence and Aging	Read this month's selection of articles on senescence and aging from across the BMC Series Journals.	Pixabay	Featured article: A groovy kind of protein?	In the first of a series of blog posts on structural biology, we present research featured recently in	BMC Molecular and Cell Biology	investigating new ways to understand how lipids reach their eventual location inside cells to form membranes.	Articles	Recent	Most accessed	In silico analysis of non-synonymous single nucleotide polymorphisms (nsSNPs) in the human	GJA3	gene associated with congenital cataract	Authors:	Mingzhou Zhang, Chen Huang, Zhenyu Wang, Huibin Lv and Xuemin Li	Content type:	Research article	6 March 2020	Systematic optimization of square-wave electroporation conditions for bovine primary fibroblasts	Authors:	Iqbal Hyder, Shahin Eghbalsaied and Wilfried A. Kues
BMC Oral Health | Home page	Skip to main content	Advertisement	Springer Nature is making SARS-CoV-2 and COVID-19 research free.	View research	|	View latest news	|	Sign up for updates	Search	Explore journals	Get published	About BMC	Login	Menu	Explore journals	Get published	About BMC	Login	Search all BMC articles	Search	BMC Oral Health	Home	About	Articles	Submission Guidelines	Search	Submit manuscript	BMC Oral Health is Recruiting new Associate Editors	Learn about the role and requirements	here	Complete an	Application Form	here	Announcing the launch of In Review	BMC Oral Health	, in partnership with Research Square, is now offering	In Review.	Authors choosing this free optional service will be able to:	Share their work with fellow researchers to read, comment on, and cite even before publication	Showcase their work to funders and others with a citable DOI while it is still under review	Track their manuscript - including seeing when reviewers are invited, and when reports are received	See the full range of benefits of In Review and how to opt-in	See what the In Review platform looks like	Pixabay	Featured blog: Editor's Highlights 2018	2018 was an exciting year for	BMC Oral Health	, in which we published a wide range of interesting articles. Read the Editor's Pick 2018 blog to find a few of the papers worth revisiting from	BMC Oral Health
Progress in Orthodontics | Home page	Skip to main content	Advertisement	Springer Nature is making SARS-CoV-2 and COVID-19 research free.	View research	|	View latest news	|	Sign up for updates	Search	Get published	Explore Journals	Books	About	Login	Menu	Get published	Explore Journals	Books	About	Login	Search all SpringerOpen articles	Search	Progress in Orthodontics	About	Articles	Submission Guidelines	© alex-mit / Getty Images / iStock	Featured review: Are there benefits from using bone-borne maxillary expansion instead of tooth-borne maxillary expansion? A systematic review with meta-analysis	Transverse maxillary deficiency is a malocclusion seen among adolescents or adults with prevalence over 8-10%, and can manifest clinically as a unilateral or bilateral crossbite, narrow nasal cavity, arch length discrepancy, and crowding. Treatment usually follow the protocol of a rapid maxillary expansion (RME), where the palatal expander is fixed on maxillary posterior teeth. RME using tooth-bo…	In this systematic review, Krüsi	et al	compare the clinical effects of bone-borne or hybrid tooth-borne RME with convential tooh-born RME in the treatment of maxillary deficiency.	Read the full article here	Articles	Recent	Most accessed	Effect of mini-screw-facilitated micro-osteoperforation on the rate of orthodontic tooth movement: a single-center, split-mouth, randomized, controlled trial	Authors:	Neda Babanouri, Shabnam Ajami and Parisa Salehi	Content type:	Research	9 March 2020	Clinical, microbiological, and immunological evaluation of patients in corrective orthodontic treatment	Authors:	Mariana Umekita Shirozaki, Raquel Assed Bezerra da Silva, Fábio Lourenço Romano, Léa Assed Bezerra da Silva, Andiara De Rossi, Marília Pacífico Lucisano, Michel Reis Messora, Magda Feres and Arthur Belém Novaes Júnior	Content type:	Research	17 February 2020	RFA measurements of survival midpalatal orthodontic mini-implants in comparison to initial healing period
Journal of Applied Oral Science - Home Page	RSS	Updated on	February 04, 2020	Português	Español	about the journal	editorial board	instructions to authors	subscription	metrics	SciELO	Scimago	Google Scholar	2019	h5 index:	28	h5 median:	34	more details	Search	All indexes	Title	Author	Subject	This Journal	All Collection	Publication of	Faculdade De Odontologia De Bauru - USP	Print version	ISSN	1678-7757	On-line version	ISSN	1678-7765	Mission	To publish the scientific and technologic advancements achieved by the dental and speech-language pathology and audiology communities, following the quality indicators and peer reviewed material, with the objective of assuring its acceptability at the local, regional, national and international levels.	Former Title:	Revista Da Faculdade De Odontologia De Bauru	Press Releases	All the contents of this journal, except where otherwise noted, is licensed under a	Creative Commons Attribution License	Serviço de Biblioteca e Documentação FOB-USP	Al. Dr. Octávio Pinheiro Brisolla 9-75	17012-901 Bauru SP Brasil	Tel.: +55 14 32358373	jaos@usp.br
Clinical, Cosmetic and Investigational Dentistry - Dove Press	Journals	Why Publish With Us?	Author Guidelines	Peer Review Guidelines	Open Outlook	Blog	Reprints	Submit Manuscript	Menu	About	Contact	Sustainability	Press Center	Testimonials	Blog	Favored Author Program	Permissions	Pre-Submission	Reprints	Login	open access to scientific and medical research	Advanced search	Home	Journals	Why publish with us?	Editorial Policies	Author Information	Peer Review Guidelines	Open Outlook	Average Article Statistics	1	6	Days	*	From submission to first editorial decision.	2	0	Days	*	From editorial acceptance to publication.	*Business days (Mon-Fri)	Rejection Rate	6	4	%	*	The above percentage of manuscripts have been rejected in the last 12 months.	Submit Manuscript	Journal Email Alerts
International Journal of Dentistry | Hindawi	Journals	Publish with us	Publishing partnerships	About us	Blog	International Journal of Dentistry	+	Journal Menu	Journal overview	For authors	For reviewers	For editors	Table of Contents	Special Issues	Submit	Journal metrics	Acceptance rate	24%	Submission to final decision	87 days	Acceptance to publication	32 days	CiteScore	1.790	Impact Factor	-	APC	$1350	Submit	Recently Published	The Impact of Gross Motor Function on the Oral Health-Related Quality of Life in Young Adults with Cerebral Palsy in Saudi Arabia	Sharat Chandra Pani | Saja Fahad AlEidan | ... | Najd Waleed AlFraih | + 4 Others	Read the full article	Journal profile	International Journal of Dentistry	publishes original research articles, review articles, and clinical studies in all areas of dentistry, including periodontal diseases, dental implants, oral pathology, as well as oral and maxillofacial surgery.	About this journal	Editor spotlight	International Journal of Dentistry	maintains an Editorial Board of practicing researchers from around the world, to ensure manuscripts are handled by editors who are experts in the field of study.	Meet the editorial board	Special Issues	Do you think there is an emerging area of research that really needs to be highlighted? Or an existing research area that has been overlooked or would benefit from deeper investigation? Raise the profile of a research area by leading a Special Issue.	Submit your proposal	Latest Articles	More articles	Research Article	26 Feb 2020	Nutrition Awareness and Oral Health among Dental Patients in Palestine: A Cross-Sectional Study
Dental Research Journal - Free full text articles from the Dental Research Journal	This website uses cookies. By continuing to use this website you are giving consent to cookies being used. For information on cookies and how you can disable them visit our	Privacy and Cookie Policy.	AGREE &amp; PROCEED	Home	About us	Editorial board	Ahead of print	Current issue	Search	Archives	Submit article	Instructions	Subscribe	Contacts	Login	Advanced Search	Users Online: 470	Current Issue	January-February 2020| Vol 17| Issue 1	Table of Contents	RSS	Review Article	Are oral health education for carers effective in the oral hygiene management of elderly with dementia? A systematic review	Elderly with dementia or cognitive impairment are at increased risk of poor oral health. Oral health education programs targeting carers may be an effective strategy to improve oral hygiene. The aim...	[Abstract]	|	[HTML Full text]	|	[PDF]	|	[Mobile HTML Full text]	|	[EPub]	Original Article	Reconstruction of mandibular defects using synthetic octacalcium phosphate combined with bone matrix gelatin in rat model	Background:	Regeneration of bone defects remains a challenge for maxillofacial surgeons. The objective of this study was to assess the osteogenic potential of octacalcium phosphate (OCP) and ...	[Abstract]	|	[HTML Full text]	|	[PDF]	|	[Mobile HTML Full text]	|	[EPub]	Original Article	Shear bond strength of orthodontic brackets to porcelain surface using universal adhesive compared to conventional method	Background:
Contemporary Clinical Dentistry : Free full text articles from Contemp Clin Dent	This website uses cookies. By continuing to use this website you are giving consent to cookies being used. For information on cookies and how you can disable them visit our	Privacy and Cookie Policy.	AGREE &amp; PROCEED	Home	|	About us	|	Editorial board	|	Search	Ahead of print	|	Current Issue	|	Archives	|	Advertise	Instructions	|	Online submission	|	Contact us	|	Subscribe	|	Login	| Users Online: 1229	Message from Editor-In-Chief	Submit your manuscripts to	the journal	Online submission	Wider visibility though	open access	Higher impact with wider	visibility	Prompt review	Current Issue	April-June 2019	Vol 10 | Issue 2	Editorial	Biomedical waste – Health beyond healthcare	Healthcare encompasses the trinity of teaching, research, and patient care that necessitates the proper management of biomedical waste (BMW) generated during these activities. In recent years, with th...	[Abstract]	|	[HTML Full text]	|	[PDF]	|	[Mobile HTML Full text]
Clinical and Experimental Dental Research - Wiley Online Library	Skip to Main Content	Access by	National Chiao Tung University	Access by	National Chiao Tung University	Search within	This Journal	Anywhere	Search term	Advanced Search	Citation Search	Search term	Advanced Search	Citation Search	Login / Register	Journal list menu	Journal	About	Overview	Contact	Editorial Board	Permissions	Contribute	Author Guidelines	Submit a Manuscript	For Referees	Articles	Browse	Accepted Articles	Early View	Current Issue	All Issues	Actions	Tools	Submit an Article	Get content alerts	Subscribe to this journal	Follow journal	Alert	Most recent (RSS)	Most cited (RSS)	Clinical and Experimental Dental Research	Edited By: Andreas Stavropoulos	Online ISSN:	2057-4347	© John Wiley &amp; Sons Ltd	LATEST ISSUE	Volume 6,	Issue 1
Case Reports in Dentistry | Hindawi	Journals	Publish with us	Publishing partnerships	About us	Blog	Case Reports in Dentistry	+	Journal Menu	Journal overview	For authors	For reviewers	For editors	Table of Contents	Submit	Journal metrics	Acceptance rate	24%	Submission to final decision	68 days	Acceptance to publication	37 days	CiteScore	0.490	Impact Factor	-	APC	$650	Submit	Recently Published	Management of OSAS: The ELIBA® Device Can Help the Patient?	Eleonora Ortu | Davide Pietropaoli | ... | Annalisa Monaco | + 3 Others	Read the full article	Journal profile	Case Reports in Dentistry	publishes case reports and case series in all areas of dentistry, including periodontal diseases, dental implants, oral pathology, as well as oral and maxillofacial surgery.	About this journal	Editor spotlight	Case Reports in Dentistry	maintains an Editorial Board of practicing researchers from around the world, to ensure manuscripts are handled by editors who are experts in the field of study.	Meet the editorial board	Abstracting and Indexing	This journal's articles appear in a wide range of abstracting and indexing databases, and are covered by numerous other services that aid discovery and access. Find out more about where and how the content of this journal is available.	Find out more	Latest Articles	More articles	Case Report	29 Feb 2020	Minimally Invasive Surgery for Clinical Crown Lengthening Using Piezoelectric Ultrasound	Ana Carolina Monachini Marcantonio | Guilherme José Pimentel Lopes de Oliveira | ... | Elcio Marcantonio
Home | Journal of Dental Research, Dental Clinics, Dental Prospects	Home	About	Submission Guidelines	Peer Review	For Reviewers	Archive	Create Account	Login	Please don't use dangerous characters	Author	Title	Abstract	Keywords	First Name	Last Name	Search	ISSN	:	2008-210X	eISSN	:	2008-2118	Autumn 2019, Vol 13, No. 4	×	Journal of Dental Research, Dental Clinics, Dental Prospects	Autumn 2019, Vol 13, No. 4	Journal of Dental Research Dental Clinics Dental Prospects (JODDD)	is a	Platinum	*	Open Access, peer-reviewed quarterly indexed journal that publishes articles of basic, clinical, and prospective nature in all	areas of dentistry and oral health.	Current Issue	Editor's Choice	Most Viewed	Most Downloaded	Most Cited	Original Article	Comparison of cytotoxic effects of calcium silicate-based materials on human pulp fibroblasts	Mehmet Adıgüzel*	, Fuat Ahmetoğlu, Ayçe Ünverdi Eldeniz, Mehmet Gökhan Tekin, Bülent Göğebakan	J Dent Res Dent Clin Dent Prospects	. 2019;13(4): 241-246.	doi:	10.15171/joddd.2019.037	Article	PDF	XML	Cited By:
:: RDE :: Restorative Dentistry &amp; Endodontics	About	View Full-text	For Contributors	Search	Aims and Scope	Editorial Board	Journal Information	Copyrights and Open Access	Forthcoming Articles	Current Issue	Archive	RDE on	RDE on	RDE on	RDE on	Author's Guide	Publication Ethics &amp; Malpractice Statement	Conflicts of Interest Form	e-Submission/Review	Contact us	Full text Search	Research Article	New	Feb 2020 (v45 n1)	Bioactivity of endodontic biomaterials on dental pulp stem cells through dentin	Javid B, Panahandeh N, Torabzadeh H, Nazarian H, Parhizkar A, Asgary S.	Published online November 4, 2019	https://doi.org/10.5395/rde.2020.45.e3	Research Article	New	Feb 2020 (v45 n1)	Isthmuses, accessory canals, and the direction of root curvature in permanent mandibular first molars: an	in vivo	computed tomography study	Chuppani Dastgerdi A, Navabi M, Rakhshan V.	Published online December 12, 2019	https://doi.org/10.5395/rde.2020.45.e7	Research Article	New	Feb 2020 (v45 n1)	The prevalence of radix molaris in the mandibular first molars of a Saudi subpopulation based on cone-beam computed tomography	AL-Alawi H, Al-Nazhan S, Al-Maflehi N, Aldosimani MA, Zahid MN, Shihabi GN.	Published online November 14, 2019	https://doi.org/10.5395/rde.2020.45.e1	Research Article	New	Feb 2020 (v45 n1)	A micro-computed tomography evaluation of voids using calcium silicate-based materials in teeth with simulated internal root resorption	Tek V, Türker SA.
Journal of Orthodontic Science : Free full text articles from Saudi Orthod J	This website uses cookies. By continuing to use this website you are giving consent to cookies being used. For information on cookies and how you can disable them visit our	Privacy and Cookie Policy.	AGREE &amp; PROCEED	Users Online: 411	Home	About us	Editorial board	Search	Browse articles	Submit article	Instructions	Subscribe	Contacts	Login	Latest	published articles	Knowledge and attitude toward replacing missing teeth with dental implants among the Saudi population	Hisham Abdullah Mously, Bayan Jamal Badeeb, Nora Ahmed Bahbishi, Waad Mohammed Mzain, Ghada Hussein Naguib, Mohamed Tharwat Hamed	OBJECTIVES:	To assess the knowledge level and attitude of the Saudi population about the use of a dental implant as a treatment option for replacing the missing teeth.	MATERIALS AND METHO...	J Orthodont Sci	2020,	9:5 (12 February 2020)	[Abstract]	|	[HTML Full text]	|	[PDF]	|	[Mobile HTML Full text]	|	[EPub]	Periodontal parameters in adult patients with clear aligners orthodontics treatment versus three other types of brackets: A cross-sectional study	Firas Haj Kheder Mulla Issa, Zacaria Haj Kheder Mulla Issa, Ali F Rabah, Li Hu	OBJECTIVE:	To assess the gingival parameters in the clear aligner treatment versus the three other types of brackets, i.e., conventional metal, conventional ceramic, and metal self-ligating.	...	J Orthodont Sci	2020,	9:4 (12 February 2020)	[Abstract]	|	[HTML Full text]	|	[PDF]	|	[Mobile HTML Full text]	|
İstanbul Üniversitesi | Tarihten Geleceğe Bilim Köprüsü - 1453
BDJ Open	Cookie Notice	We use cookies to personalise content and ads, to provide social media features and to analyse our traffic. We also share information about your use of our site with our social media, advertising and analytics partners in accordance with our	Privacy Policy	. You can manage your preferences in 'Manage Cookies'.	Close	OK	Manage Cookies	Your Privacy	Strictly Necessary Cookies	Performance &amp; Analytics Cookies	Functional Cookies	Targeting Cookies	More Information	Privacy Preference Centre	Active	Always Active	Save Settings	Allow All	Skip to main	content	Thank you for visiting nature.com. You are using a browser version with limited support for CSS. To obtain	the best experience, we recommend you use a more up to date browser (or turn off compatibility mode in	Internet Explorer). In the meantime, to ensure continued support, we are displaying the site without styles	and JavaScript.	Springer Nature is making SARS-CoV-2 and COVID-19 research free.	View research	|	View latest news	|	Sign up for updates	nature	bdj open	Menu	Search	E-alert	Submit	My Account	Login	Close menu	Search	Article search	Search	Advanced search	Quick links	Explore articles by subject	Find a job	Guide to authors	Editorial policies	Close menu
International Journal of Implant Dentistry | Home page	Skip to main content	Advertisement	Springer Nature is making SARS-CoV-2 and COVID-19 research free.	View research	|	View latest news	|	Sign up for updates	Search	Get published	Explore Journals	Books	About	Login	Menu	Get published	Explore Journals	Books	About	Login	Search all SpringerOpen articles	Search	International Journal of Implant Dentistry	About	Articles	Submission Guidelines	Articles	Recent	Most accessed	Influence of the use of autogenous bone particles to close the access window after maxillary sinus floor augmentation: an experimental study in rabbits	Authors:	Giacomo Favero, Jose Viña-Almunia, Carmen Carda, José Javier Martín de Llano, Berta García-Mira, David Soto-Peñaloza, Miguel Peñarrocha-Diago and Daniele Botticelli	Content type:	Research	4 March 2020	Is maxillary diastema an appropriate site for implantation in rats?	Authors:	Gang Yue, Husham Edani, Andrew Sullivan, Shuying Jiang, Hamed Kazerani and Mohammad Ali Saghiri	Content type:	Research	26 February 2020	Comparative evaluation among laser-treated, machined, and sandblasted/acid-etched implant surfaces: an in vivo histologic analysis on sheep	Authors:	I. De Tullio, M. Berardini, D. Di Iorio, F. Perfetti and G. Perfetti	Content type:	Research	19 February 2020	Immediate implant placement in molar extraction sites: a 1-year prospective case series pilot study	Authors:
Maxillofacial Plastic and Reconstructive Surgery | Home page	Skip to main content	Advertisement	Springer Nature is making SARS-CoV-2 and COVID-19 research free.	View research	|	View latest news	|	Sign up for updates	Search	Get published	Explore Journals	Books	About	Login	Menu	Get published	Explore Journals	Books	About	Login	Search all SpringerOpen articles	Search	Maxillofacial Plastic and Reconstructive Surgery	About	Articles	Submission Guidelines	Call for papers – Botulinum toxin A (BTXA) application in dentistry	We are pleased to announce a new	Maxillofacial Plastic and Reconstructive Surgery	thematic series on	“Botulinum toxin A (BTXA) application in dentistry."	The series, which will include invited reviews as well as non-commissioned content, aims to publish the latest scientific research associated with this topic and will be guest edited by Dr. Young-Kyun Kim (Seoul National University). Submit your review article, clinical study, case report, or systematic review today via the journal's	Editorial Manager	submission site. If you have any questions, please don't hesitate to contact the Journal Editorial Office assistant through the "	Contact Us	" link in Editorial Manager.	Emerging Sources Citation Index	We're delighted to announce that	Maxillofacial Plastic and Reconstructive Surgery	has been accepted for inclusion in the	Emerging Sources Citation Index	(ESCI). Content from the journal will now be indexed in Web of Science.	Articles	Recent	Most accessed	Immunomodulation for maxillofacial reconstructive surgery	Authors:	Seong-Gon Kim	Content type:
Biomaterial Investigations in Dentistry: Vol 7, No 1	Access provided by	National Chiao Tung University 國立交通大學	Log in	|	Register	Cart	Search in:	This Journal	Anywhere	Advanced search	Biomaterial Investigations in Dentistry	An open access journal	Included in PubMedCentral and indexed in the Directory of Open Access Journals (DOAJ), this journal publishes high-quality dental research in the areas of oral biomaterials science. The scope of the journal includes basic and clinical aspects of oral biomaterials science in dentistry.	Submit an article	New content alerts	RSS	Subscribe	Citation search	Citation search	Current issue	Browse list of issues	Explore	This journal	Aims and scope	Instructions for authors	Journal information	Editorial board	Advertising information	Journal news	Now included in PubMed Central	Format-free submission: save more time for your research	Call for papers	Best Young Author of the Year Award	Latest articles	See all volumes and issues	Volume 7,	2020	Vol 6,	2019	Vol 5,	2019	Vol 4,	2018	Vol 3,	2017	Vol 2,	2016	Vol 1,	2015
Dermatology and Therapy | Home	Cookie Notice	We use cookies to personalise content and ads, to provide social media features and to analyse our traffic. We also share information about your use of our site with our social media, advertising and analytics partners in accordance with our	Privacy Policy	. You can manage your preferences in Cookie Settings.	Close	OK	Manage Cookies	Your Privacy	Strictly Necessary Cookies	Performance &amp; Analytics Cookies	Functional Cookies	Targeting Cookies	More Information	Privacy Preference Centre	Active	Always Active	Save Settings	Allow All	Skip to main content	Advertisement	Springer Nature is making SARS-CoV-2 and COVID-19 research free.	View research	|	View latest news	|	Sign up for updates	Search	Authors &amp; Editors	My account	Menu	Authors &amp; Editors	My account	https://media.springernature.com/w92/springer-static/cover/journal/13555.jpg 1x,	https://media.springernature.com/w138/springer-static/cover/journal/13555.jpg 1.5x,	https://media.springernature.com/w184/springer-static/cover/journal/13555.jpg 2x,	Dermatology and Therapy	Research, treatment and aesthetic interventions in dermatology	Aims and Scope	Dermatology and Therapy	is an international, open access, peer-reviewed, rapid publication journal (peer review in 2 weeks, published 3–4 weeks from acceptance). The journal is dedicated to the publication of high-quality clinical (all phases), observational, real-world, and health outcomes research around the discovery, development, and use of dermatological therapies. Studies relating to diagnosis, pharmacoeconomics, …	Areas of focus include, but are not limited to all clinical aspects of dermatology, such as skin pharmacology; skin development and aging; prevention, diagnosis, and management of skin disorders and melanomas; research into dermal structures and pathology; and all areas of aesthetic dermatology, including skin maintenance, dermatological surgery, and lasers.	The journal is of interest to a broad audience of pharmaceutical and healthcare professionals and publishes original research, reviews, case reports/case series, trial protocols, and short communications.	Dermatology and Therapy	will consider all scientifically sound research be it positive, confirmatory or negative data. Submissions are welcomed whether they relate to an International and/or a country-specific audience, something that is crucially important when researchers are trying to target more specific patient populations. This inclusive approach allows the journal to assist in the dissemination of quality researc…	Rapid Publication	The journals publication timelines aim for a rapid peer review of 2 weeks. If an article is accepted it will be published 3-4 weeks from acceptance. The rapid timelines are achieved through the combination of a dedicated in-house editorial team, who manage article workflow, and an extensive Editorial and Advisory Board who assist with peer review. This allows the journal to support the rapid diss…	Personal Service	The journal's dedicated in-house editorial team offer a personal 'concierge service' meaning authors will always have an editorial contact able to update them on the status of their manuscript. The editorial team check all manuscripts to ensure the articles conform to the most recent COPE, GPP and ICMJE publishing guidelines. This supports the publication of ethically sound and transparent resear…	Enhanced Digital Features
Clinical, Cosmetic and Investigational Dermatology - Dove Press	Journals	Why Publish With Us?	Author Guidelines	Peer Review Guidelines	Open Outlook	Blog	Reprints	Submit Manuscript	Menu	About	Contact	Sustainability	Press Center	Testimonials	Blog	Favored Author Program	Permissions	Pre-Submission	Reprints	Login	open access to scientific and medical research	Advanced search	Home	Journals	Why publish with us?	Editorial Policies	Author Information	Peer Review Guidelines	Open Outlook	Average Article Statistics	2	0	Days	*	From submission to first editorial decision.	1	3	Days	*	From editorial acceptance to publication.	*Business days (Mon-Fri)	Submit Manuscript	Journal Email Alerts	Signup for Alerts	American Acne and Rosacea Society	The American Acne and Rosacea Society (AARS) is a 501(c)(6) non-profit organization dedicated to elevating the understanding and treatment of acne and rosacea.	Learn more	Social Media	Back to
BMC Dermatology | Home page	Skip to main content	Advertisement	Springer Nature is making SARS-CoV-2 and COVID-19 research free.	View research	|	View latest news	|	Sign up for updates	Search	Explore journals	Get published	About BMC	Login	Menu	Explore journals	Get published	About BMC	Login	Search all BMC articles	Search	BMC Dermatology	Home	About	Articles	Submission Guidelines	In Review	Search	Submit manuscript	News Updates	miamariam / stock.adob.com	Blog: Psoriasis, more than just dry skin	The first of August marked the first day of Psoriasis Awareness Month. In this blog, Assistant Editor, Megan Barling, summarises what we know about the condition and reflects on some of the latest psoriasis research published in	BMC Dermatology	.	Meet the Editors	Our Section Editors make sure that manuscripts submitted to	BMC Dermatology	are in line with the journal’s ethos, rigorous editorial standards, policies and scope. Click here to read more about our Section Editors.	Articles	Recent	Most accessed	Osteomyelitis complicating secondarily infected atopic eczema: two case reports and a narrative literature review	Authors:	Josiah T. Masuka, Katherine Troisi and Zamambo Mkhize	Content type:	Case report	3 February 2020	Madurella mycetomatis	infection of the foot: a case report of a neglected tropical disease in a non-endemic region
Kidney and Blood Pressure Research - Home - Karger Publishers	This website uses cookies to ensure you get the best experience on our website. By using this website, you agree with the Karger Cookie Policy.	More info	Got it	×	Title	(Title)	Mr	Ms	Dr.	Professor	First Name*	Last Name*	Company/Institution	E-Mail*	Message	*indicates required fields	This site is protected by reCAPTCHA and the Google	Privacy Policy	and	Terms of Service	apply.	0	0	National Chiao Tung University	Journals	Books	Collections	Subject Guide	Login	National Chiao Tung University	0	0	Journal Menu	Journal Home	About This Journal	Guidelines	Journal Contact	About Open Access	Contents: all years	Top Articles	Kidney and Blood Pressure Research	Editor(s): Capasso, G. (Napoli)	Editorial Board	Online-First Articles	Accepted and fully citable articles not yet assigned to an issue	2020	Kidney and Blood Pressure Research	Vol.	Issue
404 Not Found	Not Found	The requested URL was not found on this server.
Case Reports in Dermatology - Home - Karger Publishers	This website uses cookies to ensure you get the best experience on our website. By using this website, you agree with the Karger Cookie Policy.	More info	Got it	×	Title	(Title)	Mr	Ms	Dr.	Professor	First Name*	Last Name*	Company/Institution	E-Mail*	Message	*indicates required fields	This site is protected by reCAPTCHA and the Google	Privacy Policy	and	Terms of Service	apply.	0	0	Journals	Books	Collections	Subject Guide	Login	0	0	Journal Menu	Journal Home	About This Journal	Guidelines	Journal Contact	About Open Access	Contents: all years	Top Articles	Case Reports in Dermatology	Editor(s): Ibler, K.S. (Roskilde)	Editorial Board	Searchable in PubMed	Now included in the Emerging Sources Citation Index (ESCI)	ESCI is the Web of Science edition where journals under evaluation for inclusion in the Impact Factor databases (Science Citation Index Expanded™ and Social Sciences Citation Index®) and other Clarivate Analytics products are listed. ESCI journals are peer reviewed, follow ethical publishing practices, and are searchable and citable.	2020	Case Reports in Dermatology	Vol.	Issue	pp.
JAAD Case Reports - Journal - Elsevier	Menu	Search	Search	Search in:	All	Webpages	Books	Journals	10 results per page	20 results per page	50 results per page	100 results per page	Home	Journals	JAAD Case Reports	Twitter	ISSN:	2352-5126	JAAD Case Reports	Editor:	Brett Sloan, MD	View Editorial Board	CiteScore:	0.93	ℹ	CiteScore:	2018: 0.930	CiteScore measures the average citations received per document published in this title. CiteScore values are based on citation counts in a given year (e.g. 2015) to documents published in three previous calendar years (e.g. 2012 – 14), divided by the number of documents in these three previous years (e.g. 2012 – 14).	Open Access	View Articles	Guide for Authors	Author instructions	Download Guide for Authors in PDF	View Guide for Authors online	Useful links	Journal Finder	Download the ‘Understanding the Publishing Process’ PDF	Abstracting/ Indexing	Track Your Paper	JAAD Case Reports	® is an open access journal dedicated to publishing case reports. Manuscripts must be authentic, understandable, educational, and of interest to an international audience of dermatologists, residents, fellows, and researchers in all dermatology subspecialties, as well as clinicians...	Read more	JAAD Case Reports	® is an open access journal dedicated to publishing case reports. Manuscripts must be authentic, understandable, educational, and of interest to an international audience of dermatologists, residents, fellows, and researchers in all dermatology subspecialties, as well as clinicians in related fields. All submissions are peer reviewed. If accepted for publication, authors are requested to pay an a…	http://www.sciencedirect.com	and on Elsevier's HealthAdvance platform.	Hide full Aims &amp; Scope	Journal Metrics	CiteScore
Dermatology Research and Practice | Hindawi	Journals	Publish with us	Publishing partnerships	About us	Blog	Dermatology Research and Practice	+	Journal Menu	Journal overview	For authors	For reviewers	For editors	Table of Contents	Special Issues	Submit	Journal metrics	Acceptance rate	50%	Submission to final decision	70 days	Acceptance to publication	27 days	CiteScore	1.920	Impact Factor	-	APC	$950	Submit	Recently Published	Long-Term Infliximab Treatment in Psoriasis Patients: A National Multicentre Retrospective Study	Clémentine Carlet | Damien Bichard | ... | Groupe de Recherche sur le Psoriasis de la Société Française de Dermatologie | + 11 Others	Read the full article	Journal profile	Dermatology Research and Practice	publishes original research articles, review articles, and clinical studies related to the prevention, diagnosis, and treatment of disorders of the skin, hair, and nails.	About this journal	Editor spotlight	Dermatology Research and Practice	maintains an Editorial Board of practicing researchers from around the world, to ensure manuscripts are handled by editors who are experts in the field of study.	Meet the editorial board	Special Issues	Do you think there is an emerging area of research that really needs to be highlighted? Or an existing research area that has been overlooked or would benefit from deeper investigation? Raise the profile of a research area by leading a Special Issue.	Submit your proposal	Latest Articles	More articles	Research Article	13 Feb 2020	Epidemiological and Clinical Profile of Dermatoses Observed in Chronic Hemodialysis Patients at the National Teaching Hospital (NTH-HKM) of Cotonou, Benin
Case Reports in Dermatological Medicine | Hindawi	Journals	Publish with us	Publishing partnerships	About us	Blog	Case Reports in Dermatological Medicine	+	Journal Menu	Journal overview	For authors	For reviewers	For editors	Table of Contents	Submit	Journal metrics	Acceptance rate	29%	Submission to final decision	66 days	Acceptance to publication	53 days	CiteScore	-	Impact Factor	-	APC	$650	Submit	Recently Published	Calcinosis Cutis Associated with Chronic Sclerodermoid Graft versus Host Disease: A Case and Review of the Literature	Jacqueline Deen | Lisa Byrom | Ivan Robertson	Read the full article	Journal profile	Case Reports in Dermatological Medicine	publishes case reports and case series covering prevention, diagnosis, and treatment of disorders of the skin, hair, and nails.	About this journal	Editor spotlight	Case Reports in Dermatological Medicine	maintains an Editorial Board of practicing researchers from around the world, to ensure manuscripts are handled by editors who are experts in the field of study.	Meet the editorial board	Abstracting and Indexing	This journal's articles appear in a wide range of abstracting and indexing databases, and are covered by numerous other services that aid discovery and access. Find out more about where and how the content of this journal is available.	Find out more	Latest Articles	More articles	Case Report	14 Feb 2020	A Case of Psoriasis Vulgaris Treated with Brodalumab in a Hemodialysis Patient with End-Stage Renal Disease due to Diabetic Nephropathy	Masafumi Ishibashi | Rie Shiiyama
Scars, Burns &amp; Healing: SAGE Journals	Skip to main content	Cookies Notification	This site uses cookies. By continuing to browse	the site you are agreeing to our use of cookies.	Find out more.	MENU	Search	Browse	Resources	Authors	Librarians	Editors	Societies	Advanced Search	IN THIS JOURNAL	Journal Home	Browse Journal	All Articles	Browse by Year	OnlineFirst	Accepted Manuscripts	Journal Info	Journal Description	Aims and Scope	Editorial Board	Submission Guidelines	Abstracting/Indexing	Reprints	Journal Permissions	Recommend to Library	Advertising &amp; Promotion	Stay Connected	Email Alerts	RSS Feed	Feedback / Contact SAGE	Submit Paper	Advanced Search	Search	Browse	Resources	Authors	Librarians	Editors	Societies	Advanced Search	Sign In	NATIONAL CHIAO TUNG UNIV LIB	Society	Access Options
Dermatopathology - Home - Karger Publishers	This website uses cookies to ensure you get the best experience on our website. By using this website, you agree with the Karger Cookie Policy.	More info	Got it	×	Title	(Title)	Mr	Ms	Dr.	Professor	First Name*	Last Name*	Company/Institution	E-Mail*	Message	*indicates required fields	This site is protected by reCAPTCHA and the Google	Privacy Policy	and	Terms of Service	apply.	0	0	Journals	Books	Collections	Subject Guide	Login	0	0	Journal Menu	Journal Home	About This Journal	Guidelines	Journal Contact	About Open Access	Contents: all years	Top Articles	Dermatopathology	Editor(s): Kaya, G. (Geneva)	Editorial Board	Affiliations	Dermatopathology has been discontinued. All articles published in the journal will continue to be archived and searchable. Please consider submitting to	Dermatology	.	2019	Dermatopathology	Vol.	Issue
Home | Haematologica	Skip to main content	Search for this keyword	Advanced Search	Home	Current Issue	Ahead Of Print	Archive	Submit a Manuscript	Author Guidelines	Reviewer Guidelines	Submit a Manuscript	Track a Manuscript	About Us	About Haematologica	Editorial Board	Our Policies	More	Advertising	Rights &amp; Permissions	Alerts	Feedback	Contact	Current Issue	March 1,	2020; 105 (3)	Table of Contents	Haematologica is the journal of	the Ferrata Storti Foundation.	Haematologica publishes articles in the broad field of hematology, reporting on novel findings in basic, clinical and translational research.	2018 Impact Factor: 7.570	In the February issue	ABOUT THE COVER	100-Year Old Haematologica Images: Di Guglielmo Disease or Pure Erythroid Leukemia	EDITORIAL	You have access	You have access	You have access	You have access	Genetic fingerprint defines hematopoietic stem cell pool size and function	Staying hydrated is important also for erythroblasts	Staying hydrated is important also for erythroblasts	You have access	Are next-generation sequencing results knocking on Heaven’s door for transplantation planning in chronic myelomonocytic leukemia?	CENTENARY REVIEW ARTICLE	Open Access	Hemophilia therapy: the future has begun	REVIEW ARTICLE	Open Access	An international registry of patients with plasminogen deficiency (HISTORY)
Journal of Hematology &amp; Oncology | Home page	Skip to main content	Advertisement	Springer Nature is making SARS-CoV-2 and COVID-19 research free.	View research	|	View latest news	|	Sign up for updates	Search	Explore journals	Get published	About BMC	Login	Menu	Explore journals	Get published	About BMC	Login	Search all BMC articles	Search	Journal of Hematology &amp; Oncology	Home	About	Articles	Submission Guidelines	Search	Submit manuscript	Aims and scope	Journal of Hematology &amp; Oncology	is an open access, peer-reviewed online journal that encompasses all aspects of hematology and oncology.	Read more	.	Articles	Recent	Most accessed	Long non-coding RNA HUMT hypomethylation promotes lymphangiogenesis and metastasis via activating FOXK1 transcription in triple-negative breast cancer	Authors:	Shaoquan Zheng, Lu Yang, Yutian Zou, Jie-ying Liang, Peng Liu, Guanfeng Gao, Anli Yang, Hailin Tang and Xiaoming Xie	Content type:	Research	5 March 2020	NoncoRNA: a database of experimentally supported non-coding RNAs and drug targets in cancer	Authors:	Lulu Li, Pengfei Wu, Zhenyu Wang, Xiangqi Meng, Caijun Zha, Ziwei Li, Tengfei Qi, Yangong Zhang, Bo Han, Shupeng Li, Chuanlu Jiang, Zheng Zhao and Jinquan Cai	Content type:	Letter to the Editor	28 February 2020	Combination of PI3K and MEK inhibitors yields durable remission in PDX models of	PIK3CA
Experimental Hematology &amp; Oncology | Home page	Skip to main content	Advertisement	Springer Nature is making SARS-CoV-2 and COVID-19 research free.	View research	|	View latest news	|	Sign up for updates	Search	Explore journals	Get published	About BMC	Login	Menu	Explore journals	Get published	About BMC	Login	Search all BMC articles	Search	Experimental Hematology &amp; Oncology	Home	About	Articles	Submission Guidelines	Search	Submit manuscript	Experimental Hematology &amp; Oncology	accepted for inclusion in SCIE	We are delighted to announce that	Experimental Hematology &amp; Oncology	has been accepted for inclusion in Science Citation Index Expanded (SCIE), a key database of Web of Science, published by Clarivate Analytics. Starting 2020,	Experimental Hematology &amp; Oncology	will be published in the annual Journal Citation Reports, at which point it will receive the associated journal metrics, such as Immediacy Index, Eigenfactor Score, and Journal Impact Factor.	Aims and scope	Experimental Hematology &amp; Oncology	is an open access journal that encompasses all aspects of hematology and oncology with an emphasis on preclinical, basic, patient-oriented and translational research. The journal acts as an international platform for sharing laboratory findings in these areas and makes a deliberate effort to publish clinical trials with 'negative' results and basic science studies with provocative findings.	Articles	Recent	Most accessed	Gene mutational analysis by NGS and its clinical significance in patients with myelodysplastic syndrome and acute myeloid leukemia	Authors:	Jifeng Yu, Yingmei Li, Tao Li, Yafei Li, Haizhou Xing, Hui Sun, Ling Sun, Dingming Wan, Yanfang Liu, Xinsheng Xie and Zhongxing Jiang	Content type:	Research	6 January 2020	The SMAC mimetic LCL-161 selectively targets JAK2	V617F	mutant cells
Thrombosis Journal | Home page	Skip to main content	Advertisement	Springer Nature is making SARS-CoV-2 and COVID-19 research free.	View research	|	View latest news	|	Sign up for updates	Search	Explore journals	Get published	About BMC	Login	Menu	Explore journals	Get published	About BMC	Login	Search all BMC articles	Search	Thrombosis Journal	Home	About	Articles	Submission Guidelines	Search	Submit manuscript	Featured article: Implementation of an acute DVT ambulatory care pathway in a large urban centre: current challenges and future opportunities	Ambulatory management of isolated acute deep venous thrombosis (DVT) is the recommended standard of care in selected populations. However, in practice a significant number of patients continue to be managed as in-patients. In this study we aimed to evaluate acute DVT treatment pathways in our emergency department (ED) in practice and to identify barriers to outpatient management.	Read the article	World Thrombosis Day (WTD): impacts of hospitalization, cancer-bearing, and earthquakes	October 13th is World Thrombosis Day, a global movement that aims to focus attention on thrombosis, an often overlooked and misunderstood condition. To mark the occasion we invited Tetsumei Urano, Associate Editor of	Thrombosis Journal	to tells us about the conditions that the day focuses on.	Read blog post here	Articles	Recent	Most accessed	Multiple trauma including pelvic fracture with multiple arterial embolization: an autopsy case report	Authors:	Takahito Miyake, Hideshi Okada, Norihide Kanda, Fuminori Yamaji, Haruka Okamoto, Hiroaki Ushikoshi, Kei Noguchi, Hiroyuki Tomita, Shozo Yoshida and Shinji Ogura	Content type:	Case report	2 March 2020	Analysis of the association between resolution of disseminated intravascular coagulation (DIC) and treatment outcomes in post-marketing surveillance of thrombomodulin alpha for DIC with infectious disease and with hematological malignancy by organ failure	Authors:	Noriaki Kawano, Hideo Wada, Toshimasa Uchiyama, Kazuo Kawasugi, Seiji Madoiwa, Naoki Takezako, Kei Suzuki, Yoshinobu Seki, Takayuki Ikezoe, Tsuyoshi Hattori and Kohji Okamoto	Content type:	Research
Journal of Blood Medicine - Dove Press Open Access Publisher	Journals	Why Publish With Us?	Author Guidelines	Peer Review Guidelines	Open Outlook	Blog	Reprints	Submit Manuscript	Menu	About	Contact	Sustainability	Press Center	Testimonials	Blog	Favored Author Program	Permissions	Pre-Submission	Reprints	Login	open access to scientific and medical research	Advanced search	Home	Journals	Why publish with us?	Editorial Policies	Author Information	Peer Review Guidelines	Open Outlook	Average Article Statistics	3	6	Days	*	From submission to first editorial decision.	6	Days	*	From editorial acceptance to publication.	*Business days (Mon-Fri)	Rejection Rate	5	2	%	*	The above percentage of manuscripts have been rejected in the last 12 months.	Submit Manuscript	Journal Email Alerts	Signup for Alerts
Anemia | Hindawi	Journals	Publish with us	Publishing partnerships	About us	Blog	Anemia	+	Journal Menu	Journal overview	For authors	For reviewers	For editors	Table of Contents	Special Issues	Submit	Journal metrics	Acceptance rate	-	Submission to final decision	-	Acceptance to publication	-	CiteScore	2.080	Impact Factor	-	APC	$950	Submit	Recently Published	Determinants of Anemia among HIV-Positive Children on Highly Active Antiretroviral Therapy Attending Hospitals of North Wollo Zone, Amhara Region, Ethiopia, 2019: A Case-Control Study	Biruk Beletew | Ayelign Mengesha | ... | Mesfin Wudu | + 2 Others	Read the full article	Journal profile	Anemia	publishes original research articles, review articles, and clinical studies on all types of anemia. Articles focus on patient care, health systems, and epidemiology, among other relevant topics.	About this journal	Editor spotlight	Anemia	maintains an Editorial Board of practicing researchers from around the world, to ensure manuscripts are handled by editors who are experts in the field of study.	Meet the editorial board	Special Issues	Do you think there is an emerging area of research that really needs to be highlighted? Or an existing research area that has been overlooked or would benefit from deeper investigation? Raise the profile of a research area by leading a Special Issue.	Submit your proposal	Latest Articles	More articles	Research Article	07 Feb 2020	Effect of Interleukin and Hepcidin in Anemia of Chronic Diseases
Mediterranean Journal of Hematology and Infectious Diseases	Register	Login	Quick jump to page content	Main Navigation	Main Content	Sidebar	Toggle navigation	Home	About the Journal	Current	Archives	Announcements	Contact	Search	eISSN 2035-3006	---	Editor-in-Chief	Giuseppe Leone	Italy	The Journal publishes original articles and topical reviews concerning both clinical hematology and infectious diseases. A particular attention will be deserved to original articles focusing on the relationship between blood and infectious diseases.	The Mediterranean Journal of Hematology and Infectious Diseases has been selected for coverage in	Clarivate Analytics products and services.	Beginning with V. 7 (1) 2015, this publication is indexed and abstracted in:	♦ Science Citation Index Expanded	♦ Journal Citation Reports/InCites	♦ First	2017	official	Impact Factor: 1.183	♦ Official Impact Factor 2018. 1.586	ISI Journal Citation Reports @ Ranking: 2017	List of contents:	12:(1) (2020):	ORIGINAL ARTICLES, REVIEWS:	11:(1) (2019):	ORIGINAL ARTICLES, REVIEWS:	Reviews Series	UPDATE ON THALASSEMIA AND HEMOGLOBINOPATHIES. Guest Editor: Raffaella Origa	.	More...	10:(1) (2018):	ORIGINAL ARTICLES, REVIEWS:	Review Topics:	UPDATE ON VIRAL INFECTIONS AND LYMPHOPROLIFERATIVE DISEASES. Guest Editors: M. Luppi and L. Arcaini	More...	9:(1) (2017):	ORIGINAL ARTICLES, REVIEWS:	Review Topics:	UPDATE ON SECONDARY LEUKEMIAS. Guest Editor: Richard Larson
Advances in Hematology | Hindawi	Journals	Publish with us	Publishing partnerships	About us	Blog	Advances in Hematology	+	Journal Menu	Journal overview	For authors	For reviewers	For editors	Table of Contents	Special Issues	Submit	Journal metrics	Acceptance rate	25%	Submission to final decision	87 days	Acceptance to publication	61 days	CiteScore	1.820	Impact Factor	-	APC	$750	Submit	Recently Published	Laboratory Biomarkers, Cerebral Blood Flow Velocity, and Intellectual Function in Children with Sickle Cell Disease	Nataly Apollonsky | Norma B. Lerner | ... | Reem Tarazi | + 3 Others	Read the full article	Journal profile	Advances in Hematology	publishes original research articles, review articles, and clinical studies in all areas of hematology.	About this journal	Editor spotlight	Advances in Hematology	maintains an Editorial Board of practicing researchers from around the world, to ensure manuscripts are handled by editors who are experts in the field of study.	Meet the editorial board	Special Issues	Do you think there is an emerging area of research that really needs to be highlighted? Or an existing research area that has been overlooked or would benefit from deeper investigation? Raise the profile of a research area by leading a Special Issue.	Submit your proposal	Latest Articles	More articles	Research Article	18 Feb 2020	Serological Detection of Rh-Del Phenotype among Rh-Negative Blood Donors at National Blood Center, Yangon, Myanmar
404 Not Found	Not Found	The requested URL was not found on this server.
Insights Journals | SAGE Publications Inc	Skip to main content	Login	If you have not reset your password since 2017, please use the 'forgot password' link below to reset your password and access your SAGE online account.	Forgot password?	Don’t have an account?	Create account	Technical Support	Find My Rep	Log in	My account	Log out	Contact	Toggle navigation	Menu	Disciplines	Social Sciences &amp; Humanities	Aging &amp; Gerontology	Anthropology &amp; Archaeology	Area &amp; Ethnic Studies	Arts &amp; Humanities	Business &amp; Management	Communication &amp; Media Studies	Counseling &amp; Psychotherapy	Criminology &amp; Criminal Justice	Cultural Studies	Economic &amp; Development Studies	Education	Family Studies	Gender &amp; Sexuality Studies	Geography, Earth &amp; Environmental Science	History	Interpersonal/Domestic Violence	Law	Political Science &amp; International Relations	Psychology	Public Affairs	Research Methods, Statistics &amp; Evaluation	Social Work &amp; Human Services	Sociology	Study Skills	Religion	Vocational &amp; Professional Studies	Health, Life &amp; Biomedical Sciences	Allied Health &amp; Other Health Specialties	Biology	Clinical Medicine	Health Services	Life &amp; Biomedical Sciences	Nursing
International Journal of Hematologic Oncology	We use cookies to improve your experience. By continuing to browse this site, you accept our	cookie policy	.	×	Login to your account	Email:	Password	Forgot password?	Keep me logged in	New User	Institutional Login	Change Password	Old Password	New Password	Password Changed Successfully	Your password has been changed	Create a new account	Email	Returning user	Can't sign in? Forgot your password?	Enter your email address below and we will send you the reset instructions	Email:	Cancel	If the address matches an existing account you will receive an email with instructions to reset your password	Close	Request Username	Can't sign in? Forgot your username?	Enter your email address below and we will send you your username	Email:	Close	If the address matches an existing account you will receive an email with instructions to retrieve your username	brought to you by	National Chiao Tung University	Search	This Journal	This Journal	Anywhere	Quick Search in Journals	Enter words / phrases / DOI / ISBN / keywords / authors / etc	Search	Search	Quick Search anywhere	Enter words / phrases / DOI / ISBN / keywords / authors / etc	Search	Search	Advanced Search	0	My Cart	Sign in
Blood and Lymphatic Cancer: Targets and Therapy - Dove Press	Journals	Why Publish With Us?	Author Guidelines	Peer Review Guidelines	Open Outlook	Blog	Reprints	Submit Manuscript	Menu	About	Contact	Sustainability	Press Center	Testimonials	Blog	Favored Author Program	Permissions	Pre-Submission	Reprints	Login	open access to scientific and medical research	Advanced search	Home	Journals	Why publish with us?	Editorial Policies	Author Information	Peer Review Guidelines	Open Outlook	Rejection Rate	7	5	%	*	The above percentage of manuscripts have been rejected in the last 12 months.	Submit Manuscript	Journal Email Alerts	Signup for Alerts	About Dove Press	Open access peer-reviewed scientific and medical journals.	Learn more	Open Access	Dove Medical Press is a member of the OAI.	Learn more	Reprints	Bulk reprints for the pharmaceutical industry.	Learn more	Favored Authors	We offer real benefits to our authors, including fast-track processing of papers.
Therapeutic Advances in Hematology: SAGE Journals	Skip to main content	Cookies Notification	This site uses cookies. By continuing to browse	the site you are agreeing to our use of cookies.	Find out more.	MENU	Search	Browse	Resources	Authors	Librarians	Editors	Societies	Advanced Search	IN THIS JOURNAL	Journal Home	Browse Journal	All Articles	OnlineFirst	Browse by Year	Special Collections Index	Accepted Manuscripts	Journal Info	Journal Description	Aims and Scope	Editorial Board	Submission Guidelines	Abstracting/Indexing	Reprints	Journal Permissions	Recommend to Library	Advertising &amp; Promotion	Stay Connected	Email Alerts	RSS Feed	Feedback / Contact SAGE	Submit Paper	Submission Guidelines	Open Special Collections	Submit Now	Advanced Search	Search	Browse	Resources	Authors	Librarians	Editors	Societies	Advanced Search
Case Reports in Hematology | Hindawi	Journals	Publish with us	Publishing partnerships	About us	Blog	Case Reports in Hematology	+	Journal Menu	Journal overview	For authors	For reviewers	For editors	Table of Contents	Submit	Journal metrics	Acceptance rate	43%	Submission to final decision	73 days	Acceptance to publication	23 days	CiteScore	-	Impact Factor	-	APC	$650	Submit	Recently Published	Atypical Hemolytic Uremic Syndrome following Acute Type A Aortic Dissection	Eigo Ikushima | Manabu Hisahara | ... | Shigehiko Tokunaga | + 5 Others	Read the full article	Journal profile	Case Reports in Hematology	publishes case reports and case series in all areas of hematology, including general hematology, pathology, and oncology, with a specific focus on lymphomas and leukemias.	About this journal	Editor spotlight	Case Reports in Hematology	maintains an Editorial Board of practicing researchers from around the world, to ensure manuscripts are handled by editors who are experts in the field of study.	Meet the editorial board	Abstracting and Indexing	This journal's articles appear in a wide range of abstracting and indexing databases, and are covered by numerous other services that aid discovery and access. Find out more about where and how the content of this journal is available.	Find out more	Latest Articles	More articles	Case Report	26 Feb 2020	Addressing the Challenges to Diagnose Neonatal Hemolytic Anemia’s Aetiologies in Low Ressources Countries: A Case Report	Lydie Ocini Ngolet | Josue Simo Louokdom | ... | Ocko Ngokaba Thibault
Hematology, Transfusion and Cell Therapy - Journal - Elsevier	Menu	Search	Search	Search in:	All	Webpages	Books	Journals	10 results per page	20 results per page	50 results per page	100 results per page	Home	Journals	Hematology, Transfusion and Cell Therapy	ISSN:	2531-1379	Hematology, Transfusion and Cell Therapy	Editor-in-Chief:	Fernando Ferreira Costa, MD, PhD	View Editorial Board	CiteScore:	0.74	ℹ	CiteScore:	2018: 0.740	CiteScore measures the average citations received per document published in this title. CiteScore values are based on citation counts in a given year (e.g. 2015) to documents published in three previous calendar years (e.g. 2012 – 14), divided by the number of documents in these three previous years (e.g. 2012 – 14).	Submit Your Paper	Open Access	View Articles	Guide for Authors	Author instructions	View Guide for Authors online	Useful links	Journal Finder	Download the ‘Understanding the Publishing Process’ PDF	Abstracting/ Indexing	Track Your Paper	Check submitted paper	Check the status of your submitted manuscript in the	submission system	Track accepted paper	Once production of your article has started, you can track the status of your article via	Track Your Accepted Article.	Hematology, Transfusion and Cell Therapy	is a quarterly scientific publication of the Associação Brasileira de Hematologia, Hemoterapia e Terapia Celular (ABHH), Sociedade Brasileira de Transplante de Medula Óssea (SBTMO), Associazione Italo-Brasiliana di Ematologia (AIBE), and...	Read more	Hematology, Transfusion and Cell Therapy	is a quarterly scientific publication of the Associação Brasileira de Hematologia, Hemoterapia e Terapia Celular (ABHH), Sociedade Brasileira de Transplante de Medula Óssea (SBTMO), Associazione Italo-Brasiliana di Ematologia (AIBE), and Sociedade Brasileira de Oncologia Pediátrica (SOBOPE).
Research and Practice in Thrombosis and Haemostasis - Wiley Online Library	Skip to Main Content	Access by	National Chiao Tung University	Access by	National Chiao Tung University	Search within	This Journal	Anywhere	Search term	Advanced Search	Citation Search	Search term	Advanced Search	Citation Search	Login / Register	Journal list menu	Journal	About	Overview	Society Information	Contact	Editorial Board	Advertise	Contribute	Author Guidelines	Author FAQ	Submit a Manuscript	Articles	Browse	Early View	Current Issue	All Issues	Virtual Issues	Sponsored Videos	Actions	Tools	Submit an Article	Get content alerts	Subscribe to this journal	Follow journal	Alert	Most recent (RSS)	Most cited (RSS)	Research and Practice in Thrombosis and Haemostasis	Edited By: Mary Cushman	Online ISSN:	2475-0379	© International Society on Thrombosis and Haemostasis	LATEST ISSUE
HemaSphere	Advertisement	Log in	Your account has been temporarily locked	Your account has been temporarily locked due to incorrect sign in attempts and will be automatically unlocked in	30 mins.	For immediate assistance, contact Customer Service:	+31 (0)70 3020 099	info@ehaweb.org	Invalid username or password. Try again or register an account.	default message	Login	No user account?	Register for free.	Register for free.	Lippincott Journals Subscribers	, use your username or email along with your password to log in.	Forgot Password?	or	Register	Register for a free account	Existing User Log In	Existing User Log In	Registered users can save articles, searches, and manage email alerts.	All registration fields are required.	What's your profession?	What's your profession?	What's your speciality?	What's your speciality?	What's your work setting?	What's your work setting?	I have read &amp; acknowledge the	End User License Agreement	.	I have read &amp; accept the terms of the	Privacy Policy	.	Get new issue alerts	Get alerts	Submit your manuscript	Subscribe to eTOC	Secondary Logo	Enter your Email address:	Wolters Kluwer Health	may email you for journal alerts and information, but is committed	to maintaining your privacy and will not share your personal information without	your express consent. For more information, please refer to our Privacy Policy.	Journal Logo	All	Articles
Journal of Cardiovascular Magnetic Resonance | Home page	Skip to main content	Advertisement	Springer Nature is making SARS-CoV-2 and COVID-19 research free.	View research	|	View latest news	|	Sign up for updates	Search	Explore journals	Get published	About BMC	Login	Menu	Explore journals	Get published	About BMC	Login	Search all BMC articles	Search	Journal of Cardiovascular Magnetic Resonance	Home	About	Articles	Submission Guidelines	Search	Submit manuscript	Articles	Recent	Most accessed	CME articles	Journal Club	Research	Assessment of carotid atherosclerotic disease using three-dimensional cardiovascular magnetic resonance vessel wall imaging: comparison with digital subtraction angiography	Zhenjia Wang,	et al.	Published on: 05 March 2020	Research	Standardized cardiovascular magnetic resonance imaging (CMR) protocols: 2020 update	Christopher M. Kramer,	et al.	Published on: 24 February 2020	Research	Feasibility of contrast-enhanced coronary artery magnetic resonance angiography using compressed sensing	Kuniaki Hirai,	et al.	Published on: 13 February 2020	Research	Imaging, biomarker and invasive assessment of diffuse left ventricular myocardial fibrosis in atrial fibrillation
Journal of the American Heart Association | AHA/ASA Journals	Advertisement	Science Volunteer	Warning signs	Search	Search	Advanced Search	Donate	Hello	Guest!	MY ALERTS	SIGN IN	JOIN	Login to your account	Email	Password	Forgot password?	Keep me logged in	Submit your article	Search	Search	Skip main navigation	Close Drawer Menu	Open Drawer Menu	Home	AHA Journals	AHA Journals Home	Arteriosclerosis, Thrombosis, and Vascular Biology (ATVB)	Journal Home	Current Issue	See All Issues	Circulation	Journal Home	Current Issue	See All Issues	Circ: Arrhythmia and Electrophysiology	Journal Home	Current Issue	See All Issues	Circ: Genomic and Precision Medicine	Journal Home	Current Issue	See All Issues	Circ: Cardiovascular Imaging	Journal Home	Current Issue	See All Issues	Circ: Cardiovascular Interventions	Journal Home	Current Issue
Cardiovascular Diabetology | Home page	Skip to main content	Advertisement	Springer Nature is making SARS-CoV-2 and COVID-19 research free.	View research	|	View latest news	|	Sign up for updates	Search	Explore journals	Get published	About BMC	Login	Menu	Explore journals	Get published	About BMC	Login	Search all BMC articles	Search	Cardiovascular Diabetology	Home	About	Articles	Submission Guidelines	Search	Submit manuscript	Cardiovascular Diabetology, one of the most cited Open Access journal in both “Endocrinology &amp; Metabolism” and “Cardiac &amp; Cardiovascular systems” is also one of the quickest and most efficient journals in serving an author’s needs. With an average time of under a month from Submission to first decision, including the first round of peer review, authors know that they will get a speedy res…	Authors have described submitting to Cardiovascular Diabetology as “highly efficient” and complimented the “rapid reviewing process.” Our referees offered “appropriate and useful comments,” “helpful for the improvement of the article.”	Submit to Cardiovascular Diabetology now	!	Read our	15th Anniversary article collection	of the most influential manuscripts published in	Cardiovascular Diabetology	over our now 17 year history.	Articles	Recent	Most accessed	Legacy effect of fibrate add-on therapy in diabetic patients with dyslipidemia: a secondary analysis of the ACCORDION study	Authors:	Lin Zhu, Andrew Hayen and Katy J. L. Bell	Content type:	Original investigation	5 March 2020	The pro-inflammatory marker soluble suppression of tumorigenicity-2 (ST2) is reduced especially in diabetic morbidly obese patients undergoing bariatric surgery	Authors:	Svitlana Demyanets, Christoph Kaun, Alexandra Kaider, Walter Speidl, Manfred Prager, Stanislav Oravec, Philipp Hohensinner, Johann Wojta and Gersina Rega-Kaun	Content type:
Vascular Health and Risk Management - Dove Press	Journals	Why Publish With Us?	Author Guidelines	Peer Review Guidelines	Open Outlook	Blog	Reprints	Submit Manuscript	Menu	About	Contact	Sustainability	Press Center	Testimonials	Blog	Favored Author Program	Permissions	Pre-Submission	Reprints	Login	open access to scientific and medical research	Advanced search	Home	Journals	Why publish with us?	Editorial Policies	Author Information	Peer Review Guidelines	Open Outlook	Average Article Statistics	2	6	Days	*	From submission to first editorial decision.	1	0	Days	*	From editorial acceptance to publication.	*Business days (Mon-Fri)	Rejection Rate	5	6	%	*	The above percentage of manuscripts have been rejected in the last 12 months.	Submit Manuscript	Journal Email Alerts
Open Heart | Open Heart is an online-only, open access cardiology journal that aims to be “open” in many ways: open access, open peer review and open data.	Advanced	search	Search	Latest content	Archive	Authors	About	Email alerts	Intro Widget	Open Heart is an online only, open access cardiology journal dedicated to publishing high quality, peer reviewed medical research in all disciplines and therapeutic areas of cardiovascular medicine. Research is published across all study phases and designs, from protocols to phase I trials to meta-analyses, including small or specialist studies. Opinionated discussions on controversial topics are…	Open Heart is an official journal of the	British Cardiovascular Society	.	Follow the journal via	Twitter	and	Facebook	.	Editor-in-Chief: Dr Pascal Meier, Hospital of Graubunden (Switzerland) and Royal Brompton Hospital (UK)	Editorial team	Authors	Open Heart considers submissions of a variety of article types, including original research articles, study protocols and occasional review articles. Responses to published work are also welcomed.	Information is also provided on	editorial policies	and	open access	.	This is an open access journal that levies an Article Publishing Charge (APC). Discounts and waivers are available; details are provided in the Author Information section.	All manuscripts should be submitted online.	Author information	Submit a paper	Latest Articles	Coronary artery disease:	Association of left anterior descending artery involvement on clinical outcomes among patients with STEMI presenting with and without out-of-hospital cardiac arrest	4 March, 2020	Aortic and vascular disease:	Assessment of exercise-induced changes in von Willebrand factor as a marker of severity of aortic stenosis	4 March, 2020	Interventional cardiology:	Contemporary trends in use of mechanical circulatory support in patients with acute MI and cardiogenic shock	4 March, 2020	Correction:	Correction:	New score for assessing bleeding risk in patients with atrial fibrillation treated with NOACs	4 March, 2020	Correction:	Correction: Aortic valve repair techniques: an early UK experience	4 March, 2020	Altmetrics
Journal of Interventional Cardiology | Hindawi	Journals	Publish with us	Publishing partnerships	About us	Blog	Journal of Interventional Cardiology	+	Journal Menu	Journal overview	For authors	For reviewers	For editors	Table of Contents	Special Issues	Submit	Journal metrics	Acceptance rate	32%	Submission to final decision	80 days	Acceptance to publication	61 days	CiteScore	1.870	Impact Factor	2.106	APC	$1950	Submit	Recently Published	Optimal Timing of Invasive Coronary Angiography following NSTEMI	Thabo Mahendiran | David Nanchen | ... | Stephane Fournier | + 11 Others	Read the full article	Journal profile	Journal of Interventional Cardiology	publishes articles focusing on interventional procedures and techniques in the diagnosis, investigation, and management of patients with cardiovascular disease and its associated complications.	About this journal	Editor spotlight	Journal of Interventional Cardiology	maintains an Editorial Board of practicing researchers from around the world, to ensure manuscripts are handled by editors who are experts in the field of study.	Meet the editorial board	Special Issues	We currently have a number of Special Issues open for submission. Special Issues highlight emerging areas of research within a field, or provide a venue for a deeper investigation into an existing research area.	Submit to Special Issue	Latest Articles	More articles	Research Article	03 Mar 2020	Clinical Significance of Septal Malalignment for Transcatheter Closure of Atrial Septal Defect
BMC Cardiovascular Disorders | Home page	Skip to main content	Advertisement	Springer Nature is making SARS-CoV-2 and COVID-19 research free.	View research	|	View latest news	|	Sign up for updates	Search	Explore journals	Get published	About BMC	Login	Menu	Explore journals	Get published	About BMC	Login	Search all BMC articles	Search	BMC Cardiovascular Disorders	Home	About	Articles	Submission Guidelines	In Review	Search	Submit manuscript	NEW Call for papers: Recent innovations and barriers in managing cardiovascular disorders	BMC Cardiovascular Disorders is pleased to welcome submissions to this thematic series. All work highlighting current progress and challenges in the diagnosis and treatment of cardiovascular disorders will be considered.	Announcement: we are recruiting new Associate Editors	We are recruiting new Associate Editors to join our international Editorial Board, helping to provide expertise on a wide range of subjects within the area of disorders of the heart and circulatory system	Did your research give you data you couldn't find a home for?	Perhaps the outcome was unexpected? Or maybe you haven't had a chance to analyse it? Or it just didn't make it into the final paper?	Interesting data often gets overlooked. By publishing it as a data note in	BMC Research Notes	it can be found in PubMed, SCImago, Scopus and other indexing services.	Find out which formats we accept and how easy it is to free your data.	Ciarán Fitzpatrick	Highlights from European Society of Cardiology Congress 2019	BMC Cardiovascular Disorders traveled to Paris to attend the European Society of Cardiology (ESC) 2019 Congress held together with the World Congress of Cardiology. The overarching theme communicated to nearly 33,000 health professional delegates from 146 different countries was “Global cardiovascular health”. Editor Ciarán Fitzpatrick highlight some of our most impactful moments from Congress.	Reviewer acknowledgements	The editors and staff of BMC Cardiovascular Disorders would like to warmly thank the reviewers whose comments helped to shape the journal, for their invaluable assistance with review of manuscripts in Volume 18 (2018).	Articles	Recent	Most accessed	Access to reperfusion therapy and mortality outcomes in patients with ST-segment elevation myocardial infarction under universal health coverage in Thailand	Authors:	Chulaporn Limwattananon, Jiraphan Jaratpatthararoj, Jutatip Thungthong, Phumtham Limwattananon and Amnat Kitkhuandee
Pulmonary Circulation: SAGE Journals	Skip to main content	Cookies Notification	This site uses cookies. By continuing to browse	the site you are agreeing to our use of cookies.	Find out more.	MENU	Search	Browse	Resources	Authors	Librarians	Editors	Societies	Advanced Search	IN THIS JOURNAL	Journal Home	Browse Journal	All Articles	Browse by Year	OnlineFirst	Accepted Manuscripts	Special Collections Index	Journal Info	Journal Description	Aims and Scope	Editorial Board	Submission Guidelines	Abstracting/Indexing	Reprints	Journal Permissions	Recommend to Library	Advertising &amp; Promotion	Stay Connected	Email Alerts	RSS Feed	Feedback / Contact SAGE	Submit Paper	Advanced Search	Search	Browse	Resources	Authors	Librarians	Editors	Societies	Advanced Search	Sign In	NATIONAL CHIAO TUNG UNIV LIB	Society
Insights Journals | SAGE Publications Inc	Skip to main content	Login	If you have not reset your password since 2017, please use the 'forgot password' link below to reset your password and access your SAGE online account.	Forgot password?	Don’t have an account?	Create account	Technical Support	Find My Rep	Log in	My account	Log out	Contact	Toggle navigation	Menu	Disciplines	Social Sciences &amp; Humanities	Aging &amp; Gerontology	Anthropology &amp; Archaeology	Area &amp; Ethnic Studies	Arts &amp; Humanities	Business &amp; Management	Communication &amp; Media Studies	Counseling &amp; Psychotherapy	Criminology &amp; Criminal Justice	Cultural Studies	Economic &amp; Development Studies	Education	Family Studies	Gender &amp; Sexuality Studies	Geography, Earth &amp; Environmental Science	History	Interpersonal/Domestic Violence	Law	Political Science &amp; International Relations	Psychology	Public Affairs	Research Methods, Statistics &amp; Evaluation	Social Work &amp; Human Services	Sociology	Study Skills	Religion	Vocational &amp; Professional Studies	Health, Life &amp; Biomedical Sciences	Allied Health &amp; Other Health Specialties	Biology	Clinical Medicine	Health Services	Life &amp; Biomedical Sciences	Nursing
Cardiovascular Ultrasound | Home page	Skip to main content	Advertisement	Springer Nature is making SARS-CoV-2 and COVID-19 research free.	View research	|	View latest news	|	Sign up for updates	Search	Explore journals	Get published	About BMC	Login	Menu	Explore journals	Get published	About BMC	Login	Search all BMC articles	Search	Cardiovascular Ultrasound	Home	About	Articles	Submission Guidelines	Search	Submit manuscript	Articles	Recent	Most accessed	Echocardiographic evidence of left ventricular untwisting-filling interplay	Authors:	Amir Hodzic, Damien Garcia, Eric Saloux, Paula A. B. Ribeiro, Amélie Ethier, James D. Thomas, Paul Milliez, Hervé Normand and Francois Tournoux	Content type:	Research	19 February 2020	Global peak left atrial longitudinal strain assessed by transthoracic echocardiography is a good predictor of left atrial appendage thrombus in patients in sinus rhythm with heart failure and very low ejection fraction – an observational study	Authors:	Jacek Kurzawski, Agnieszka Janion-Sadowska, Lukasz Zandecki, Lukasz Piatek, Dorota Koziel and Marcin Sadowski	Content type:	Research	15 February 2020	Incremental value of three-dimensional echocardiography for evaluating left atrial function in patients with coronary slow flow phenomenon: a case control study	Authors:	Jun Li, Yonghuai Wang, Cuiting Zhao, Qing Zhu, Guangyuan Li, Jun Yang, Dalin Jia and Chunyan Ma	Content type:	Research	13 February 2020	The impact of different geometric assumption of mitral annulus on the assessment of mitral regurgitation volume by Doppler method
ESC Heart Failure - Wiley Online Library	Skip to Main Content	Access by	National Chiao Tung University	Access by	National Chiao Tung University	Search within	This Journal	Anywhere	Search term	Advanced Search	Citation Search	Search term	Advanced Search	Citation Search	Login / Register	Journal list menu	Journal	About	Overview	Society Information	Contact	Editorial Board	Advertise	ESC Journal Family	Contribute	Author Guidelines	Submit a Manuscript	For Referees	Articles	Browse	Early View	Current Issue	All Issues	Actions	Tools	Submit an Article	Get content alerts	Subscribe to this journal	Follow journal	Alert	Most recent (RSS)	Most cited (RSS)	ESC Heart Failure	Edited By: Prof. Stefan D. Anker	Impact factor:	3.407	ISI Journal Citation Reports © Ranking:	2018:	49/136 (Cardiac &amp; Cardiovascular Systems)
Cardiology Research and Practice | Hindawi	Journals	Publish with us	Publishing partnerships	About us	Blog	Cardiology Research and Practice	+	Journal Menu	Journal overview	For authors	For reviewers	For editors	Table of Contents	Special Issues	Submit	Journal metrics	Acceptance rate	26%	Submission to final decision	100 days	Acceptance to publication	35 days	CiteScore	1.970	Impact Factor	2.140	APC	$2050	Submit	Recently Published	Left Ventricular End Diastolic Volume and Ejection Fraction Calculation: Correlation between Three Echocardiographic Methods	Nadia Benyounes | Clélie Van Der Vynckt | ... | Laurence Salomon | + 4 Others	Read the full article	Journal profile	Cardiology Research and Practice	publishes original research articles, review articles, and clinical studies focusing on the diagnosis and treatment of cardiovascular diseases, including hypertension, arrhythmia, heart failure, and vascular disease.	About this journal	Editor spotlight	Dr. Terrence Ruddy is Director of Nuclear Cardiology at the University of Ottawa Heart Institute, and Professor of Medicine and Radiology at the University of Ottawa. His research is in SPECT and PET imaging techniques in cardiovascular disease.	Meet the editorial board	Special Issues	Do you think there is an emerging area of research that really needs to be highlighted? Or an existing research area that has been overlooked or would benefit from deeper investigation? Raise the profile of a research area by leading a Special Issue.	Submit your proposal	Latest Articles	More articles	Review Article	27 Feb 2020	The Roles of AMPK in Revascularization	Ming-Hong Chen | Qiong-Mei Fu
Cerebrovascular Diseases Extra - Home - Karger Publishers
1 - 10.200.3.96	2 - fe80:0:0:0:a0:d3ff:feae:8dbe%ens5	Requested: 10.200.3.96/10.200.3.96	Echo Research and Practice	Jump to Content	Jump to Main Navigation	This site uses cookies, tags and tracking settings to store information that help give you the very best browsing experience.	If you don't change your settings, we'll assume you're happy with this.	More information	Dismiss this warning	{var n,c,l;t.SMCX=t.SMCX||[],e.getElementById(o)||(n=e.getElementsByTagName(s),c=n[n.length-1],l=e.createElement(s),l.type="text/javascript",l.async=!0,l.id=o,l.src=["https:"===location.protocol?"https://":"http://","widget.surveymonkey.com/collect/website/js/tRaiETqnLgj758hTBazgdx4ctUSGygBCyKozu1afGwONXOFax5O4WSShiWmtyNuZ.js"].join(""),c.parentNode.insertBefore(l,c))}	Google Translate	請選取語言	​	▼	User Account	Sign in	to save searches and organize your favorite content.	Not registered?	Create account	My Content	(0)	My Searches	(0)	erp	Menu	Home	Browse	Content	Accepted manuscripts	Current issue	All issues	Special issues	Journal-based learning	Submit	Author guidelines	Submit now	Reasons to publish	Ethical policy	OA policy	Publication charges	Author resource centre	About	Scope	Editorial Board	Societies	For libraries	Abstracting and indexing	Alerts	Journals
International Journal of Hypertension | Hindawi	Journals	Publish with us	Publishing partnerships	About us	Blog	International Journal of Hypertension	+	Journal Menu	Journal overview	For authors	For reviewers	For editors	Table of Contents	Special Issues	Submit	Journal metrics	Acceptance rate	35%	Submission to final decision	145 days	Acceptance to publication	35 days	CiteScore	1.820	Impact Factor	1.865	APC	$1650	Submit	Recently Published	Association of Epoxide Hydrolase 2 Gene Arg287Gln with the Risk for Primary Hypertension in Chinese	Liang Ma | Hailing Zhao | ... | Wenquan Niu | + 8 Others	Read the full article	Journal profile	International Journal of Hypertension	publishes original research articles, review articles, and clinical studies related to hypertension, with a special focus on vascular biology, epidemiology, pediatric hypertension, and hypertensive nephropathy.	About this journal	Editor spotlight	International Journal of Hypertension	maintains an Editorial Board of practicing researchers from around the world, to ensure manuscripts are handled by editors who are experts in the field of study.	Meet the editorial board	Special Issues	We currently have a number of Special Issues open for submission. Special Issues highlight emerging areas of research within a field, or provide a venue for a deeper investigation into an existing research area.	Submit to Special Issue	Latest Articles	More articles	Research Article	28 Feb 2020	High Neutrophil-to-Lymphocyte Ratio Predicts Hemorrhagic Transformation in Acute Ischemic Stroke Patients Treated with Intravenous Thrombolysis
International Journal of Vascular Medicine | Hindawi	Journals	Publish with us	Publishing partnerships	About us	Blog	International Journal of Vascular Medicine	+	Journal Menu	Journal overview	For authors	For reviewers	For editors	Table of Contents	Special Issues	Submit	Journal metrics	Acceptance rate	-	Submission to final decision	-	Acceptance to publication	-	CiteScore	2.180	Impact Factor	-	APC	$950	Submit	Recently Published	Is Nonmicronized Diosmin 600 mg as Effective as Micronized Diosmin 900 mg plus Hesperidin 100 mg on Chronic Venous Disease Symptoms? Results of a Noninferiority Study	Marcio Steinbruch | Carlos Nunes | ... | Mauro Geller | + 9 Others	Read the full article	Journal profile	International Journal of Vascular Medicine	publishes articles focusing on vascular biology and physiology, vascular imaging, endovascular intervention, as well as prevention and treatment of vascular disease.	About this journal	Editor spotlight	International Journal of Vascular Medicine	maintains an Editorial Board of practicing researchers from around the world, to ensure manuscripts are handled by editors who are experts in the field of study.	Meet the editorial board	Special Issues	Do you think there is an emerging area of research that really needs to be highlighted? Or an existing research area that has been overlooked or would benefit from deeper investigation? Raise the profile of a research area by leading a Special Issue.	Submit your proposal	Latest Articles	More articles	Research Article	11 Feb 2020	Effect of Acute Myocardial Infarction on a Disintegrin and Metalloprotease with Thrombospondin Motif 13 and Von Willebrand Factor and Their Relationship with Markers of Inflammation
Annals of Thoracic Medicine: Free full text articles from Ann Thorac Med	This website uses cookies. By continuing to use this website you are giving consent to cookies being used. For information on cookies and how you can disable them visit our	Privacy and Cookie Policy.	AGREE &amp; PROCEED	Official publication of the Saudi Thoracic Society, affiliated to King Saud University	Search	Ahead of print	Current	Issue	Archives	Instructions	Subscribe	e-Alerts	Login	Users Online :	975	About the journal	Editorial Board	Saudi Thoracic Society(STS)	Announcements	Most popular articles	My Preferences	Saudi guidelines for Pulmonary Hypertension	The Saudi Initiative for asthma	Current	Issue:	January-March 2020	| Vol 15 | Issue 1	Review Article	Ventilator- and interface-related factors influencing patient-ventilator asynchrony during noninvasive ventilation	Hadil A Al Otair, Ahmed S BaHammam	Patient-ventilator asynchrony (PVA) is common in patients receiving noninvasive ventilation (NIV). This occurs primarily when the triggering and cycling-off of ventilatory assistance are not synchro...	[Abstract]	|	[HTML Full text]	|	[PDF]	|	[Mobile HTML Full text]	|	[EPub]	Original Article	Prevalence of restless legs syndrome among pregnant women: A case–control study	Aljohara S Almeneessie, Nada Alyousefi, Maha Alzahrani, Aisha Alsafi, Raneem Alotaibi, Awad H Olaish, Yasser Sabr, Ahmed S Bahammam	BACKGROUND:	This cross-sectional case–control study aimed to assess the prevalence of restless legs syndrome (RLS) and its correlates and severity among Arab (Saudi) pregnant women attend...	[Abstract]	|	[HTML Full text]	|
Therapeutic Advances in Cardiovascular Disease: SAGE Journals	Skip to main content	Cookies Notification	This site uses cookies. By continuing to browse	the site you are agreeing to our use of cookies.	Find out more.	MENU	Search	Browse	Resources	Authors	Librarians	Editors	Societies	Advanced Search	IN THIS JOURNAL	Journal Home	Browse Journal	All Articles	OnlineFirst	Browse by Year	Special Collections Index	Accepted Manuscripts	Journal Info	Journal Description	Aims and Scope	Editorial Board	Submission Guidelines	Abstracting/Indexing	Reprints	Journal Permissions	Recommend to Library	Advertising &amp; Promotion	Stay Connected	Email Alerts	RSS Feed	Feedback / Contact SAGE	Submit Paper	Submission Guidelines	Open Special Collections	Submit Now	Advanced Search	Search	Browse	Resources	Authors	Librarians	Editors	Societies	Advanced Search
Journal of Arrhythmia - Wiley Online Library	Skip to Main Content	Access by	National Chiao Tung University	Access by	National Chiao Tung University	Search within	This Journal	Anywhere	Search term	Advanced Search	Citation Search	Search term	Advanced Search	Citation Search	Login / Register	Journal list menu	Journal	About	Overview	Society Information	Editorial Board	News	Contribute	Author Guidelines	Submit a Manuscript	Articles	Browse	Early View	Current Issue	All Issues	Virtual Issues	Actions	Tools	Submit an Article	Get content alerts	Subscribe to this journal	Follow journal	Alert	Most recent (RSS)	Most cited (RSS)	Journal of Arrhythmia	Co-Editors-in-Chief: Kazuo Matsumoto (Japan), Shih-Ann Chen (Taiwan)	Online ISSN:	1883-2148	© Japanese Heart Rhythm Society	LATEST ISSUE	Volume 36,	Issue 1	February 2020
IJC Heart &amp; Vasculature - Journal - Elsevier	Menu	Search	Search	Search in:	All	Webpages	Books	Journals	10 results per page	20 results per page	50 results per page	100 results per page	Home	Journals	IJC Heart &amp; Vasculature	Facebook	Twitter	ISSN:	2352-9067	IJC Heart &amp; Vasculature	Editor-in-Chief:	Dobromir Dobrev	View Editorial Board	CiteScore:	1.29	ℹ	CiteScore:	2018: 1.290	CiteScore measures the average citations received per document published in this title. CiteScore values are based on citation counts in a given year (e.g. 2015) to documents published in three previous calendar years (e.g. 2012 – 14), divided by the number of documents in these three previous years (e.g. 2012 – 14).	Time to first decision:	2.8w	ℹ	Time to first decision:	2.8w	The average number of weeks it takes from manuscript submission to the initial decision on the article for this journal, including standard and desk rejects.	Submit Your Paper	Open Access	View Articles	Guide for Authors	Author instructions	Download Guide for Authors in PDF	View Guide for Authors online	Useful links	Journal Finder	Download the ‘Understanding the Publishing Process’ PDF	Abstracting/ Indexing	Track Your Paper	Check submitted paper	Due to migration of article submission systems, please check the status of your submitted manuscript in the relevant system below:
Clinical Medicine Insights: Circulatory, Respiratory and Pulmonary Medicine: SAGE Journals	Skip to main content	Cookies Notification	This site uses cookies. By continuing to browse	the site you are agreeing to our use of cookies.	Find out more.	MENU	Search	Browse	Resources	Authors	Librarians	Editors	Societies	Advanced Search	IN THIS JOURNAL	Journal Home	Browse Journal	All Articles	Browse by Year	OnlineFirst	Accepted Manuscripts	Special Collections Index	Journal Info	Journal Description	Aims and Scope	Editorial Board	Submission Guidelines	Abstracting/Indexing	Reprints	Journal Permissions	Recommend to Library	Advertising &amp; Promotion	Stay Connected	Email Alerts	RSS Feed	Feedback / Contact SAGE	Submit Paper	Submission Guidelines	Open Special Collections	Submit Now	Advanced Search	Search	Browse	Resources	Authors	Librarians	Editors	Societies	Advanced Search
HEART INTERNATIONAL VOLUME 10 ISSUE 1 – touchCARDIO	Submit to journal	cardio Journals	About Us	Testimonials	Press Releases	Subscribe	User Login	Videos	Articles	Industry Insights	Register Now	Filter Specialty	Register	Login	Search	A	Arrhythmia	Atherosclerosis	Atrial fibrillation	Atrial flutter	C	Cardiovascular disease	Congenital conditions	D	Devices	E	Electrophysiology	Embolic protection	H	Heart block	Heart failure	Hypertension	I	Imaging	Interventional cardiology	P	Postural orthostatic tachycardia syndrome	R	Reflex anoxic seizures	S	Stroke	Syncope	T	Thrombosis	V	Ventricular fibrillation	Ventricular tachycardia	Filter	specialty
HeartRhythm Case Reports - Journal - Elsevier	Menu	Search	Search	Search in:	All	Webpages	Books	Journals	10 results per page	20 results per page	50 results per page	100 results per page	Home	Journals	HeartRhythm Case Reports	Facebook	Twitter	ISSN:	2214-0271	HeartRhythm Case Reports	Editor-in-Chief:	T. Jared Bunch, MD, FHRS	View Editorial Board	CiteScore:	0.49	ℹ	CiteScore:	2018: 0.490	CiteScore measures the average citations received per document published in this title. CiteScore values are based on citation counts in a given year (e.g. 2015) to documents published in three previous calendar years (e.g. 2012 – 14), divided by the number of documents in these three previous years (e.g. 2012 – 14).	Submit Your Paper	Enter your login details below. If you do not already have an account you will need to	register here	.	Username	Password	I forgot my password	Register new account	Open Access	View Articles	Guide for Authors	Author instructions	Download Guide for Authors in PDF	View Guide for Authors online	Useful links	Journal Finder	Download the ‘Understanding the Publishing Process’ PDF	Abstracting/ Indexing	Track Your Paper	Check submitted paper
Case Reports in Cardiology | Hindawi	Journals	Publish with us	Publishing partnerships	About us	Blog	Case Reports in Cardiology	+	Journal Menu	Journal overview	For authors	For reviewers	For editors	Table of Contents	Submit	Journal metrics	Acceptance rate	37%	Submission to final decision	101 days	Acceptance to publication	32 days	CiteScore	-	Impact Factor	-	APC	$650	Submit	Recently Published	Use of Idarucizumab to Revert the Anticoagulant Effect of Dabigatran in Heart Transplant Surgery: An Institutional Experience	Álvaro Herrera-Escandón | Orlando Castaño-Cifuentes | Carlos A. Plata-Mosquera	Read the full article	Journal profile	Case Reports in Cardiology	publishes case reports and case series related to hypertension, arrhythmia, congestive heart failure, valvular heart disease, vascular disease, congenital heart disease, and cardiomyopathy.	About this journal	Editor spotlight	Case Reports in Cardiology	maintains an Editorial Board of practicing researchers from around the world, to ensure manuscripts are handled by editors who are experts in the field of study.	Meet the editorial board	Abstracting and Indexing	This journal's articles appear in a wide range of abstracting and indexing databases, and are covered by numerous other services that aid discovery and access. Find out more about where and how the content of this journal is available.	Find out more	Latest Articles	More articles	Case Report	06 Mar 2020	Gag Reflex-Mediated Restoration of Sinus Rhythm during TEE Probe Insertion for Atrial Fibrillation: A Word of Caution	Zeid Nesheiwat | Marcel Ghanim | ... | Ehab Eltahawy
Heart Views : Free full text articles from Heart Views	This website uses cookies. By continuing to use this website you are giving consent to cookies being used. For information on cookies and how you can disable them visit our	Privacy and Cookie Policy.	AGREE &amp; PROCEED	Login	| Users Online: 789	Home	|	About us	|	Editorial board	|	Search	|	Ahead of print	|	Current	Issue	|	Archives	|	Submit article	|	Instructions	|	Subscribe	|	Advertise	|	Contact us	ISSN -	Print:	1995-705X,	Online:	0976-5123	More	about the journal &gt;&gt;	Submit your manuscripts	a.	Online submission	b. Wider visibility though	open access	c. Higher impact with wider	visibility	d. Prompt review	January-March 2020	| Vol 21 | Issue 1	Heart views in its 22	nd	year
Home | Journal of Cardiovascular and Thoracic Research	Home	Journal Information	About	Aims and Scope	Contacts and Editorial Office	Editorial Board	Editor in Chief	Ethics	Editorial Policies	Open Access	Editorial Office	Journal Issues	Current Issue	In Press	All Issues	Guidelines	For Authors	For Reviewers	Call for Papers	Editorial Workflow	Contact Us	Create Account	Login	Please don't use dangerous characters	Author	Title	Abstract	Keywords	First Name	Last Name	Search	ISSN	:	2008-5117	eISSN	:	2008-6830	Submit Your Paper	Instructions for Authors	Aims and Scope	Editors in Chief	Editorial Board	Editorial policies	Archive	Collaborator of	2020, Vol 12, No. 1	×	Journal of Cardiovascular and Thoracic Research	2020, Vol 12, No. 1
Case Reports in Vascular Medicine | Hindawi	Journals	Publish with us	Publishing partnerships	About us	Blog	Case Reports in Vascular Medicine	+	Journal Menu	Journal overview	For authors	For reviewers	For editors	Table of Contents	Submit	Journal metrics	Metrics will be available once more articles are published.	APC	$650	Submit	Recently Published	Phlegmasia Cerulea Dolens in a Patient with Breast Cancer and Inferior Vena Cava Hypoplasia	A. Bianchi | S. Pozza | ... | Jos. C. van den Berg | + 1 Others	Read the full article	Journal profile	Case Reports in Vascular Medicine	publishes case reports and case series in all areas of vascular medicine.	About this journal	Editor spotlight	Case Reports in Vascular Medicine	maintains an Editorial Board of practicing researchers from around the world, to ensure manuscripts are handled by editors who are experts in the field of study.	Meet the editorial board	Abstracting and Indexing	This journal's articles appear in a wide range of abstracting and indexing databases, and are covered by numerous other services that aid discovery and access. Find out more about where and how the content of this journal is available.	Find out more	Latest Articles	More articles	Case Report	11 Feb 2020	Spontaneous Renal Artery Dissection in a Man with Previous Spontaneous Superior Mesenteric Artery Dissection	Yujiro Yokoyama | Masato Nakajima	Both spontaneous superior mesenteric artery dissection (SMAD) and spontaneous renal artery dissection (SRAD) are very rare conditions. Their etiologies and natural histories are not precisely defined, but they are thought to be associated with underlying conditions. In this report, we describe an extremely rare case of SRAD in a man who had a history of spontaneous SMAD. We successfully treated S…	Read the full article	Case Report	08 Feb 2020	Angioembolization of Scrotal Arteriovenous Malformations: A Case Report and Literature Review	Ammar Mohammad | Wael Sahyouni | ... | Bayan Alsaid	Arteriovenous malformations (AVMs) of the scrotum are rare lesions, usually diagnosed incidentally during the evaluation of scrotal masses or infertility. It could be presented with acute bleeding or acute pain. We are presenting a case of painless bilateral infiltrated scrotal mass (more advanced in the left side) developed dramatically over a year, no other symptoms existed. The diagnosis was m…	Read the full article	Case Report
Cardiology and Therapy | Home	Cookie Notice	We use cookies to personalise content and ads, to provide social media features and to analyse our traffic. We also share information about your use of our site with our social media, advertising and analytics partners in accordance with our	Privacy Policy	. You can manage your preferences in Cookie Settings.	Close	OK	Manage Cookies	Your Privacy	Strictly Necessary Cookies	Performance &amp; Analytics Cookies	Functional Cookies	Targeting Cookies	More Information	Privacy Preference Centre	Active	Always Active	Save Settings	Allow All	Skip to main content	Advertisement	Springer Nature is making SARS-CoV-2 and COVID-19 research free.	View research	|	View latest news	|	Sign up for updates	Search	Authors &amp; Editors	My account	Menu	Authors &amp; Editors	My account	https://media.springernature.com/w92/springer-static/cover/journal/40119.jpg 1x,	https://media.springernature.com/w138/springer-static/cover/journal/40119.jpg 1.5x,	https://media.springernature.com/w184/springer-static/cover/journal/40119.jpg 2x,	Cardiology and Therapy	Aims and Scope	Cardiology and Therapy	is an international, open access, peer reviewed (single-blind), rapid-publication journal dedicated to the publication of high-quality clinical (all phases), observational, real-world, and health outcomes research around the discovery, development, and use of cardiovascular therapies and interventions, including devices. Studies relating to diagnosis and diagnostics, pharmacoeconomics, public hea…	Areas of focus include, but are not limited to, ischaemic heart disease and acute cardiac care, myocardial, valvular, pericardial and congenital heart disease, vascular and pulmonary disease (including hypertension), arrhythmias, heart failure, non-invasive diagnostic techniques, and invasive and interventional cardiology as well as cardiovascular surgery.	The journal is of interest to a broad audience of pharmaceutical and healthcare professionals and publishes original research, reviews, case reports/case series, trial protocols and short communications such as commentaries and editorials.	Cardiolology and Therapy	will consider all scientifically sound research be it positive, confirmatory or negative data. Submissions are welcomed whether they relate to an international and/or a country-specific audience, something that is crucially important when researchers are trying to target more specific patient populations. This inclusive approach allows the journal to assist in the dissemination of quality researc…	Rapid Publication	The journal’s publication timelines aim for a rapid peer review of 2 weeks. If an article is accepted it will be published 3–4 weeks from acceptance. The rapid timelines are achieved through the combination of a dedicated in-house editorial team, who manage article workflow, and an extensive Editorial and Advisory Board who assist with peer review. This allows the journal to support the rapid dis…	Personal Service	The journal’s dedicated in-house editorial team offer a personal “concierge service” meaning authors will always have an editorial contact able to update them on the status of their manuscript. The editorial team check all manuscripts to ensure that articles conform to the most recent COPE, GPP and ICMJE publishing guidelines. This supports the publication of ethically sound and transparent resea…	Enhanced Digital Features	Cardiology and Therapy
Research in Cardiovascular Medicine - Free full text articles from Research in Cardiovascular Medicine	This website uses cookies. By continuing to use this website you are giving consent to cookies being used. For information on cookies and how you can disable them visit our	Privacy and Cookie Policy.	AGREE &amp; PROCEED	Advanced Search	Users Online: 331	About	About Journal	Editorial Board	Articles	Ahead of Print	Current Issue	Archives	Authors	Submit Article	Instructions	Search	Simple Search	Advanced Search	Image Search	Medline Search	Subscribe	Contact Us	Login	Sign Up	Subscriber Login	........	Current Issue	October-December 2019| Vol 8| Issue 4	Table of Contents	RSS	Original Article	Correlation between Change in Blood Pressure and V0	2	max	in Indian Patients of Ischemic Heart Disease after Ischemic Reversal Program Therapy	Background:	The control of blood pressure (BP) is crucial in improving the outcomes of ischemic heart disease (IHD) patients. Ischemia Reversal Program (IRP) has been proved to improve the ae...	[Abstract]	|	[HTML Full text]	|	[PDF]	|	[Mobile HTML Full text]	|	[EPub]	Original Article	Paraclinical cardiac findings of children with breath-holding Spells in Taleghani Hospital of Gorgan, Iran, during 2014–2016	Context:
Frontiers in Cardiovascular Medicine	General Cardiovascular Medicine	Cardiovascular Epidemiology and Prevention	Cardiovascular Imaging	Cardiac Rhythmology	Heart Failure and Transplantation	Cardiovascular Metabolism	Cardiovascular Biologics and Regenerative Medicine	Cardiovascular Genetics and Systems Medicine	Cardiovascular Therapeutics	Hypertension	Atherosclerosis and Vascular Medicine	Heart Surgery	Structural Interventional Cardiology	Cardio-Oncology	Pediatric Cardiology	Frontiers in Cardiovascular Medicine is member of the Committee on Publication Ethics.	Home	About Frontiers	Journals A-Z	Institutional Membership	Contact	News	Submit	FAQs	Terms &amp; Conditions	Privacy Policy	Newsletters	RSS/Twitter	Careers	© 2007 - 2020 Frontiers Media S.A. All Rights Reserved	We use cookies on this website to improve your user experience.	Learn more	Close
Global Cardiology Science and Practice	Journal Help	User	Username	Password	Remember me	Journal Content	Search	Search Scope	All	Authors	Title	Abstract	Index terms	Full Text	Browse	By Issue	By Author	By Title	Information	For Readers	For Authors	For Librarians	Home	About	Login	Register	Search	Current	Archives	Announcements	Home	Vol 2019, No 3 (2019)	Global Cardiology Science and Practice	Global Cardiology Science &amp; Practice	is an international peer reviewed journal dedicated to keeping cardiologists abreast of advances in the influence of basic science on clinical practice. The journal is fully indexed in PubMed Central at this address:	https://www.ncbi.nlm.nih.gov/pmc/journals/2374/	Announcements	GCSP now indexed in Scopus	From 2020, the journal will be indexed in Scopus	. This is in addition to all articles being available through PubMed Central. More news on this will be available shortly.	Posted: 2020-01-12	More...	More Announcements...	Vol 2019, No 3 (2019)	Table of Contents	ISSN: 23057823
Journal of Cardiovascular Development and Disease | An Open Access Journal from MDPI	Journals	Information	For Authors	For Reviewers	For Editors	For Librarians	For Publishers	For Societies	Article Processing Charges	Open Access Policy	Institutional Open Access Program	Editorial Process	MDPI Blog	Research and Publication Ethics	Author Services	Initiatives	Sciforum	Preprints	Scilit	SciProfiles	MDPI Books	Encyclopedia	About	Sign In / Sign Up	Notice	You can make submissions to other journals	here	.	clear	clear	search	menu	Journals	Information	For Authors	For Reviewers	For Editors	For Librarians	For Publishers	For Societies	Article Processing Charges	Open Access Policy	Institutional Open Access Program	Editorial Process	MDPI Blog	Research and Publication Ethics	Author Services	Initiatives	Sciforum
Internal Medicine | TH Open	Sidebar	×	Home	Log In	Cart	Shop	Books	New Releases	Key Specialties	Neurosurgery	Plastic Surgery	Radiology	Student Education	Communication Science	Otolaryngology	Ophthalmology	Orthopaedic Surgery	Journals	eProducts	Resources	Contact Us	Home	Thieme Germany	Thieme India	Thieme UK	Thieme Brazil	Thieme Australia	Thieme China	Log In	Cart	Thieme Medical Publishers	Books	New Releases	Key Specialties	Neurosurgery	Plastic Surgery	Radiology	Student Education	Communication Science	Otolaryngology	Ophthalmology	Orthopaedic Surgery	Journals	Journals by Specialty	Journals by Title	eProducts	Resources	For Students	For Instructors
European Heart Journal - Case Reports | Oxford Academic	Skip to Main Content	Search Menu	Account Menu	Menu	National Chiao Tung University Library	National Chiao Tung University Library	Sign In	Register	Navbar Search Filter	All European Heart Journal - Case Reports	All ESC Family	All Journals	Mobile Microsite Search Term	Search	Sign In	National Chiao Tung University Library	National Chiao Tung University Library	Register	Issues	More Content	Advance Articles	Podcasts	Submit	Author Guidelines	Submission Site	Open Access	Self-Archiving Policy	Alerts	About	About European Heart Journal - Case Reports	About European Society of Cardiology	Editorial Board	Editor and Reviewer Programmes	Advertising &amp; Corporate Services	Journals Career Network	Code of Conduct	Publons: Recognising Review	Issues	More Content	Advance Articles	Podcasts	Submit	Author Guidelines	Submission Site	Open Access	Self-Archiving Policy	Alerts	About	About European Heart Journal - Case Reports
CVIR Endovascular | Home	Skip to main content	Advertisement	Springer Nature is making SARS-CoV-2 and COVID-19 research free.	View research	|	View latest news	|	Sign up for updates	Search	Get published	Explore Journals	Books	About	Login	Menu	Get published	Explore Journals	Books	About	Login	Search all SpringerOpen articles	Search	CVIR Endovascular	About	Articles	Submission Guidelines	No CLEARity about antithrombotic around endovascular treatment	Antithrombotic regimes around peripheral vascular interventions are currently mostly based on individual beliefs and some secondary data from studies with different endpoints. The problem is that antithrombotic regimes have several goals to meet; to prevent acute thrombotic complications, to prevent intimal hyperplasia to obtain better TLR, and to achieve secondary risk prevention for vascular di…	15% APC discount for CIRSE Members	To celebrate CVIR Endovascular's success, help reduce the financial costs for authors and encourage more CIRSE researchers to consider publishing open access, the Cardiovascular and Interventional Radiology Society of Europe (CIRSE) now offers a 15% discount on the APC for CVIR Endovascular to corresponding authors who are CIRSE members in good standing. In order to apply for this discount, pleas…	info@cvirendovascular.org	before submitting your paper.	Please note that the CIRSE discount cannot be combined with an institutional discount.	Recent	Most accessed	Tibial access for supra-inguinal embolization in extremely obese patients	Authors:	Jason C. Smith, Alex L. Cho and Scott T. Fujimoto	Content type:	New Technologies	9 March 2020	A prospective study integrating a curriculum of interventional radiology in undergraduate education: a tetra-core simulation model	Authors:	Iakovos Theodoulou, Christina Louca, Michail Sideris, Marios Nicolaides, Deepsha Agrawal, Antonios Halapas, Athanasios Diamantopoulos and Apostolos Papalois	Content type:	Original Article	9 March 2020	Carbon dioxide angiography during peripheral angioplasty procedures significantly reduces the risk of contrast-induced nephropathy in patients with chronic kidney disease	Authors:
Cellular and Molecular Gastroenterology and Hepatology - Journal - Elsevier	Menu	Search	Search	Search in:	All	Webpages	Books	Journals	10 results per page	20 results per page	50 results per page	100 results per page	Home	Journals	Cellular and Molecular Gastroenterology and Hepatology	Facebook	Twitter	ISSN:	2352-345X	Cellular and Molecular Gastroenterology and Hepatology	Editor-in-Chief:	Jerrold R. Turner, MD, PhD, AGAF	View Editorial Board	CiteScore:	4.10	ℹ	CiteScore:	2018: 4.100	CiteScore measures the average citations received per document published in this title. CiteScore values are based on citation counts in a given year (e.g. 2015) to documents published in three previous calendar years (e.g. 2012 – 14), divided by the number of documents in these three previous years (e.g. 2012 – 14).	Open Access	View Articles	Guide for Authors	Author instructions	View Guide for Authors online	Useful links	Journal Finder	Download the ‘Understanding the Publishing Process’ PDF	Abstracting/ Indexing	Track Your Paper	Order Journal	CMGH	is the newest peer-reviewed journal published by the American Gastroenterological Association (AGA), joining	Gastroenterology	and	Clinical Gastroenterology and Hepatology (CGH)	. The mission of	CMGH	is to publish impactful digestive biology research that ranges from mechanisms of normal function...	Read more
Clinical and Translational Gastroenterology	American College of Gastroenterology	American Journal of Gastroenterology	ACG Case Reports Journal	Visit our other sites	American College of Gastroenterology	American Journal of Gastroenterology	ACG Case Reports Journal	American College of Gastroenterology	American Journal of Gastroenterology	ACG Case Reports Journal	Log in	Your account has been temporarily locked	Your account has been temporarily locked due to incorrect sign in attempts and will be automatically unlocked in	30 mins.	For immediate assistance, contact Customer Service:	800-638-3030 (within the USA), 301-223-2300 (outside of the USA)	customerservice@lww.com	default message	Login	No user account?	Register for free.	Register for free.	Lippincott Journals Subscribers	, use your username or email along with your password to log in.	Forgot Password?	or	Register	Register for a free account	Existing User Log In	Existing User Log In	Registered users can save articles, searches, and manage email alerts.	All registration fields are required.	What's your profession?	What's your profession?	What's your speciality?	What's your speciality?	What's your work setting?	What's your work setting?	I have read &amp; acknowledge the	End User License Agreement	.	I have read &amp; accept the terms of the	Privacy Policy	.	Subscribe to journal	Subscribe	Get new issue alerts	Get alerts	Subscribe to eTOC
Therapeutic Advances in Gastroenterology: SAGE Journals	Skip to main content	Cookies Notification	This site uses cookies. By continuing to browse	the site you are agreeing to our use of cookies.	Find out more.	MENU	Search	Browse	Resources	Authors	Librarians	Editors	Societies	Advanced Search	IN THIS JOURNAL	Journal Home	Browse Journal	All Articles	OnlineFirst	Browse by Year	Accepted Manuscripts	Special Collections Index	Journal Info	Journal Description	Aims and Scope	Editorial Board	Submission Guidelines	Abstracting/Indexing	Reprints	Journal Permissions	Recommend to Library	Advertising &amp; Promotion	Stay Connected	Email Alerts	RSS Feed	Feedback / Contact SAGE	Submit Paper	Submission Guidelines	Open Special Collections	Open Special Topics	Submit Now	Advanced Search	Search	Browse	Resources	Authors	Librarians	Editors	Societies
BMJ Open Gastroenterology | Dedicated to publishing high-quality medical research from all disciplines and therapeutic areas of gastroenterology.	Advanced	search	Search	Latest content	Archive	Authors	About	Email alerts	Intro Widget	BMJ Open Gastroenterology is an online-only, peer-reviewed, open access gastroenterology journal, dedicated to publishing high-quality medical research from all disciplines and therapeutic areas of gastroenterology. The journal publishes all research study types, from study protocols to phase I trials to meta-analyses, including small or specialist studies. BMJ Open Gastroenterology adheres to th…	policies	.	BMJ Open Gastroenterology is the open access companion journal of	Gut	and is co-owned by the British Society of Gastroenterology.	Editor-in-Chief:	Professor Joseph Lim	, Yale University, USA	Editorial Board	Authors	BMJ Open Gastroenterology accepts submissions of original research, protocols and reviews.	The Author Information section provides specific article requirements to help you turn your research into an article suitable for BMJ Open Gastroenterology.	Information is also provided on	editorial policies	and	open access	.	Author information	Submit a paper	Latest Articles	Inflammatory bowel disease:	Clinical codes combined with procedure codes increase diagnostic accuracy of Crohn’s disease in a US Military health record	26 February, 2020	Correction:	Correction: Tofacitinib for the treatment of moderately to severely active ulcerative colitis: a systematic review, network meta-analysis and economic evaluation	20 February, 2020	Colorectal cancer:	Colorectal cancer outcomes after screening with the multi-target stool DNA assay: protocol for a large-scale, prospective cohort study (the Voyage study)	19 February, 2020	Colorectal cancer:	Utility of the methylated SEPT9 test for the early detection of colorectal cancer: a systematic review and meta-analysis of diagnostic test accuracy	18 February, 2020	Review:	Risk factors of perioperative mortality from complicated peptic ulcer disease in Africa: systematic review and meta-analysis	17 February, 2020	Most Read Articles	Case report:	Case report and literature review of auto-brewery syndrome: probably an underdiagnosed medical condition	5 August, 2019
Gut Pathogens | Home page	Skip to main content	Advertisement	Springer Nature is making SARS-CoV-2 and COVID-19 research free.	View research	|	View latest news	|	Sign up for updates	Search	Explore journals	Get published	About BMC	Login	Menu	Explore journals	Get published	About BMC	Login	Search all BMC articles	Search	Gut Pathogens	Home	About	Articles	Submission Guidelines	Search	Submit manuscript	Featured article: Microbial imbalance in inflammatory bowel disease patients at different taxonomic levels	A new study has investigated the relationship between diversity of gut microbiomes, and the taxonomic structure of the gut microbiota, in individuals with inflammatory bowel disease compared to healthy individuals.	Gut Pathogens celebrates its 10th anniversary	Gut Pathogens	launched in 2009 and its growth has followed the fast-paced developments of the field in the last ten years, from probiotics to bacterial genomics, to the rise of microbiome research. Dr. Niyaz Ahmed, Editor-in-Chief,	tells us more	about the success stories.	We also look back on	just some of the high quality work	published by	Gut Pathogens	as we look forward to the next ten years	Articles	Recent	Most accessed	Analyses of energy metabolism and stress defence provide insights into	Campylobacter concisus	growth and pathogenicity	Authors:	Melissa Yeow, Fang Liu, Rena Ma, Timothy J. Williams, Stephen M. Riordan and Li Zhang	Content type:	Research
BMC Gastroenterology | Home page	Skip to main content	Advertisement	Springer Nature is making SARS-CoV-2 and COVID-19 research free.	View research	|	View latest news	|	Sign up for updates	Search	Explore journals	Get published	About BMC	Login	Menu	Explore journals	Get published	About BMC	Login	Search all BMC articles	Search	BMC Gastroenterology	Home	About	Articles	Submission Guidelines	Search	Submit manuscript	Featured article: The 1000IBD project	© The Author(s)	The establishment and first release of data from the 1000IBD project, comprising over 1000 inflammatory bowel disease patients, with the goal of discovering IBD biomarker profiles as well as treatment targets.	Read More	Announcement: We are recruiting new Associate Editors	We are recruiting new Associate Editors to join our international editorial board, helping to provide expertise on a wide range of different subject disciplines.	Read More	Articles	Recent	Most accessed	Case report: an aortic aneurysm as cause of pseudoachalasia	Authors:	Marian Dejaeger, Maud Lormans, Eddy Dejaeger and Katleen Fagard	Content type:	Case report	6 March 2020	A case report of a novel 22 bp duplication within exon 1 of the UGT1A1 in a Sudanese infant with Crigler-Najjar syndrome type I	Authors:	Sailaja Valmiki, Kiran Kumar Mandapati, Leela Krishna Vamsee Miriyala, Chayarani Chandrashekhar Kelgeri, Mohamed Rela, Naresh P. Shanmugam and Durga Rao Vegulada	Content type:	Case report	6 March 2020
Gastroenterology Report | Oxford Academic	Skip to Main Content	Search Menu	Account Menu	Menu	National Chiao Tung University Library	National Chiao Tung University Library	Sign In	Register	Navbar Search Filter	All Gastroenterology Report	All Journals	Mobile Microsite Search Term	Search	Sign In	National Chiao Tung University Library	National Chiao Tung University Library	Register	Issues	Advance articles	Submit	Author Guidelines	Submission Site	Open Access	Alerts	About	About Gastroenterology Report	Editorial Board	Advertising and Corporate Services	Journals Career Network	Policies	Self-Archiving Policy	Issues	Advance articles	Submit	Author Guidelines	Submission Site	Open Access	Alerts	About	About Gastroenterology Report	Editorial Board	Advertising and Corporate Services	Journals Career Network	Policies	Self-Archiving Policy	Close	search filter	All Gastroenterology Report	All Journals
Hepatic Oncology	We use cookies to improve your experience. By continuing to browse this site, you accept our	cookie policy	.	×	Login to your account	Email:	Password	Forgot password?	Keep me logged in	New User	Institutional Login	Change Password	Old Password	New Password	Password Changed Successfully	Your password has been changed	Create a new account	Email	Returning user	Can't sign in? Forgot your password?	Enter your email address below and we will send you the reset instructions	Email:	Cancel	If the address matches an existing account you will receive an email with instructions to reset your password	Close	Request Username	Can't sign in? Forgot your username?	Enter your email address below and we will send you your username	Email:	Close	If the address matches an existing account you will receive an email with instructions to retrieve your username	brought to you by	National Chiao Tung University	Search	This Journal	This Journal	Anywhere	Quick Search in Journals	Enter words / phrases / DOI / ISBN / keywords / authors / etc	Search	Search	Quick Search anywhere	Enter words / phrases / DOI / ISBN / keywords / authors / etc	Search	Search	Advanced Search	0	My Cart	Sign in
Intestinal Research	Home	E-submission	Sitemap	Contact us	請選取語言	​	▼	HOME	ABOUT	Aims and scope	Journal information	About the journal	Editorial board	Best practice	Subscription information	Contact us	ARTICLE &amp; TOPICS	Article Category	Editorial	Review	Original article	Case report	Images of the issue	Letters to the editor	Others	Browse all articles &gt;	TOPICS	IBD	Infection	Tumor	Endoscopy	MICROBIOTA	Miscellaneous	Functional disorder	Inflammation	Browse all articles &gt;	BROWSE ARTICLES	Current issue	All issues	Ahead-of print	Most view	Most download	Most cited	Hot topic	Funded articles	Search	Author index	EDITORIAL POLICY	Ethical policies
International Journal of Hepatology | Hindawi	Journals	Publish with us	Publishing partnerships	About us	Blog	International Journal of Hepatology	+	Journal Menu	Journal overview	For authors	For reviewers	For editors	Table of Contents	Special Issues	Submit	Journal metrics	Acceptance rate	-	Submission to final decision	-	Acceptance to publication	-	CiteScore	2.280	Impact Factor	-	APC	$950	Submit	Recently Published	Fecal Microbiota Transplantation for Clostridioides Difficile Infection in Patients with Chronic Liver Disease	Alireza Meighani | Maryam Alimirah | ... | Reena Salgia | + 1 Others	Read the full article	Journal profile	International Journal of Hepatology	publishes research related to medical, surgical, pathological, biochemical, and physiological aspects of hepatology and management of disorders affecting the liver, gallbladder, biliary tree and pancreas.	About this journal	Editor spotlight	International Journal of Hepatology	maintains an Editorial Board of practicing researchers from around the world, to ensure manuscripts are handled by editors who are experts in the field of study.	Meet the editorial board	Special Issues	Do you think there is an emerging area of research that really needs to be highlighted? Or an existing research area that has been overlooked or would benefit from deeper investigation? Raise the profile of a research area by leading a Special Issue.	Submit your proposal	Latest Articles	More articles	Clinical Study	25 Jan 2020	Avatrombopag, an Alternate Treatment Option to Reduce Platelet Transfusions in Patients with Thrombocytopenia and Chronic Liver Disease-Integrated Analyses of 2 Phase 3 Studies
Gastroenterology Research and Practice | Hindawi	Journals	Publish with us	Publishing partnerships	About us	Blog	Gastroenterology Research and Practice	+	Journal Menu	Journal overview	For authors	For reviewers	For editors	Table of Contents	Special Issues	Submit	Journal metrics	Acceptance rate	29%	Submission to final decision	93 days	Acceptance to publication	33 days	CiteScore	1.940	Impact Factor	1.825	APC	$2050	Submit	Recently Published	Effects of Environmental pH on the Growth of Gastric Cancer Cells	Wenjie Li | Ying Zhou | ... | Hong Zhu | + 2 Others	Read the full article	Journal profile	Gastroenterology Research and Practice	provides a forum for researchers and clinicians working in the areas of gastroenterology, hepatology, pancreas and biliary, and related cancers.	About this journal	Editor spotlight	Chief Editor, Dr Kahaleh’s research is focused on interventional endoscopy and the use of new devices to diagnose and treat biliary and pancreatic diseases primarily focusing on preventing and treating complications of advanced endoscopic procedures.	Meet the editorial board	Special Issues	Do you think there is an emerging area of research that really needs to be highlighted? Or an existing research area that has been overlooked or would benefit from deeper investigation? Raise the profile of a research area by leading a Special Issue.	Submit your proposal	Latest Articles	More articles	Research Article	06 Mar 2020	Significance of Linked Color Imaging for Predicting the Risk of Clinical Relapse in Ulcerative Colitis	Shuji Kanmura | Akihito Tanaka | ... | Akio Ido
CE :: Clinical Endoscopy	HOME	ABOUT	Aims and Scope	About the Journal	Editorial Board	Open Access	Subscription	Editorial Office	BROWSE ARTICLES	Journal Archive	Ahead-of Print Articles	Current Issue	Most Read Articles	Most Cited Articles	Clin Endosc	Search	Author Index	CURRENT ISSUE	EDITORIAL POLICY	Research and publication ethics	FOR AUTHORS AND REVIEWERS	Instructions for Authors	Instructions for Reviewers	Checklist	E-Submission	Copyright Transfer Form	February 28, 2020	[Epub ahead of print]	Hepatosplenic T-Cell Lymphoma Diagnosed by Endoscopic	Ultrasound-Guided Fine-Needle Biopsy	Yoshiaki Shibata, Mayuko Miyamoto, Wataru Shinomiya, Kumiko Kirita, et al.	Primary splenic malignant lymphoma is very rare, and few reports have examined the diagnostic utility of endoscopic ultrasound-guided fine-needle biopsy (EUS-FNB) for this disease [1-3]. Here we report an extremely...	March 6, 2020	[Epub ahead of print]	Non-Curative Resection: Should Clinicians Consider Providing Additional Surgery for All Patients?	Waku Hatta, Takuji Gotoda, Atsushi Masamune	According to the Japanese gastric cancer treatment guidelines, when a lesion does not meet the curability criteria for endoscopic resection of early gastric cancers (EGCs), non-curative resection (NCR) is identified,...	March 4, 2020	[Epub ahead of print]	Inside Plastic Stents versus Metal Stents for Treating Unresectable Malignant Perihilar Biliary Obstructions: A Retrospective Comparative Study	Yoshihide Kanno, Shinsuke Koshita, Takahisa Ogawa, Hiroaki Kusunose, et al.	Background/Aims: The aim of this study was to evaluate outcomes of inside plastic stents (iPSs) versus those of metal stents (MSs) for treating unresectable perihilar malignant obstructions.	Methods: For all patients...	March 3, 2020	[Epub ahead of print]	Endoscopic Self-Expandable Metal Stent Placement for Malignant Afferent Loop Obstruction After Pancreaticoduodenectomy: A Case Series and Review	Arata Sakai, Hideyuki Shiomi, Takao Iemoto, Ryota Nakano, et al.	In this study, we assessed a series of our cases in which endoscopic self-expandable metal stents (SEMSs) were used to treat malignant afferent loop obstruction (ALO) that arose after pancreaticoduodenectomy...	February 28, 2020
Therapeutic Advances in Gastrointestinal Endoscopy: SAGE Journals	Skip to main content	Cookies Notification	This site uses cookies. By continuing to browse	the site you are agreeing to our use of cookies.	Find out more.	MENU	Search	Browse	Resources	Authors	Librarians	Editors	Societies	Advanced Search	IN THIS JOURNAL	Journal Home	Browse Journal	All Articles	OnlineFirst	Browse by Year	Accepted Manuscripts	Special Collections Index	Journal Info	Journal Description	Aims and Scope	Editorial Board	Submission Guidelines	Abstracting/Indexing	Reprints	Journal Permissions	Recommend to Library	Advertising &amp; Promotion	Stay Connected	Email Alerts	RSS Feed	Feedback / Contact SAGE	Submit Paper	Submission Guidelines	Open Special Collections	Submit Now	Advanced Search	Search	Browse	Resources	Authors	Librarians	Editors	Societies	Advanced Search
Case Reports in Gastroenterology - Home - Karger Publishers
GE - Portuguese Journal of Gastroenterology - Home - Karger Publishers	This website uses cookies to ensure you get the best experience on our website. By using this website, you agree with the Karger Cookie Policy.	More info	Got it	×	Title	(Title)	Mr	Ms	Dr.	Professor	First Name*	Last Name*	Company/Institution	E-Mail*	Message	*indicates required fields	This site is protected by reCAPTCHA and the Google	Privacy Policy	and	Terms of Service	apply.	0	0	Journals	Books	Collections	Subject Guide	Login	0	0	Journal Menu	Journal Home	About This Journal	Guidelines	Journal Contact	Contents: all years	Top Articles	GE - Portuguese Journal of Gastroenterology	Editor(s): Pimentel-Nunes, P. (Porto)	Editorial Board	Affiliations	Now listed in PubMed	Online-First Articles	Accepted and fully citable articles not yet assigned to an issue	2020	GE - Portuguese Journal of Gastroenterology	Vol.	Issue	pp.
Home Page - American College of Gastroenterology	google	google-2	google-3	google-plus	google-plus-2	google-plus-3	alarm	access_alarms	schedule	accessibility	accessible	account_balance	account_balance_wallet	account_box	account_circle	adb	add	add_a_photo	alarm_add	add_alert	add_box	add_circle	control_point	add_location	add_shopping_cart	queue	add_to_queue	adjust	airplay	airport_shuttle	alarm_off	alarm_on	album	all_inclusive	all_out	android	announcement	apps	archive	arrow_back	arrow_downward	arrow_drop_down	arrow_drop_down_circle	arrow_drop_up	arrow_forward	arrow_upward	art_track	aspect_ratio	poll
Hepatic Medicine: Evidence and Research - Dove Press	Journals	Why Publish With Us?	Author Guidelines	Peer Review Guidelines	Open Outlook	Blog	Reprints	Submit Manuscript	Menu	About	Contact	Sustainability	Press Center	Testimonials	Blog	Favored Author Program	Permissions	Pre-Submission	Reprints	Login	open access to scientific and medical research	Advanced search	Home	Journals	Why publish with us?	Editorial Policies	Author Information	Peer Review Guidelines	Open Outlook	Average Article Statistics	2	3	Days	*	From submission to first editorial decision.	1	2	Days	*	From editorial acceptance to publication.	*Business days (Mon-Fri)	Rejection Rate	5	0	%	*	The above percentage of manuscripts have been rejected in the last 12 months.	Submit Manuscript	Journal Email Alerts
Case Reports in Gastrointestinal Medicine | Hindawi	Journals	Publish with us	Publishing partnerships	About us	Blog	Case Reports in Gastrointestinal Medicine	+	Journal Menu	Journal overview	For authors	For reviewers	For editors	Table of Contents	Submit	Journal metrics	Acceptance rate	38%	Submission to final decision	74 days	Acceptance to publication	42 days	CiteScore	-	Impact Factor	-	APC	$650	Submit	Recently Published	Pylephlebitis Associated with Inferior Mesenteric Vein Thrombosis Treated Successfully with Anticoagulation and Antibiotics in a 37-Year-Old Male	Mohamed Abdallah | Ahmad Gohar | ... | Ali Al-hajjaj | + 2 Others	Read the full article	Journal profile	Case Reports in Gastrointestinal Medicine	publishes case reports and case series focusing on gastroenterology, hepatology, pancreas and biliary, and related cancers.	About this journal	Editor spotlight	Case Reports in Gastrointestinal Medicine	maintains an Editorial Board of practicing researchers from around the world, to ensure manuscripts are handled by editors who are experts in the field of study.	Meet the editorial board	Abstracting and Indexing	This journal's articles appear in a wide range of abstracting and indexing databases, and are covered by numerous other services that aid discovery and access. Find out more about where and how the content of this journal is available.	Find out more	Latest Articles	More articles	Case Report	13 Feb 2020	Systemic Lupus Erythematosus Presenting with Ischemic Proctitis and Abdominal Compartment Syndrome	Yousaf Bashir Hadi | John Lindsay | ... | Hatim Al-Jaroushi
Case Reports in Hepatology | Hindawi	Journals	Publish with us	Publishing partnerships	About us	Blog	Case Reports in Hepatology	+	Journal Menu	Journal overview	For authors	For reviewers	For editors	Table of Contents	Submit	Journal metrics	Acceptance rate	36%	Submission to final decision	78 days	Acceptance to publication	38 days	CiteScore	-	Impact Factor	-	APC	$650	Submit	Recently Published	Hepatic Cyst: An Unusual Suspect of Syncope	Mohammad K. Choudhry | Bei Xiong | ... | John Trillo | + 1 Others	Read the full article	Journal profile	Case Reports in Hepatology	publishes case reports and case series related to the management of disorders affecting the liver, gallbladder, biliary tree, and pancreas.	About this journal	Editor spotlight	Case Reports in Hepatology	maintains an Editorial Board of practicing researchers from around the world, to ensure manuscripts are handled by editors who are experts in the field of study.	Meet the editorial board	Abstracting and Indexing	This journal's articles appear in a wide range of abstracting and indexing databases, and are covered by numerous other services that aid discovery and access. Find out more about where and how the content of this journal is available.	Find out more	Latest Articles	More articles	Case Report	18 Feb 2020	Clarithromycin-Associated Acute Liver Failure Leading to Fatal, Massive Upper Gastrointestinal Hemorrhage from Profound Coagulopathy: Case Report and Systematic Literature Review	Ahmed I. Edhi | Seifeldin Hakim | ... | Mitchell S. Cappell
(function(window, document, script, dataLayer, id) {	function stgCreateCookie(a,b,c){var d="";if(c){var e=new Date;e.setTime(e.getTime()+24*c*60*60*1e3),d="; expires="+e.toUTCString()}document.cookie=a+"="+b+d+"; path=/"}var isStgDebug=(window.location.href.match("stg_debug")||window.document.cookie.match("stg_debug"))&&!window.location.href.match("stg_disable_debug");stgCreateCookie("stg_debug",isStgDebug?1:"",isStgDebug?365:-1);	window[dataLayer]=window[dataLayer]||[],window[dataLayer].push({start:(new Date).getTime(),event:"stg.start"});var scripts=document.getElementsByTagName(script)[0],tags=document.createElement(script),dl="dataLayer"!=dataLayer?"?dataLayer="+dataLayer:"";tags.async=!0,tags.src="//tag.aumago.com/d79e0982-d118-4c32-bf33-db3a291dbf63.js"+dl,isStgDebug&&(tags.src=tags.src+"?stg_debug"),scripts.parentNo…	})(window, document, 'script', 'dataLayer', 'd79e0982-d118-4c32-bf33-db3a291dbf63');	Thieme E-Books &amp; E-Journals - Endoscopy International Open / Current Issue	OK	This website applies cookies. Cookies are text snippets sent to your browser in order to provide you with a better user experience. When visiting this website next time, the system will get back information on your previous session and facilitate navigation. By using our services you agree with our policy of applying cookies for such purpose.	Learn more	Cookie Consent plugin for the EU cookie law	DE	EN	Home	Products	Journals	Books	Book Series	Help	Contact	Portal	eio	Full-text search	Full-text search	Author Search	Title Search	DOI Search	Metadata Search	Journal	Aims and Scope	Editorial Board	Imprint	Authors	Instructions for Authors	Manuscript Submission	Funding agreements	SHERPA/JULIET	Not Logged In	Login	Username:	Password:	Forgot Password?	Forgot Username?	Register Now	OpenAthens/Shibboleth Login	Shopping Cart	https://www.thieme-connect.de/media/10.1055-s-00025476/10.1055-s-010-45881/cover_big.jpg	Year (Archive)	2020	2020	2019	2018
JGH Open - Wiley Online Library	Skip to Main Content	Access by	National Chiao Tung University	Access by	National Chiao Tung University	Search within	This Journal	Anywhere	Search term	Advanced Search	Citation Search	Search term	Advanced Search	Citation Search	Login / Register	Journal list menu	Journal	About	Overview	Editorial Board	Contribute	Author Guidelines	Submit a Manuscript	Articles	Browse	Accepted Articles	Early View	Current Issue	All Issues	Actions	Tools	Submit an Article	Get content alerts	Subscribe to this journal	Follow journal	Alert	Most recent (RSS)	Most cited (RSS)	JGH Open	Edited By: KL Goh	Online ISSN:	2397-9070	© Journal of Gastroenterology and Hepatology Foundation and John Wiley &amp; Sons Australia, Ltd. The copyright in each Contribution published in the Journal shall be in the name of the Contributor(s) or other owner of copyright as appropriate. Compilation and layout copyright JGHF and Wiley.	JGH Open	is a peer-reviewed open access journal published in association with the Journal of Gastroenterology and Hepatology Foundation. The journal focuses on the rapid dissemination of clinical and experimental research in all areas of gastroenterology, hepatology and endoscopy.	LATEST ISSUE	Volume 4,	Issue 1	February 2020
Hepatology Communications - Wiley Online Library	Skip to Main Content	Access by	National Chiao Tung University	Access by	National Chiao Tung University	Search within	This Journal	AASLD Journals	Wiley Online Library	Search term	Advanced Search	Citation Search	Search term	Advanced Search	Citation Search	Search term	Advanced Search	Citation Search	Login / Register	Journals	HEPATOLOGY	Liver Transplantation	Clinical Liver Disease	Hepatology Communications	Topics	Acute Liver Injury and Acute Liver Failure	Alcoholic Liver Disease	Autoimmune Liver Disease	Cholestatic Liver Disease	Cirrhosis	Cystic Diseases of the Liver	Drug-induced Liver Injury	Experimental Models of Liver Disease	Gallbladder Diseases	Genetic liver Diseases	Hepatic Involvement of Systemic Diseases	Hepatic Neoplasms	Infectious Liver Diseases and Microbiome	Liver Development and Regeneration	Liver Disease in Pregnancy	Liver Transplantation	Non-Alcoholic Fatty Liver Disease	Nutritional and Metabolic Liver Diseases	Portal Hypertension	Primary Viral Hepatitides	Public Health Aspects of Liver Disease	Vascular Disorders of Liver	Liver	Learning
JHEP Reports - Journal - Elsevier	Menu	Search	Search	Search in:	All	Webpages	Books	Journals	10 results per page	20 results per page	50 results per page	100 results per page	Home	Journals	JHEP Reports	ISSN:	2589-5559	JHEP Reports	EASL's	first Open Access journal	Editor-in-Chief:	Professor Jessica Zucman-Rossi, MD, PhD	View Editorial Board	Submit Your Paper	Open Access	View Articles	Guide for Authors	Author instructions	View Guide for Authors online	Useful links	Journal Finder	Download the ‘Understanding the Publishing Process’ PDF	Abstracting/ Indexing	Track Your Paper	Check submitted paper	Check the status of your submitted manuscript in the	submission system	Track accepted paper	Once production of your article has started, you can track the status of your article via	Track Your Accepted Article.	JHEP Reports	will publish original papers, reviews, and letters to the Editor concerned with basic, translation and clinical research in the field of hepatology. The aim is for	JHEP Reports	to be an innovative journal publishing global issues in hepatology, with specific focus on clinical trials, novel...	Read more	JHEP Reports	will publish original papers, reviews, and letters to the Editor concerned with basic, translation and clinical research in the field of hepatology. The aim is for	JHEP Reports	to be an innovative journal publishing global issues in hepatology, with specific focus on clinical trials, novel diagnostics, precision medicine and therapeutics, cellular and molecular research, metabolism, cancer, microbiome, systems biology, epidemiology, and biotechnology advances and devices.
Therapeutic Advances in Gastrointestinal Endoscopy: SAGE Journals	Skip to main content	Cookies Notification	This site uses cookies. By continuing to browse	the site you are agreeing to our use of cookies.	Find out more.	MENU	Search	Browse	Resources	Authors	Librarians	Editors	Societies	Advanced Search	IN THIS JOURNAL	Journal Home	Browse Journal	All Articles	OnlineFirst	Browse by Year	Accepted Manuscripts	Special Collections Index	Journal Info	Journal Description	Aims and Scope	Editorial Board	Submission Guidelines	Abstracting/Indexing	Reprints	Journal Permissions	Recommend to Library	Advertising &amp; Promotion	Stay Connected	Email Alerts	RSS Feed	Feedback / Contact SAGE	Submit Paper	Submission Guidelines	Open Special Collections	Submit Now	Advanced Search	Search	Browse	Resources	Authors	Librarians	Editors	Societies	Advanced Search
BMJ Open Diabetes Research &amp; Care | An open access journal committed to publishing high-quality research articles regarding type 1 and type 2 diabetes, and associated complications.	Advanced	search	Search	Latest content	Archive	Authors	About	Email alerts	Intro Widget	BMJ Open Diabetes Research &amp; Care	is an open access journal committed to publishing high-quality basic and clinical research articles regarding type 1 and type 2 diabetes and associated complications. Only original research and systematic reviews are accepted. Submissions are subject to rigorous external peer review to ensure the publication of high-quality information. The online-only format allows for continuous updates and ser…	BMJ Open Diabetes Research &amp; Care	adheres to the highest possible industry standards concerning publication ethics. To read the journal's detailed guidelines please see our	policies	.	BMJ Open Diabetes Research &amp; Care	is published by BMJ in partnership with the	American Diabetes Association	.	Impact Factor	5.067	Latest Articles	Immunology and transplantation:	Outcomes of pancreas transplantation in older diabetic patients	5 March, 2020	Islet studies:	Placental growth factor in beta cells plays an essential role in gestational beta-cell growth	5 March, 2020	Metabolism:	Increased placental mitochondrial fusion in gestational diabetes mellitus: an adaptive mechanism to optimize feto-placental metabolic homeostasis?	5 March, 2020	Cardiovascular and metabolic risk:	Levels of ankle–brachial index and the risk of diabetes mellitus complications	5 March, 2020	Clinical care education/Nutrition:	Combined and sequential non-invasive approach to diagnosing non-alcoholic steatohepatitis in patients with non-alcoholic fatty liver disease and persistently normal alanine aminotransferase levels	4 March, 2020	Most Read Articles	Clinical care/Education/Nutrition:	Effectiveness of plant-based diets in promoting well-being in the management of type 2 diabetes: a systematic review	30 October, 2018	Obesity studies:	Low-energy total diet replacement intervention in patients with type 2 diabetes mellitus and obesity treated with insulin: a randomized trial	28 January, 2020	Epidemiology/Health Services Research:	Paradox of glycemic management: multimorbidity, glycemic control, and high-risk medication use among adults with diabetes	19 February, 2020	Epidemiology/Health Services Research:	Type 1 diabetes prevalence increasing globally and regionally: the role of natural selection and life expectancy at birth
:: DMJ :: Diabetes &amp; Metabolism Journal	About	Aims and Scope	Editorial Board	Best Practice	Journal Management Team	Journal	Information	View Full-text	Forthcoming Articles	Current Issue	Archive	DMJ on	DMJ on	DMJ on	DMJ on	Best Reviewers	Most Read	Most Cited	For Contributors	Instructions to Authors	Code of Ethics	e-Submission	Article-Processing Charge	TOC Alerts	Contact us	Search	Full text Search	Special Editorial	New	Feb 2020 (v44 n1)	Editor’s Commentary	Diabetes and Metabolism Journal	in 2020: Good to Great	Jeong IK.	https://doi.org/10.4093/dmj.2020.0032	Review	New	Feb 2020 (v44 n1)	Guideline/Fact Sheet	Metformin Treatment for Patients with Diabetes and Chronic Kidney Disease: A Korean Diabetes Association and Korean Society of Nephrology Consensus Statement	Hur KY, Kim MK, Ko SH, Han M, Lee DW, Kwon HS, Committee of Clinical Practice Guidelines, Korean Diabetes Association, Committee of the Cooperative Studies, Korean Society of Nephrology.	https://doi.org/10.4093/dmj.2020.0004	Review	New	Feb 2020 (v44 n1)	Drug/Regimen	Use of SGLT-2 Inhibitors in Patients with Type 2 Diabetes Mellitus and Abdominal Obesity: An Asian Perspective and Expert Recommendations	Sheu WH, Chan SP, Matawaran BJ, Deerochanawong C, Mithal A, Chan J, Suastika K, Khoo CM, Nguyen HM, Linong J, Luk A, Yoon KH.	https://doi.org/10.4093/dmj.2019.0208
Frontiers in Endocrinology	In today’s world, endocrinology is becoming increasingly important as it underlies many of the challenges societies face - from obesity and diabetes to reproduction, population control and aging. Endocrinology covers a broad field from basic molecular and cellular communication through to clinical care and some of the most crucial public health issues. The journal, thus, welcomes outstanding cont…	Frontiers in Endocrinology is a member of the Committee on Publication Ethics.	Home	About Frontiers	Journals A-Z	Institutional Membership	Contact	News	Submit	FAQs	Terms &amp; Conditions	Privacy Policy	Newsletters	RSS/Twitter	Careers	© 2007 - 2020 Frontiers Media S.A. All Rights Reserved	We use cookies on this website to improve your user experience.	Learn more	Close
Journal of Diabetes Investigation - Wiley Online Library	Skip to Main Content	Access by	National Chiao Tung University	Access by	National Chiao Tung University	Search within	This Journal	Anywhere	Search term	Advanced Search	Citation Search	Search term	Advanced Search	Citation Search	Login / Register	Journal list menu	Journal	About	Overview	Society Information	Contact	Editorial Board	News	Advertise	Permissions	Contribute	Author Guidelines	Submit a Manuscript	For Referees	Articles	Browse	JDI Updates	Accepted Articles	Early View	Current Issue	All Issues	Most Accessed	Virtual Issues	Actions	Tools	Submit an Article	Get content alerts	Follow journal	Alert	Most recent (RSS)	Most cited (RSS)	Journal of Diabetes Investigation	Edited By: Nigishi Hotta	Impact factor:
Journal of Diabetes Research | Hindawi	Journals	Publish with us	Publishing partnerships	About us	Blog	Journal of Diabetes Research	+	Journal Menu	Journal overview	For authors	For reviewers	For editors	Table of Contents	Special Issues	Submit	Journal metrics	Acceptance rate	32%	Submission to final decision	89 days	Acceptance to publication	30 days	CiteScore	3.020	Impact Factor	3.040	APC	$2050	Submit	Recently Published	Knowledge about Diabetes and Glycemic Control among Diabetic Patients in Saudi Arabia	Noura A. Abouammoh | Muteb A. Alshamrani	Read the full article	Journal profile	Journal of Diabetes Research	publishes articles related to type 1 and type 2 diabetes. Topics include etiology, pathogenesis, management, and prevention of diabetes, as well as associated complications such as nephropathy.	About this journal	Editor spotlight	Chief Editor Dr Mark Yorek, from the University of Iowa, is currently researching vascular and neural disease related to obesity and diabetes. His active research studies focus on etiology, treatment and prevention of nerve damage.	Meet the editorial board	Special Issues	We currently have a number of Special Issues open for submission. Special Issues highlight emerging areas of research within a field, or provide a venue for a deeper investigation into an existing research area.	Submit to Special Issue	Latest Articles	More articles	Research Article	06 Mar 2020	Alterations of Retinal Pigment Epithelium–Photoreceptor Complex in Patients with Type 2 Diabetes Mellitus without Diabetic Retinopathy: A Cross-Sectional Study	Zheren Xia | Hao Chen | Suilian Zheng
Therapeutic Advances in Endocrinology and Metabolism: SAGE Journals	Skip to main content	Cookies Notification	This site uses cookies. By continuing to browse	the site you are agreeing to our use of cookies.	Find out more.	MENU	Search	Browse	Resources	Authors	Librarians	Editors	Societies	Advanced Search	IN THIS JOURNAL	Journal Home	Browse Journal	All Articles	OnlineFirst	Browse by Year	Accepted Manuscripts	Special Collections Index	Journal Info	Journal Description	Aims and Scope	Editorial Board	Submission Guidelines	Abstracting/Indexing	Reprints	Journal Permissions	Recommend to Library	Advertising &amp; Promotion	Stay Connected	Email Alerts	RSS Feed	Feedback / Contact SAGE	Submit Paper	Submission Guidelines	Open Special Collections	Submit Now	Advanced Search	Search	Browse	Resources	Authors	Librarians	Editors	Societies	Advanced Search
Diabetes Therapy | Home	Cookie Notice	We use cookies to personalise content and ads, to provide social media features and to analyse our traffic. We also share information about your use of our site with our social media, advertising and analytics partners in accordance with our	Privacy Policy	. You can manage your preferences in Cookie Settings.	Close	OK	Manage Cookies	Your Privacy	Strictly Necessary Cookies	Performance &amp; Analytics Cookies	Functional Cookies	Targeting Cookies	More Information	Privacy Preference Centre	Active	Always Active	Save Settings	Allow All	Skip to main content	Advertisement	Springer Nature is making SARS-CoV-2 and COVID-19 research free.	View research	|	View latest news	|	Sign up for updates	Search	Authors &amp; Editors	My account	Menu	Authors &amp; Editors	My account	https://media.springernature.com/w92/springer-static/cover/journal/13300.jpg 1x,	https://media.springernature.com/w138/springer-static/cover/journal/13300.jpg 1.5x,	https://media.springernature.com/w184/springer-static/cover/journal/13300.jpg 2x,	Diabetes Therapy	Research, treatment and education of diabetes and related disorders	Aims and Scope	Diabetes Therapy is an international, peer reviewed, rapid-publication (peer review in 2 weeks, published 3–4 weeks from acceptance) journal dedicated to the publication of high-quality clinical (all phases), observational, real-world, and health outcomes research around the discovery, development, and use of therapeutics and interventions (including devices) across all areas of diabetes. Studies…	The journal is of interest to a broad audience of healthcare professionals and publishes original research, reviews, communications and letters. The journal is read by a global audience and receives submissions from all over the world. Diabetes Therapy will consider all scientifically sound research be it positive, confirmatory or negative data. Submissions are welcomed whether they relate to an …	Rapid Publication	The journal’s rapid publication timelines aim for a peer review decision within 2 weeks of submission. If an article is accepted it will be published online 3-4 weeks from acceptance. These rapid timelines are achieved through the combination of a dedicated in-house editorial team, who closely manage article workflow, and an extensive Editorial and Advisory Board who assist with rapid peer review…	Personal Service	The journal’s dedicated in-house editorial team offer a personal “concierge service” meaning that authors will always have a personal point of contact able to update them on the status of their manuscript. The editorial team check all manuscripts to ensure that articles conform to the most recent COPE, GPP and ICMJE publishing guidelines. This supports the publication of ethically sound and trans…	Enhanced Digital Features	Diabetes Therapy offers a range of additional enhanced digital features designed to increase visibility, readership, and the educational value of the content. Each paper is accompanied by a bulleted summary slide, giving a time-efficient overview of the content to a wide readership. Articles also have the option to include other enhanced digital features including (but not limited to) slide sets,…	By having a choice of media not limited to text, figures and tables alone, readers may receive information more efficiently, whilst being reassured that the content has undergone the same rigorous peer review as the original article. Offering succinct multimedia formats can support time-pressed healthcare professionals in keeping on top of recently published research.	For questions relating specifically to enhanced digital features, please contact adisdigitalfeatures@springer.com.	Plain Language Summaries
1 - fe80:0:0:0:31:cdff:fea3:11b8%ens5	2 - 10.200.3.184	Requested: 10.200.3.184/10.200.3.184	Endocrine Connections	Jump to Content	Jump to Main Navigation	This site uses cookies, tags, and tracking settings to store information that help give you the very best browsing experience.	If you don't change your settings, we'll assume you're happy with this.	More information	Dismiss this warning	{var n,c,l;t.SMCX=t.SMCX||[],e.getElementById(o)||(n=e.getElementsByTagName(s),c=n[n.length-1],l=e.createElement(s),l.type="text/javascript",l.async=!0,l.id=o,l.src=["https:"===location.protocol?"https://":"http://","widget.surveymonkey.com/collect/website/js/tRaiETqnLgj758hTBazgdx4ctUSGygBCyKozu1afGwONXOFax5O4WSShiWmtyNuZ.js"].join(""),c.parentNode.insertBefore(l,c))}	Google Translate	請選取語言	​	▼	User Account	Sign in	to save searches and organize your favorite content.	Not registered?	Create account	My Content	(0)	My Searches	(0)	EC	Menu	Home	Browse	Content	Accepted manuscripts	Current issue	All issues	Journal-based learning	Submit	Author guidelines	Submit now	Reasons to publish	Ethical policy	OA policy	Publication charges	Author resource centre	About	Scope	Editorial Board	Societies	For libraries	Abstracting and indexing	Alerts	Journals	Echo Research and Practice
International Journal of Endocrinology | Hindawi	Journals	Publish with us	Publishing partnerships	About us	Blog	International Journal of Endocrinology	+	Journal Menu	Journal overview	For authors	For reviewers	For editors	Table of Contents	Special Issues	Submit	Journal metrics	Acceptance rate	30%	Submission to final decision	68 days	Acceptance to publication	38 days	CiteScore	2.350	Impact Factor	2.287	APC	$2050	Submit	Recently Published	Relationship between Thyroid Hormone Levels and Crime Type: A Controlled Study in Prisoners	Hasan Acar | Ayşe Ülgen	Read the full article	Journal profile	International Journal of Endocrinology	publishes original research articles, review articles, and clinical studies that provide insights into the endocrine system and its associated diseases at a genomic, molecular, biochemical and cellular level.	About this journal	Editor spotlight	International Journal of Endocrinology	maintains an Editorial Board of practicing researchers from around the world, to ensure manuscripts are handled by editors who are experts in the field of study.	Meet the editorial board	Special Issues	We currently have a number of Special Issues open for submission. Special Issues highlight emerging areas of research within a field, or provide a venue for a deeper investigation into an existing research area.	Submit to Special Issue	Latest Articles	More articles	Research Article	07 Mar 2020	The Phlorotannin-Rich Fraction of
BMC Endocrine Disorders | Home page	Skip to main content	Advertisement	Springer Nature is making SARS-CoV-2 and COVID-19 research free.	View research	|	View latest news	|	Sign up for updates	Search	Explore journals	Get published	About BMC	Login	Menu	Explore journals	Get published	About BMC	Login	Search all BMC articles	Search	BMC Endocrine Disorders	Home	About	Articles	Submission Guidelines	In Review	Search	Submit manuscript	dolgachov / iStock	NEW Call for papers: Emerging risk factors and complications of endocrine disorders	BMC Endocrine Disorders is pleased to welcome submissions to this thematic series. All work exploring basic, translational, and clinical aspects of this relevant topic is gladly received.	Did your research give you data you couldn't find a home for?	Perhaps the outcome was unexpected? Or maybe you haven't had a chance to analyse it? Or it just didn't make it into the final paper?	Interesting data often gets overlooked. By publishing it as a data note in	BMC Research Notes	it can be found in PubMed, SCImago, Scopus and other indexing services.	Find out which formats we accept and how easy it is to free your data.	Announcement: we are recruiting new Associate Editors	We are recruiting new Associate Editors to join our international Editorial Board, helping to provide expertise on a wide range of subjects within the area of endocrine disorders.	Reviewer acknowledgements	The editors and staff of BMC Endocrine Disorders would like to warmly thank the reviewers whose comments helped to shape the journal, for their invaluable assistance with review of manuscripts in Volume 18 (2018).	Articles	Recent	Most accessed	The effects of testosterone on bone health in males with testosterone deficiency: a systematic review and meta-analysis	Authors:	Zhichao Zhang, Deying Kang and Hongjun Li	Content type:	Research article
Adipocyte: Vol 9, No 1	Access provided by	National Chiao Tung University 國立交通大學	Log in	|	Register	Cart	Search in:	This Journal	Anywhere	Advanced search	2018 Impact Factor	3.533	Adipocyte	2018 Impact Factor	3.533	An open access journal	Submit an article	New content alerts	RSS	Citation search	Citation search	Current issue	Browse list of issues	Explore	This journal	Aims and scope	Instructions for authors	Journal information	Special issues	Editorial board	Related websites	Journal news	Format-free submission: save more time for your research	Call for papers	Submissions welcome for Adipocyte	Latest articles	See all volumes and issues	Volume 9,	2020	Vol 8,	2019	Vol 7,	2018	Vol 6,	2017	Vol 5,	2016	Vol 4,	2015
1 - fe80:0:0:0:31:cdff:fea3:11b8%ens5	2 - 10.200.3.184	Requested: 10.200.3.184/10.200.3.184	Endocrinology, Diabetes &amp; Metabolism Case Reports	Jump to Content	Jump to Main Navigation	This site uses cookies, tags, and tracking settings to store information that help give you the very best browsing experience.	If you don't change your settings, we'll assume you're happy with this.	More information	Dismiss this warning	{var n,c,l;t.SMCX=t.SMCX||[],e.getElementById(o)||(n=e.getElementsByTagName(s),c=n[n.length-1],l=e.createElement(s),l.type="text/javascript",l.async=!0,l.id=o,l.src=["https:"===location.protocol?"https://":"http://","widget.surveymonkey.com/collect/website/js/tRaiETqnLgj758hTBazgdx4ctUSGygBCyKozu1afGwONXOFax5O4WSShiWmtyNuZ.js"].join(""),c.parentNode.insertBefore(l,c))}	Google Translate	請選取語言	​	▼	User Account	Sign in	to save searches and organize your favorite content.	Not registered?	Create account	My Content	(0)	My Searches	(0)	EDM Case Reports	Menu	Home	Browse	Content	Cases	Journal-based learning	Submit	Author guidelines	Submit now	Reasons to publish	Ethical policy	OA policy	Publication charges	Author resource centre	About	Scope	Editorial board	Societies	For libraries	Abstracting and indexing	Alerts	Journals	Echo Research and Practice	Endocrine Connections	Endocrine-Related Cancer
Clinical Diabetes and Endocrinology | Home page	Skip to main content	Advertisement	Springer Nature is making SARS-CoV-2 and COVID-19 research free.	View research	|	View latest news	|	Sign up for updates	Search	Explore journals	Get published	About BMC	Login	Menu	Explore journals	Get published	About BMC	Login	Search all BMC articles	Search	Clinical Diabetes and Endocrinology	Home	About	Articles	Submission Guidelines	Search	Submit manuscript	Indexing	We are pleased to announce that all articles published in	Clinical Diabetes and Endocrinology	are included in PubMed and PubMed Central.	Featured Blog - Suggestions in improving the transition from pediatric to adult care in patients with type 1 diabetes	The period when teens with type 1 diabetes transition from pediatric to adult care is critical, which can result in these adolescents being at heightened risk for poor glycemic control in addition to the other challenges young adulthood brings. A recently published review in Clinical Diabetes and Endocrinology explores these challenges and offers new recommendations on how patients and endocrinol…	by Kathryn Rodeman &amp; Inas Thomas 29 May 2019	Articles	Recent	Most accessed	Impact of atherosclerotic cardiovascular disease on healthcare resource utilization and costs in patients with type 2 diabetes mellitus in a real-world setting	Authors:	Wayne Weng, Ye Tian, Sheldon X. Kong, Rahul Ganguly, Malene Hersloev, Jason Brett and Todd Hobbs	Content type:	Research article	4 March 2020	Atypical hyperglycemia presentation suggests considering a diagnostic of other types of diabetes: first reported GCK-MODY in Perú	Authors:	Juan Carlos Lizarzaburu-Robles, Juan Carlos Gomez-de-la-Torre, María del Carmen Castro-Mujica, Flor Vento, Sofia Villanes, Elizabeth Salsavilca and Chris Guerin	Content type:	Case report	14 January 2020
Journal of Clinical and Translational Endocrinology - Elsevier	Menu	Search	Search	Search in:	All	Webpages	Books	Journals	10 results per page	20 results per page	50 results per page	100 results per page	Home	Journals	Journal of Clinical and Translational Endocrinology	Facebook	Twitter	ISSN:	2214-6237	Journal of Clinical and Translational Endocrinology	Editor-in-Chief:	Professor Vin Tangpricha, MD, PhD	View Editorial Board	CiteScore:	1.54	ℹ	CiteScore:	2018: 1.540	CiteScore measures the average citations received per document published in this title. CiteScore values are based on citation counts in a given year (e.g. 2015) to documents published in three previous calendar years (e.g. 2012 – 14), divided by the number of documents in these three previous years (e.g. 2012 – 14).	Submit Your Paper	Open Access	View Articles	Guide for Authors	Author instructions	Download Guide for Authors in PDF	View Guide for Authors online	Useful links	Journal Finder	Download the ‘Understanding the Publishing Process’ PDF	Abstracting/ Indexing	Track Your Paper	Check submitted paper	Due to migration of article submission systems, please check the status of your submitted manuscript in the relevant system below:	Check the status of your submitted manuscript in	EVISE	Check the status of your submitted manuscript in EES:	Username	Password	I forgot my password
Journal of Thyroid Research | Hindawi	Journals	Publish with us	Publishing partnerships	About us	Blog	Journal of Thyroid Research	+	Journal Menu	Journal overview	For authors	For reviewers	For editors	Table of Contents	Special Issues	Submit	Journal metrics	Acceptance rate	-	Submission to final decision	-	Acceptance to publication	-	CiteScore	1.770	Impact Factor	-	APC	$950	Submit	Recently Published	Microscopic Positive Tumor Margin Increases Risk for Disease Persistence but Not Recurrence in Patients with Stage T1-T2 Differentiated Thyroid Cancer	Olfat Kamel Hasan | Sarah De Brabandere | ... | Stan Van Uum | + 3 Others	Read the full article	Journal profile	Journal of Thyroid Research	publishes articles on the molecular and cellular biology, immunology, biochemistry, physiology and pathology of thyroid diseases, with a specific focus on thyroid cancer.	About this journal	Editor spotlight	Journal of Thyroid Research	maintains an Editorial Board of practicing researchers from around the world, to ensure manuscripts are handled by editors who are experts in the field of study.	Meet the editorial board	Special Issues	Do you think there is an emerging area of research that really needs to be highlighted? Or an existing research area that has been overlooked or would benefit from deeper investigation? Raise the profile of a research area by leading a Special Issue.	Submit your proposal	Latest Articles	More articles	Review Article	18 Dec 2019	Superior Approach of Recurrent Laryngeal Nerve: Review of the Literature
Clinical Medicine Insights: Endocrinology and Diabetes: SAGE Journals	Skip to main content	Cookies Notification	This site uses cookies. By continuing to browse	the site you are agreeing to our use of cookies.	Find out more.	MENU	Search	Browse	Resources	Authors	Librarians	Editors	Societies	Advanced Search	IN THIS JOURNAL	Journal Home	Browse Journal	All Articles	Browse by Year	OnlineFirst	Accepted Manuscripts	Special Collection Index	Journal Info	Journal Description	Aims and Scope	Editorial Board	Submission Guidelines	Abstracting/Indexing	Reprints	Journal Permissions	Recommend to Library	Advertising &amp; Promotion	Stay Connected	Email Alerts	RSS Feed	Feedback / Contact SAGE	Submit Paper	Advanced Search	Search	Browse	Resources	Authors	Librarians	Editors	Societies	Advanced Search	Sign In	NATIONAL CHIAO TUNG UNIV LIB	Society
Case Reports in Endocrinology | Hindawi	Journals	Publish with us	Publishing partnerships	About us	Blog	Case Reports in Endocrinology	+	Journal Menu	Journal overview	For authors	For reviewers	For editors	Table of Contents	Submit	Journal metrics	Acceptance rate	33%	Submission to final decision	53 days	Acceptance to publication	36 days	CiteScore	0.650	Impact Factor	-	APC	$650	Submit	Recently Published	An Adrenocortical Carcinoma Associated with Non-Islet Cell Tumor Hypoglycemia and Aberrant ACTH Production	M. D. S. A. Dilrukshi | A. W. Wickramarachchi | ... | N. P. Somasundaram | + 3 Others	Read the full article	Journal profile	Case Reports in Endocrinology	publishes case reports and case series related to the endocrine system and its associated diseases.	About this journal	Editor spotlight	Case Reports in Endocrinology	maintains an Editorial Board of practicing researchers from around the world, to ensure manuscripts are handled by editors who are experts in the field of study.	Meet the editorial board	Abstracting and Indexing	This journal's articles appear in a wide range of abstracting and indexing databases, and are covered by numerous other services that aid discovery and access. Find out more about where and how the content of this journal is available.	Find out more	Latest Articles	More articles	Case Report	27 Feb 2020	Adrenal Adenoma Anarchy: A Case of an ACTH-Secreting Pheochromocytoma	Michelle N. Lee | WingYee Wan | ... | Maria I. Kravchenko
Reproductive Medicine and Biology - Wiley Online Library	Skip to Main Content	Access by	National Chiao Tung University	Access by	National Chiao Tung University	Search within	This Journal	Anywhere	Search term	Advanced Search	Citation Search	Search term	Advanced Search	Citation Search	Login / Register	Journal list menu	Journal	About	Overview	Society Information	Editorial Board	News	Advertise	Contribute	Author Guidelines	Submit a Manuscript	Articles	Browse	Accepted Articles	Early View	Current Issue	All Issues	Actions	Tools	Submit an Article	Get content alerts	Subscribe to this journal	Follow journal	Alert	Most recent (RSS)	Most cited (RSS)	Reproductive Medicine and Biology	Edited By: Norihiro Sugino, Yamaguchi University, Ube, Japan	Online ISSN:	1447-0578	©Japan Society for Reproductive Medicine	LATEST ISSUE	Volume 19,	Issue 1
Thyroid Research | Home page	Skip to main content	Advertisement	Springer Nature is making SARS-CoV-2 and COVID-19 research free.	View research	|	View latest news	|	Sign up for updates	Search	Explore journals	Get published	About BMC	Login	Menu	Explore journals	Get published	About BMC	Login	Search all BMC articles	Search	Thyroid Research	Home	About	Articles	Submission Guidelines	Search	Submit manuscript	Articles	Recent	Most accessed	Falsely undetectable TSH in a euthyroid patient	Authors:	Monireh Rahimkhani, Kiana Kazemian and Rashid Ramezani Daryasari	Content type:	Case report	30 January 2020	Cross-sectional and prospective study on anti-Müllerian hormone changes in a cohort of pre-menopausal women with a history of differentiated thyroid cancer	Authors:	Miranda Mittica, Andrea Dotto, Martina Comina, Marsida Teliti, Eleonora Monti and Massimo Giusti	Content type:	Research	10 January 2020	Life-threatening complications of high doses of intravenous methylprednisolone for treatment of Graves’ orbitopathy	Authors:	Dorota Walasik-Szemplińska, Grzegorz Kamiński and Iwona Sudoł-Szopińska	Content type:	Review	23 December 2019	Pre-sternal thyroid swellings: a case of rare aberrant site recurrence and review of literature
JIMD Reports - Wiley Online Library	Skip to Main Content	Access by	National Chiao Tung University	Access by	National Chiao Tung University	Search within	This Journal	Anywhere	Search term	Advanced Search	Citation Search	Search term	Advanced Search	Citation Search	Login / Register	Journal list menu	Journal	About	Overview	Society Information	Contact	Editorial Board	Contribute	Author Guidelines	Submit a Manuscript	For Referees	Articles	Browse	Early View	Current Issue	All Issues	Actions	Tools	Submit an article	Get Content alerts	Subscribe to this journal	Follow journal	Alert	Most recent (RSS)	Most cited (RSS)	JIMD Reports	Editor-in-Chief: Eva Morava, Mayo Clinics, USA, and Leuven, Belgium	Online ISSN:	2192-8312	LATEST ISSUE	Volume 52,	Issue 1	March 2020	Navigation Bar
Journal of Obesity &amp; Metabolic Syndrome	Search for	Search All Journals	TEXT SIZE	Title	Author	Keyword	Full Text	::: Volume :::	Vol. 28	Vol. 27	Vol. 26	Vol. 25	Vol. 24	Vol. 23	Vol. 22	Vol. 21	Vol. 20	Vol. 19	Vol. 18	Vol. 17	Vol. 16	Vol. 15	Vol. 14	Vol. 13	Vol. 12	Vol. 11	Vol. 10	Vol. 9	Vol. 8	Vol. 7	Vol. 6	Vol. 5	Vol. 4	Vol. 3	Vol. 2	Vol. 1	::: Issue :::	Journal of Obesity &amp; Metabolic Syndrome 2019;28:213-98	Editorial	The Timing of Rapid Infant Weight Gain in Relation to Childhood Obesity	Young-Lim Shin	Journal of Obesity &amp; Metabolic Syndrome 2019;28:213-215	https://doi.org/10.7570/jomes.2019.28.4.213	PubMed Central	Reviews	Effect of Diet on the Gut Microbiota Associated with Obesity	Bohkyung Kim, Ha-Neul Choi, Jung-Eun Yim	Journal of Obesity &amp; Metabolic Syndrome 2019;28:216-224	https://doi.org/10.7570/jomes.2019.28.4.216
JD - JMIR Diabetes	JMIR Publications	Menu	Search	User	Sign In	Sign Up	Follow Us on Twitter	Home	Browse Journal	Current Issue	Upcoming Issue	Browse By Year	Browse by Year:	Select...	2016	2017	2018	2019	2020	Submit	Browse by Issue	Browse by Author	Browse by Theme	Other Journals	Journal of Medical Internet Research	JMIR Research Protocols	JMIR mHealth and uHealth	JMIR Mental Health	JMIR Medical Informatics	JMIR Public Health and Surveillance	Iproceedings	Interactive Journal of Medical Research	JMIR Formative Research	JMIR Human Factors	JMIR Serious Games	JMIR Medical Education	JMIR Cancer	JMIR Rehabilitation and Assistive Technologies	JMIR Aging	JMIR Pediatrics and Parenting	JMIR Cardio	Journal of Participatory Medicine	Medicine 2.0	JMIR Perioperative Medicine	JMIR Biomedical Engineering	JMIR Dermatology	JMIR Nursing	JMIR Challenges	JMIR Preprints
Endocrinology, Diabetes &amp; Metabolism - Wiley Online Library	Skip to Main Content	Access by	National Chiao Tung University	Access by	National Chiao Tung University	Search within	This Journal	Anywhere	Search term	Advanced Search	Citation Search	Search term	Advanced Search	Citation Search	Login / Register	Journal list menu	Journal	About	Overview	Editorial Board	Contact	Contribute	Author Guidelines	Submit a Manuscript	Articles	Browse	Accepted Articles	Early View	Current Issue	All Issues	Cover Gallery	Actions	Tools	Submit an Article	Get content alerts	Follow journal	Alert	Most recent (RSS)	Most cited (RSS)	Endocrinology, Diabetes &amp; Metabolism	Edited By: Mark Gurnell and Marcus Hompesch	Online ISSN:	2398-9238	John Wiley &amp; Sons, Ltd.	Endocrinology, Diabetes &amp; Metabolism	is a peer-reviewed open access title providing rapid publication across the breadth of endocrinology, diabetes and metabolism research.	LATEST ISSUE	Volume 3,	Issue 1
Journal of the Endocrine Society | Oxford Academic	Skip to Main Content	Search Menu	Account Menu	Menu	National Chiao Tung University Library	National Chiao Tung University Library	Sign In	Register	Navbar Search Filter	All Journal of the Endocrine Society	All Endocrine Society Journals	All Journals	Mobile Microsite Search Term	Search	Sign In	National Chiao Tung University Library	National Chiao Tung University Library	Register	Issues	Volume 4, Issue 3, March 2020 (In Progress)	Volume 4, Issue 2, February 2020	Browse all	More Content	Advance Articles	ENDO 2019 Meeting Abstracts	Thematic Issues	ES Journals	Endocrine Reviews	Endocrinology	Journal of the Endocrine Society	The Journal of Clinical Endocrinology &amp; Metabolism	Molecular Endocrinology	ES Journals Portal	Submit	Author Guidelines	Submission Site	Open Access	Why Publish with the Endocrine Society?	Advertise	Advertising &amp; Corporate Services	Reprints and ePrints	About	About Journal of the Endocrine Society	Editorial Board	Author Resources	Reviewer Resources	Rights &amp; Permissions	Other Society Publications	Member Access
Clinical Kidney Journal | Oxford Academic	Skip to Main Content	Search Menu	Account Menu	Menu	National Chiao Tung University Library	National Chiao Tung University Library	Sign In	Register	Navbar Search Filter	All Clinical Kidney Journal	All ERA-EDTA Journals	All Journals	Mobile Microsite Search Term	Search	Sign In	National Chiao Tung University Library	National Chiao Tung University Library	Register	Issues	Advance articles	Supplements	Submit	Author Guidelines	Submission Site	Open Access	Alerts	About	About ckj	About the ERA-EDTA	Journals Career Network	Editorial Board	Advertising and Corporate Services	Self-Archiving Policy	Issues	Advance articles	Supplements	Submit	Author Guidelines	Submission Site	Open Access	Alerts	About	About ckj	About the ERA-EDTA	Journals Career Network	Editorial Board	Advertising and Corporate Services	Self-Archiving Policy	Close
Therapeutic Advances in Urology - All Issues	Skip to main content	Cookies Notification	This site uses cookies. By continuing to browse	the site you are agreeing to our use of cookies.	Find out more.	MENU	Search	Browse	Resources	Authors	Librarians	Editors	Societies	Advanced Search	IN THIS JOURNAL	Journal Home	Browse Journal	All Articles	OnlineFirst	Browse by Year	Supplement Index	Accepted Manuscripts	Special Collections Index	Journal Info	Journal Description	Aims and Scope	Editorial Board	Submission Guidelines	Abstracting/Indexing	Reprints	Journal Permissions	Recommend to Library	Advertising &amp; Promotion	Stay Connected	Email Alerts	RSS Feed	Feedback / Contact SAGE	Submit Paper	Submission Guidelines	Open Special Collections	Submit Now	Advanced Search	Search	Browse	Resources	Authors	Librarians	Editors	Societies
BMC Nephrology | Home page	Skip to main content	Advertisement	Springer Nature is making SARS-CoV-2 and COVID-19 research free.	View research	|	View latest news	|	Sign up for updates	Search	Explore journals	Get published	About BMC	Login	Menu	Explore journals	Get published	About BMC	Login	Search all BMC articles	Search	BMC Nephrology	Home	About	Articles	Submission Guidelines	In Review	Blog	Search	Submit manuscript	News Updates	BMC Nephrology Blogs	BMC Nephrology	has been publishing articles on all aspects of the prevention, diagnosis, and management of kidney and associated disorders for 20 years. The Editorial Board and Editors are delighted to	announce the launch	of a	journal-specific blog	, where we will regularly highlight high-quality and topical articles published in the journal. In our latest blog, Su Thavarajah explores the challenges that transplant centers face in sourcing sufficient, acceptable kidney allografts and how this new research could inform future strategies to overcome current barriers.	Read our latest blog post here	.	Blog: Kidney Week 2019 Highlights	BMC Nephrology	attended the	American Society of Nephrology	Kidney Week Annual Meeting 2019 in Washington D.C. Read the Editor's highlights of the meeting in our latest blog here.	Editor's Picks	International Society of Nephrology	Featured Article: Developing nephrology services in low income countries	Researchers from Tanzania found that national nephrology societies play important roles in establishing and strengthening nephrology services through advocacy, linkage between governments and international professional societies.	Pexels
Prostate Cancer | Hindawi	Journals	Publish with us	Publishing partnerships	About us	Blog	Prostate Cancer	+	Journal Menu	Journal overview	For authors	For reviewers	For editors	Table of Contents	Special Issues	Submit	Journal metrics	Acceptance rate	-	Submission to final decision	-	Acceptance to publication	-	CiteScore	2.480	Impact Factor	-	APC	$950	Submit	Recently Published	Synthetic Apparent Diffusion Coefficient for High	b	-Value Diffusion-Weighted MRI in Prostate	Prativa Sahoo | Russell C. Rockne | ... | Rakesh K. Gupta | + 3 Others	Read the full article	Journal profile	Prostate Cancer	provides a multidisciplinary platform for scientists, surgeons, oncologists and clinicians working on prostate cancer. Research includes diagnosis, surgery, radiotherapy, drug discovery and medical management of the disease.	About this journal	Editor spotlight	Prostate Cancer	maintains an Editorial Board of practicing researchers from around the world, to ensure manuscripts are handled by editors who are experts in the field of study.	Meet the editorial board	Special Issues	Do you think there is an emerging area of research that really needs to be highlighted? Or an existing research area that has been overlooked or would benefit from deeper investigation? Raise the profile of a research area by leading a Special Issue.	Submit your proposal	Latest Articles	More articles	Research Article
International Journal of Nephrology and Renovascular Disease	Journals	Why Publish With Us?	Author Guidelines	Peer Review Guidelines	Open Outlook	Blog	Reprints	Submit Manuscript	Menu	About	Contact	Sustainability	Press Center	Testimonials	Blog	Favored Author Program	Permissions	Pre-Submission	Reprints	Login	open access to scientific and medical research	Advanced search	Home	Journals	Why publish with us?	Editorial Policies	Author Information	Peer Review Guidelines	Open Outlook	Average Article Statistics	2	3	Days	*	From submission to first editorial decision.	8	Days	*	From editorial acceptance to publication.	*Business days (Mon-Fri)	Rejection Rate	6	5	%	*	The above percentage of manuscripts have been rejected in the last 12 months.	Submit Manuscript	Journal Email Alerts	Signup for Alerts
Research and Reports in Urology - Dove Press Open Access Publisher	Journals	Why Publish With Us?	Author Guidelines	Peer Review Guidelines	Open Outlook	Blog	Reprints	Submit Manuscript	Menu	About	Contact	Sustainability	Press Center	Testimonials	Blog	Favored Author Program	Permissions	Pre-Submission	Reprints	Login	open access to scientific and medical research	Advanced search	Home	Journals	Why publish with us?	Editorial Policies	Author Information	Peer Review Guidelines	Open Outlook	Average Article Statistics	2	0	Days	*	From submission to first editorial decision.	1	0	Days	*	From editorial acceptance to publication.	*Business days (Mon-Fri)	Rejection Rate	6	3	%	*	The above percentage of manuscripts have been rejected in the last 12 months.	Submit Manuscript	Journal Email Alerts
BMC Urology | Home page	Skip to main content	Advertisement	Springer Nature is making SARS-CoV-2 and COVID-19 research free.	View research	|	View latest news	|	Sign up for updates	Search	Explore journals	Get published	About BMC	Login	Menu	Explore journals	Get published	About BMC	Login	Search all BMC articles	Search	BMC Urology	Home	About	Articles	Submission Guidelines	In Review	Search	Submit manuscript	News Updates	Pexels	Call for Papers: Pre-Clinical and Basic Research	The Editors are pleased to announce the opening of the new Pre-Clinical and Basic Research section in BMC Urology.	About to Submit a Systematic Review or Meta-Analysis?	BMC Urology	is affiliated with	Cochrane Urology	. The purpose of this affiliation is to improve the standard of systematic review and meta-analysis reporting.	Editor's Picks	Pexels	Which is the best treatment for pediatric upper urinary tract stones?	Researchers from Sichuan University systematically reviewed existing literature to evaluate the efficacy and safety of extracorporeal shockwave lithotripsy, percutaneous nephrolithotomy, and retrograde intrarenal surgery, in the management of pediatric upper urinary tract stones.	Pixabay	Optimizing anesthesia and combining respiratory support for retrograde intrarenal surgery	Movement of stones within the operative field during retrograde intrarenal surgery is one of the greatest challenges of this type of urological surgery. In a pilot study, researchers based in Russia and the US collaborated to develop a novel general anesthesia technique to combat this surgical challenge.	Articles	Recent	Most accessed	Do partial AZFc deletions affect the sperm retrieval rate in non-mosaic Klinefelter patients undergoing microdissection testicular sperm extraction?	Authors:
Journal of the International Association of Providers of AIDS Care (JIAPAC): SAGE Journals	Skip to main content	Cookies Notification	This site uses cookies. By continuing to browse	the site you are agreeing to our use of cookies.	Find out more.	MENU	Search	Browse	Resources	Authors	Librarians	Editors	Societies	Advanced Search	IN THIS JOURNAL	Journal Home	Browse Journal	All Articles	OnlineFirst	Accepted Manuscripts	Browse by Year	Special Collections Index	Journal Info	Journal Description	Aims and Scope	Editorial Board	Submission Guidelines	Abstracting/Indexing	Reprints	Journal Permissions	Recommend to Library	Advertising &amp; Promotion	Stay Connected	Email Alerts	RSS Feed	Feedback / Contact SAGE	Submit Paper	Submission Guidelines	Open Special Collections	Submit Now	Advanced Search	Search	Browse	Resources	Authors	Librarians	Editors	Societies	Advanced Search
Renal Failure: Vol 42, No 1	Access provided by	National Chiao Tung University 國立交通大學	Log in	|	Register	Cart	Search in:	This Journal	Anywhere	Advanced search	2018 Impact Factor	1.687	Renal Failure	2018 Impact Factor	1.687	An open access journal	Indexed in MEDLINE, Thomson Reuters Journal Citations Reports and Scopus, this open access journal publishes research on acute renal injury and its consequence, as well as addressing advances in the fields of chronic renal failure, hypertension, and renal transplantation.	Submit an article	New content alerts	RSS	Citation search	Citation search	Current issue	Browse list of issues	Explore	This journal	Aims and scope	Instructions for authors	Journal information	Editorial board	Advertising information	Journal news	Format-free submission: save more time for your research	Latest articles	See all volumes and issues	Volume 42,	2020	Vol 41,	2019	Vol 40,	2018	Vol 39,	2017	Vol 38,	2016	Vol 37,	2015	Vol 36,	2014
:: ICUrology :: Investigative and Clinical Urology	About	View Full-text	For Contributors	Search	Aims and Scope	Editorial Board	Journal Information	ICUrology Today	Early View	Current Issue	Archive	ICUrology on	ICUrology on	ICUrology on	ICUrology on	Urology in Motion	Most Read articles	Most Cited articles	Information for Authors	Open Access Policy	Clinical Data Sharing Policy	Authorship Policy	Article Processing Charge	e-Submission	Contact us	Full text Search	Review Article	New	Mar 2020 (v61 n2)	The efficacy and safety of miniaturized percutaneous nephrolithotomy versus standard percutaneous nephrolithotomy: A systematic review and meta-analysis of randomized controlled trials	Feng D, Hu X, Tang Y, Han P, Wei X.	https://doi.org/10.4111/icu.2020.61.2.115	Original Article	New	Mar 2020 (v61 n2)	Precision Medicine in Urology	Targeted next-generation sequencing for locally advanced prostate cancer in the Korean population	Suh J, Jeong CW, Choi S, Ku JH, Kim HH, Kim KS, Kwak C.	https://doi.org/10.4111/icu.2020.61.2.127	Original Article	New	Mar 2020 (v61 n2)	Urological Oncology	Impact of perioperative blood transfusion on oncologic outcomes in patients with nonmetastatic renal cell carcinoma treated with curative nephrectomy: A retrospective analysis of a large, single-institutional cohort	Seon DY, Kwak C, Kim HH, Ku JH, Kim HS.	https://doi.org/10.4111/icu.2020.61.2.136	Original Article	New	Mar 2020 (v61 n2)
International Neurourology Journal (INJ)	Skip Navigation	Skip to contents	HOME	ABOUT	Aims and Scope	About the Journal	Editorial Board	Open Access	Contact Us	ARTICLE &amp; ORGAN	Article Category	Editorial	Review	Basic Science	Clinical	Case Report	Book Review	Letter	Browse all articles &gt;	Organ	Bladder	Brain	Spinal Cord	Prostate	Urethra	Pelvic Organ	Mechanics	Others	Browse all articles &gt;	ISSUES	New Issues	All Issues	Ahead-of Print	Most View (Last Month)	Most Cited	Int Neurourol J Search	Author Index	DISEASES &amp; TOPICS	Diseases	Interstitial Cystitis	OAB	BPH	SUI	Underactive Bladder	Brain and Spinal Cord Injury	Urological Cancer Associated Neurourology	POP	Nocturia	Urinary Tract Fistula
International Journal of Nephrology | Hindawi	Journals	Publish with us	Publishing partnerships	About us	Blog	International Journal of Nephrology	+	Journal Menu	Journal overview	For authors	For reviewers	For editors	Table of Contents	Special Issues	Submit	Journal metrics	Acceptance rate	33%	Submission to final decision	89 days	Acceptance to publication	32 days	CiteScore	1.440	Impact Factor	-	APC	$950	Submit	Recently Published	N-terminal Pro-B-Type Natriuretic Peptide and Malnutrition in Patients on Hemodialysis	Jacques Ducros | Laurent Larifla | ... | Lydia Foucan | + 3 Others	Read the full article	Journal profile	International Journal of Nephrology	publishes original research articles, review articles, and clinical studies on the prevention, diagnosis, and management of kidney diseases and associated disorders.	About this journal	Editor spotlight	International Journal of Nephrology	maintains an Editorial Board of practicing researchers from around the world, to ensure manuscripts are handled by editors who are experts in the field of study.	Meet the editorial board	Special Issues	Do you think there is an emerging area of research that really needs to be highlighted? Or an existing research area that has been overlooked or would benefit from deeper investigation? Raise the profile of a research area by leading a Special Issue.	Submit your proposal	Latest Articles	More articles	Review Article	25 Feb 2020	PPAR
Advances in Urology | Hindawi	Journals	Publish with us	Publishing partnerships	About us	Blog	Advances in Urology	+	Journal Menu	Journal overview	For authors	For reviewers	For editors	Table of Contents	Special Issues	Submit	Journal metrics	Acceptance rate	16%	Submission to final decision	45 days	Acceptance to publication	38 days	CiteScore	1.290	Impact Factor	-	APC	$950	Submit	Recently Published	Microbiome within Primary Tumor Tissue from Renal Cell Carcinoma May Be Associated with PD-L1 Expression of the Venous Tumor Thrombus	Michael A. Liss | Yidong Chen | ... | Dharam Kaushik | + 6 Others	Read the full article	Journal profile	Advances in Urology	provides a forum for urologists, nephrologists, and basic scientists working in the field of urology. The journal publishes articles focusing on the male and female urinary tract and the male reproductive organs.	About this journal	Editor spotlight	Advances in Urology	maintains an Editorial Board of practicing researchers from around the world, to ensure manuscripts are handled by editors who are experts in the field of study.	Meet the editorial board	Special Issues	Do you think there is an emerging area of research that really needs to be highlighted? Or an existing research area that has been overlooked or would benefit from deeper investigation? Raise the profile of a research area by leading a Special Issue.	Submit your proposal	Latest Articles	More articles	Research Article	29 Jan 2020	Efficacy of Tamsulosin plus Tadalafil versus Tamsulosin as Medical Expulsive Therapy for Lower Ureteric Stones: A Randomized Controlled Trial
Nephron Extra - Home - Karger Publishers	This website uses cookies to ensure you get the best experience on our website. By using this website, you agree with the Karger Cookie Policy.	More info	Got it	×	Title	(Title)	Mr	Ms	Dr.	Professor	First Name*	Last Name*	Company/Institution	E-Mail*	Message	*indicates required fields	This site is protected by reCAPTCHA and the Google	Privacy Policy	and	Terms of Service	apply.	0	0	Journals	Books	Collections	Subject Guide	Login	0	0	Journal Menu	Journal Home	Contents: all years	Nephron Extra	Editor(s): Benigni, A. (Bergamo)	Editorial Board	An open-access subjournal to	Nephron	Now included in the Emerging Sources Citation Index (ESCI)	ESCI is the Web of Science edition where journals under evaluation for inclusion in the Impact Factor databases (Science Citation Index Expanded™ and Social Sciences Citation Index®) and other Clarivate Analytics products are listed. ESCI journals are peer reviewed, follow ethical publishing practices, and are searchable and citable.	2018	Nephron Extra	Vol.	Issue	pp.	Issue Release Date	8	No. 2	11-23
Case Reports in Nephrology and Dialysis - Home - Karger Publishers	This website uses cookies to ensure you get the best experience on our website. By using this website, you agree with the Karger Cookie Policy.	More info	Got it	×	Title	(Title)	Mr	Ms	Dr.	Professor	First Name*	Last Name*	Company/Institution	E-Mail*	Message	*indicates required fields	This site is protected by reCAPTCHA and the Google	Privacy Policy	and	Terms of Service	apply.	0	0	Journals	Books	Collections	Subject Guide	Login	0	0	Journal Menu	Journal Home	About This Journal	Guidelines	Journal Contact	About Open Access	Contents: all years	Top Articles	Case Reports in Nephrology and Dialysis	Editor(s): Rychlik, I. (Prague)	Tomino, Y. (Honorary Editor) (Tokyo)	Editorial Board	Affiliations	2020	Case Reports in Nephrology and Dialysis	Vol.	Issue	pp.	Issue Release Date
ScienceDirect	Science Direct	Journals &amp;	Books	ScienceDirect help	!	There was a problem providing the content you requested	Please	contact us via our	support center	for more information and provide the details below.	Reference Number: 571352a3f8eaf075	IP Address: 140.113.207.50	Timestamp: 2020-03-09 08:11:01 UTC	Access denied	This website is using a security service to protect itself from online attacks.	Ray ID: 571352a3f8eaf075	Timestamp: 2020-03-09 08:11:01 UTC	Your IP address: 140.113.207.50	Requested URL: www.sciencedirect.com/journal/urology-case-reports	Error reference number: 1020	Server ID: FL_80F72	User-Agent: Mozilla/5.0 (Windows NT 6.2; WOW64) AppleWebKit/538.1 (KHTML, like Gecko) PhantomJS/2.1.1 Safari/538.1	Elsevier	About ScienceDirect	Shopping cart	Contact and	support	Terms and	conditions	Privacy policy	We use cookies to help provide and enhance our service and tailor content and ads. By continuing you agree to the	use of	cookies	.	Copyright ©	2020	Elsevier B.V. or its licensors or contributors. ScienceDirect ® is a registered trademark of Elsevier B.V.	RELX Group
Case Reports in Nephrology | Hindawi	Journals	Publish with us	Publishing partnerships	About us	Blog	Case Reports in Nephrology	+	Journal Menu	Journal overview	For authors	For reviewers	For editors	Table of Contents	Submit	Journal metrics	Acceptance rate	29%	Submission to final decision	55 days	Acceptance to publication	46 days	CiteScore	-	Impact Factor	-	APC	$650	Submit	Recently Published	Membranoproliferative Glomerulonephritis Associated with Nivolumab Therapy	Jessica Cruz-Whitley | Nolan Giehl | ... | Brian Young | + 1 Others	Read the full article	Journal profile	Case Reports in Nephrology	publishes case reports and case series focusing on the prevention, diagnosis, and management of kidney diseases and associated disorders, including cancer. The journal also focuses on advances in transplantation techniques.	About this journal	Editor spotlight	Case Reports in Nephrology	maintains an Editorial Board of practicing researchers from around the world, to ensure manuscripts are handled by editors who are experts in the field of study.	Meet the editorial board	Abstracting and Indexing	This journal's articles appear in a wide range of abstracting and indexing databases, and are covered by numerous other services that aid discovery and access. Find out more about where and how the content of this journal is available.	Find out more	Latest Articles	More articles	Case Report	13 Feb 2020	The Various Forms of Nephrotic Syndrome in a Patient with Systemic Lupus Erythematosus	Sophia Lionaki | George Liapis | ... | Ioannis Boletis
Case Reports in Urology | Hindawi	Journals	Publish with us	Publishing partnerships	About us	Blog	Case Reports in Urology	+	Journal Menu	Journal overview	For authors	For reviewers	For editors	Table of Contents	Submit	Journal metrics	Acceptance rate	41%	Submission to final decision	60 days	Acceptance to publication	29 days	CiteScore	-	Impact Factor	-	APC	$650	Submit	Recently Published	Symptomatic IgG4-Related Prostatitis Simultaneously Diagnosed with Aggressive Prostate Cancer	Taisuke Ezaki | Seiya Akatsuka | ... | Takeshi Masuda | + 1 Others	Read the full article	Journal profile	Case Reports in Urology	publishes case reports and case series focusing on the male and female urinary tract and the male reproductive organs.	About this journal	Editor spotlight	Case Reports in Urology	maintains an Editorial Board of practicing researchers from around the world, to ensure manuscripts are handled by editors who are experts in the field of study.	Meet the editorial board	Abstracting and Indexing	This journal's articles appear in a wide range of abstracting and indexing databases, and are covered by numerous other services that aid discovery and access. Find out more about where and how the content of this journal is available.	Find out more	Latest Articles	More articles	Case Report	26 Feb 2020	Bladder Leiomyoma with Synchronous Solitary Fibrous Tumor of the Pleura	Charalampos Mavridis | George Georgiadis | ... | Charalampos Mamoulakis
:: WJMH :: The World Journal of Men's Health	About	View Full-text	For Contributors	Search	The Journal	Aims and Scope	Abstracting/indexing	Editorial Board	Best Practice	Journal Information	Journal History	Copyright and License	Open Data Policy	Mass Media	Business Model	Disclaimer	Forthcoming Articles	Current Issue	Archive	WJMH on	WJMH	on	WJMH	on	WJMH on	Most Read	Most Cited	Best Reviewers	Information for Authors	Information for Reviewers	Research and Publication Ethics	Authorship Policy	Readership	Why Publish in WJMH	Article Processing Charge	E-TOC Alerts	Contact us	Full text Search	Review Article	New	Jan 2020 (v38 n1)	Male sexual health and dysfunction	Penile Reconstructive Surgery in Peyronie Disease: Challenges in Restoring Normal Penis Size, Shape, and Function	Chung E.	https://doi.org/10.5534/wjmh.170056	Review Article	New	Jan 2020 (v38 n1)	Male reproductive health and infertility
Case Reports in Nephrology and Dialysis - Home - Karger Publishers	This website uses cookies to ensure you get the best experience on our website. By using this website, you agree with the Karger Cookie Policy.	More info	Got it	×	Title	(Title)	Mr	Ms	Dr.	Professor	First Name*	Last Name*	Company/Institution	E-Mail*	Message	*indicates required fields	This site is protected by reCAPTCHA and the Google	Privacy Policy	and	Terms of Service	apply.	0	0	Journals	Books	Collections	Subject Guide	Login	0	0	Journal Menu	Journal Home	About This Journal	Guidelines	Journal Contact	About Open Access	Contents: all years	Top Articles	Case Reports in Nephrology and Dialysis	Editor(s): Rychlik, I. (Prague)	Tomino, Y. (Honorary Editor) (Tokyo)	Editorial Board	Affiliations	Searchable in PubMed	Case report journal of the	European Society for Paediatric Nephrology	Now included in the Emerging Sources Citation Index (ESCI)	ESCI is the Web of Science edition where journals under evaluation for inclusion in the Impact Factor databases (Science Citation Index Expanded™ and Social Sciences Citation Index®) and other Clarivate Analytics products are listed. ESCI journals are peer reviewed, follow ethical publishing practices, and are searchable and citable.	2020
Journal of Kidney Cancer and VHL	Quick jump to page content	Main Navigation	Main Content	Sidebar	Share	Register	Login	Publisher Home	English	Register	Login	Toggle navigation	Home	About	About the Journal	Editorial Team	Peer Review Process	Publication Frequency	Open Access Policy	Archiving	Publishing Fee	Publication Ethics	Advertisement	Scientific Quality	Disclaimer	Contact	Current	Archives	Submissions	Types of articles	Manuscript Preparation Guidelines for Original Articles	Manuscript Preparation Guidelines for Review Articles	Manuscript Preparation Guidelines for Case Reports	Conflict of interest	Ethics Approval and Informed Consent	Search	Current Issue	Volume 6 Issue 2 (2019)	Editor-in-Chief	​Dr. Ulka Vaishampayan,	About the Journal	Journal of Kidney Cancer and VHL (ISSN: 2203-5826) is indexed in	PubMed	, Emerging Sources Citation Index of	Web of Science	, and the Directory of Open Access Journals (	DOAJ	). Journal is dedicated for the dissemination of research findings in kidney cancer and VHL.	Read More
Journal of Cachexia, Sarcopenia and Muscle - Wiley Online Library	Skip to Main Content	Access by	National Chiao Tung University	Access by	National Chiao Tung University	Search within	This Journal	Anywhere	Search term	Advanced Search	Citation Search	Search term	Advanced Search	Citation Search	Login / Register	Journal list menu	Journal	About	Overview	Society Information	Contact	Editorial Board	GDPR Policy	Advertise	Contribute	Author Guidelines	Submit a Manuscript	For Referees	Articles	Browse	Accepted Articles	Early View	Current Issue	Most Cited	Most Accessed	All Issues	Actions	Tools	Submit an Article	Browse free sample issue	Get content alerts	Subscribe to this journal	Follow journal	Alert	Most recent (RSS)	Most cited (RSS)	Journal of Cachexia, Sarcopenia and Muscle	Edited By: Stefan D. Anker and Stephan von Haehling	Impact factor:
Skeletal Muscle | Home page	Skip to main content	Advertisement	Springer Nature is making SARS-CoV-2 and COVID-19 research free.	View research	|	View latest news	|	Sign up for updates	Search	Explore journals	Get published	About BMC	Login	Menu	Explore journals	Get published	About BMC	Login	Search all BMC articles	Search	Skeletal Muscle	Home	About	Articles	Submission Guidelines	Search	Submit manuscript	Articles	Recent	Most accessed	Induction of the nicotinamide riboside kinase NAD	+	salvage pathway in a model of sarcoplasmic reticulum dysfunction	Authors:	Craig L. Doig, Agnieszka E. Zielinska, Rachel S. Fletcher, Lucy A. Oakey, Yasir S. Elhassan, Antje Garten, David Cartwright, Silke Heising, Ahmed Alsheri, David G. Watson, Cornelia Prehn, Jerzy Adamski, Daniel A. Tennant and Gareth G. Lavery	Content type:	Research	19 February 2020	Skeletal muscle as an experimental model of choice to study tissue aging and rejuvenation	Authors:	Jessy Etienne, Chao Liu, Colin M. Skinner, Michael J. Conboy and Irina M. Conboy	Content type:	Review	7 February 2020	Mechanical factors tune the sensitivity of	mdx	muscle to eccentric strength loss and its protection by antioxidant and calcium modulators	Authors:	Angus Lindsay, Cory W. Baumann, Robyn T. Rebbeck, Samantha L. Yuen, William M. Southern, James S. Hodges, Razvan L. Cornea, David D. Thomas, James M. Ervasti and Dawn A. Lowe
Arthritis Research &amp; Therapy | Home page	Skip to main content	Advertisement	Springer Nature is making SARS-CoV-2 and COVID-19 research free.	View research	|	View latest news	|	Sign up for updates	Search	Explore journals	Get published	About BMC	Login	Menu	Explore journals	Get published	About BMC	Login	Search all BMC articles	Search	Arthritis Research &amp; Therapy	Home	About	Articles	Submission Guidelines	Search	Submit manuscript	Join our 20th anniversary celebrations	by browsing through the journal’s milestone achievements and our specially commissioned Editorial collection.	Articles	Recent	Most accessed	Genetic predisposition to smoking is associated with risk of rheumatoid arthritis: a Mendelian randomization study	Authors:	Yu Qian, Lingzhi Zhang, David J. H. Wu, Zhijun Xie, Chengping Wen and Yingying Mao	Content type:	Research article	6 March 2020	Inhibition of radiographic progression across levels of composite index-defined disease activity in patients with active psoriatic arthritis treated with intravenous golimumab: results from a phase-3, double-blind, placebo-controlled trial	Authors:	Philip Mease, M. Elaine Husni, Shelly Kafka, Soumya D. Chakravarty, Diane D. Harrison, Kim Hung Lo, Stephen Xu, Elizabeth C. Hsia and Arthur Kavanaugh	Content type:	Research article	6 March 2020	TGFβ-mediated expression of TGFβ-activating integrins in SSc monocytes: disturbed activation of latent TGFβ?	Authors:	A. van Caam, J. Aarts, T. van Ee, E. Vitters, M. Koenders, F. van de Loo, P. van Lent, F. van den Hoogen, R. Thurlings, M. C. Vonk and P. M. van der Kraan	Content type:	Research article
Bone &amp; Joint Research	We use cookies to give you the best experience on our website. To find out more about how we use cookies and how to change your settings, see our	Privacy Policy	.	Accept	Log in to your account	Email	Password	Forgot password?	Keep me logged in	New User	Institutional Login	OpenAthens Login	Change Password	Old Password	New Password	Too Short	Weak	Medium	Strong	Very Strong	Too Long	Password Changed Successfully	Your password has been changed	Create a new account	Email	Returning user	Can't sign in? Forgot your password?	Enter your email address below and we will send you the reset instructions	Email	Cancel	If the address matches an existing account you will receive an email with instructions to reset your password	Close	Search	This Journal	This Journal	Anywhere	Quick Search in Journals	Enter words / phrases / DOI / ISBN / keywords / authors / etc	Search	Search	Quick Search anywhere	Enter words / phrases / DOI / ISBN / keywords / authors / etc	Search	Search	Advanced Search	0	My Cart	Log in	Skip main navigation
Journal of Bone Oncology - Elsevier	Menu	Search	Search	Search in:	All	Webpages	Books	Journals	10 results per page	20 results per page	50 results per page	100 results per page	Home	Journals	Journal of Bone Oncology	Facebook	Twitter	ISSN:	2212-1374	Journal of Bone Oncology	Editors-in-Chief:	Robert Coleman, MBBS, MD, FRCP	,	Peyman Hadji, MD	,	Dominique Heymann, PhD	View Editorial Board	CiteScore:	3.09	ℹ	CiteScore:	2018: 3.090	CiteScore measures the average citations received per document published in this title. CiteScore values are based on citation counts in a given year (e.g. 2015) to documents published in three previous calendar years (e.g. 2012 – 14), divided by the number of documents in these three previous years (e.g. 2012 – 14).	Impact Factor:	2.866	ℹ	Impact Factor:	2018: 2.866	The Impact Factor measures the average number of citations received in a particular year by papers published in the journal during the two preceding years.	Journal Citation Reports	(Clarivate Analytics, 2019)	Submit Your Paper	Open Access	View Articles	Guide for Authors	Author instructions	Download Guide for Authors in PDF	View Guide for Authors online	Useful links
BMC Musculoskeletal Disorders | Home page	Skip to main content	Advertisement	Springer Nature is making SARS-CoV-2 and COVID-19 research free.	View research	|	View latest news	|	Sign up for updates	Search	Explore journals	Get published	About BMC	Login	Menu	Explore journals	Get published	About BMC	Login	Search all BMC articles	Search	BMC Musculoskeletal Disorders	Home	About	Articles	Submission Guidelines	In Review	Search	Submit manuscript	Marcin Robert Balc / Digital Photo Professional	NEW Call for papers: Advances &amp; challenges in imaging rheumatic &amp; musculoskeletal disorders	We are pleased to announce that BMC Rheumatology and BMC Musculoskeletal Disorders are accepting submissions to a cross-journal thematic series covering all work dealing with imaging of rheumatic and musculoskeletal disorders.	Announcement: we are recruiting new Associate Editors	We are recruiting new Associate Editors to join our international Editorial Board, helping to provide expertise on a wide range of subjects within the area of musculoskeletal disorders.	Did your research give you data you couldn't find a home for?	Perhaps the outcome was unexpected? Or maybe you haven't had a chance to analyse it? Or it just didn't make it into the final paper?	Interesting data often gets overlooked. By publishing it as a data note in	BMC Research Notes	it can be found in PubMed, SCImago, Scopus and other indexing services.	Find out which formats we accept and how easy it is to free your data.	Section Editor Highlights	Take a look at the highlighted papers as chosen by the journal's Section Editors.	Reviewer acknowledgements	The editors and staff of BMC Musculoskeletal Disorders would like to warmly thank the reviewers whose comments helped to shape the journal, for their invaluable assistance with review of manuscripts in Volume 18 (2018).	Articles	Recent	Most accessed	Cross-cultural adaptation and validation of the Romanian knee disability and osteoarthritis outcome score for joint replacement (KOOSJR)	Authors:	Sorin Florescu, Dinu Vermesan, Horia Haragus, Jenel M. Patrascu Jr, Bogdan Timar and Adrian Todor
Journal of Foot and Ankle Research | Home page	Skip to main content	Advertisement	Springer Nature is making SARS-CoV-2 and COVID-19 research free.	View research	|	View latest news	|	Sign up for updates	Search	Explore journals	Get published	About BMC	Login	Menu	Explore journals	Get published	About BMC	Login	Search all BMC articles	Search	Journal of Foot and Ankle Research	Home	About	Articles	Submission Guidelines	Search	Submit manuscript	Featured Article: The prevalence and impact of self-reported foot and ankle pain in the over 55 age group: a secondary data analysis from a large community sample	"Foot pain is known to be common in older adults and accounts for a significant burden on health services. The aim of this study was to assess the impact of foot and ankle joint pain, considering age, presence of co-morbidities and other site joint pain, in a large community sample."	Read more	.	Articles	Recent	Editor's Picks	Most accessed	Lived experience and attitudes of people with plantar heel pain: a qualitative exploration	Authors:	Matthew Cotchett, Michael Skovdal Rathleff, Matthew Dilnot, Karl B. Landorf, Dylan Morrissey and Christian Barton	Content type:	Research	6 March 2020	Genome-wide meta-analysis identified novel variant associated with hallux valgus in Caucasians	Authors:	Liubov Arbeeva, Michelle Yau, Braxton D. Mitchell, Rebecca D. Jackson, Kathleen Ryan, Yvonne M. Golightly, Marian T. Hannan, Amanda Nelson, Joanne M. Jordan and Marc C. Hochberg	Content type:	Research	4 March 2020	Walking and weakness in children: a narrative review of gait and functional ambulation in paediatric neuromuscular disease	Authors:
Open Access Rheumatology: Research and Reviews - Dove Press	Journals	Why Publish With Us?	Author Guidelines	Peer Review Guidelines	Open Outlook	Blog	Reprints	Submit Manuscript	Menu	About	Contact	Sustainability	Press Center	Testimonials	Blog	Favored Author Program	Permissions	Pre-Submission	Reprints	Login	open access to scientific and medical research	Advanced search	Home	Journals	Why publish with us?	Editorial Policies	Author Information	Peer Review Guidelines	Open Outlook	Average Article Statistics	2	0	Days	*	From submission to first editorial decision.	8	Days	*	From editorial acceptance to publication.	*Business days (Mon-Fri)	Submit Manuscript	Journal Email Alerts	Signup for Alerts	About Dove Press	Open access peer-reviewed scientific and medical journals.	Learn more	Open Access	Dove Medical Press is a member of the OAI.	Learn more
Bone Reports - Journal - Elsevier	Menu	Search	Search	Search in:	All	Webpages	Books	Journals	10 results per page	20 results per page	50 results per page	100 results per page	Home	Journals	Bone Reports	ISSN:	2352-1872	Bone Reports	Editor-in-Chief:	B. Langdahl	View Editorial Board	CiteScore:	2.12	ℹ	CiteScore:	2018: 2.120	CiteScore measures the average citations received per document published in this title. CiteScore values are based on citation counts in a given year (e.g. 2015) to documents published in three previous calendar years (e.g. 2012 – 14), divided by the number of documents in these three previous years (e.g. 2012 – 14).	Submit Your Paper	Enter your login details below. If you do not already have an account you will need to	register here	.	Username	Password	I forgot my password	Register new account	Open Access	View Articles	Guide for Authors	Author instructions	Download Guide for Authors in PDF	View Guide for Authors online	Useful links	Journal Finder	Download the ‘Understanding the Publishing Process’ PDF	Abstracting/ Indexing	Track Your Paper	Check submitted paper	Check the status of your submitted manuscript in EES:	Username
Journal of Orthopaedic Translation - Elsevier	Menu	Search	Search	Search in:	All	Webpages	Books	Journals	10 results per page	20 results per page	50 results per page	100 results per page	Home	Journals	Journal of Orthopaedic Translation	ISSN:	2214-031X	Journal of Orthopaedic Translation	Official journal of	CSOS	and	ICMRS	Editors-in-Chief:	Professor Regis O'Keefe	,	Professor Ling Qin	View Editorial Board	CiteScore:	2.21	ℹ	CiteScore:	2018: 2.210	CiteScore measures the average citations received per document published in this title. CiteScore values are based on citation counts in a given year (e.g. 2015) to documents published in three previous calendar years (e.g. 2012 – 14), divided by the number of documents in these three previous years (e.g. 2012 – 14).	Impact Factor:	3.063	ℹ	Impact Factor:	2018: 3.063	The Impact Factor measures the average number of citations received in a particular year by papers published in the journal during the two preceding years.	Journal Citation Reports	(Clarivate Analytics, 2019)	Submit Your Paper	Open Access	View Articles	Guide for Authors	Author instructions	Download Guide for Authors in PDF	View Guide for Authors online	Useful links
International Journal of Rheumatology | Hindawi	Journals	Publish with us	Publishing partnerships	About us	Blog	International Journal of Rheumatology	+	Journal Menu	Journal overview	For authors	For reviewers	For editors	Table of Contents	Special Issues	Submit	Journal metrics	Acceptance rate	-	Submission to final decision	-	Acceptance to publication	-	CiteScore	1.800	Impact Factor	-	APC	$950	Submit	Recently Published	Role of Secreted Frizzled-Related Protein 1 and Tumor Necrosis Factor-	α	(TNF-	α	) in Bone Loss of Patients with Rheumatoid Arthritis	Andi Raga Ginting | Rudy Hidayat | ... | Sukamto Koesnoe | + 1 Others	Read the full article	Journal profile	International Journal of Rheumatology	publishes original research articles, review articles, and clinical studies on paediatric and adult rheumatological and musculoskeletal conditions, including topics such as basic research, therapy, surgery, and imaging.	About this journal	Editor spotlight	International Journal of Rheumatology	maintains an Editorial Board of practicing researchers from around the world, to ensure manuscripts are handled by editors who are experts in the field of study.	Meet the editorial board	Special Issues	Do you think there is an emerging area of research that really needs to be highlighted? Or an existing research area that has been overlooked or would benefit from deeper investigation? Raise the profile of a research area by leading a Special Issue.	Submit your proposal	Latest Articles
Insights Journals | SAGE Publications Inc	Skip to main content	Login	If you have not reset your password since 2017, please use the 'forgot password' link below to reset your password and access your SAGE online account.	Forgot password?	Don’t have an account?	Create account	Technical Support	Find My Rep	Log in	My account	Log out	Contact	Toggle navigation	Menu	Disciplines	Social Sciences &amp; Humanities	Aging &amp; Gerontology	Anthropology &amp; Archaeology	Area &amp; Ethnic Studies	Arts &amp; Humanities	Business &amp; Management	Communication &amp; Media Studies	Counseling &amp; Psychotherapy	Criminology &amp; Criminal Justice	Cultural Studies	Economic &amp; Development Studies	Education	Family Studies	Gender &amp; Sexuality Studies	Geography, Earth &amp; Environmental Science	History	Interpersonal/Domestic Violence	Law	Political Science &amp; International Relations	Psychology	Public Affairs	Research Methods, Statistics &amp; Evaluation	Social Work &amp; Human Services	Sociology	Study Skills	Religion	Vocational &amp; Professional Studies	Health, Life &amp; Biomedical Sciences	Allied Health &amp; Other Health Specialties	Biology	Clinical Medicine	Health Services	Life &amp; Biomedical Sciences	Nursing
Journal of Craniovertebral Junction and Spine : Free full text articles from J Craniovert Jun Spine	This website uses cookies. By continuing to use this website you are giving consent to cookies being used. For information on cookies and how you can disable them visit our	Privacy and Cookie Policy.	AGREE &amp; PROCEED	Home	|	About JCVJS	|	Editorial board	|	Ahead of print	|	Current Issue	|	Archives	|	Instructions	|	Subscribe	|	Advertise	|	Contact us	|	Login	Search Articles	Advanced search	Users Online: 636	Submit your manuscripts	Online submission	No processing /	publication fee	Wider visibility though	open access	Higher impact with wider	visibility	Prompt review	Abstracting and Indexing Information	The journal is registered with the following abstracting partners:	Baidu Scholar, CNKI (China National Knowledge Infrastructure), EBSCO Publishing's Electronic Databases, Ex Libris – Primo Central, Google Scholar, Hinari, Infotrieve, National Science Library, ProQuest, TdNet, Wanfang Data	The journal is indexed with, or included in, the following:	DOAJ, Emerging Sources Citation Index, Index Copernicus, Indian Science Abstracts, PubMed Central, Scimago Journal Ranking, SCOPUS, Web of Science	October-December 2019 | Vol 10 | Issue 4	Editorial	Camille's transarticular technique of spinal fixation: An underused surgical technique	Atul Goel	Segmental spinal fixation techniques have developed over the years, from sublaminar wire fixation and wire and metal loop fixation to facetal and pedicular screw fixation. Literature survey suggests...	[Abstract]	|	[HTML Full text]
Case Reports in Rheumatology | Hindawi	Journals	Publish with us	Publishing partnerships	About us	Blog	Case Reports in Rheumatology	+	Journal Menu	Journal overview	For authors	For reviewers	For editors	Table of Contents	Submit	Journal metrics	Acceptance rate	50%	Submission to final decision	104 days	Acceptance to publication	33 days	CiteScore	-	Impact Factor	-	APC	$650	Submit	Featured Article	Fifty-Two-Week Results of Clinical and Imaging Assessments of a Patient with Rheumatoid Arthritis Complicated by Systemic Sclerosis with Interstitial Pneumonia and Type 1 Diabetes despite Multiple Disease-Modifying Antirheumatic Drug Therapy That Was Successfully Treated with Baricitinib: A Novel Case Report	Yuya Fujita | Masao Nawata | ... | Yoshiya Tanaka | + 3 Others	Read the full article	Journal profile	Case Reports in Rheumatology	publishes case reports and case series on paediatric and adult rheumatological and musculoskeletal conditions, including novel therapies and advances in surgery and imaging.	About this journal	Editor spotlight	Case Reports in Rheumatology	maintains an Editorial Board of practicing researchers from around the world, to ensure manuscripts are handled by editors who are experts in the field of study.	Meet the editorial board	Abstracting and Indexing	This journal's articles appear in a wide range of abstracting and indexing databases, and are covered by numerous other services that aid discovery and access. Find out more about where and how the content of this journal is available.	Find out more	Latest Articles	More articles	Case Report	09 Mar 2020	Influence of the Period of Abstinence on Semen Quality in a Patient with Systemic Lupus Erythematosus: A Case Report and Review of the Literature	Tarah H. B. Waters | Carol Pui Shan Chan | ... | David Yiu Leung Chan
Rheumatology and Therapy | Home	Cookie Notice	We use cookies to personalise content and ads, to provide social media features and to analyse our traffic. We also share information about your use of our site with our social media, advertising and analytics partners in accordance with our	Privacy Policy	. You can manage your preferences in Cookie Settings.	Close	OK	Manage Cookies	Your Privacy	Strictly Necessary Cookies	Performance &amp; Analytics Cookies	Functional Cookies	Targeting Cookies	More Information	Privacy Preference Centre	Active	Always Active	Save Settings	Allow All	Skip to main content	Advertisement	Springer Nature is making SARS-CoV-2 and COVID-19 research free.	View research	|	View latest news	|	Sign up for updates	Search	Authors &amp; Editors	My account	Menu	Authors &amp; Editors	My account	https://media.springernature.com/w92/springer-static/cover/journal/40744.jpg 1x,	https://media.springernature.com/w138/springer-static/cover/journal/40744.jpg 1.5x,	https://media.springernature.com/w184/springer-static/cover/journal/40744.jpg 2x,	Rheumatology and Therapy	Aims and Scope	Rheumatology and Therapy	is an international, open access, peer reviewed, rapid publication journal dedicated to the publication of high-quality clinical (all phases), observational, real-world and health outcomes research around the discovery, development, and use of rheumatologic therapies. Studies relating to diagnosis, pharmacoeconomics, public health, quality of life, and patient care, management, and education are …	Areas of focus include, but are not limited to, rheumatoid arthritis, gout, gouty arthritis, psoriatic arthritis, osteoarthritis, juvenile idiopathic/rheumatoid arthritis, systemic lupus erythematosus, axial spondyloarthritis, Pompe’s disease, inflammatory joint conditions, musculoskeletal conditions, systemic sclerosis, and fibromyalgia.	The journal is of interest to a broad audience of healthcare professionals and publishes original research, reviews, case reports, trial protocols, communications and letters. The journal is read by a global audience and receives submissions from all over the world.	Rheumatology and Therapy	will consider all scientifically sound research be it positive, confirmatory or negative data. Submissions are welcomed whether they relate to an international and/or a country-specific audience, something that is crucially important when researchers are trying to target more specific patient populations. This inclusive approach allows the journal to assist in the dissemination of all scientifica…	Rapid Publication	The journal’s rapid publication timelines aim for a peer review decision within 2 weeks of submission. If an article is accepted it will be published online 3-4 weeks from acceptance. These rapid timelines are achieved through the combination of a dedicated in-house editorial team, who closely manage article workflow, and an extensive Editorial and Advisory Board who assist with rapid peer review…	Personal Service	The journal’s dedicated in-house editorial team offer a personal “concierge service” meaning that authors will always have a personal point of contact able to update them on the status of their manuscript. The editorial team check all manuscripts to ensure that articles conform to the most recent COPE, GPP and ICMJE publishing guidelines. This supports the publication of ethically sound and trans…	Digital Features	Rheumatology and Therapy
[truncated: 903 more rows]
[truncated: 2,980 more columns]
